# Supplementary material for: Effects of a High-Fat Diet on Intestinal and Gonadal Metabolism in Female and Male Sea Cucumber Apostichopus japonicus
Source: Biology (Basel). 2023 Jan 29;12(2):212. doi: 10.3390/biology12020212 (PMC9953091; doi:10.3390/biology12020212)
Supplement: Supplementary file 1 [file biology-12-00212-s001.zip]

Archive with 184 entries (170 files):
- 16s rDNA SEQ/
- 16s rDNA SEQ/1.OTU/
- 16s rDNA SEQ/1.OTU/all.otus.nwk
- 16s rDNA SEQ/1.OTU/all.otus.representative.fasta
- 16s rDNA SEQ/1.OTU/all.tags_otus.stat.xls
- 16s rDNA SEQ/1.OTU/all.tags_otus_count.pdf
- 16s rDNA SEQ/1.OTU/all.tags_otus_count.png
- 16s rDNA SEQ/2.Taxa_diff/
- 16s rDNA SEQ/2.Taxa_diff/Genus/
- 16s rDNA SEQ/2.Taxa_diff/Genus/CF_vs_HF.t-test.diff.xls
- 16s rDNA SEQ/2.Taxa_diff/Genus/CF_vs_HF.t-test.extended_error_bar.pdf
- 16s rDNA SEQ/2.Taxa_diff/Genus/CF_vs_HF.t-test.extended_error_bar.png
- 16s rDNA SEQ/2.Taxa_diff/Genus/CF_vs_HF.wilcox.boxplot.pdf
- 16s rDNA SEQ/2.Taxa_diff/Genus/CF_vs_HF.wilcox.boxplot.png
- 16s rDNA SEQ/2.Taxa_diff/Genus/CF_vs_HF.wilcox.diff.xls
- 16s rDNA SEQ/2.Taxa_diff/Genus/CM_vs_CF.t-test.diff.xls
- 16s rDNA SEQ/2.Taxa_diff/Genus/CM_vs_CF.wilcox.boxplot.pdf
- 16s rDNA SEQ/2.Taxa_diff/Genus/CM_vs_CF.wilcox.boxplot.png
- 16s rDNA SEQ/2.Taxa_diff/Genus/CM_vs_CF.wilcox.diff.xls
- 16s rDNA SEQ/2.Taxa_diff/Genus/CM_vs_HM.t-test.diff.xls
- 16s rDNA SEQ/2.Taxa_diff/Genus/CM_vs_HM.t-test.extended_error_bar.pdf
- 16s rDNA SEQ/2.Taxa_diff/Genus/CM_vs_HM.t-test.extended_error_bar.png
- 16s rDNA SEQ/2.Taxa_diff/Genus/CM_vs_HM.wilcox.boxplot.pdf
- 16s rDNA SEQ/2.Taxa_diff/Genus/CM_vs_HM.wilcox.boxplot.png
- 16s rDNA SEQ/2.Taxa_diff/Genus/CM_vs_HM.wilcox.diff.xls
- 16s rDNA SEQ/2.Taxa_diff/Genus/HM_vs_HF.t-test.diff.xls
- 16s rDNA SEQ/2.Taxa_diff/Genus/HM_vs_HF.t-test.extended_error_bar.pdf
- 16s rDNA SEQ/2.Taxa_diff/Genus/HM_vs_HF.t-test.extended_error_bar.png
- 16s rDNA SEQ/2.Taxa_diff/Genus/HM_vs_HF.wilcox.boxplot.pdf
- 16s rDNA SEQ/2.Taxa_diff/Genus/HM_vs_HF.wilcox.boxplot.png
- 16s rDNA SEQ/2.Taxa_diff/Genus/HM_vs_HF.wilcox.diff.xls
- 16s rDNA SEQ/2.Taxa_diff/Phylum/
- 16s rDNA SEQ/2.Taxa_diff/Phylum/CF_vs_HF.t-test.diff.xls
- 16s rDNA SEQ/2.Taxa_diff/Phylum/CF_vs_HF.t-test.extended_error_bar.pdf
- 16s rDNA SEQ/2.Taxa_diff/Phylum/CF_vs_HF.t-test.extended_error_bar.png
- 16s rDNA SEQ/2.Taxa_diff/Phylum/CF_vs_HF.wilcox.boxplot.pdf
- 16s rDNA SEQ/2.Taxa_diff/Phylum/CF_vs_HF.wilcox.boxplot.png
- 16s rDNA SEQ/2.Taxa_diff/Phylum/CF_vs_HF.wilcox.diff.xls
- 16s rDNA SEQ/2.Taxa_diff/Phylum/CM_vs_CF.t-test.diff.xls
- 16s rDNA SEQ/2.Taxa_diff/Phylum/CM_vs_CF.wilcox.diff.xls
- 16s rDNA SEQ/2.Taxa_diff/Phylum/CM_vs_HM.t-test.diff.xls
- 16s rDNA SEQ/2.Taxa_diff/Phylum/CM_vs_HM.t-test.extended_error_bar.pdf
- 16s rDNA SEQ/2.Taxa_diff/Phylum/CM_vs_HM.t-test.extended_error_bar.png
- 16s rDNA SEQ/2.Taxa_diff/Phylum/CM_vs_HM.wilcox.boxplot.pdf
- 16s rDNA SEQ/2.Taxa_diff/Phylum/CM_vs_HM.wilcox.boxplot.png
- 16s rDNA SEQ/2.Taxa_diff/Phylum/CM_vs_HM.wilcox.diff.xls
- 16s rDNA SEQ/2.Taxa_diff/Phylum/HM_vs_HF.t-test.diff.xls
- 16s rDNA SEQ/2.Taxa_diff/Phylum/HM_vs_HF.t-test.extended_error_bar.pdf
- 16s rDNA SEQ/2.Taxa_diff/Phylum/HM_vs_HF.t-test.extended_error_bar.png
- 16s rDNA SEQ/2.Taxa_diff/Phylum/HM_vs_HF.wilcox.boxplot.pdf
- 16s rDNA SEQ/2.Taxa_diff/Phylum/HM_vs_HF.wilcox.boxplot.png
- 16s rDNA SEQ/2.Taxa_diff/Phylum/HM_vs_HF.wilcox.diff.xls
- 16s rDNA SEQ/3.Alpha_diversity/
- 16s rDNA SEQ/3.Alpha_diversity/1.multiple_rarefactions/
- 16s rDNA SEQ/3.Alpha_diversity/1.multiple_rarefactions/summary.alpha_diversity.gro.xls
- 16s rDNA SEQ/3.Alpha_diversity/1.multiple_rarefactions/summary.alpha_diversity.xls
- 16s rDNA SEQ/3.Alpha_diversity/2.diff_alpha_diversity/
- 16s rDNA SEQ/3.Alpha_diversity/2.diff_alpha_diversity/all.alpha_diversity.groups_diff.summary.xls
- 16s rDNA SEQ/3.Alpha_diversity/2.diff_alpha_diversity/shannon/
- 16s rDNA SEQ/3.Alpha_diversity/2.diff_alpha_diversity/shannon/CF-VS-HF.boxplot.pdf
- 16s rDNA SEQ/3.Alpha_diversity/2.diff_alpha_diversity/shannon/CF-VS-HF.boxplot.png
- 16s rDNA SEQ/3.Alpha_diversity/2.diff_alpha_diversity/shannon/CF-VS-HF.xls
- 16s rDNA SEQ/3.Alpha_diversity/2.diff_alpha_diversity/shannon/CM-VS-CF.boxplot.pdf
- 16s rDNA SEQ/3.Alpha_diversity/2.diff_alpha_diversity/shannon/CM-VS-CF.boxplot.png
- 16s rDNA SEQ/3.Alpha_diversity/2.diff_alpha_diversity/shannon/CM-VS-CF.xls
- 16s rDNA SEQ/3.Alpha_diversity/2.diff_alpha_diversity/shannon/CM-VS-HM.boxplot.pdf
- 16s rDNA SEQ/3.Alpha_diversity/2.diff_alpha_diversity/shannon/CM-VS-HM.boxplot.png
- 16s rDNA SEQ/3.Alpha_diversity/2.diff_alpha_diversity/shannon/CM-VS-HM.xls
- 16s rDNA SEQ/3.Alpha_diversity/2.diff_alpha_diversity/shannon/file.txt
- 16s rDNA SEQ/3.Alpha_diversity/2.diff_alpha_diversity/shannon/HM-VS-HF.boxplot.pdf
- 16s rDNA SEQ/3.Alpha_diversity/2.diff_alpha_diversity/shannon/HM-VS-HF.boxplot.png
- 16s rDNA SEQ/3.Alpha_diversity/2.diff_alpha_diversity/shannon/HM-VS-HF.xls
- 16s rDNA SEQ/3.Alpha_diversity/2.diff_alpha_diversity/shannon/Ttest.txt
- 16s rDNA SEQ/3.Alpha_diversity/2.diff_alpha_diversity/shannon/Wilcox.txt
- 16s rDNA SEQ/3.Alpha_diversity/2.diff_alpha_diversity/simpson/
- 16s rDNA SEQ/3.Alpha_diversity/2.diff_alpha_diversity/simpson/CF-VS-HF.boxplot.pdf
- 16s rDNA SEQ/3.Alpha_diversity/2.diff_alpha_diversity/simpson/CF-VS-HF.boxplot.png
- 16s rDNA SEQ/3.Alpha_diversity/2.diff_alpha_diversity/simpson/CF-VS-HF.xls
- 16s rDNA SEQ/3.Alpha_diversity/2.diff_alpha_diversity/simpson/CM-VS-CF.boxplot.pdf
- 16s rDNA SEQ/3.Alpha_diversity/2.diff_alpha_diversity/simpson/CM-VS-CF.boxplot.png
- 16s rDNA SEQ/3.Alpha_diversity/2.diff_alpha_diversity/simpson/CM-VS-CF.xls
- 16s rDNA SEQ/3.Alpha_diversity/2.diff_alpha_diversity/simpson/CM-VS-HM.boxplot.pdf
- 16s rDNA SEQ/3.Alpha_diversity/2.diff_alpha_diversity/simpson/CM-VS-HM.boxplot.png
- 16s rDNA SEQ/3.Alpha_diversity/2.diff_alpha_diversity/simpson/CM-VS-HM.xls
- 16s rDNA SEQ/3.Alpha_diversity/2.diff_alpha_diversity/simpson/file.txt
- 16s rDNA SEQ/3.Alpha_diversity/2.diff_alpha_diversity/simpson/HM-VS-HF.boxplot.pdf
- 16s rDNA SEQ/3.Alpha_diversity/2.diff_alpha_diversity/simpson/HM-VS-HF.boxplot.png
- 16s rDNA SEQ/3.Alpha_diversity/2.diff_alpha_diversity/simpson/HM-VS-HF.xls
- 16s rDNA SEQ/3.Alpha_diversity/2.diff_alpha_diversity/simpson/Ttest.txt
- 16s rDNA SEQ/3.Alpha_diversity/2.diff_alpha_diversity/simpson/Wilcox.txt
- 16s rDNA SEQ/3.Alpha_diversity/2.diff_alpha_diversity/sobs/
- 16s rDNA SEQ/3.Alpha_diversity/2.diff_alpha_diversity/sobs/CF-VS-HF.boxplot.pdf
- 16s rDNA SEQ/3.Alpha_diversity/2.diff_alpha_diversity/sobs/CF-VS-HF.boxplot.png
- 16s rDNA SEQ/3.Alpha_diversity/2.diff_alpha_diversity/sobs/CF-VS-HF.xls
- 16s rDNA SEQ/3.Alpha_diversity/2.diff_alpha_diversity/sobs/CM-VS-CF.boxplot.pdf
- 16s rDNA SEQ/3.Alpha_diversity/2.diff_alpha_diversity/sobs/CM-VS-CF.boxplot.png
- 16s rDNA SEQ/3.Alpha_diversity/2.diff_alpha_diversity/sobs/CM-VS-CF.xls
- 16s rDNA SEQ/3.Alpha_diversity/2.diff_alpha_diversity/sobs/CM-VS-HM.boxplot.pdf
- 16s rDNA SEQ/3.Alpha_diversity/2.diff_alpha_diversity/sobs/CM-VS-HM.boxplot.png
- 16s rDNA SEQ/3.Alpha_diversity/2.diff_alpha_diversity/sobs/CM-VS-HM.xls
- 16s rDNA SEQ/3.Alpha_diversity/2.diff_alpha_diversity/sobs/file.txt
- 16s rDNA SEQ/3.Alpha_diversity/2.diff_alpha_diversity/sobs/HM-VS-HF.boxplot.pdf
- 16s rDNA SEQ/3.Alpha_diversity/2.diff_alpha_diversity/sobs/HM-VS-HF.boxplot.png
- 16s rDNA SEQ/3.Alpha_diversity/2.diff_alpha_diversity/sobs/HM-VS-HF.xls
- 16s rDNA SEQ/3.Alpha_diversity/2.diff_alpha_diversity/sobs/Ttest.txt
- 16s rDNA SEQ/3.Alpha_diversity/2.diff_alpha_diversity/sobs/Wilcox.txt
- 16s rDNA SEQ/4.Tax4Fun/
- 16s rDNA SEQ/4.Tax4Fun/pathway.L1.gro.tsv
- 16s rDNA SEQ/4.Tax4Fun/pathway.L1.tsv
- 16s rDNA SEQ/4.Tax4Fun/pathway.L1_L2.gro.tsv
- 16s rDNA SEQ/4.Tax4Fun/pathway.L1_L2.tsv
- 16s rDNA SEQ/4.Tax4Fun/pathway.L2.gro.tsv
- 16s rDNA SEQ/4.Tax4Fun/pathway.L2.tsv
- 16s rDNA SEQ/4.Tax4Fun/pathway.L3.gro.tsv
- 16s rDNA SEQ/4.Tax4Fun/pathway.L3.tsv
- 16s rDNA SEQ/4.Tax4Fun/pathway_diff_L2/
- 16s rDNA SEQ/4.Tax4Fun/pathway_diff_L2/box_data.tsv
- 16s rDNA SEQ/4.Tax4Fun/pathway_diff_L2/CF_vs_HF.data4plot.xls
- 16s rDNA SEQ/4.Tax4Fun/pathway_diff_L2/CF_vs_HF.t-test.diff.xls
- 16s rDNA SEQ/4.Tax4Fun/pathway_diff_L2/CF_vs_HF.t-test.extended_error_bar.pdf
- 16s rDNA SEQ/4.Tax4Fun/pathway_diff_L2/CF_vs_HF.t-test.extended_error_bar.png
- 16s rDNA SEQ/4.Tax4Fun/pathway_diff_L2/CF_vs_HF.t-test.result
- 16s rDNA SEQ/4.Tax4Fun/pathway_diff_L2/CF_vs_HF.wilcox.boxplot.pdf
- 16s rDNA SEQ/4.Tax4Fun/pathway_diff_L2/CF_vs_HF.wilcox.boxplot.png
- 16s rDNA SEQ/4.Tax4Fun/pathway_diff_L2/CF_vs_HF.wilcox.diff.xls
- 16s rDNA SEQ/4.Tax4Fun/pathway_diff_L2/CF_vs_HF.wilcox.sig.xls
- 16s rDNA SEQ/4.Tax4Fun/pathway_diff_L2/CM_vs_CF.data4plot.xls
- 16s rDNA SEQ/4.Tax4Fun/pathway_diff_L2/CM_vs_CF.t-test.diff.xls
- 16s rDNA SEQ/4.Tax4Fun/pathway_diff_L2/CM_vs_CF.t-test.result
- 16s rDNA SEQ/4.Tax4Fun/pathway_diff_L2/CM_vs_CF.wilcox.diff.xls
- 16s rDNA SEQ/4.Tax4Fun/pathway_diff_L2/CM_vs_CF.wilcox.sig.xls
- 16s rDNA SEQ/4.Tax4Fun/pathway_diff_L2/CM_vs_HM.data4plot.xls
- 16s rDNA SEQ/4.Tax4Fun/pathway_diff_L2/CM_vs_HM.t-test.diff.xls
- 16s rDNA SEQ/4.Tax4Fun/pathway_diff_L2/CM_vs_HM.t-test.extended_error_bar.pdf
- 16s rDNA SEQ/4.Tax4Fun/pathway_diff_L2/CM_vs_HM.t-test.extended_error_bar.png
- 16s rDNA SEQ/4.Tax4Fun/pathway_diff_L2/CM_vs_HM.t-test.result
- 16s rDNA SEQ/4.Tax4Fun/pathway_diff_L2/CM_vs_HM.wilcox.boxplot.pdf
- 16s rDNA SEQ/4.Tax4Fun/pathway_diff_L2/CM_vs_HM.wilcox.boxplot.png
- 16s rDNA SEQ/4.Tax4Fun/pathway_diff_L2/CM_vs_HM.wilcox.diff.xls
- 16s rDNA SEQ/4.Tax4Fun/pathway_diff_L2/CM_vs_HM.wilcox.sig.xls
- 16s rDNA SEQ/4.Tax4Fun/pathway_diff_L2/HM_vs_HF.data4plot.xls
- 16s rDNA SEQ/4.Tax4Fun/pathway_diff_L2/HM_vs_HF.t-test.diff.xls
- 16s rDNA SEQ/4.Tax4Fun/pathway_diff_L2/HM_vs_HF.t-test.result
- 16s rDNA SEQ/4.Tax4Fun/pathway_diff_L2/HM_vs_HF.wilcox.boxplot.pdf
- 16s rDNA SEQ/4.Tax4Fun/pathway_diff_L2/HM_vs_HF.wilcox.boxplot.png
- 16s rDNA SEQ/4.Tax4Fun/pathway_diff_L2/HM_vs_HF.wilcox.diff.xls
- 16s rDNA SEQ/4.Tax4Fun/pathway_diff_L2/HM_vs_HF.wilcox.sig.xls
- 16s rDNA SEQ/4.Tax4Fun/pathway_diff_L3/
- 16s rDNA SEQ/4.Tax4Fun/pathway_diff_L3/box_data.tsv
- 16s rDNA SEQ/4.Tax4Fun/pathway_diff_L3/CF_vs_HF.data4plot.xls
- 16s rDNA SEQ/4.Tax4Fun/pathway_diff_L3/CF_vs_HF.t-test.diff.xls
- 16s rDNA SEQ/4.Tax4Fun/pathway_diff_L3/CF_vs_HF.t-test.extended_error_bar.pdf
- 16s rDNA SEQ/4.Tax4Fun/pathway_diff_L3/CF_vs_HF.t-test.extended_error_bar.png
- 16s rDNA SEQ/4.Tax4Fun/pathway_diff_L3/CF_vs_HF.t-test.result
- 16s rDNA SEQ/4.Tax4Fun/pathway_diff_L3/CF_vs_HF.wilcox.boxplot.pdf
- 16s rDNA SEQ/4.Tax4Fun/pathway_diff_L3/CF_vs_HF.wilcox.boxplot.png
- 16s rDNA SEQ/4.Tax4Fun/pathway_diff_L3/CF_vs_HF.wilcox.diff.xls
- 16s rDNA SEQ/4.Tax4Fun/pathway_diff_L3/CF_vs_HF.wilcox.sig.xls
- 16s rDNA SEQ/4.Tax4Fun/pathway_diff_L3/CM_vs_CF.data4plot.xls
- 16s rDNA SEQ/4.Tax4Fun/pathway_diff_L3/CM_vs_CF.t-test.diff.xls
- 16s rDNA SEQ/4.Tax4Fun/pathway_diff_L3/CM_vs_CF.t-test.result
- 16s rDNA SEQ/4.Tax4Fun/pathway_diff_L3/CM_vs_CF.wilcox.diff.xls
- 16s rDNA SEQ/4.Tax4Fun/pathway_diff_L3/CM_vs_CF.wilcox.sig.xls
- 16s rDNA SEQ/4.Tax4Fun/pathway_diff_L3/CM_vs_HM.data4plot.xls
- 16s rDNA SEQ/4.Tax4Fun/pathway_diff_L3/CM_vs_HM.t-test.diff.xls
- 16s rDNA SEQ/4.Tax4Fun/pathway_diff_L3/CM_vs_HM.t-test.extended_error_bar.pdf
- 16s rDNA SEQ/4.Tax4Fun/pathway_diff_L3/CM_vs_HM.t-test.extended_error_bar.png
- 16s rDNA SEQ/4.Tax4Fun/pathway_diff_L3/CM_vs_HM.t-test.result
- 16s rDNA SEQ/4.Tax4Fun/pathway_diff_L3/CM_vs_HM.wilcox.boxplot.pdf
- 16s rDNA SEQ/4.Tax4Fun/pathway_diff_L3/CM_vs_HM.wilcox.boxplot.png
- 16s rDNA SEQ/4.Tax4Fun/pathway_diff_L3/CM_vs_HM.wilcox.diff.xls
- 16s rDNA SEQ/4.Tax4Fun/pathway_diff_L3/CM_vs_HM.wilcox.sig.xls
- 16s rDNA SEQ/4.Tax4Fun/pathway_diff_L3/HM_vs_HF.data4plot.xls
- 16s rDNA SEQ/4.Tax4Fun/pathway_diff_L3/HM_vs_HF.t-test.diff.xls
- 16s rDNA SEQ/4.Tax4Fun/pathway_diff_L3/HM_vs_HF.t-test.extended_error_bar.pdf
- 16s rDNA SEQ/4.Tax4Fun/pathway_diff_L3/HM_vs_HF.t-test.extended_error_bar.png
- 16s rDNA SEQ/4.Tax4Fun/pathway_diff_L3/HM_vs_HF.t-test.result
- 16s rDNA SEQ/4.Tax4Fun/pathway_diff_L3/HM_vs_HF.wilcox.boxplot.pdf
- 16s rDNA SEQ/4.Tax4Fun/pathway_diff_L3/HM_vs_HF.wilcox.boxplot.png
- 16s rDNA SEQ/4.Tax4Fun/pathway_diff_L3/HM_vs_HF.wilcox.diff.xls
- 16s rDNA SEQ/4.Tax4Fun/pathway_diff_L3/HM_vs_HF.wilcox.sig.xls
- 16s rDNA SEQ/4.Tax4Fun/tax4fun.ko.annot.xls
- 16s rDNA SEQ/4.Tax4Fun/tax4fun.pathway.annot.xls
- All Metabolites raw data_POS&NEG.xls
