# Supplementary material for: Effects of a High-Fat Diet on Intestinal and Gonadal Metabolism in Female and Male Sea Cucumber Apostichopus japonicus
Source: Biology (Basel). 2023 Jan 29;12(2):212. doi: 10.3390/biology12020212 (PMC9953091; doi:10.3390/biology12020212)
Supplement: Supplementary file 1 [file biology-12-00212-s001.zip › 16s rDNA SEQ/1.OTU/all.otus.nwk]

((((OTU001024:0.12657,(OTU001275:0.05846,(OTU000332:0.04185,OTU000328:0.04941)0.695:0.02071)0.998:0.08051)0.816:0.02549,(((OTU001415:0.06012,(OTU001147:0.14935,OTU001583:0.11052)0.883:0.04962)0.818:0.01735,((OTU001005:0.09889,(((((OTU000856:0.15948,((OTU000311:0.03020,OTU001445:0.03546)0.921:0.04663,(OTU000345:0.03746,(OTU001961:0.12225,OTU000812:0.01489)0.943:0.05692)0.940:0.06143)0.616:0.02784)0.962:0.05067,(OTU001300:0.10893,OTU001969:0.21269)0.054:0.03083)0.945:0.05896,(OTU001316:0.10820,(OTU000859:0.10854,OTU001145:0.12322)0.811:0.04033)0.583:0.01641)0.579:0.02139,OTU001644:0.10207)0.835:0.02189,(OTU000214:0.00055,OTU001837:0.06286)1.000:0.09236)0.860:0.03951)0.816:0.02028,OTU002019:0.11388)0.904:0.02310)0.885:0.01805,((OTU000580:0.26762,((OTU000775:0.11313,OTU001727:0.02715)0.963:0.03842,(OTU000677:0.19366,OTU000979:0.03077)0.997:0.09102)0.925:0.03111)0.727:0.02418,(OTU001456:0.15090,(((OTU000776:0.05593,(OTU000232:0.05491,OTU001667:0.07416)0.889:0.02741)0.795:0.01375,OTU000694:0.04198)0.891:0.04308,(OTU001628:0.07472,OTU000126:0.14167)0.856:0.05865)0.909:0.04087)0.989:0.07826)0.829:0.01806)0.870:0.00996)0.955:0.02898,((((OTU001295:0.29146,OTU001680:0.22463)0.830:0.05511,(((OTU000124:0.10522,OTU001663:0.07288)0.969:0.06443,(OTU000144:0.04891,OTU001777:0.14330)0.766:0.05878)0.983:0.06216,((((OTU000433:0.05609,(OTU000586:0.10758,OTU001645:0.09445)0.697:0.03580)0.908:0.03750,(((OTU000312:0.05369,OTU000373:0.10677)0.900:0.03718,(OTU000146:0.08067,OTU001434:0.04871)0.938:0.03712)0.847:0.03489,(OTU001151:0.11275,(OTU000762:0.06245,OTU000782:0.08298)0.918:0.05195)0.913:0.05868)0.890:0.02421)0.993:0.09592,(OTU001196:0.27012,(OTU001902:0.06640,((OTU001035:0.04253,OTU001257:0.08256)0.918:0.02419,((OTU001635:0.07622,(((OTU001303:0.16036,OTU000546:0.03072)0.602:0.02270,OTU000169:0.08418)0.836:0.01779,(OTU001130:0.11222,OTU000427:0.14926)0.724:0.03212)0.967:0.05281)0.874:0.04069,(OTU001553:0.08374,OTU001030:0.08675)0.948:0.03659)0.704:0.00924)0.860:0.06820)1.000:0.15064)0.807:0.02980)0.893:0.04358,OTU001179:0.19067)0.657:0.02687)0.413:0.01408)0.934:0.00054,(((OTU001896:0.06024,OTU001962:0.11720)0.999:0.30889,(((((OTU000884:0.22078,OTU001798:0.31286)0.383:0.06436,(OTU001519:0.17916,OTU002034:0.19270)0.842:0.05905)0.970:0.05951,((((OTU002025:0.14626,OTU001895:0.03988)0.788:0.03223,((OTU001825:0.12442,OTU002020:0.08334)0.957:0.06283,(OTU002028:0.04787,(OTU002044:0.13756,(OTU001838:0.05071,(OTU001673:0.17792,OTU002010:0.07806)0.819:0.08128)0.985:0.11721)0.798:0.03992)0.954:0.04748)0.778:0.02257)0.881:0.03558,OTU001830:0.43392)0.851:0.02494,((OTU001894:0.15989,OTU000663:0.25309)0.797:0.02274,(OTU001826:0.15632,(OTU000598:0.12288,OTU002022:0.23803)0.983:0.11310)0.969:0.11825)0.691:0.04278)0.827:0.03857)0.059:0.03062,(OTU001575:0.00055,OTU001971:0.32150)1.000:0.37472)0.937:0.06053,((OTU000532:0.33271,((((OTU001903:0.18756,(OTU001845:0.14152,OTU002029:0.18841)0.996:0.12090)0.853:0.04022,OTU000179:0.26229)0.017:0.01802,(((OTU001904:0.52043,OTU000853:0.22706)0.866:0.12033,OTU002035:0.18539)0.987:0.14608,OTU001855:0.14525)0.969:0.08747)0.874:0.02422,((((((OTU000095:0.35078,((OTU000664:0.17049,(OTU001748:0.06630,((OTU001349:0.03046,OTU001652:0.02639)0.976:0.14094,(OTU001859:0.27171,(OTU001547:0.53565,(OTU001707:0.22715,OTU001987:0.13320)0.014:0.07085)0.821:0.08579)0.977:0.16113)0.964:0.13235)0.940:0.04792)1.000:0.15788,(OTU000830:0.36657,(OTU001276:0.25388,OTU001833:0.14965)0.643:0.14941)0.367:0.02424)0.978:0.09976)0.891:0.03948,OTU001864:0.21421)0.953:0.07588,OTU001832:0.30159)0.052:0.01203,(OTU001549:0.13806,(OTU001952:0.21898,OTU001120:0.07198)0.611:0.02969)0.999:0.13416)0.852:0.02572,((OTU001880:0.11339,(OTU001723:0.05707,OTU001986:0.09030)0.964:0.04673)0.870:0.06864,(OTU002039:0.07197,OTU001999:0.29169)0.814:0.04973)0.951:0.07378)1.000:0.12322,(OTU001493:0.15618,OTU001846:0.06553)0.994:0.20826)0.637:0.00278)0.496:0.05103)0.971:0.07788,((OTU000874:0.13686,(OTU000628:0.12171,OTU001178:0.05761)0.978:0.08586)0.959:0.09960,OTU000649:0.23572)0.797:0.04192)0.391:0.01717)0.921:0.06469)0.991:0.19597,(((OTU001995:0.41452,OTU001893:0.34689)0.774:0.13663,OTU001863:0.56549)0.070:0.06644,(((OTU000965:0.21227,(OTU000845:0.00054,OTU001908:2.71064)0.881:0.31808)0.869:0.09552,((OTU001747:0.07822,(OTU001883:0.15363,OTU001943:0.13733)0.950:0.05742)0.819:0.05829,(OTU001118:0.23297,OTU002024:0.27641)0.835:0.06469)0.977:0.13488)0.911:0.10175,(((OTU001927:0.01877,(OTU001685:0.10898,OTU001819:0.00054)1.000:0.11007)0.798:0.05876,OTU001622:0.27703)0.962:0.10578,OTU001653:0.00054)1.000:0.41495)0.438:0.04576)0.916:0.12182)0.983:0.12320)0.752:0.00876,((((((((OTU001038:0.15746,OTU001613:0.09464)0.983:0.09157,(((((((OTU000395:0.07601,OTU001071:0.09487)1.000:0.13366,((((OTU001705:0.07206,(OTU000524:0.01514,OTU000802:0.01774)1.000:0.11671)0.966:0.05445,(OTU001172:0.11486,OTU001489:0.08448)0.313:0.02920)0.462:0.00330,OTU000619:0.07773)0.874:0.01755,((((OTU000478:0.12117,(OTU000934:0.05846,OTU000964:0.02701)0.972:0.05600)0.832:0.01924,OTU001444:0.12833)0.949:0.04537,OTU000864:0.09393)0.945:0.04001,(((((OTU000627:0.13169,OTU001696:0.19654)0.943:0.06766,((OTU001835:0.13012,(OTU001492:0.23132,(OTU001871:0.08366,OTU002032:0.08593)0.900:0.06904)0.970:0.11259)0.992:0.12831,OTU001875:0.29099)0.453:0.03537)0.461:0.02521,OTU001379:0.28064)0.579:0.01559,((OTU001203:0.21460,(((OTU001096:0.10729,OTU001796:0.02910)1.000:0.14248,((OTU001129:0.06153,((OTU001438:0.02792,OTU001090:0.09699)0.785:0.01369,(OTU001284:0.02731,(OTU001215:0.01198,OTU001397:0.03191)0.917:0.01475)0.748:0.00626)0.922:0.04589)0.956:0.04817,OTU001056:0.10211)0.000:0.00730)0.994:0.07956,(((OTU001473:0.03246,OTU001912:0.17545)1.000:0.17563,((((OTU001364:0.11464,(OTU000683:0.06335,OTU001182:0.04240)0.990:0.07602)0.930:0.05954,((((OTU000223:0.02276,(OTU000451:0.06918,OTU000651:0.10422)0.920:0.04023)0.467:0.02925,(((OTU000553:0.00054,OTU002008:0.13106)0.990:0.02855,(OTU000409:0.08043,OTU001552:0.02162)0.869:0.01761)0.110:0.00810,(OTU001313:0.02660,OTU001200:0.06694)0.289:0.00890)0.933:0.03332)0.786:0.04543,((OTU001596:0.03181,OTU001876:0.08610)0.999:0.08201,(OTU000618:0.17601,OTU001166:0.15752)0.881:0.02743)0.900:0.02474)0.934:0.04174,(OTU000955:0.13820,(OTU000505:0.26359,(OTU001318:0.18510,((((((OTU001494:0.07378,((OTU000358:0.05021,(OTU000999:0.02984,OTU001353:0.02155)0.995:0.05020)0.838:0.01389,(OTU001183:0.04333,(OTU000324:0.03837,OTU001401:0.07724)0.866:0.04051)0.824:0.01353)0.867:0.00806)0.904:0.01959,(OTU000601:0.04610,OTU000602:0.10297)0.852:0.01376)0.893:0.01826,((OTU000504:0.03263,((OTU000796:0.03668,OTU001095:0.04891)0.944:0.02833,OTU000974:0.04208)0.922:0.02654)0.214:0.02030,((OTU000150:0.01450,OTU001704:0.14059)0.989:0.07097,OTU000186:0.04618)0.979:0.05293)0.187:0.01887)0.023:0.00448,(OTU001294:0.06628,(OTU000951:0.01114,OTU001573:0.08652)0.963:0.03251)0.943:0.04096)0.910:0.02243,(OTU000500:0.07124,(((OTU000693:0.08066,(OTU000584:0.08949,OTU001368:0.20792)0.845:0.06552)0.589:0.00765,OTU000701:0.10031)0.259:0.01934,OTU001027:0.10308)0.869:0.03566)0.965:0.03707)0.955:0.03305,((((OTU000917:0.04847,(OTU001267:0.13945,((OTU001457:0.01661,(OTU001250:0.13157,((OTU001351:0.08435,((((OTU000470:0.06772,(OTU000168:0.02851,OTU001018:0.01845)0.949:0.01955)0.975:0.00053,(OTU001152:0.13637,((OTU000954:0.02260,(OTU001252:0.09094,OTU001019:0.01355)0.931:0.02364)0.840:0.02407,(OTU000985:0.00660,OTU000563:0.11452)0.771:0.01215)0.898:0.02116)0.814:0.01622)0.141:0.01105,(OTU000648:0.11754,OTU001381:0.12276)0.262:0.02384)0.922:0.02419,(OTU001939:0.00598,OTU001856:0.15409)0.955:0.03207)0.962:0.03779)0.734:0.01618,(OTU001718:0.10389,(OTU000933:0.09955,(OTU001281:0.04219,(OTU001391:0.02891,OTU000517:0.04666)0.539:0.00698)0.882:0.02773)0.155:0.01482)0.644:0.04075)0.832:0.02583)0.883:0.02294)0.798:0.02246,(((OTU000914:0.03026,(OTU001228:0.07730,(OTU000980:0.08066,OTU001280:0.01555)0.997:0.08002)0.968:0.04528)0.977:0.04913,(OTU000603:0.04123,OTU001076:0.08231)0.827:0.01599)0.746:0.02146,OTU000890:0.07559)0.059:0.01101)0.882:0.03051)0.812:0.01937)0.783:0.01099,((OTU000958:0.04575,OTU000969:0.13224)0.798:0.01805,(OTU001231:0.12057,OTU001263:0.07922)0.989:0.05602)0.871:0.02349)0.964:0.02946,((((OTU001425:0.22118,OTU001201:0.03833)0.983:0.09206,(OTU000285:0.05520,OTU000448:0.05482)0.605:0.01697)0.818:0.01645,(OTU000262:0.03023,OTU001642:0.12381)0.968:0.04454)0.908:0.02827,OTU001968:0.14678)0.812:0.01130)0.988:0.05335,((OTU001061:0.12009,(OTU000434:0.12093,(OTU001175:0.00054,OTU001947:0.10808)1.000:0.12982)0.642:0.02647)0.882:0.02536,((OTU001209:0.11939,(OTU000134:0.05475,OTU001913:0.18790)0.575:0.03165)0.933:0.04397,(OTU000576:0.05200,OTU001004:0.04144)1.000:0.12999)0.878:0.02502)0.868:0.03080)0.994:0.04901)0.584:0.00054)0.798:0.02095)0.909:0.01621)0.855:0.01535)0.768:0.02161)0.645:0.01288,OTU000910:0.10446)0.880:0.01555,((((((OTU000926:0.09436,OTU001135:0.04911)0.972:0.05472,OTU001156:0.19997)0.819:0.03983,(((OTU000850:0.04419,OTU001742:0.05881)0.926:0.02316,(((OTU000971:0.09541,(OTU001084:0.05162,OTU001322:0.04680)0.980:0.03403)0.729:0.00352,(OTU000282:0.07018,(OTU001771:0.13282,OTU002009:0.16980)0.905:0.04187)0.694:0.00653)0.999:0.06158,((OTU001568:0.05299,(OTU000654:0.04835,OTU001054:0.03963)0.958:0.02561)0.697:0.00277,((OTU000895:0.05559,((((OTU001213:0.04530,OTU001254:0.00850)0.990:0.05020,(OTU001251:0.05646,OTU000283:0.05625)0.868:0.02318)0.556:0.00064,(OTU000398:0.06440,(OTU000636:0.07360,OTU000855:0.00876)0.994:0.04805)0.847:0.01496)0.966:0.02969,OTU001063:0.06626)0.754:0.00912)0.076:0.00071,(OTU001070:0.08140,(OTU000779:0.06634,(OTU000406:0.03451,OTU000370:0.07459)0.698:0.00381)0.906:0.02195)0.890:0.02396)0.586:0.01255)0.457:0.01135)0.715:0.00617)0.770:0.00872,(OTU000726:0.06053,((((OTU000937:0.05981,(OTU000396:0.03028,OTU001548:0.05813)0.928:0.04110)0.898:0.04228,(((OTU000674:0.03934,OTU001402:0.08749)0.867:0.02118,(OTU000566:0.05227,OTU001656:0.03598)0.555:0.00696)0.871:0.01535,((OTU000567:0.03627,OTU001480:0.07329)0.913:0.02858,(OTU000989:0.06165,(OTU000815:0.04031,OTU000293:0.11112)0.932:0.03748)0.925:0.03243)0.885:0.02565)0.364:0.00672)0.982:0.04265,(OTU000660:0.03292,(((OTU000860:0.08177,(OTU000502:0.15042,OTU001624:0.04768)0.880:0.02833)0.923:0.04550,OTU000704:0.09466)0.726:0.01705,OTU001910:0.13115)0.909:0.02039)0.976:0.04017)0.840:0.01542,(((OTU000250:0.05887,(OTU001488:0.06651,OTU001595:0.03816)0.976:0.04450)0.873:0.02424,(OTU000468:0.04615,OTU000943:0.05226)0.872:0.02512)0.865:0.02116,(OTU000581:0.07182,(OTU000730:0.02880,OTU001329:0.02557)0.828:0.01547)0.979:0.03567)0.836:0.01593)0.395:0.01187)0.258:0.00925)0.865:0.01800)0.836:0.02465,((OTU001647:0.13321,(OTU001708:0.09934,(OTU000359:0.00954,(OTU001517:0.09391,OTU001376:0.05213)0.988:0.05200)0.958:0.06081)0.665:0.04578)0.928:0.04990,OTU001169:0.13190)0.352:0.00843)0.648:0.02741,(((OTU001778:0.10071,((OTU001459:0.16440,OTU001764:0.00053)1.000:0.14349,OTU001834:0.10935)0.169:0.01660)0.935:0.04858,OTU001994:0.17858)0.763:0.05562,OTU001536:0.21001)0.873:0.03900)0.708:0.01075,OTU000953:0.24976)0.910:0.02595)0.968:0.03757)0.808:0.01285,((((OTU001212:0.08636,(OTU000334:0.08025,OTU001330:0.15078)0.820:0.04538)0.940:0.05293,((OTU001104:0.07729,(((OTU001936:0.09451,OTU001810:0.10179)0.957:0.05651,((OTU001058:0.04215,OTU001657:0.05383)0.067:0.01272,OTU000960:0.15675)0.917:0.05401)0.678:0.00488,(OTU001132:0.08006,(OTU000600:0.01289,OTU001321:0.07787)0.634:0.00542)0.567:0.02811)0.928:0.03937)0.989:0.08580,OTU001799:0.12921)0.750:0.01993)0.032:0.02289,OTU001258:0.21139)0.852:0.03785,(OTU001255:0.09340,(OTU001239:0.18061,(OTU001793:0.43222,OTU001599:0.00055)0.848:0.02434)0.939:0.04373)1.000:0.08713)0.903:0.03409)0.616:0.01805)0.772:0.02738)0.876:0.02735,(((((OTU000075:0.13920,OTU000338:0.09220)0.930:0.04626,(OTU000629:0.00054,OTU001877:0.22499)0.997:0.08945)0.733:0.01935,(((OTU001892:0.07264,(((OTU000475:0.15464,(OTU000984:0.01653,OTU001360:0.01535)0.441:0.01053)0.434:0.04563,((OTU000735:0.04865,OTU001636:0.08881)0.968:0.06131,(OTU000827:0.12448,OTU001703:0.08223)0.872:0.04249)0.960:0.05007)0.875:0.02481,(OTU000848:0.07977,OTU001802:0.05983)0.996:0.08915)0.214:0.00760)0.650:0.02020,(((((OTU000659:0.01682,(OTU000020:0.01443,OTU000104:0.07162)0.999:0.06933)0.956:0.05019,OTU001497:0.05097)0.919:0.04420,(OTU000922:0.04089,((((OTU000852:0.05635,OTU001110:0.06643)0.942:0.01876,(((OTU000402:0.01771,(OTU000093:0.01538,(OTU000069:0.03884,OTU001449:0.07900)0.930:0.02998)0.845:0.00948)0.930:0.02231,(OTU000791:0.11683,OTU000400:0.01674)0.551:0.01563)0.763:0.02250,(OTU001516:0.07649,OTU001105:0.12624)0.886:0.04118)0.901:0.01661)0.722:0.00166,(((((((OTU000858:0.04178,OTU001510:0.10008)0.907:0.02660,OTU001393:0.06461)0.417:0.02453,((OTU000087:0.04373,OTU000129:0.02170)0.992:0.05757,(OTU000707:0.04283,OTU001513:0.05340)0.681:0.02866)0.924:0.04392)0.847:0.02098,(((OTU001237:0.01928,OTU001853:0.00054)0.973:0.05109,OTU001741:0.05502)0.999:0.12998,OTU000392:0.02278)0.773:0.00953)0.817:0.01223,(OTU000341:0.03487,(OTU001102:0.02928,OTU001967:0.03150)0.986:0.04322)0.791:0.01527)0.945:0.02190,(OTU001555:0.04842,OTU001507:0.11599)0.956:0.03432)0.763:0.01136,((OTU000973:0.03935,OTU001648:0.07420)0.997:0.05322,(OTU000034:0.06592,(OTU001336:0.01060,(OTU001186:0.09215,OTU001460:0.06040)0.926:0.04794)0.998:0.05753)0.302:0.00456)0.983:0.04848)0.980:0.04537)0.724:0.00249,(OTU000408:0.03437,(OTU001170:0.06217,OTU001355:0.03984)0.952:0.02466)0.854:0.02048)0.991:0.03886)0.336:0.00947)0.762:0.01359,((OTU001447:0.09649,((OTU001992:0.05576,(OTU000198:0.02729,OTU000378:0.02118)0.295:0.00742)0.798:0.00758,OTU002013:0.08090)0.650:0.01207)0.952:0.03241,((OTU000006:0.00054,((OTU001812:0.15192,OTU002041:0.14218)0.869:0.02809,(OTU001001:0.08524,OTU001204:0.08998)0.929:0.03536)0.892:0.02767)0.740:0.00988,(OTU000004:0.00252,OTU000424:0.03585)0.978:0.02192)0.910:0.01703)0.868:0.01165)0.990:0.05391,(OTU001634:0.05040,(((OTU000247:0.05893,OTU001400:0.07659)0.978:0.05702,OTU000578:0.02286)0.368:0.01778,OTU000290:0.05497)0.997:0.08190)0.968:0.05033)0.645:0.01979)0.953:0.05076,OTU000564:0.11650)0.948:0.03328)0.785:0.02388,OTU000725:0.17761)0.458:0.00226,((((OTU000990:0.08740,OTU001544:0.06764)0.998:0.06241,(OTU001433:0.08481,(OTU000368:0.01471,OTU000550:0.02603)0.086:0.01452)0.401:0.01490)0.838:0.03295,OTU000653:0.03270)0.990:0.07638,(OTU001046:0.06358,(OTU000421:0.04670,OTU000935:0.08117)0.981:0.08007)1.000:0.11501)0.959:0.04403)0.028:0.01984)0.956:0.02761)0.736:0.00798,(OTU001474:0.11014,OTU001317:0.16527)0.278:0.05732)0.878:0.01547)0.912:0.01875)0.845:0.01642)0.197:0.02486,(OTU000807:0.06319,OTU000834:0.17395)0.935:0.04008)0.872:0.01795,(((OTU001375:0.22956,(OTU000174:0.06041,OTU000279:0.05373)0.991:0.10753)0.801:0.06439,(OTU000534:0.13191,(((OTU000018:0.00914,OTU000941:0.04370)0.712:0.03601,(OTU001966:0.09822,((((OTU000811:0.08418,OTU000919:0.05465)0.704:0.02843,OTU001923:0.16544)0.582:0.00695,OTU000588:0.06356)0.312:0.01689,(OTU000457:0.07508,(OTU000638:0.03314,OTU000805:0.09103)0.943:0.04195)0.918:0.03413)0.792:0.01431)0.917:0.04292)0.994:0.07857,(OTU000819:0.07630,((OTU001527:0.13396,(OTU000472:0.06829,OTU000866:0.10141)0.104:0.02022)0.484:0.02504,(OTU001881:0.08467,OTU002004:0.14695)0.819:0.04252)0.875:0.02962)0.922:0.03863)0.862:0.03927)0.952:0.05540)0.144:0.01538,(OTU001029:0.03227,OTU001520:0.10799)1.000:0.14445)0.896:0.02982)0.362:0.02590,OTU001746:0.27008)0.635:0.03174,OTU002003:0.27134)0.821:0.01806,(OTU000750:0.15025,OTU001982:0.25865)0.907:0.06417)0.435:0.00879)0.976:0.06953,((OTU001695:0.16874,OTU001990:0.09326)0.930:0.04887,(OTU001639:0.18372,OTU002033:0.17638)0.671:0.05244)0.984:0.10662)0.755:0.01282,((OTU000712:0.11943,OTU000902:0.12173)1.000:0.20818,((OTU000428:0.17255,OTU000633:0.14915)0.999:0.13443,(((OTU001464:0.26296,(OTU001593:0.04629,OTU001779:0.00752)0.965:0.08905)0.871:0.05277,((OTU001706:0.06092,(OTU000757:0.09120,OTU001205:0.03092)0.966:0.06057)1.000:0.23972,(((OTU001003:0.02718,(OTU000443:0.07568,OTU001193:0.06007)0.923:0.03931)0.961:0.07152,(OTU001944:0.14702,OTU000447:0.19473)0.886:0.03881)1.000:0.24285,(OTU001057:0.18417,OTU001304:0.31265)0.695:0.05994)0.160:0.01806)0.879:0.02403)0.460:0.02057,((OTU001342:0.06511,OTU001766:0.07390)1.000:0.16541,((((OTU000486:0.31859,(OTU001099:0.25199,(OTU000483:0.03639,OTU001592:0.02813)0.999:0.21808)0.958:0.08707)0.318:0.02185,(((((OTU000455:0.14703,(OTU000173:0.15605,((OTU000081:0.09882,OTU000797:0.09980)0.983:0.07391,OTU000258:0.18795)0.680:0.02524)0.236:0.01455)0.988:0.09120,(OTU001508:0.21366,((OTU001023:0.14715,OTU001338:0.19386)0.841:0.04670,OTU001218:0.23996)0.783:0.01670)0.935:0.05519)0.627:0.02753,OTU000900:0.25234)0.853:0.05319,((OTU001377:0.27973,(OTU000761:0.14498,((OTU001165:0.05036,(OTU000927:0.03949,(OTU001037:0.06543,OTU001496:0.02441)0.990:0.06420)0.997:0.07577)0.878:0.03631,(OTU001271:0.08321,(OTU001702:0.14572,OTU001604:0.03141)0.584:0.02233)0.555:0.02368)0.995:0.07362)0.948:0.04353)0.559:0.01448,((OTU000218:0.09765,(OTU001676:0.02993,(OTU001221:0.03104,OTU001328:0.02678)0.128:0.02812)0.960:0.06262)0.990:0.08191,(OTU000844:0.20631,(OTU000407:0.16204,(OTU000336:0.01714,OTU000918:0.06588)0.995:0.11346)0.139:0.02578)0.950:0.05016)0.971:0.07088)0.906:0.03797)0.704:0.02578,OTU001750:0.25642)0.985:0.05708)0.686:0.00911,(((OTU001643:0.20108,(OTU000671:0.12645,(OTU000452:0.08953,((OTU001031:0.05617,((OTU000799:0.02691,OTU001088:0.03794)1.000:0.10214,((OTU001059:0.01229,(OTU000718:0.02011,OTU001158:0.04860)0.995:0.04988)0.894:0.01779,(((OTU001340:0.02476,OTU001623:0.02281)0.857:0.01306,(OTU001499:0.16483,(OTU001124:0.08096,OTU001227:0.04802)0.738:0.01188)0.965:0.04684)0.794:0.00691,(((OTU000394:0.02068,(OTU000605:0.02849,OTU000883:0.03828)0.913:0.01933)0.987:0.03659,(OTU001525:0.03886,(OTU000397:0.01264,OTU000525:0.02837)0.985:0.02344)0.833:0.01079)0.570:0.00811,OTU000306:0.05026)0.965:0.01690)0.908:0.00969)0.807:0.01825)0.961:0.05132)0.234:0.02244,(((OTU000606:0.05898,(OTU001532:0.08319,OTU001955:0.05617)0.993:0.07804)0.833:0.02929,OTU001651:0.04331)0.901:0.04979,(OTU001261:0.02363,OTU001462:0.08243)0.995:0.08041)0.880:0.03385)0.951:0.04679)0.882:0.04342)0.937:0.05237)0.867:0.02969,OTU001977:0.17327)0.379:0.01653,OTU000832:0.17473)0.896:0.02865)0.945:0.02570,(((OTU001950:0.20651,(OTU000467:0.06046,OTU001409:0.05389)0.977:0.10064)0.926:0.04860,(OTU000597:0.59236,(OTU001509:0.54735,OTU001666:0.19231)0.284:0.10813)0.868:0.04271)0.852:0.06143,OTU000857:0.32838)0.962:0.06790)0.377:0.01029)0.565:0.01583)0.916:0.02761)0.701:0.00427)0.978:0.03362)0.677:0.01593,((OTU001564:0.12223,OTU001729:0.29969)0.941:0.07405,(OTU000696:0.27167,(OTU000915:0.19789,OTU001383:0.20773)0.870:0.04386)0.860:0.04961)0.635:0.03087)0.672:0.00504,OTU001356:0.27095)0.509:0.02591,(OTU000794:0.18073,OTU001042:0.17818)0.918:0.06234)0.914:0.02751,(((OTU001230:0.16948,((OTU001091:0.04084,(OTU001789:0.05734,OTU001112:0.07624)0.308:0.00639)0.014:0.00373,OTU000889:0.02738)0.976:0.06321)0.650:0.04559,((((OTU000623:0.05055,(OTU000970:0.00483,OTU001687:0.06652)0.986:0.04957)0.354:0.01428,(OTU000885:0.02952,(OTU000612:0.00053,OTU001226:0.04673)0.947:0.02870)0.917:0.02002)1.000:0.10740,((OTU001269:0.09102,OTU001382:0.05501)0.974:0.05232,((OTU001359:0.09738,OTU001482:0.07307)0.743:0.03233,(OTU000792:0.05043,OTU001677:0.17743)0.388:0.02711)0.876:0.02405)0.246:0.00362)0.897:0.01917,((((((OTU001824:0.06436,OTU000801:0.14003)0.834:0.01581,((OTU001540:0.09669,(OTU001688:0.08985,(OTU000721:0.06544,OTU001684:0.08588)0.570:0.02456)0.667:0.03289)0.837:0.03813,((OTU001719:0.04515,OTU001733:0.02484)0.975:0.03467,((OTU000720:0.02637,OTU001146:0.01488)0.917:0.02347,(((((OTU001641:0.03261,(OTU001323:0.02240,(OTU000925:0.00055,OTU001093:0.03965)0.915:0.01685)0.894:0.01710)0.995:0.05085,OTU001292:0.02837)0.843:0.01002,OTU000876:0.00318)0.980:0.03313,(((OTU000929:0.02280,OTU001436:0.06039)0.972:0.03471,(((OTU000916:0.06860,OTU001441:0.02672)0.758:0.00816,(OTU000898:0.04388,(OTU000641:0.04742,(OTU000814:0.02218,(OTU000423:0.01788,OTU001694:0.02839)0.813:0.02337)0.021:0.01938)0.921:0.02968)0.961:0.03522)0.879:0.01553,(OTU000920:0.02383,OTU001674:0.06105)0.854:0.01560)0.960:0.03872)0.690:0.00489,(OTU000847:0.04777,((OTU001028:0.06476,OTU000212:0.04238)0.464:0.01006,(OTU000723:0.06444,(((OTU001906:0.03368,(OTU001208:0.08400,(OTU000594:0.02878,OTU001140:0.04442)0.755:0.00413)0.759:0.00309)0.925:0.01043,(OTU000892:0.02095,OTU001511:0.01814)0.861:0.00855)0.612:0.00157,OTU000209:0.02461)0.699:0.00521)0.941:0.02210)0.877:0.01493)0.867:0.01261)0.845:0.01526)0.789:0.00754,OTU001214:0.13936)0.747:0.00816)0.894:0.02035)0.826:0.01912)0.931:0.02691)0.950:0.01949,((OTU001343:0.05049,OTU001858:0.05940)0.916:0.02296,((OTU000571:0.03221,OTU001279:0.07613)0.970:0.03540,(OTU001529:0.08043,OTU001600:0.01552)1.000:0.08865)0.631:0.00500)0.734:0.00344)0.940:0.01738,((((((((((((OTU000608:0.02342,OTU001671:0.07163)0.869:0.02881,OTU001506:0.02936)0.417:0.01406,OTU000734:0.08061)0.910:0.02611,(OTU001608:0.06592,((OTU000997:0.03391,OTU001481:0.03600)0.954:0.02835,OTU001849:0.11760)0.877:0.01816)0.838:0.01481)0.801:0.01592,((OTU000630:0.06939,((OTU000872:0.02967,OTU001781:0.01923)0.435:0.00935,(OTU001222:0.03564,(OTU001286:0.06447,(OTU000276:0.00425,(OTU001518:0.02529,(OTU000555:0.01218,(OTU000251:0.02301,OTU000200:0.02625)0.892:0.01799)0.930:0.01875)0.875:0.01628)0.981:0.05083)0.891:0.02588)0.936:0.02228)0.930:0.03191)0.980:0.04494,((OTU001617:0.02598,(OTU001790:0.04501,OTU001365:0.02417)0.754:0.00632)0.999:0.08258,(OTU001974:0.05896,(OTU001649:0.00296,OTU001901:0.10686)0.828:0.01849)0.745:0.01529)0.645:0.01327)0.963:0.02482)0.978:0.02595,(((OTU000781:0.06445,OTU001612:0.04645)0.974:0.03984,OTU001627:0.06220)0.359:0.01130,((OTU001378:0.05867,(OTU001184:0.02134,OTU001620:0.07184)0.402:0.01776)0.840:0.02366,(OTU000854:0.02552,OTU001348:0.06000)0.999:0.07170)0.572:0.00222)0.822:0.00878)0.852:0.01144,(OTU001477:0.04887,((OTU001101:0.02562,OTU001077:0.11775)0.235:0.01917,((OTU000316:0.02714,OTU000728:0.01770)0.932:0.02698,OTU000403:0.09278)0.848:0.01851)0.969:0.03700)0.953:0.03849)0.824:0.02578,(OTU001050:0.06855,(OTU001067:0.08053,OTU001579:0.02058)0.820:0.01466)0.959:0.04366)0.660:0.02079,OTU001577:0.08786)0.790:0.01931,OTU001471:0.08099)0.964:0.03329,((OTU000655:0.04143,OTU000891:0.04051)0.989:0.05070,((OTU000745:0.07776,OTU000998:0.04760)0.975:0.03997,(OTU000875:0.06708,OTU001578:0.06062)0.995:0.07422)0.733:0.00517)0.884:0.01910)0.933:0.02577,((OTU001115:0.03043,OTU001485:0.04429)0.997:0.08069,((((OTU001315:0.02441,(OTU000741:0.01194,OTU001661:0.07002)0.974:0.03025)0.896:0.02219,(OTU001740:0.01974,(OTU001289:0.01913,OTU001311:0.02561)0.824:0.00944)0.772:0.01637)0.648:0.00511,OTU001561:0.02299)0.949:0.02782,((OTU001301:0.02937,((OTU001452:0.08171,OTU001185:0.00054)0.973:0.02190,OTU001139:0.02309)0.737:0.00283)0.318:0.00423,OTU001483:0.02905)0.831:0.01419)0.997:0.09190)0.939:0.03667)0.364:0.00482)0.963:0.03337,((((OTU001914:0.08711,OTU001259:0.20749)0.787:0.02406,(((OTU001309:0.04815,OTU001487:0.18935)0.966:0.04787,((OTU001571:0.07199,(OTU001917:0.12746,OTU002045:0.05570)0.965:0.05128)0.665:0.02724,OTU001534:0.02629)0.932:0.02827)0.850:0.00055,((((((((((OTU000748:0.00500,(OTU001025:0.04464,(OTU000295:0.02615,OTU000366:0.02833)0.152:0.00281)0.119:0.00603)0.987:0.03026,((OTU000489:0.06824,(OTU000530:0.08954,(OTU000484:0.03789,OTU001341:0.02512)0.975:0.04186)0.377:0.01269)0.990:0.04070,(OTU000688:0.02504,(OTU000346:0.01500,OTU000496:0.01215)0.931:0.01595)0.917:0.01883)0.613:0.01664)0.700:0.00302,(OTU000371:0.04233,(OTU001114:0.05461,OTU001753:0.02560)0.011:0.01253)0.884:0.01719)0.819:0.00644,OTU001591:0.03735)0.940:0.01788,((OTU001043:0.01606,OTU001611:0.02821)0.947:0.01888,((OTU000724:0.01745,OTU001576:0.05285)0.851:0.00684,(OTU000783:0.02740,OTU001236:0.02473)0.896:0.00925)0.768:0.00376)0.842:0.00546)0.881:0.01199,((OTU001455:0.05752,OTU001357:0.02427)0.872:0.02147,OTU001414:0.04007)0.878:0.01138)0.358:0.00451,(OTU000243:0.01446,OTU000945:0.02984)0.756:0.00369)0.328:0.00386,((OTU001490:0.03241,(((OTU000491:0.03005,(((OTU001273:0.02820,OTU000994:0.04089)0.785:0.01395,OTU001081:0.05123)0.091:0.00054,(OTU000737:0.02804,OTU001066:0.02375)0.968:0.02580)0.729:0.00293)0.982:0.02186,(OTU000372:0.04707,(OTU001010:0.03419,OTU001337:0.02124)0.318:0.00313)0.845:0.00756)0.876:0.00936,(((((OTU000809:0.04663,(OTU001581:0.04337,OTU001888:0.05937)0.453:0.03017)0.702:0.00652,(OTU001272:0.03733,(OTU001722:0.07732,OTU000507:0.00914)0.035:0.01162)0.713:0.00162)0.845:0.01039,((OTU001560:0.11284,OTU001626:0.04181)0.835:0.01802,(OTU001530:0.09587,OTU001307:0.10649)0.220:0.03832)0.833:0.01710)0.933:0.01811,(((OTU000838:0.01917,(OTU001749:0.05403,OTU001235:0.02045)0.949:0.02742)0.943:0.02400,((OTU001557:0.05900,(OTU001075:0.02701,OTU001079:0.02161)0.895:0.01887)0.049:0.01440,OTU001159:0.05978)0.411:0.01628)0.974:0.00054,(OTU000785:0.03950,OTU001154:0.04326)0.765:0.02026)0.749:0.01531)0.911:0.01456,(OTU000310:0.01849,OTU000522:0.03434)0.734:0.00493)0.923:0.01651)0.869:0.00927)0.767:0.00432,(OTU001426:0.01543,OTU001743:0.03356)0.861:0.00931)0.874:0.00858)0.826:0.00306,(OTU000849:0.03185,OTU001219:0.03269)0.853:0.01348)0.853:0.00055,((OTU001607:0.23466,OTU001453:0.03057)0.861:0.02170,OTU001369:0.09184)0.983:0.04371)0.766:0.00355)0.992:0.04033)0.971:0.02697,(OTU000327:0.08781,(OTU000865:0.04299,OTU001160:0.06222)0.235:0.01183)0.902:0.01618)0.480:0.00323,OTU000946:0.08098)0.978:0.03380)0.782:0.01834,((OTU001167:0.10175,(OTU001664:0.06636,OTU001769:0.03186)0.969:0.05798)0.787:0.02709,(OTU001567:0.09933,((OTU000904:0.04861,OTU001752:0.06962)0.975:0.05632,(OTU000818:0.12866,OTU001308:0.02754)0.956:0.04596)0.788:0.03646)0.854:0.02244)0.988:0.05377)0.861:0.01787)0.872:0.02010)0.902:0.02177,(((((OTU001051:0.08964,OTU001249:0.03181)0.994:0.05888,(OTU000928:0.08679,OTU001669:0.09618)0.751:0.02529)0.784:0.02555,(OTU001033:0.12375,OTU001247:0.13068)0.853:0.04835)0.922:0.03835,(((((((OTU000533:0.15773,OTU000882:0.11436)0.991:0.11977,(OTU001751:0.12228,(OTU001964:0.08068,(OTU001767:0.06393,OTU002038:0.06075)0.956:0.03686)0.979:0.06894)0.826:0.03742)0.654:0.00646,(((OTU000825:0.02595,OTU001730:0.34569)0.661:0.01672,((OTU000699:0.06207,(OTU000182:0.03474,OTU000201:0.03306)0.998:0.06691)0.268:0.01364,OTU000348:0.07080)0.328:0.01484)0.212:0.01093,OTU000587:0.06620)1.000:0.12215)0.625:0.02352,(((OTU001234:0.37821,(OTU001870:0.20003,(((OTU000430:0.04576,((OTU000376:0.07893,(OTU000024:0.02245,OTU000249:0.02998)0.992:0.07629)0.931:0.04619,(OTU000255:0.11940,OTU000512:0.16705)0.096:0.02867)0.894:0.03946)0.815:0.03102,((OTU000360:0.00606,OTU000364:0.02474)0.995:0.05181,(OTU001726:0.07176,(OTU001866:0.17261,(OTU000514:0.02816,(OTU001137:0.07588,(OTU000184:0.03227,(OTU001745:0.03149,OTU000687:0.01394)0.675:0.00343)0.945:0.03165)0.934:0.04375)0.822:0.02203)0.957:0.05489)0.818:0.02552)0.253:0.00938)0.941:0.03907,(OTU001847:0.11763,((OTU000375:0.07846,OTU000420:0.00191)0.999:0.08471,(OTU001107:0.01791,(OTU000652:0.10694,OTU001176:0.04274)0.570:0.03788)0.703:0.04011)0.648:0.02170)0.701:0.03136)0.890:0.04938)0.986:0.15763)0.910:0.08749,((((OTU000596:0.03993,OTU001587:0.05807)1.000:0.15779,OTU000956:0.10122)0.892:0.02706,(((((OTU001614:0.09243,OTU001678:0.18544)0.844:0.03694,(OTU000790:0.12662,(OTU001900:0.10324,(OTU001097:0.02582,OTU001413:0.14058)0.895:0.03335)0.964:0.08058)0.990:0.07429)0.791:0.04173,OTU001551:0.20313)0.431:0.02512,(OTU001207:0.13752,OTU001153:0.07922)0.889:0.02783)0.000:0.02363,(OTU001675:0.18769,OTU001539:0.09822)0.397:0.01912)0.969:0.05086)0.721:0.01251,(OTU000464:0.07415,(OTU001711:0.24148,OTU001761:0.22717)0.428:0.05655)0.974:0.10527)0.588:0.02644)0.778:0.01067,(OTU000393:0.07723,(OTU000747:0.15940,OTU001065:0.08762)0.887:0.07222)0.991:0.09145)0.843:0.02614)0.910:0.03975,(OTU001934:0.10695,(OTU001672:0.05009,(((OTU000013:0.00966,(OTU001133:0.04067,(OTU002016:0.09933,(OTU001087:0.22163,OTU001045:0.00094)0.164:0.00339)0.949:0.03443)0.975:0.05076)0.976:0.03970,OTU001713:0.09794)0.962:0.03997,OTU001792:0.04943)0.978:0.06630)0.812:0.04704)1.000:0.13348)0.679:0.00269,((OTU001710:0.18599,(OTU001264:0.11212,OTU001432:0.14931)0.997:0.11557)0.766:0.02702,(((((OTU000369:0.00055,OTU000547:0.04375)0.932:0.04091,OTU001262:0.13678)0.939:0.03866,(OTU001126:0.08893,(OTU001049:0.03552,OTU001602:0.10872)0.838:0.05589)0.903:0.03744)0.160:0.01180,OTU000211:0.09406)0.993:0.07580,((OTU000744:0.11662,OTU001134:0.05246)0.982:0.06889,((OTU000972:0.09715,OTU001584:0.05031)0.894:0.02708,((OTU001629:0.17469,(OTU001569:0.04274,(OTU001926:0.13996,OTU001851:0.19634)0.886:0.04996)0.994:0.08566)0.833:0.02637,(((OTU000753:0.09966,OTU001862:0.30368)0.717:0.02293,(OTU001128:0.39047,(OTU001347:0.23699,OTU001725:0.09116)0.801:0.03323)0.923:0.04617)0.765:0.01037,(OTU000689:0.13681,OTU001094:0.13985)0.837:0.03383)0.720:0.00882)0.879:0.01917)0.929:0.04601)0.953:0.04438)0.949:0.04071)0.958:0.05689)0.943:0.03049,((OTU001772:0.21699,((OTU000458:0.10167,(((OTU000206:0.07554,(((OTU000076:0.02036,(OTU000245:0.02060,OTU001416:0.03287)0.997:0.05060)0.504:0.00478,OTU001374:0.02279)0.959:0.03499,(OTU000351:0.03719,OTU001173:0.03331)0.967:0.03835)0.758:0.01148)0.945:0.03611,((OTU000709:0.03751,OTU001542:0.09960)0.860:0.01772,((OTU000151:0.05221,(OTU000046:0.05294,(OTU000210:0.06135,OTU001958:0.15643)0.709:0.01336)0.883:0.02953)0.689:0.03175,(OTU000137:0.04188,OTU000148:0.02156)0.723:0.00523)0.869:0.02588)0.933:0.03382)0.960:0.03384,((OTU000577:0.07322,(((OTU000527:0.10121,((((((((OTU000291:0.04945,(OTU000565:0.03988,(OTU000078:0.03543,OTU000171:0.01963)0.927:0.01945)0.867:0.01679)0.913:0.02846,(((OTU000041:0.01510,(OTU001392:0.01518,OTU001537:0.01555)0.932:0.01879)0.971:0.02637,(OTU000592:0.04647,OTU000029:0.06205)0.688:0.00532)0.486:0.03028,(OTU000195:0.06133,OTU000940:0.07362)0.968:0.05110)0.779:0.01770)0.739:0.01074,(OTU000220:0.08236,(OTU000690:0.02950,(OTU001287:0.09569,OTU000924:0.05873)0.712:0.00949)0.991:0.05408)0.988:0.04891)0.939:0.03247,(((((OTU000085:0.02312,OTU000520:0.02391)0.599:0.01431,(OTU000014:0.02764,(OTU001470:0.09757,((OTU000028:0.02746,OTU000154:0.00599)0.114:0.00703,(OTU000476:0.04192,OTU000221:0.11046)0.955:0.04176)0.983:0.03102)0.818:0.01838)0.840:0.01420)0.998:0.05728,(OTU000487:0.03296,(OTU000161:0.00608,OTU000777:0.02647)0.829:0.00768)0.283:0.01689)0.874:0.01402,((OTU000521:0.00892,OTU001654:0.05120)0.949:0.02835,(OTU000541:0.04073,(((OTU000193:0.02513,(OTU000040:0.02498,OTU000349:0.03151)0.910:0.01247)0.953:0.01768,OTU001194:0.02996)0.468:0.00684,OTU000035:0.00658)0.984:0.02347)0.738:0.00755)0.921:0.01417)0.980:0.03138,(OTU000181:0.00916,((OTU000277:0.04463,((OTU000545:0.03572,((((OTU000240:0.07627,(OTU000846:0.06155,(OTU000353:0.01181,OTU001625:0.03996)0.938:0.02175)0.997:0.06275)0.427:0.01772,(OTU001332:0.05359,OTU000323:0.07863)0.852:0.01855)0.618:0.01957,OTU001000:0.02347)0.962:0.04078,OTU000267:0.06359)0.813:0.02240)0.227:0.00931,(((OTU000287:0.01527,(OTU000112:0.04760,OTU000175:0.10827)0.864:0.03783)1.000:0.11169,OTU001770:0.03682)0.970:0.05558,(OTU000347:0.08082,OTU001867:0.07142)0.825:0.01636)0.718:0.02478)0.854:0.01020)0.999:0.04283,OTU001531:0.02426)0.252:0.00609)0.978:0.02393)0.081:0.00916)0.854:0.01445,(OTU001979:0.08043,((OTU001774:0.07606,OTU001931:0.06528)0.962:0.04732,((OTU000010:0.00054,OTU001785:0.08643)0.991:0.03476,((OTU001265:0.05801,(OTU000059:0.02230,OTU000086:0.01076)0.455:0.02434)0.818:0.02196,((OTU000315:0.03447,(OTU000002:0.03504,OTU000506:0.01799)0.961:0.03550)0.850:0.02748,OTU000091:0.06817)0.545:0.02060)0.863:0.02508)0.324:0.00907)0.145:0.02227)0.159:0.01414)0.921:0.02548,(((OTU000162:0.04922,OTU000987:0.01536)0.897:0.01184,(((OTU000503:0.01069,(OTU000233:0.06433,OTU000278:0.01943)0.974:0.02911)0.941:0.02087,OTU000494:0.02842)0.649:0.00080,(OTU000089:0.01989,OTU000094:0.06988)0.940:0.01658)0.975:0.02383)0.469:0.01254,OTU000083:0.04275)0.968:0.04158)0.079:0.00418,(((((OTU000670:0.06984,OTU001310:0.08043)0.792:0.03474,(OTU000036:0.04138,OTU001386:0.09007)0.902:0.03891)0.766:0.01874,(OTU000415:0.02572,(OTU000071:0.01737,OTU000088:0.03625)0.912:0.02775)0.646:0.02452)0.970:0.04147,(((OTU000111:0.03741,OTU000063:0.01302)0.964:0.01730,(OTU000009:0.01087,(OTU000202:0.04155,OTU000044:0.04726)0.929:0.01209)0.736:0.00144)0.525:0.00055,((OTU000242:0.01705,OTU000411:0.02388)0.082:0.00650,(OTU000261:0.04927,OTU000817:0.02345)0.420:0.02908)0.583:0.01489)0.990:0.05905)0.044:0.00969,(OTU000301:0.12475,(OTU000084:0.02980,OTU000264:0.08634)0.382:0.01088)0.736:0.02437)0.552:0.02030)0.945:0.03160,((((OTU001831:0.09265,(OTU000549:0.09928,OTU001306:0.01915)0.264:0.00832)0.858:0.03677,OTU000100:0.05323)0.842:0.03479,(OTU000286:0.13468,((OTU000879:0.09216,OTU000806:0.10595)0.803:0.02695,((((OTU000548:0.07178,OTU001202:0.11112)0.972:0.06092,(OTU001523:0.07754,(OTU000936:0.02976,(OTU000531:0.01129,(OTU000143:0.01133,OTU000556:0.02568)0.593:0.00865)0.922:0.01804)0.560:0.03380)0.626:0.02310)0.762:0.01644,(OTU000271:0.05319,OTU000871:0.04831)0.979:0.05253)0.272:0.01440,(OTU000708:0.04969,(OTU000322:0.02899,OTU000963:0.02555)0.943:0.03461)0.970:0.04575)0.909:0.02791)0.370:0.00876)0.979:0.05357)0.022:0.00054,(((OTU000774:0.04709,((OTU000098:0.06321,OTU001069:0.07300)0.910:0.03174,(OTU000540:0.15020,OTU001728:0.05159)0.936:0.06511)0.380:0.01139)0.849:0.00740,(OTU000436:0.02579,OTU001558:0.01448)0.988:0.02706)0.981:0.05753,((OTU000163:0.03191,OTU000256:0.08518)0.967:0.04507,(OTU000492:0.07914,(OTU000222:0.03443,OTU000450:0.04476)0.931:0.06814)0.667:0.02023)0.243:0.01089)0.785:0.01641)0.640:0.01240)0.781:0.00887)0.094:0.00372,(OTU000152:0.04663,OTU000231:0.04045)0.920:0.03000)0.945:0.02341,(OTU001206:0.07684,OTU001465:0.04339)0.937:0.02900)0.525:0.01546)0.897:0.02078,((OTU000412:0.02858,OTU001820:0.09352)0.986:0.06039,OTU000978:0.11116)0.455:0.01638)0.600:0.00511)0.333:0.01781)0.747:0.00819,((OTU001816:0.12978,(OTU000582:0.04511,OTU000995:0.10141)0.805:0.01811)0.938:0.04233,(OTU001314:0.04311,OTU001811:0.07376)0.999:0.11030)0.944:0.04107)0.875:0.02579)0.774:0.01498,(OTU001658:0.16253,OTU001813:0.06344)1.000:0.27999)0.858:0.02788)0.836:0.01447)0.983:0.03179,(((OTU001921:0.13082,((OTU000320:0.06762,((OTU000682:0.04137,(OTU000313:0.01413,(OTU001266:0.08962,OTU000798:0.01586)0.233:0.01945)0.911:0.01811)0.804:0.00683,((OTU001922:0.04163,((OTU001938:0.01261,(OTU000657:0.01056,(OTU000766:0.01499,OTU001815:0.08508)0.944:0.02876)0.782:0.02499)0.832:0.01550,(((OTU000842:0.05685,OTU001809:0.06123)0.973:0.04230,(OTU000821:0.01425,OTU001603:0.04483)0.593:0.01310)0.912:0.02628,OTU000493:0.08458)0.842:0.01666)1.000:0.10622)0.999:0.08607,((OTU000839:0.03057,(OTU000982:0.01183,OTU001009:0.04274)0.912:0.01444)0.879:0.00644,(OTU001408:0.05054,(OTU000445:0.03168,OTU000188:0.08025)0.947:0.03495)0.732:0.00362)0.945:0.01500)0.713:0.00608)0.711:0.00501)0.882:0.03745,(OTU001935:0.12198,(OTU001886:0.13039,(OTU001972:0.08926,OTU001989:0.12055)0.550:0.04737)0.929:0.03628)0.988:0.05714)0.849:0.01354)0.071:0.00055,((OTU000178:0.01647,(OTU000719:0.01732,OTU000784:0.02309)0.966:0.03750)1.000:0.19382,(OTU000263:0.16295,OTU000778:0.13465)0.994:0.10262)0.000:0.03671)0.631:0.02802,((((OTU001117:0.04946,(OTU001594:0.05923,OTU001223:0.06137)0.874:0.01675)0.619:0.01383,(OTU000439:0.05585,OTU000498:0.02960)0.434:0.00712)0.868:0.01705,(OTU001714:0.06659,(OTU000715:0.01901,((OTU000867:0.03185,(OTU000274:0.00055,OTU002042:0.04926)0.913:0.01686)0.973:0.03041,OTU001220:0.02377)0.973:0.03540)0.673:0.02512)0.950:0.04306)0.914:0.01963,(((OTU001199:0.05616,OTU001174:0.10255)0.909:0.02652,((OTU000253:0.04061,OTU001574:0.04534)0.939:0.02075,(OTU001358:0.12863,(OTU001970:0.07171,(OTU001243:0.03054,OTU001891:0.11276)0.520:0.02310)0.962:0.04376)0.936:0.03552)0.759:0.01836)0.837:0.01413,((OTU000272:0.03018,(OTU000896:0.03601,OTU001192:0.01742)0.721:0.00346)0.997:0.03052,(OTU000888:0.03223,OTU001422:0.09629)0.796:0.02382)0.818:0.00053)0.887:0.01102)0.998:0.05946)0.859:0.01270)0.372:0.00055)0.964:0.02802)0.812:0.01245)0.514:0.01489)0.000:0.00397,((((((OTU001163:0.16320,OTU001437:0.04403)0.910:0.03179,(OTU000383:0.09608,OTU000705:0.05102)0.931:0.03236)0.922:0.02560,(OTU000305:0.06621,((OTU000968:0.20588,OTU000207:0.39209)0.556:0.03828,OTU001446:0.15062)0.878:0.04321)0.730:0.02565)0.783:0.01283,((OTU001610:0.06995,(OTU000938:0.07601,OTU001580:0.08569)0.997:0.11181)1.000:0.09830,OTU001442:0.06373)0.918:0.03847)0.719:0.01904,((OTU001148:0.03328,OTU001197:0.07064)0.997:0.07824,((OTU000023:0.03514,OTU000062:0.01699)0.994:0.06733,(OTU001044:0.09086,OTU000583:1.04334)0.918:0.08534)0.856:0.02308)0.951:0.04783)0.835:0.00985,((OTU000771:0.10313,(OTU000621:0.09526,(OTU000528:0.14233,OTU001817:0.17347)0.895:0.04163)0.132:0.02191)0.971:0.04754,(((OTU001821:0.08394,(((OTU001463:0.07010,OTU001565:0.08793)0.962:0.03974,(OTU001538:0.08591,OTU001755:0.12558)0.720:0.03611)0.500:0.01441,(OTU001554:0.05512,((OTU000949:0.05247,((OTU000816:0.14128,OTU001233:0.05951)0.975:0.06707,OTU001803:0.05318)0.767:0.01273)0.337:0.02418,OTU001960:0.06960)0.809:0.01533)0.957:0.04006)0.941:0.03860)0.812:0.01820,((OTU001479:0.15044,((((OTU001543:0.11071,OTU001638:0.07555)0.908:0.03062,((OTU001630:0.10507,(OTU000622:0.08500,(OTU001562:0.05096,OTU002015:0.03345)0.998:0.08263)0.514:0.01923)0.804:0.01728,OTU000950:0.09912)0.823:0.01528)0.734:0.01383,((OTU001423:0.07163,OTU001431:0.12080)0.752:0.01813,((OTU001198:0.09208,OTU001387:0.07561)0.936:0.05053,(OTU000473:0.11891,OTU001370:0.02870)0.982:0.05897)0.840:0.02130)0.997:0.06888)0.864:0.01446,(OTU001782:0.12078,(OTU002006:0.07916,OTU002030:0.10439)0.667:0.02047)0.892:0.02792)0.732:0.00337)0.754:0.02436,((((OTU000485:0.00723,(OTU001435:0.03203,(OTU001980:0.09463,(OTU000387:0.02584,(OTU001469:0.03129,(OTU001327:0.02352,OTU001559:0.01811)0.373:0.00617)0.875:0.01128)0.939:0.02580)0.685:0.00349)0.884:0.01526)0.939:0.02018,((OTU001143:0.01214,OTU001524:0.03086)0.310:0.00489,(((OTU000102:0.00054,(OTU000899:0.10725,OTU001773:0.10141)0.847:0.05145)0.935:0.01590,OTU000722:0.03236)0.948:0.02682,(OTU000573:0.03319,(OTU000302:0.00750,OTU001002:0.03375)0.662:0.01087)0.240:0.00054)0.967:0.02232)0.895:0.01719)0.998:0.05729,((((OTU000101:0.01505,(OTU000032:0.05718,OTU001784:0.05252)0.881:0.02677)0.840:0.02595,(OTU000357:0.02858,(OTU000930:0.03797,OTU002011:0.05130)0.913:0.02380)0.770:0.00454)0.815:0.00553,(OTU000289:0.04520,((OTU000703:0.01491,(OTU000529:0.04811,OTU001403:0.04149)0.877:0.01549)0.943:0.02120,(OTU000684:0.05260,(OTU001720:0.02786,(OTU000793:0.01928,OTU001180:0.02215)0.947:0.01859)0.855:0.01003)0.862:0.00901)0.788:0.00600)0.313:0.01149)0.000:0.00055,((((OTU001048:0.02456,(((OTU000626:0.04290,OTU000786:0.02827)0.840:0.01350,OTU000254:0.01502)0.839:0.00975,(OTU000343:0.01133,OTU001760:0.03666)0.000:0.00796)0.963:0.01981)0.334:0.01639,(OTU000901:0.03488,((OTU000538:0.03315,(OTU000266:0.00054,OTU000609:0.04852)0.857:0.02090)0.872:0.01440,(OTU000197:0.00055,OTU001395:0.10572)0.306:0.00752)0.928:0.01857)1.000:0.06778)0.738:0.01087,((((OTU000252:0.01466,OTU000297:0.05618)0.817:0.00704,(OTU000829:0.03395,OTU000820:0.05035)0.968:0.02571)0.949:0.01441,((OTU001150:0.02368,OTU001963:0.01738)0.998:0.03899,(((((OTU001619:0.10980,OTU001840:0.19277)0.942:0.06529,OTU001898:0.06447)0.199:0.01192,((((OTU001954:0.14073,(OTU000634:0.08856,(OTU001491:0.05961,OTU001953:0.11439)0.923:0.03197)0.539:0.03343)0.848:0.04299,(OTU001762:0.08675,OTU001988:0.08878)0.961:0.05250)0.612:0.00597,((OTU001691:0.11264,OTU001957:0.07555)0.972:0.05040,OTU001715:0.07109)0.583:0.01899)0.100:0.00980,(OTU001869:0.08339,((((((OTU001512:0.12210,OTU001890:0.13220)0.996:0.28044,OTU001428:0.09553)0.549:0.03758,OTU001440:0.12682)0.171:0.01598,(OTU001650:0.03496,(OTU002021:0.01810,OTU001945:0.17983)0.999:0.13187)0.758:0.06137)1.000:0.27776,OTU001937:0.00187)0.853:0.02797,OTU001690:0.11205)0.951:0.04904)0.940:0.03887)1.000:0.06837)0.851:0.01345,(((((OTU002000:0.07271,OTU001732:0.04672)0.458:0.00570,(OTU000246:0.04511,OTU000273:0.00967)0.970:0.02379)0.851:0.01019,(OTU001016:0.05059,OTU000167:0.01173)0.917:0.01913)0.883:0.01222,((((OTU000127:0.02504,OTU000510:0.01651)0.968:0.02148,(OTU000381:0.01648,OTU000377:0.05078)0.807:0.00844)0.566:0.00790,OTU001501:0.05510)0.816:0.01975,(OTU001410:0.03661,(OTU000868:0.05735,OTU001754:0.07206)0.748:0.01580)0.568:0.00887)0.834:0.01298)0.810:0.01241,(OTU000060:0.03398,OTU000665:0.03206)0.980:0.03219)0.668:0.00423)0.881:0.01039,(OTU001586:0.03217,((OTU000164:0.02438,OTU000983:0.02092)0.894:0.02074,(OTU000675:0.01350,OTU001738:0.05105)0.874:0.01838)0.400:0.01282)0.996:0.04017)0.621:0.00639)0.892:0.00055)0.872:0.01204,(OTU001686:0.08863,((OTU000125:0.00819,OTU000667:0.03315)0.991:0.04431,((OTU001882:0.05809,(OTU000767:0.02316,OTU001394:0.03279)0.994:0.05974)0.275:0.01660,(OTU001836:0.11434,((((((OTU001996:0.07002,(((OTU001389:0.05186,(OTU000957:0.06398,OTU001775:0.02740)0.975:0.05099)0.948:0.03745,OTU001884:0.06484)0.141:0.01313,OTU001668:0.12891)0.540:0.03412)0.649:0.02213,(OTU001918:0.13208,OTU001929:0.06288)0.839:0.03154)0.486:0.01372,((OTU001396:0.10826,OTU001807:0.04486)0.965:0.04377,(OTU001363:0.05701,((OTU002014:0.05283,(OTU001535:0.11729,OTU001716:0.03728)0.970:0.05203)0.959:0.03691,((OTU000912:0.07744,OTU001765:0.07535)0.890:0.02187,((((((OTU000697:0.03071,(OTU000039:0.00053,(OTU000074:0.03669,OTU000068:0.03690)0.784:0.02364)0.525:0.03055)0.893:0.01226,(OTU000166:0.02913,OTU001717:0.06677)0.810:0.01313)0.806:0.00633,(OTU000073:0.01460,OTU000180:0.02362)0.939:0.02100)0.907:0.01116,((OTU000016:0.04150,(OTU000027:0.02645,OTU000082:0.01447)0.890:0.00565)0.865:0.00562,(((OTU000052:0.01375,(OTU000043:0.01418,OTU000056:0.02870)0.919:0.01346)0.914:0.01029,OTU000012:0.02337)0.654:0.00054,(OTU000001:0.00746,OTU000003:0.03502)0.313:0.01035)0.899:0.01304)0.842:0.00742)0.893:0.01585,(((OTU000017:0.00589,(OTU000642:0.03819,((OTU000185:0.02893,OTU000136:0.02612)0.746:0.00350,(OTU000113:0.00054,OTU000418:0.06086)0.799:0.01258)0.843:0.00873)0.923:0.01685)0.775:0.00302,(OTU000109:0.01664,OTU000194:0.02624)0.973:0.01944)0.786:0.00278,(((OTU000038:0.02065,OTU000050:0.02384)0.993:0.03360,OTU000048:0.02319)0.814:0.00644,OTU000057:0.02921)0.871:0.00578)0.960:0.00055)0.937:0.01565,(OTU000558:0.02218,OTU001689:0.04118)0.970:0.02706)0.742:0.00808)0.814:0.02089)0.836:0.01464)0.259:0.00710)0.872:0.01405)0.388:0.00836,(OTU001804:0.08933,(OTU001978:0.24126,OTU001693:0.20014)0.099:0.02678)0.942:0.04633)0.957:0.02289,((OTU001932:0.08579,(OTU001857:0.12038,(OTU001850:0.07093,(OTU002031:0.02214,(OTU001928:0.01757,OTU001899:0.08113)0.666:0.01687)0.934:0.03201)0.954:0.04667)0.495:0.02333)0.753:0.00674,(OTU001655:0.07826,(OTU001828:0.09545,((OTU000695:0.08774,OTU001854:0.03760)0.966:0.04813,((OTU000886:0.03243,OTU001331:0.05587)0.982:0.03476,(OTU002036:0.05983,OTU000460:0.04841)0.212:0.00053)0.957:0.03809)0.849:0.02693)0.949:0.04243)0.717:0.01028)0.885:0.01600)0.932:0.02494,(OTU002012:0.14269,(OTU001589:0.11646,OTU001940:0.03327)0.316:0.01890)0.866:0.02957)0.777:0.01205)0.936:0.02786)0.959:0.03497)0.927:0.02312)0.764:0.00561)0.899:0.01799)0.763:0.00458,((OTU001144:0.03277,OTU001822:0.07349)0.875:0.02553,(OTU001039:0.04376,(((((OTU000117:0.00967,OTU000570:0.03303)0.991:0.04619,OTU000981:0.02530)0.958:0.02460,((OTU000828:0.06490,(OTU000177:0.01060,(OTU001768:0.18889,OTU000339:0.01225)0.966:0.03790)0.899:0.01620)0.930:0.01903,(OTU000187:0.02009,OTU000219:0.03526)0.933:0.01644)0.946:0.01931)0.363:0.01112,OTU000440:0.01843)0.913:0.02467,OTU001451:0.10537)0.933:0.03177)0.954:0.03347)0.863:0.01110)0.903:0.01305)0.786:0.02184)0.426:0.00746,(OTU001545:0.06382,OTU000678:0.10560)0.982:0.05287)0.758:0.00835)0.835:0.01890)0.931:0.03534,(((((OTU001865:0.19958,(OTU001757:0.07222,OTU001946:0.17397)0.970:0.06474)0.854:0.04286,((((OTU000390:0.08153,OTU001171:0.04408)0.943:0.04909,(OTU001897:0.14071,(((OTU000405:0.03111,(((OTU001064:0.10011,((OTU001121:0.06375,OTU001454:0.06083)0.977:0.05525,(OTU000477:0.06411,(OTU001800:0.11704,OTU001020:0.02271)0.892:0.04214)0.917:0.03474)0.529:0.03307)0.797:0.02189,OTU001698:0.05748)0.837:0.02829,OTU001948:0.10502)0.886:0.03454)0.190:0.02382,(OTU000080:0.00600,(((OTU000894:0.01261,OTU001014:0.03751)0.999:0.07330,(OTU000461:0.01863,(OTU000760:0.14017,OTU000543:0.01898)0.629:0.00550)0.833:0.03098)0.562:0.01949,((OTU000107:0.00982,(OTU000208:0.05144,OTU000330:0.01315)1.000:0.07507)0.447:0.00893,(((((OTU000090:0.06868,((OTU001325:0.02891,OTU001808:0.16662)0.968:0.08675,OTU000906:0.05024)0.417:0.02239)0.954:0.04291,(OTU001566:0.08113,(OTU000993:0.03862,OTU001260:0.02148)0.991:0.05100)0.827:0.01671)0.870:0.01020,(OTU000145:0.02041,(OTU000065:0.05703,OTU000130:0.03379)0.992:0.04739)0.778:0.00930)0.865:0.01068,(((OTU001582:0.03356,OTU001679:0.05028)0.974:0.05544,(OTU000333:0.08455,OTU000631:0.05228)0.774:0.04272)0.121:0.01528,(OTU000897:0.08059,(OTU001973:0.07533,OTU001546:0.03481)0.385:0.01930)1.000:0.12369)0.829:0.05285)0.993:0.04322,OTU000237:0.01508)0.512:0.00181)0.956:0.03509)0.968:0.03897)0.963:0.02615)0.564:0.01992,(((((((OTU000425:0.08325,(OTU000110:0.05035,OTU000190:0.06591)0.359:0.01187)0.841:0.02737,((OTU000976:0.03642,(OTU000229:0.02860,OTU000787:0.02224)0.851:0.00550)0.586:0.03113,(OTU000456:0.05544,OTU000516:0.05498)0.872:0.02982)0.448:0.00757)0.899:0.03219,OTU001786:0.07768)0.760:0.01707,OTU001385:0.03196)0.926:0.03354,(OTU000042:0.01931,(OTU000650:0.04763,OTU001074:0.03475)0.982:0.05981)0.937:0.04092)0.946:0.03937,OTU000449:0.01306)0.998:0.04841,((OTU001008:0.09554,OTU001933:0.16986)0.951:0.06124,(OTU000686:0.09519,OTU000909:0.04275)0.848:0.01932)0.115:0.01079)0.803:0.00958)0.550:0.04459)0.142:0.03604)0.977:0.07144,OTU001721:0.04302)0.994:0.06476,OTU000733:0.15335)0.730:0.00647)0.848:0.01970,((((((OTU001739:0.11597,(OTU001467:0.06408,(OTU000385:0.06526,OTU001372:0.07356)0.969:0.06017)0.851:0.03109)0.833:0.01837,(OTU001590:0.03013,((OTU000616:0.02522,OTU001399:0.03672)0.994:0.05497,(OTU001106:0.02907,OTU001500:0.06160)0.656:0.01007)0.765:0.00730)0.863:0.00776)0.806:0.00982,(((OTU001155:0.05901,(OTU001514:0.14354,(OTU001119:0.06518,OTU001248:0.12159)0.885:0.04293)0.913:0.06503)0.703:0.02667,OTU001659:0.06719)0.287:0.01504,OTU000932:0.06498)0.938:0.02687)0.904:0.00054,((((((OTU000731:0.04226,OTU001758:0.05229)0.927:0.01949,(OTU001430:0.07437,(OTU001373:0.04776,(OTU001439:0.03669,(OTU000765:0.06178,OTU001224:0.03789)0.993:0.06491)0.965:0.03995)0.910:0.02303)0.839:0.01521)0.000:0.00054,(OTU001354:0.00054,(OTU001242:0.04592,(OTU000727:0.03540,(OTU001606:0.00565,(OTU000736:0.02148,OTU001852:0.04166)1.000:0.08205)0.995:0.05896)0.855:0.02126)0.912:0.03200)0.986:0.04397)1.000:0.07469,(OTU001637:0.10221,(OTU001168:0.05051,OTU001563:0.10432)0.951:0.03132)0.842:0.02556)0.434:0.01571,((OTU000523:0.13505,(OTU002001:0.07888,OTU001210:0.14476)0.855:0.03309)0.878:0.02149,OTU000617:0.08829)0.561:0.01924)0.000:0.00055,(((OTU000732:0.14420,(OTU001080:0.14789,(OTU001085:0.14017,OTU001861:0.09570)0.870:0.02427)0.379:0.01671)0.836:0.02295,((OTU000379:0.11943,((OTU000810:0.08505,OTU000996:0.04855)0.996:0.08620,(OTU000944:0.16010,(OTU001476:0.06898,OTU001660:0.09247)0.831:0.05211)0.783:0.02600)0.104:0.01324)0.719:0.02950,OTU000681:0.06258)0.976:0.06791)0.689:0.02740,OTU001086:0.13920)0.929:0.02984)0.887:0.01026)0.934:0.01248,(((OTU001712:0.12301,(((OTU001217:0.07865,(OTU002005:0.13791,(OTU001344:0.06412,(OTU001100:0.09255,OTU001345:0.03483)0.959:0.02600)0.225:0.00881)0.959:0.03234)0.599:0.00054,(OTU001136:0.04760,(OTU000045:0.02768,OTU001089:0.06722)0.203:0.00971)0.991:0.03958)0.848:0.02119,(OTU001013:0.07975,(((OTU000270:0.13604,(OTU001125:0.01618,OTU001801:0.08739)0.994:0.07450)0.900:0.04195,OTU000714:0.07058)0.884:0.02312,OTU000294:0.05363)0.966:0.04338)0.798:0.01840)0.848:0.01964)0.916:0.02923,(OTU000878:0.03406,OTU001012:0.09568)0.991:0.07128)0.775:0.00939,(((OTU000099:0.06741,OTU001633:0.05081)0.997:0.07788,(((OTU001731:0.09221,(OTU000788:0.03571,(OTU001605:0.01506,(OTU000132:0.01347,OTU001352:0.09377)0.731:0.00499)0.992:0.04295)0.914:0.04859)0.897:0.03348,(OTU001692:0.09087,(OTU000632:0.04987,(OTU001021:0.06034,OTU001699:0.06647)0.894:0.02372)0.529:0.02422)0.865:0.02352)0.881:0.02809,(OTU000535:0.04768,(OTU000637:0.06963,OTU001985:0.08061)0.058:0.01168)0.907:0.03084)0.592:0.01510)0.949:0.04238,OTU000800:0.04364)0.338:0.01019)0.982:0.02545)0.387:0.00145,((OTU001930:0.16097,((OTU000304:0.00352,(OTU000303:0.01572,OTU000880:0.06522)0.516:0.01659)0.843:0.03983,((OTU000410:0.03630,(((OTU001701:0.05556,OTU001412:0.05375)0.519:0.03155,OTU000561:0.08136)0.112:0.02693,OTU000417:0.05245)0.681:0.03128)0.750:0.04063,OTU001162:0.03117)0.931:0.05109)0.941:0.03673)0.955:0.05352,OTU001844:0.17601)0.933:0.03776)0.905:0.01349)0.692:0.00208,((OTU002007:0.12354,(OTU000037:0.05630,OTU000952:0.05219)0.759:0.02020)0.995:0.07887,((((((OTU001418:0.13657,OTU001683:0.04670)0.966:0.04211,(OTU001404:0.08522,(OTU000837:0.02990,OTU001484:0.09705)0.993:0.08682)0.977:0.06050)0.939:0.03272,(OTU000380:0.00835,OTU001334:0.03874)0.977:0.03842)0.424:0.00332,OTU001034:0.14594)0.889:0.04129,((OTU000822:0.04103,OTU001905:0.04661)0.803:0.02186,((OTU000192:0.07667,OTU000841:0.05579)0.938:0.03955,(OTU001618:0.06380,(OTU000644:0.06634,(OTU000389:0.03229,OTU000763:0.04267)0.949:0.03698)0.830:0.01979)0.894:0.02209)0.914:0.02971)0.991:0.04389)0.844:0.01361,(((OTU000350:0.04750,((OTU000518:0.01413,(OTU000414:0.00968,OTU000225:0.03037)0.868:0.01297)0.975:0.04690,(OTU001737:0.06032,(OTU000199:0.06306,(OTU000288:0.00055,OTU001744:0.03511)0.880:0.02436)0.592:0.02487)0.820:0.01662)0.905:0.03264)0.994:0.08455,(OTU000077:0.03994,(OTU000808:0.08701,OTU000988:0.04331)0.983:0.07530)0.931:0.03655)0.997:0.06908,((((OTU000391:0.06891,(OTU000480:0.01067,(OTU000019:0.02585,OTU000235:0.03179)0.872:0.01023)0.961:0.03818)0.263:0.01676,OTU000239:0.06247)0.923:0.04380,(OTU001060:0.00055,OTU001873:0.14726)0.940:0.05289)1.000:0.12317,((((OTU000321:0.03317,(OTU001942:0.13685,(OTU001073:0.08851,(OTU000454:0.01504,(OTU000138:0.07290,(OTU000344:0.02800,OTU000743:0.02629)0.873:0.03206)0.937:0.05879)0.622:0.02220)0.954:0.03850)0.562:0.02501)0.914:0.02534,(((OTU000072:0.01180,OTU000863:0.09421)0.815:0.02430,((((OTU001053:0.06553,(OTU000008:0.02631,OTU000015:0.05374)0.742:0.00906)0.960:0.04241,(OTU000153:0.01231,OTU000749:0.07837)0.869:0.01963)0.926:0.03404,((OTU000021:0.06843,(OTU000025:0.01550,OTU000711:0.02601)0.843:0.02729)0.700:0.01125,OTU000497:0.04795)0.680:0.01893)0.870:0.02036,OTU000442:0.02460)0.976:0.02416)0.966:0.02315,((OTU000061:0.04415,OTU001997:0.05061)0.493:0.01635,(((OTU000031:0.01386,OTU001956:0.08968)0.521:0.01661,(((((OTU001788:0.13163,(OTU000135:0.03501,OTU001277:0.06090)0.084:0.00779)0.972:0.05417,OTU000669:0.01526)0.951:0.04051,(OTU000471:0.01091,((OTU000227:0.01578,OTU001015:0.05971)0.962:0.03333,(OTU000911:0.05675,OTU000977:0.02401)0.936:0.02206)0.995:0.04910)0.853:0.01941)0.981:0.05241,(OTU000437:0.04106,(OTU000058:0.04041,OTU000962:0.04467)0.882:0.04028)0.000:0.01616)0.700:0.02133,OTU001495:0.03778)0.987:0.05010)0.997:0.08478,((OTU000140:0.02594,OTU000115:0.05672)0.487:0.00128,((OTU000051:0.00866,OTU000300:0.02678)0.820:0.00509,(OTU000007:0.03988,(OTU001916:0.09151,OTU000158:0.04949)0.734:0.00676)0.976:0.03696)0.966:0.01627)0.935:0.01862)0.893:0.01788)0.880:0.01521)0.107:0.00054)0.984:0.03548,((OTU000224:0.03726,(OTU001187:0.08810,OTU001302:0.03860)0.923:0.02721)0.741:0.00485,OTU000298:0.04459)0.961:0.02434)0.736:0.01852,((((OTU000552:0.00612,(OTU001361:0.03234,(OTU000908:0.05155,OTU001949:0.09608)0.999:0.08908)0.969:0.06847)0.873:0.01098,((OTU000055:0.07026,OTU000155:0.00054)1.000:0.06373,(OTU000399:0.00054,OTU000751:0.06742)0.889:0.01048)0.956:0.02126)0.982:0.02916,(OTU001616:0.14550,(OTU001670:0.15569,(OTU001814:0.02048,(OTU000851:0.06967,(OTU000053:0.00054,OTU000647:0.04713)0.976:0.03717)0.971:0.04744)0.946:0.03542)0.860:0.01951)0.635:0.00303)0.877:0.01146,((OTU000141:0.01350,(OTU000585:0.04269,(((OTU000139:0.01901,OTU001191:0.05057)0.637:0.00462,(OTU001570:0.02713,OTU000340:0.04521)0.794:0.00619)0.891:0.01956,(OTU000226:0.00054,OTU001601:0.04952)0.962:0.04838)0.384:0.01904)0.937:0.03226)0.951:0.02305,OTU001521:0.01480)0.971:0.02582)0.598:0.00148)0.966:0.06193)0.563:0.01629)0.770:0.00465)0.832:0.00753)0.879:0.00969)0.902:0.02866,OTU001976:0.06381)0.996:0.05979)0.708:0.01287)0.828:0.01210)0.998:0.06278,((((((OTU001411:0.00054,(OTU000836:0.00637,(OTU001700:0.00290,OTU001991:0.11572)0.952:0.03921)1.000:0.28872)0.886:0.08715,(OTU001161:0.32684,((OTU000329:0.15479,OTU001246:0.18721)0.976:0.14186,(((OTU000959:0.13772,OTU001367:0.02537)0.326:0.01513,(((OTU000579:0.06903,(((OTU000803:0.00848,(OTU000236:0.04088,OTU000307:0.08540)0.246:0.05238)0.988:0.09461,OTU000986:0.02433)0.953:0.05355,(OTU001299:0.11108,OTU000759:0.09648)0.332:0.02166)0.356:0.03966)0.736:0.03901,(OTU000092:0.15528,OTU000758:0.04638)0.447:0.00963)0.740:0.02897,OTU001109:0.04518)1.000:0.26594)1.000:0.35095,OTU000764:0.33391)0.166:0.06414)1.000:0.27931)0.898:0.09827)1.000:1.05264,((((OTU001806:0.06334,(OTU001405:0.08501,(OTU000465:0.04764,(OTU001078:0.00620,(OTU000966:0.09060,((OTU000438:0.03965,OTU000557:0.02660)0.055:0.03327,(OTU000551:0.05288,OTU002026:0.37624)0.767:0.01522)0.973:0.04634)0.794:0.01411)0.552:0.01872)0.876:0.02611)0.891:0.02793)1.000:0.13615,((OTU000768:0.04606,OTU001123:0.13815)0.940:0.04897,((OTU001111:0.03390,OTU001238:0.01239)0.998:0.10346,OTU001142:0.15587)0.174:0.02040)0.912:0.08851)1.000:0.15865,((OTU000444:2.07219,OTU001878:0.02360)0.921:0.23146,((OTU000189:0.14239,(((OTU001032:0.07905,(OTU001320:0.12366,OTU001291:0.07116)0.499:0.01422)0.860:0.01134,((OTU000769:0.08305,(OTU000544:0.05693,OTU001157:0.05131)0.880:0.02503)0.816:0.01554,OTU000948:0.14887)0.966:0.02912)0.801:0.00811,(OTU001283:0.10702,(OTU001424:0.15295,OTU001526:0.12114)0.915:0.05648)0.801:0.01387)0.928:0.03100)0.988:0.06120,((OTU000462:0.03534,(OTU000446:0.08149,(((OTU001288:0.08327,(OTU000495:0.03422,(OTU000335:0.04470,OTU000881:0.05103)0.889:0.02674)1.000:0.11449)0.974:0.04956,OTU000453:0.05759)0.218:0.01721,OTU001388:0.04492)0.876:0.03189)0.966:0.04828)1.000:0.11782,((((OTU000591:0.07751,((OTU000488:0.03997,OTU001253:0.07820)1.000:0.08467,(((OTU001290:0.07583,(OTU000404:0.03478,(OTU001472:0.09906,(OTU000967:0.10051,OTU001026:0.04971)0.759:0.02168)0.542:0.03279)0.533:0.01310)0.904:0.01541,(((OTU001240:0.02235,(OTU000658:0.04975,OTU001920:0.13390)0.817:0.01353)0.840:0.01245,(OTU001941:0.07257,OTU001515:0.05288)0.834:0.01933)0.962:0.02652,OTU000835:0.05613)0.045:0.00766)0.901:0.01911,OTU001036:0.09156)0.581:0.00726)0.575:0.03327)0.836:0.01761,((OTU001478:0.05674,(OTU001981:0.04561,OTU002043:0.02410)0.998:0.08508)0.721:0.03462,OTU001298:0.08711)0.053:0.02050)0.607:0.02096,OTU000326:0.02871)0.557:0.01570,(((OTU000228:0.00606,(OTU001011:0.06692,(OTU001366:0.15689,OTU001190:0.03202)0.777:0.02231)0.984:0.04789)0.304:0.00723,(OTU001421:0.07812,OTU001017:0.03276)0.936:0.02282)0.785:0.02464,(((OTU000754:0.05836,(OTU000706:0.03910,OTU000861:0.01986)0.376:0.00829)1.000:0.06538,((((OTU000033:0.03748,OTU000292:0.07005)0.908:0.02612,(OTU000067:0.07089,(OTU000559:0.02246,(OTU001319:0.11844,(OTU001241:0.01374,OTU001588:0.07469)0.322:0.03398)0.510:0.02676)0.275:0.01820)0.911:0.02017)0.770:0.00614,OTU000382:0.04191)0.961:0.03114,OTU000804:0.06984)0.974:0.04124)0.878:0.01558,(OTU001296:0.02598,(OTU001448:0.02222,(OTU000426:0.02420,OTU000463:0.02005)0.560:0.02037)0.984:0.04428)0.994:0.05998)0.910:0.02003)0.721:0.02137)0.922:0.04671)0.883:0.02618)0.940:0.02906)0.816:0.02091)0.911:0.03896,(OTU000661:0.18341,OTU001232:0.21999)0.709:0.04333)0.797:0.04249)0.870:0.04675,(((OTU001787:0.13079,OTU001998:0.17032)0.978:0.12062,(OTU000474:0.13508,(OTU001522:0.15843,(OTU000459:0.08400,(OTU000355:0.06034,OTU000374:0.17326)0.365:0.02898)0.921:0.04109)0.833:0.04528)0.919:0.05406)0.925:0.09734,(((OTU001244:0.14532,(OTU001486:0.19743,(OTU000620:0.07873,OTU001959:0.15041)0.895:0.06549)0.949:0.10154)0.518:0.03465,OTU001598:0.17415)0.871:0.03406,((((OTU000607:0.09734,(OTU001842:0.15398,OTU001278:0.07142)0.398:0.01167)0.965:0.06936,(OTU001818:0.07742,(OTU000562:0.09652,(OTU001993:0.09018,OTU002040:0.02236)0.998:0.11566)0.706:0.04168)0.973:0.09242)0.751:0.01335,(OTU000106:0.13454,((((OTU001216:0.16747,(OTU001022:0.09517,(OTU000149:0.08169,OTU000742:0.07157)0.928:0.04134)0.858:0.03351)0.917:0.04326,(OTU001211:0.13087,OTU000717:0.06601)0.758:0.02763)0.942:0.05201,OTU001621:0.02134)0.399:0.01407,(OTU001572:0.08487,OTU001874:0.01432)0.998:0.06753)0.981:0.06225)0.883:0.02924)0.124:0.01746,OTU000755:0.15292)0.979:0.07281)0.950:0.05954)0.099:0.04062)0.954:0.04614,((OTU000770:0.14097,(((OTU001709:0.10062,((OTU001149:0.05123,((OTU000005:0.00308,OTU002023:0.06521)0.992:0.00054,(OTU000011:0.01948,OTU000128:0.04361)0.867:0.01809)0.878:0.01570)0.774:0.00730,(OTU001312:0.08034,(OTU000238:0.09870,OTU001879:0.04268)0.837:0.01671)0.969:0.03409)0.966:0.04197)0.928:0.04472,(OTU001697:0.06326,OTU001783:0.16104)0.929:0.04581)0.695:0.03586,OTU000216:0.10623)0.983:0.07847)0.954:0.05634,(OTU000679:0.25385,(OTU001848:0.11474,OTU001885:0.14137)0.997:0.12024)0.894:0.05317)0.742:0.01213)0.523:0.00344,((((((((OTU000319:0.05628,OTU001681:0.04566)0.980:0.06029,((OTU001282:0.14857,(OTU001270:0.09228,(((OTU000870:0.06082,OTU000942:0.15075)0.802:0.02440,OTU001052:0.05053)0.596:0.00797,OTU001662:0.10387)0.083:0.01042)0.875:0.03468)0.951:0.04072,((OTU000947:0.01003,(OTU000419:0.01834,OTU001443:0.03797)0.588:0.00837)0.996:0.06419,(OTU000789:0.02260,(OTU001468:0.10543,(OTU000568:0.01071,(OTU000595:0.02737,OTU000401:0.03606)0.305:0.00528)0.759:0.00370)0.835:0.01027)0.976:0.03903)0.906:0.03831)0.843:0.03537)0.969:0.04481,(((OTU001735:0.06752,(OTU001640:0.09176,OTU000203:0.12296)0.051:0.01634)0.988:0.06868,((OTU000431:0.07817,(OTU000869:0.09079,OTU001609:0.07345)0.984:0.05094)0.846:0.01845,(OTU001461:0.07997,((OTU000975:0.01955,(OTU001398:0.05515,OTU001533:0.05191)0.964:0.03545)0.827:0.01593,OTU001631:0.04026)0.411:0.03917)1.000:0.07868)0.801:0.01570)0.876:0.01677,((((OTU001116:0.00053,(OTU000432:0.03821,OTU001350:0.05865)0.991:0.04809)0.978:0.04303,(OTU001925:0.09345,((OTU000342:0.05009,OTU000921:0.02597)0.985:0.03460,(OTU001040:0.03708,(OTU001041:0.07275,(((((OTU000511:0.02993,OTU000739:0.06049)0.687:0.01468,(OTU001229:0.04815,(OTU000589:0.04230,(OTU001417:0.02647,(OTU001665:0.05437,(OTU001068:0.02631,OTU001776:0.07689)0.327:0.00643)0.541:0.02180)0.944:0.02036)0.470:0.00859)0.130:0.01264)0.307:0.01233,OTU000352:0.04493)0.830:0.01056,OTU000337:0.05405)0.746:0.01194,(((OTU000325:0.02155,OTU001371:0.04464)1.000:0.06594,(OTU000133:0.06609,OTU001225:0.05492)0.991:0.05119)0.805:0.02182,OTU001113:0.09448)0.819:0.01426)0.620:0.01417)0.238:0.00889)0.840:0.01216)0.581:0.00855)0.956:0.03389)0.060:0.01749,((OTU000614:0.04805,((OTU001503:0.02469,OTU000772:0.07915)0.163:0.00844,(OTU000386:0.01019,(OTU001839:0.02524,(OTU000147:0.01091,(OTU000388:0.02828,OTU001333:0.02383)0.954:0.02098)0.948:0.01911)0.859:0.00608)0.860:0.00974)0.985:0.03307)0.744:0.00798,((OTU001384:0.05834,(OTU000680:0.02092,OTU001791:0.12702)0.999:0.12758)0.739:0.01886,OTU000752:0.05204)0.293:0.01726)0.928:0.02306)0.885:0.02572,(OTU001965:0.09513,((OTU000299:0.03736,(OTU000698:0.03038,OTU001724:0.10720)0.967:0.03833)0.890:0.01795,(((((OTU000265:0.01827,OTU000269:0.01582)0.810:0.01847,OTU000672:0.02833)0.718:0.00748,OTU000691:0.03028)0.951:0.02024,(((((((OTU000284:0.00634,(OTU000780:0.09102,OTU000309:0.02674)0.841:0.01497)0.899:0.01330,OTU000635:0.02980)0.988:0.02450,((OTU000260:0.01338,OTU001734:0.06369)0.632:0.00055,(OTU000022:0.03773,OTU000105:0.03052)0.971:0.02703)0.901:0.02180)0.419:0.00054,OTU000422:0.02126)0.972:0.02535,(((OTU001795:0.06060,(OTU000176:0.05986,OTU000673:0.06240)0.965:0.04820)0.978:0.06049,(((OTU001362:0.01514,(OTU000931:0.02365,OTU001177:0.02049)0.888:0.01929)0.962:0.04104,OTU001550:0.07766)0.758:0.00973,((OTU000318:0.04467,OTU000508:0.01602)0.990:0.07691,(OTU001131:0.13204,OTU000435:0.07828)0.927:0.04962)0.824:0.05513)0.685:0.02570)0.888:0.01830,(((OTU000826:0.04349,OTU001108:0.05408)0.931:0.02853,((((OTU000813:0.02296,(OTU000662:0.02605,OTU000746:0.01616)0.951:0.02520)0.920:0.02258,OTU000275:0.01553)0.871:0.02354,OTU000157:0.00724)0.898:0.01445,(OTU001195:0.04200,OTU001475:0.07485)0.590:0.01398)0.745:0.00861)0.991:0.04437,((OTU000103:0.05172,OTU001907:0.02468)0.945:0.02429,((OTU000217:0.04389,OTU001346:0.01508)0.973:0.02491,((OTU001326:0.03666,OTU001505:0.03212)0.900:0.01493,(((OTU000903:0.00841,OTU000466:0.04739)0.792:0.00629,(OTU000893:0.02778,OTU001047:0.00786)0.983:0.02506)0.441:0.00610,OTU001615:0.03452)0.718:0.00269)0.885:0.00734)0.698:0.00342)0.976:0.02676)0.984:0.03292)0.888:0.01238)0.718:0.00551,(((((OTU000142:0.04522,(OTU000116:0.03165,(OTU000047:0.00054,((OTU002037:0.09910,OTU000230:0.03268)0.738:0.00285,OTU001736:0.07287)0.771:0.00397)0.805:0.00626)0.715:0.01348)0.886:0.00966,OTU000365:0.02548)0.849:0.00550,(OTU002018:0.05358,(((OTU001419:0.04289,OTU000281:0.02432)0.723:0.00519,OTU000296:0.02440)0.648:0.00054,(OTU000413:0.01262,OTU000499:0.02580)0.799:0.01116)0.880:0.01527)0.992:0.02800)0.450:0.00780,(OTU000234:0.01066,(OTU000122:0.01594,OTU000877:0.05765)0.954:0.01991)0.837:0.00914)0.916:0.01408,(OTU000574:0.01601,(OTU000526:0.07464,((OTU000120:0.00939,OTU001380:0.03382)0.941:0.01690,((OTU000096:0.01862,(OTU001189:0.02359,(OTU000108:0.01903,OTU000123:0.04346)0.889:0.01138)0.532:0.00878)0.772:0.00456,((OTU000030:0.01583,OTU000054:0.03260)0.858:0.01157,(OTU000685:0.01904,(OTU000362:0.04264,OTU000384:0.01548)0.880:0.01604)0.936:0.01995)0.764:0.00862)0.768:0.00389)0.404:0.00711)0.347:0.00730)0.992:0.03392)0.994:0.02622)0.878:0.01224,((OTU000196:0.01733,OTU000513:0.02423)0.970:0.01929,(OTU000165:0.03425,(OTU001406:0.04032,(OTU000215:0.02657,OTU000354:0.05727)0.718:0.00549)0.888:0.01396)0.889:0.01023)0.856:0.00749)0.878:0.00926)0.711:0.00316,((((OTU001127:0.02458,((OTU000248:0.00181,(OTU000259:0.01713,OTU000314:0.03335)0.928:0.01698)1.000:0.04348,(OTU000268:0.03680,OTU001429:0.04879)0.039:0.00199)0.928:0.01545)0.878:0.01344,OTU000170:0.01764)0.397:0.01250,OTU000823:0.05271)0.753:0.00352,(((((OTU000191:0.02445,((OTU000159:0.00471,OTU000611:0.03389)0.980:0.01718,(OTU000079:0.00767,(OTU000064:0.02294,OTU000114:0.02938)0.863:0.00819)0.913:0.00791)0.605:0.00308)0.776:0.00264,(((OTU000515:0.02268,OTU000569:0.02926)0.713:0.00258,(OTU000119:0.00790,OTU001823:0.02945)0.961:0.01839)0.919:0.00862,((OTU000066:0.00383,OTU001324:0.01039)0.933:0.01682,OTU000049:0.02769)0.850:0.00831)0.984:0.01636)0.870:0.00718,((((OTU001164:0.02557,((OTU001427:0.02616,(OTU000824:0.02196,OTU000907:0.03191)0.851:0.00902)0.820:0.00655,OTU000590:0.01746)0.869:0.01623)1.000:0.11104,(OTU001458:0.05045,(OTU000131:0.00773,OTU000156:0.02686)0.257:0.01331)0.482:0.00692)0.942:0.01968,((OTU000213:0.03662,(OTU001082:0.03295,OTU001498:0.00663)0.898:0.01365)0.650:0.00738,OTU000118:0.08414)0.481:0.00055)0.910:0.01396,OTU000205:0.01753)0.642:0.00406)0.901:0.00945,((OTU000646:0.08761,OTU000729:0.02897)0.996:0.06444,(OTU000241:0.02606,(OTU000539:0.01762,OTU001297:0.05323)0.825:0.01648)0.570:0.01599)0.347:0.00294)0.923:0.01149,((OTU000070:0.03364,(OTU000716:0.01862,OTU000923:0.02316)0.964:0.01838)0.892:0.00955,OTU000097:0.01777)0.858:0.00720)0.977:0.01555)0.919:0.01061)0.892:0.01246)0.843:0.02526)0.905:0.04954)0.848:0.01520)0.908:0.02159)0.763:0.01212,((OTU001887:0.25865,((((OTU000643:0.10551,OTU002017:0.10277)1.000:0.14000,((((OTU001007:0.06012,((OTU001083:0.02589,OTU001181:0.02321)0.979:0.05197,(OTU000604:0.03569,(OTU000560:0.09999,OTU001188:0.05832)0.665:0.01889)1.000:0.12383)0.399:0.02079)0.856:0.01898,(OTU001055:0.04780,(OTU001420:0.16209,(OTU001450:0.10820,(OTU000160:0.08018,(OTU001843:0.08958,(OTU001339:0.06241,OTU001285:0.11593)0.858:0.02783)0.915:0.03426)0.829:0.02083)0.934:0.02130)0.425:0.01739)0.931:0.02572)0.823:0.02432,(OTU000479:0.12272,((OTU000991:0.09273,OTU001909:0.10791)0.243:0.04452,OTU001335:0.16131)0.905:0.04240)0.994:0.08962)0.053:0.01264,OTU000441:0.22077)0.263:0.00742)0.925:0.02290,(((OTU000610:0.23218,(OTU000887:0.18846,((OTU000599:0.12025,OTU001504:0.11081)0.965:0.07224,(OTU000363:0.06554,(OTU000183:0.02574,OTU000536:0.02939)0.672:0.04534)1.000:0.17799)0.859:0.03652)0.216:0.03770)0.807:0.01782,(OTU001756:0.07924,((OTU000172:0.01573,(OTU000356:0.02974,OTU000593:0.04334)0.465:0.01550)0.997:0.09190,(OTU001502:0.05504,OTU001889:0.09682)0.779:0.01603)0.979:0.07064)0.989:0.05508)0.932:0.03153,((OTU000572:0.11925,OTU000833:0.22522)0.882:0.04508,((OTU000509:0.10384,OTU000575:0.06095)0.958:0.09865,OTU000613:0.17651)0.404:0.03531)0.865:0.02884)0.521:0.01835)0.926:0.03384,((OTU001805:0.17131,(OTU000429:0.00917,OTU001632:0.03721)0.995:0.09458)0.965:0.06603,(OTU001911:0.14004,(OTU000416:0.03267,((OTU000361:0.01856,(OTU000204:0.00676,OTU000905:0.03853)0.901:0.01922)1.000:0.05672,OTU000625:0.01462)0.807:0.01686)0.968:0.04098)0.947:0.07224)0.775:0.00054)0.871:0.04273)0.335:0.04353,(OTU000026:0.14384,OTU000367:0.19229)0.897:0.06175)0.852:0.03860)0.006:0.02714,((OTU001062:0.14369,((OTU000961:0.09614,(OTU001868:0.14211,((OTU001827:0.07793,(OTU000244:0.03767,OTU000537:0.05841)0.239:0.01889)0.454:0.01603,(OTU001780:0.01700,(OTU001646:0.09446,(OTU000795:0.05118,(OTU000280:0.05060,OTU000840:0.02446)0.846:0.01088)0.759:0.01347)0.975:0.03915)0.968:0.05408)0.809:0.02504)0.956:0.09105)0.995:0.12072,(OTU001585:0.25749,((OTU001528:0.04354,(OTU000624:0.04342,OTU002027:0.00812)0.102:0.02273)0.841:0.01897,(OTU000740:0.01006,(OTU000554:0.02275,(OTU000831:0.02273,(OTU000668:0.01874,OTU001759:0.06608)0.204:0.00611)0.503:0.01295)0.979:0.03604)0.983:0.04477)0.592:0.02760)0.251:0.03278)0.581:0.00992)0.907:0.03291,(OTU001841:0.09806,OTU001924:0.07178)0.995:0.07255)0.676:0.02932)0.827:0.00937,(((OTU001951:0.17896,(OTU001092:0.15215,(((OTU000992:0.08875,OTU001274:0.08493)0.928:0.03595,(OTU000656:0.01719,(OTU001006:0.10765,OTU000666:0.05001)0.892:0.04923)0.760:0.02409)0.935:0.04351,OTU002002:0.12736)0.702:0.01047)0.823:0.04464)0.990:0.08771,(OTU000481:0.08349,OTU001763:0.09998)0.999:0.12816)0.868:0.03056,((OTU001122:0.11228,(OTU000676:0.03540,(OTU000501:0.00054,OTU001556:0.05293)0.794:0.00703)0.281:0.03572)1.000:0.12752,(OTU001915:0.19298,((OTU000257:0.05935,OTU001860:0.03414)0.834:0.01978,(OTU000756:0.07298,OTU000713:0.11254)0.575:0.01966)0.932:0.06148)0.992:0.10677)0.785:0.02852)0.129:0.00055)0.864:0.01043,(OTU001268:0.18141,(((OTU000913:0.03069,OTU001103:0.14968)0.787:0.01928,((OTU000482:0.04650,OTU000939:0.07138)0.967:0.06832,(OTU000645:0.13965,(OTU000469:0.06633,((OTU001098:0.03697,(OTU000519:0.01233,(OTU000308:0.02246,OTU000639:0.08981)0.997:0.05894)0.106:0.00823)0.906:0.01955,((OTU000862:0.06786,((OTU000692:0.09310,OTU001138:0.05951)0.987:0.05555,((OTU000490:0.05226,(OTU000702:0.03809,(OTU000542:0.00755,OTU001256:0.03274)0.876:0.02985)0.036:0.01859)0.994:0.05300,(OTU000317:0.00703,OTU000700:0.05342)0.808:0.00950)0.406:0.00809)0.086:0.01153)0.891:0.01990,((OTU000615:0.03096,OTU000738:0.05476)0.975:0.03699,(OTU001390:0.12643,(OTU000331:0.00815,(OTU000773:0.04932,OTU000640:0.05466)0.244:0.01377)0.825:0.01407)0.671:0.01251)0.717:0.00538)0.283:0.01859)0.934:0.03001)0.631:0.02243)0.983:0.07368)0.941:0.05668)0.927:0.04769,((OTU001293:0.10247,OTU001975:0.03474)0.987:0.07500,OTU001072:0.16224)0.882:0.04404)0.908:0.05260)0.897:0.04473)0.626:0.00910,((((OTU001682:0.08524,(OTU001872:0.12972,(OTU001245:0.06206,((((OTU000710:0.04262,OTU001407:0.13496)0.900:0.03414,OTU001541:0.04128)0.952:0.03753,OTU000121:0.09852)0.920:0.02831,OTU001597:0.01831)0.761:0.02161)0.446:0.02504)0.987:0.08857)0.631:0.04906,(OTU001797:0.11116,OTU001983:0.13885)0.861:0.04987)0.662:0.01986,(OTU001466:0.13043,(OTU001984:0.19376,(OTU001794:0.08012,(OTU001829:0.06367,OTU001919:0.12691)0.815:0.02921)0.822:0.05282)0.959:0.08165)0.958:0.07453)0.620:0.04434,(OTU001305:0.19055,(OTU000873:0.09888,(OTU000843:0.04380,OTU001141:0.07094)0.990:0.07884)0.855:0.02749)0.952:0.05129)0.857:0.02188)0.914:0.02277)0.969:0.03451);
