# Supplementary material for: Effects of a High-Fat Diet on Intestinal and Gonadal Metabolism in Female and Male Sea Cucumber Apostichopus japonicus
Source: Biology (Basel). 2023 Jan 29;12(2):212. doi: 10.3390/biology12020212 (PMC9953091; doi:10.3390/biology12020212)
Supplement: Supplementary file 1 [file biology-12-00212-s001.zip › 16s rDNA SEQ/1.OTU/all.tags_otus.stat.xls]

SampleID	Total Tags	Taxon Tags	Unclassified Tags	Singleton Tags	OTUs
CF_1	113975	105827	0	8148	265
CF_2	113162	94594	0	18568	713
CF_3	103415	92867	0	10548	310
CF_4	102083	94006	0	8077	288
CF_5	116024	108737	0	7287	302
CF_6	112910	89059	0	23851	529
CF_7	102036	93351	0	8685	379
CF_8	105281	85381	0	19900	396
CM_1	110206	93785	0	16421	471
CM_2	113864	106888	0	6976	218
CM_3	103956	91770	0	12186	334
CM_4	98015	82903	0	15112	468
CM_5	97777	80712	0	17065	425
CM_6	89841	74699	0	15142	416
CM_7	102221	91036	0	11185	462
CM_8	78953	66905	0	12048	552
HF_1	93463	89526	0	3937	229
HF_2	109345	102709	0	6636	314
HF_3	103567	99036	0	4531	326
HF_4	117742	108439	0	9303	290
HF_5	95525	89767	0	5758	284
HF_6	94528	89672	0	4856	261
HF_7	103378	96435	0	6943	313
HF_8	99628	94998	0	4630	306
HM_1	98610	93449	0	5161	223
HM_2	112541	106403	0	6138	272
HM_3	94007	87655	0	6352	300
HM_4	104794	98546	0	6248	294
HM_5	105820	100646	0	5174	307
HM_6	115145	104430	0	10715	552
HM_7	103105	97681	0	5424	262
HM_8	102409	96407	0	6002	312
Avg	103666	94009	0	9656	355
