# Supplementary material for: Effects of a High-Fat Diet on Intestinal and Gonadal Metabolism in Female and Male Sea Cucumber Apostichopus japonicus
Source: Biology (Basel). 2023 Jan 29;12(2):212. doi: 10.3390/biology12020212 (PMC9953091; doi:10.3390/biology12020212)
Supplement: Supplementary file 1 [file biology-12-00212-s001.zip › 16s rDNA SEQ/2.Taxa_diff/Genus/CF_vs_HF.t-test.diff.xls]

Genus	CF	HF	fold(HF/CF)	p-value	significant
Pseudophaeobacter	17.8124	78.60935	4.41318127	2.3184286130972e-09	yes
Staphylococcus	22.257875	0.68325	0.030697	0.00175775890846065	yes
Lutibacter	11.364675	0.0691375	0.00608354	0.0192435833629159	yes
Arcobacter	10.23835	1.71765	0.16776629	0.0531895262111481	no
Vibrio	1.867175	3.47805	1.86273381	0.175682166879267	no
Bacillus	4.49595	0.98455	0.21898598	0.0562874875814052	no
Psychromonas	3.8648375	1.188975	0.30763907	0.041989977140416	yes
Salinicoccus	4.65755	0.0618125	0.01327146	0.0010489480261556	yes
Propionigenium	2.384275	0.3726375	0.15628965	0.0463051538490988	yes
Oceanobacillus	0.6061375	0.0849	0.14006723	0.0379177902567132	yes
Sediminibacterium	0.42865	0.0548125	0.12787239	0.0145868524812448	yes
Corynebacterium_1	0.5633375	0.04365	0.07748463	0.00563621378764896	yes
Polaribacter_4	0.3806875	0.1522125	0.39983582	0.314390160720745	no
Cobetia	0.04345	0.3275125	7.537687	0.142953448014565	no
Prauserella	0.362675	0.13935	0.3842283	0.0436783937637439	yes
Rhodopirellula	0.44495	0.076725	0.17243511	0.306948516934469	no
Pseudomonas	0.2649625	0.0479875	0.18111053	0.00428794828715627	yes
Alkalibacterium	0.32895	0.0087875	0.02671379	0.0159468844893076	yes
Rubrobacter	0.2038375	0.1062	0.52100325	0.127583381168177	no
Sulfitobacter	0.0185375	0.20545	11.08293999	0.00048795749531214	yes
Dietzia	0.189975	0.016925	0.08909067	0.0976558225972071	no
Coralslurrinella	0.2832875	0.007275	0.02568062	0.0995795268179879	no
Maribacter	0.0567	0.075475	1.33112875	0.622898697446657	no
Leucothrix	0.11095	0.018925	0.17057233	0.165882722848317	no
Trichococcus	0.11115	0.02065	0.18578498	0.057938036366244	no
Lentibacter	0.0098875	0.2654625	26.8482933	0.154886620502499	no
Ruegeria	0.141025	0.061125	0.43343379	0.0566019156019491	no
Pelomonas	0.1410375	0.0146625	0.10396171	0.0365586047220574	yes
Thermoactinomyces	0.092525	0.0208625	0.2254796	0.0344446396619271	yes
Shewanella	0.1686	0.048775	0.28929419	0.108653864516026	no
Alteribacillus	0.153375	0.0505625	0.32966585	0.149321818971789	no
Halocynthiibacter	0.04575	0.0560625	1.22540984	0.73000073244343	no
Demequina	0.1332375	0.0258375	0.19392063	0.136125373012993	no
Candidatus_Aquiluna	0.0028125	0.000275	0.09777778	0.0107066714546486	yes
Massilia	0.1536375	0.0077875	0.05068749	0.354815346499973	no
Tropicibacter	0.14615	0.0179125	0.12256244	0.0644115787893922	no
Thalassotalea	0.0982625	0.0048625	0.0494848	0.122318813384905	no
Bacteroides	0.0299	0.0214	0.71571906	0.676517737316216	no
Pseudoalteromonas	0.066325	0.0175125	0.26404071	0.276295138807162	no
Ralstonia	0.0940375	0.011275	0.11989898	0.176312106801532	no
Ornithinimicrobium	0.0864625	0.0149	0.17232904	0.0560527002194954	no
Photobacterium	0.0293875	0.015175	0.51637601	0.496231644854661	no
Kroppenstedtia	0.10475	0.00685	0.06539379	0.0349617953680186	yes
Enhydrobacter	0.01935	0.026875	1.38888889	0.713842168974027	no
Actinotalea	0.087625	0.0073125	0.08345221	0.0440921362694483	yes
Paenibacillus	0.0423625	0.0135625	0.32015344	0.201272806846538	no
Sphingomonas	0.0151875	0.0068375	0.45020576	0.0512338604578309	no
Chryseomicrobium	0.0714875	0.0050125	0.07011715	0.0787836091436117	no
Bdellovibrio	0.0217	0.047275	2.17857143	0.0718065538220024	no
NS3a_marine_group	0.054275	0.0028875	0.05320129	0.0696287150469053	no
Gracilibacillus	0.0788125	0.0005125	0.00650278	0.017674992233969	yes
Burkholderia-Caballeronia-Paraburkholderia	0.0475875	0.010525	0.22117153	0.103753271116873	no
Domibacillus	0.022275	0.0941875	4.22839506	0.462312940097416	no
Lactobacillus	0.0666125	0.003775	0.05667105	0.0739748007012929	no
Jeotgalicoccus	0.0936375	0.0010625	0.01134695	0.0181789421723048	yes
Methylobacterium	0.0489375	0.0081375	0.16628352	0.115495158587897	no
Halococcus	0.08085	0.00235	0.02906617	0.165851010346856	no
Ornithinicoccus	0.03565	0.0044	0.12342216	0.153861201211146	no
Acinetobacter	0.018925	0.0139875	0.73910172	0.600679106130881	no
Exiguobacterium	0.0643125	0.0078875	0.12264334	0.0311974782338096	yes
Olleya	0.045425	0.02895	0.63731425	0.467220330948109	no
Weissella	0.0670625	0.0018	0.02684063	0.104184243863921	no
Prevotella_1	0.1063625	0.005725	0.05382536	0.368061526047442	no
Endozoicomonas	0.065975	0.0010625	0.01610459	0.00109485592429777	yes
Saccharomonospora	0.047825	0.004675	0.09775222	0.0131982832163596	yes
Microbacterium	0.058575	0.003175	0.05420401	0.0422941005197597	yes
Corynebacterium	0.0338875	0.0034125	0.10070085	0.126848970359673	no
Akkermansia	0.0291375	0.0068625	0.23552124	0.380174689477765	no
Faecalibacterium	0.0228	0.0085125	0.37335526	0.332121648358545	no
Cutibacterium	0.055125	0.01225	0.22222222	0.125443521580963	no
Polaribacter_2	0.0032	0.0432625	13.51953125	0.0281563490129534	yes
Acidovorax	0.037725	0.0075	0.19880716	0.030013941566949	yes
Bradyrhizobium	0.0399125	0.008025	0.20106483	0.0891546650551053	no
Jonesia	0.042075	0.0043125	0.10249554	0.0745281823284058	no
Alloprevotella	0.0054875	0.0121	2.20501139	0.541070021880493	no
Planifilum	0.0554375	0.0087125	0.15715896	0.164621205257289	no
Maritalea	0.0100125	0.0278125	2.77777778	0.0320636801184856	yes
Nocardioides	0.0299125	0.0071	0.23735896	0.122167963899868	no
Lachnospiraceae_NK4A136_group	0.0409125	0.0055875	0.13657195	0.384773262797286	no
Gordonia	0.055025	0.00105	0.01908224	0.163867339612388	no
Gemmatimonas	0.0021	0.0005625	0.26785714	0.0731058073415863	no
Parabacteroides	0.0113625	0.0083625	0.7359736	0.767120765666727	no
Geobacillus	0.0315	0.0054875	0.17420635	0.0789600412118584	no
Colwellia	0.0088	0.022125	2.51420455	0.169413840511262	no
Desulfotalea	0.0307875	0.000675	0.02192448	0.0674078630625354	no
Neptuniibacter	0.0284125	0.000675	0.02375715	0.214617759051765	no
Streptococcus	0.0359	0.0068125	0.18976323	0.227281867064053	no
Halomonas	0.038375	0.0287125	0.74820847	0.721800970300828	no
Hazenella	0.03385	0.0036375	0.10745938	0.226383402216844	no
Ilumatobacter	0.0136	0.0193	1.41911765	0.764362588608372	no
Flammeovirga	0.0171	0.008175	0.47807018	0.396636296280299	no
Mycobacterium	0.022675	0.0076375	0.3368247	0.307531210718627	no
Lawsonella	0.0290625	0.009325	0.32086022	0.479550612985716	no
Halioglobus	0.0192375	0.00495	0.25730994	0.308256087501408	no
Actimicrobium	0.0012875	4e-04	0.31067961	0.0461357398199462	yes
Prevotellaceae_UCG-001	0.01985	0.0010375	0.052267	0.332848253580838	no
Glaciecola	0.0227625	0.0313625	1.37781439	0.711726561985018	no
Rubritalea	0.0001375	0.0274875	199.90909091	0.0827801891708981	no
Laceyella	0.0241375	0.0012	0.04971517	0.0472287778667909	yes
Halocella	0.023325	0.0031625	0.13558414	0.19930173904609	no
Arthrobacter	0.00145	0.00095	0.65517241	0.47775777308963	no
Micromonospora	0.002025	0.000125	0.0617284	0.134880456990621	no
Streptomyces	0.0137625	0.0015	0.10899183	0.190644131802126	no
Allorhizobium-Neorhizobium-Pararhizobium-Rhizobium	0.0207625	0.0064375	0.31005418	0.245996400345966	no
Desulfovibrio	0.0103125	0.0005125	0.04969697	0.36000399863842	no
Rikenellaceae_RC9_gut_group	0.0288125	0.000975	0.03383948	0.363794683166972	no
Leuconostoc	0.0378625	0.0001375	0.00363156	0.100978970910213	no
Ruminiclostridium_9	0.01325	0.005175	0.39056604	0.422176877110125	no
Fuerstia	0.0268125	0.0057625	0.21491841	0.362496773772723	no
Virgibacillus	0.01975	0.005025	0.25443038	0.326774538123974	no
Phascolarctobacterium	0.011075	0.002025	0.18284424	0.161951656207384	no
Dinoroseobacter	0.0167375	0.0029875	0.17849141	0.352308692687631	no
Curvibacter	0.0005875	0.000975	1.65957447	0.73968772774741	no
Nitrospira	0.00215	0.0012375	0.5755814	0.494871964660035	no
Cellulomonas	0.0220125	0.00575	0.26121522	0.324842660560865	no
Olsenella	0.004225	0.0007125	0.16863905	0.405054823930853	no
RB41	0.001025	0.00065	0.63414634	0.473873033228849	no
Atopostipes	0.0166	0.000275	0.01656627	0.223073538966787	no
Helicobacter	0.0220625	0.000525	0.02379603	0.352406688117811	no
Aeromonas	0.00745	0.013975	1.87583893	0.660054584094011	no
Tepidimicrobium	0.0242375	0.0005625	0.02320784	0.181576278137169	no
Gemmatirosa	0.000825	0.000675	0.81818182	0.784074590104334	no
Christensenellaceae_R-7_group	0.0205375	0.0013	0.06329884	0.351694271379973	no
Blautia	0.0001375	0.00205	14.90909091	0.320465569311089	no
Succiniclasticum	0.0208875	0.0002375	0.01137044	0.352388487477513	no
Lysobacter	0.0012625	0.0001375	0.10891089	0.0740177898846127	no
Tellurimicrobium	0	0.0001375	Inf	0.350616662820207	no
Pajaroellobacter	0	0.0001375	Inf	0.350616662820207	no
Ruminococcus_torques_group	0.004125	0.001225	0.2969697	0.377795099316007	no
Aetherobacter	0.0002875	0.000125	0.43478261	0.485973355956307	no
Methylotenera	0.00025	0	0	0.172943371335496	no
Methanobrevibacter	0.017175	0.000625	0.0363901	0.367557770983402	no
Bryobacter	4e-04	0.0001375	0.34375	0.417219080361886	no
Pedobacter	0.0001125	0	0	0.350616662820207	no
Leptolyngbya_PCC-6306	0.01465	0.0001375	0.00938567	0.339769188853654	no
Flavisolibacter	0	0.000125	Inf	0.350616662820208	no
Leptolyngbya_Es-Yyy1000	0.0002625	0.0001375	0.52380952	0.681602420518738	no
