# Supplementary material for: Effects of a High-Fat Diet on Intestinal and Gonadal Metabolism in Female and Male Sea Cucumber Apostichopus japonicus
Source: Biology (Basel). 2023 Jan 29;12(2):212. doi: 10.3390/biology12020212 (PMC9953091; doi:10.3390/biology12020212)
Supplement: Supplementary file 1 [file biology-12-00212-s001.zip › 16s rDNA SEQ/2.Taxa_diff/Genus/CF_vs_HF.wilcox.diff.xls]

Genus	CF	HF	fold(HF/CF)	p-value	q-value
Pseudophaeobacter	17.8124	78.60935	4.41318127	0.000155400155400155	0.00304140304140303
Staphylococcus	22.257875	0.68325	0.030697	0.000155400155400155	0.00304140304140303
Lutibacter	11.364675	0.0691375	0.00608354	0.000155400155400155	0.00304140304140303
Arcobacter	10.23835	1.71765	0.16776629	0.00186480186480186	0.0159673659673659
Vibrio	1.867175	3.47805	1.86273381	0.505361305361305	0.681455374890287
Bacillus	4.49595	0.98455	0.21898598	0.0104118104118104	0.0491868284971733
Psychromonas	3.8648375	1.188975	0.30763907	0.0147630147630148	0.0612888794706978
Salinicoccus	4.65755	0.0618125	0.01327146	0.000155400155400155	0.00304140304140303
Propionigenium	2.384275	0.3726375	0.15628965	0.0104118104118104	0.0491868284971733
Oceanobacillus	0.6061375	0.0849	0.14006723	0.0135184698402608	0.0578759490036165
Sediminibacterium	0.42865	0.0548125	0.12787239	0.000621600621600622	0.0106449106449107
Corynebacterium_1	0.5633375	0.04365	0.07748463	0.000155400155400155	0.00304140304140303
Polaribacter_4	0.3806875	0.1522125	0.39983582	0.959129759129759	1
Cobetia	0.04345	0.3275125	7.537687	0.0135184698402608	0.0578759490036165
Prauserella	0.362675	0.13935	0.3842283	0.0498834498834499	0.134000639882993
Rhodopirellula	0.44495	0.076725	0.17243511	0.13038073038073	0.258871884958841
Pseudomonas	0.2649625	0.0479875	0.18111053	0.00134828729093636	0.0125327350704366
Alkalibacterium	0.32895	0.0087875	0.02671379	0.000155400155400155	0.00304140304140303
Rubrobacter	0.2038375	0.1062	0.52100325	0.13038073038073	0.258871884958841
Sulfitobacter	0.0185375	0.20545	11.08293999	0.000155400155400155	0.00304140304140303
Dietzia	0.189975	0.016925	0.08909067	0.00466200466200466	0.0336155072997178
Coralslurrinella	0.2832875	0.007275	0.02568062	0.00134828729093636	0.0125327350704366
Maribacter	0.0567	0.075475	1.33112875	0.13038073038073	0.258871884958841
Leucothrix	0.11095	0.018925	0.17057233	0.234498834498834	0.428351204351203
Trichococcus	0.11115	0.02065	0.18578498	0.0281274281274281	0.0875785830331284
Lentibacter	0.0098875	0.2654625	26.8482933	0.000930972271575002	0.0115948364732523
Ruegeria	0.141025	0.061125	0.43343379	0.0281274281274281	0.0875785830331284
Pelomonas	0.1410375	0.0146625	0.10396171	0.00108780108780109	0.0124190624190624
Thermoactinomyces	0.092525	0.0208625	0.2254796	0.0518570202911714	0.136623303459432
Shewanella	0.1686	0.048775	0.28929419	0.382284382284382	0.563150111537208
Alteribacillus	0.153375	0.0505625	0.32966585	0.328205128205128	0.528989441930618
Halocynthiibacter	0.04575	0.0560625	1.22540984	0.0379176379176379	0.112928617276443
Demequina	0.1332375	0.0258375	0.19392063	0.065882764188726	0.15561963265268
Candidatus_Aquiluna	0.0028125	0.000275	0.09777778	0.00503749824276914	0.0345068629629686
Massilia	0.1536375	0.0077875	0.05068749	0.441802641802642	0.637125915020652
Tropicibacter	0.14615	0.0179125	0.12256244	0.0206682206682207	0.0765282765282766
Thalassotalea	0.0982625	0.0048625	0.0494848	0.00723245262526333	0.0467763423738113
Bacteroides	0.0299	0.0214	0.71571906	0.461920478323797	0.652403149797528
Pseudoalteromonas	0.066325	0.0175125	0.26404071	0.505361305361305	0.681455374890287
Ralstonia	0.0940375	0.011275	0.11989898	0.155949393601495	0.300916435540913
Ornithinimicrobium	0.0864625	0.0149	0.17232904	0.082983682983683	0.189479409479409
Photobacterium	0.0293875	0.015175	0.51637601	0.269796079005818	0.464362116290063
Kroppenstedtia	0.10475	0.00685	0.06539379	0.0037464809052921	0.0301922284720599
Enhydrobacter	0.01935	0.026875	1.38888889	0.599241515835671	0.735423582471538
Actinotalea	0.087625	0.0073125	0.08345221	0.0206682206682207	0.0765282765282766
Paenibacillus	0.0423625	0.0135625	0.32015344	0.311201852084326	0.513670526934369
Sphingomonas	0.0151875	0.0068375	0.45020576	0.0498834498834499	0.134000639882993
Chryseomicrobium	0.0714875	0.0050125	0.07011715	0.0100266559492815	0.0491868284971733
Bdellovibrio	0.0217	0.047275	2.17857143	0.0640930207850402	0.15561963265268
NS3a_marine_group	0.054275	0.0028875	0.05320129	0.0214681709862187	0.077398405923999
Gracilibacillus	0.0788125	0.0005125	0.00650278	0.000826441459106072	0.0115948364732523
Burkholderia-Caballeronia-Paraburkholderia	0.0475875	0.010525	0.22117153	0.187959068257727	0.352745100702858
Domibacillus	0.022275	0.0941875	4.22839506	0.204219270289849	0.378081622023099
Lactobacillus	0.0666125	0.003775	0.05667105	0.00986242459212305	0.0491868284971733
Jeotgalicoccus	0.0936375	0.0010625	0.01134695	0.00085989691015073	0.0115948364732523
Methylobacterium	0.0489375	0.0081375	0.16628352	0.065882764188726	0.15561963265268
Halococcus	0.08085	0.00235	0.02906617	0.105501725456345	0.225839631054988
Ornithinicoccus	0.03565	0.0044	0.12342216	0.124716815741686	0.258871884958841
Acinetobacter	0.018925	0.0139875	0.73910172	0.328205128205128	0.528989441930618
Exiguobacterium	0.0643125	0.0078875	0.12264334	0.039979602946257	0.116237529828541
Olleya	0.045425	0.02895	0.63731425	0.461920478323797	0.652403149797528
Weissella	0.0670625	0.0018	0.02684063	0.0161366781337772	0.065021320715514
Prevotella_1	0.1063625	0.005725	0.05382536	0.957363462204766	1
Endozoicomonas	0.065975	0.0010625	0.01610459	0.00137219727048576	0.0125327350704366
Saccharomonospora	0.047825	0.004675	0.09775222	0.0234330832422507	0.0816699294295822
Microbacterium	0.058575	0.003175	0.05420401	0.00816797980541225	0.0467763423738113
Corynebacterium	0.0338875	0.0034125	0.10070085	0.025071105119089	0.0817795571741713
Akkermansia	0.0291375	0.0068625	0.23552124	0.914977602828836	0.996023784941427
Faecalibacterium	0.0228	0.0085125	0.37335526	0.645376845376845	0.782448033775467
Cutibacterium	0.055125	0.01225	0.22222222	0.0924113658464583	0.207546838048603
Polaribacter_2	0.0032	0.0432625	13.51953125	0.0122413863708279	0.0559023310934474
Acidovorax	0.037725	0.0075	0.19880716	0.0203948401833759	0.0765282765282766
Bradyrhizobium	0.0399125	0.008025	0.20106483	0.104895104895105	0.225839631054988
Jonesia	0.042075	0.0043125	0.10249554	0.145463833483964	0.284693502675758
Alloprevotella	0.0054875	0.0121	2.20501139	0.517309189697736	0.681455374890287
Planifilum	0.0554375	0.0087125	0.15715896	0.0806313289928027	0.187228679186677
Maritalea	0.0100125	0.0278125	2.77777778	0.023845234869951	0.0816699294295822
Nocardioides	0.0299125	0.0071	0.23735896	0.290047043009337	0.490573393731842
Lachnospiraceae_NK4A136_group	0.0409125	0.0055875	0.13657195	0.866373292058218	0.970698898137556
Gordonia	0.055025	0.00105	0.01908224	0.00812040251063711	0.0467763423738113
Gemmatimonas	0.0021	0.0005625	0.26785714	0.0559774506991505	0.139981896961359
Parabacteroides	0.0113625	0.0083625	0.7359736	0.728221023330223	0.860054139622763
Geobacillus	0.0315	0.0054875	0.17420635	0.0444063221455091	0.124156451712954
Colwellia	0.0088	0.022125	2.51420455	0.48837084853161	0.675826325745763
Desulfotalea	0.0307875	0.000675	0.02192448	0.00819439574431731	0.0467763423738113
Neptuniibacter	0.0284125	0.000675	0.02375715	0.0561971119187938	0.139981896961359
Streptococcus	0.0359	0.0068125	0.18976323	0.266245948371302	0.464362116290063
Halomonas	0.038375	0.0287125	0.74820847	0.916051072281896	0.996023784941427
Hazenella	0.03385	0.0036375	0.10745938	0.380073087921516	0.563150111537208
Ilumatobacter	0.0136	0.0193	1.41911765	0.593752537640487	0.735423582471538
Flammeovirga	0.0171	0.008175	0.47807018	0.694598076982301	0.831469163873055
Mycobacterium	0.022675	0.0076375	0.3368247	0.783853691662353	0.910067421675783
Lawsonella	0.0290625	0.009325	0.32086022	0.0370980043608158	0.112928617276443
Halioglobus	0.0192375	0.00495	0.25730994	1	1
Actimicrobium	0.0012875	4e-04	0.31067961	0.040725557896131	0.116237529828541
Prevotellaceae_UCG-001	0.01985	0.0010375	0.052267	0.949094251818098	1
Glaciecola	0.0227625	0.0313625	1.37781439	1	1
Rubritalea	0.0001375	0.0274875	199.90909091	0.00921779734705491	0.0491868284971733
Laceyella	0.0241375	0.0012	0.04971517	0.0550394824230302	0.139981896961359
Halocella	0.023325	0.0031625	0.13558414	0.0246105692004461	0.0817795571741713
Arthrobacter	0.00145	0.00095	0.65517241	0.515674726336116	0.681455374890287
Micromonospora	0.002025	0.000125	0.0617284	0.110465130411439	0.232826505636418
Streptomyces	0.0137625	0.0015	0.10899183	0.297253173069921	0.496630301348527
Allorhizobium-Neorhizobium-Pararhizobium-Rhizobium	0.0207625	0.0064375	0.31005418	0.750756008888791	0.879090369382602
Desulfovibrio	0.0103125	0.0005125	0.04969697	0.836045800136713	0.954485621822747
Rikenellaceae_RC9_gut_group	0.0288125	0.000975	0.03383948	1	1
Leuconostoc	0.0378625	0.0001375	0.00363156	0.00419729313297972	0.0319460644010123
Ruminiclostridium_9	0.01325	0.005175	0.39056604	0.871503390298682	0.970698898137556
Fuerstia	0.0268125	0.0057625	0.21491841	0.517309189697736	0.681455374890287
Virgibacillus	0.01975	0.005025	0.25443038	0.866373292058218	0.970698898137556
Phascolarctobacterium	0.011075	0.002025	0.18284424	0.537248756159373	0.687879248540506
Dinoroseobacter	0.0167375	0.0029875	0.17849141	0.588615451272947	0.735423582471538
Curvibacter	0.0005875	0.000975	1.65957447	1	1
Nitrospira	0.00215	0.0012375	0.5755814	0.583882420770365	0.735423582471538
Cellulomonas	0.0220125	0.00575	0.26121522	0.910607600820209	0.996023784941427
Olsenella	0.004225	0.0007125	0.16863905	0.945001830339073	1
RB41	0.001025	0.00065	0.63414634	0.697948568214608	0.831469163873055
Atopostipes	0.0166	0.000275	0.01656627	0.406042136136457	0.591784815432921
Helicobacter	0.0220625	0.000525	0.02379603	0.3649555754084	0.563150111537208
Aeromonas	0.00745	0.013975	1.87583893	0.271160359877409	0.464362116290063
Tepidimicrobium	0.0242375	0.0005625	0.02320784	0.269699624390875	0.464362116290063
Gemmatirosa	0.000825	0.000675	0.81818182	0.601222198808849	0.735423582471538
Christensenellaceae_R-7_group	0.0205375	0.0013	0.06329884	0.524449721806084	0.684282017975557
Blautia	0.0001375	0.00205	14.90909091	0.334151659119493	0.532311363946169
Succiniclasticum	0.0208875	0.0002375	0.01137044	0.836045800136713	0.954485621822747
Lysobacter	0.0012625	0.0001375	0.10891089	0.0961982647784968	0.212567133462162
Tellurimicrobium	0	0.0001375	Inf	0.381573905705021	0.563150111537208
Pajaroellobacter	0	0.0001375	Inf	0.381573905705021	0.563150111537208
Ruminococcus_torques_group	0.004125	0.001225	0.2969697	1	1
Aetherobacter	0.0002875	0.000125	0.43478261	0.488142933739699	0.675826325745763
Methylotenera	0.00025	0	0	0.170903520230797	0.325191420439155
Methanobrevibacter	0.017175	0.000625	0.0363901	1	1
Bryobacter	4e-04	0.0001375	0.34375	0.537093978442642	0.687879248540506
Pedobacter	0.0001125	0	0	0.381573905705021	0.563150111537208
Leptolyngbya_PCC-6306	0.01465	0.0001375	0.00938567	0.240302793204764	0.433177403540167
Flavisolibacter	0	0.000125	Inf	0.381573905705021	0.563150111537208
Leptolyngbya_Es-Yyy1000	0.0002625	0.0001375	0.52380952	1	1
