# Supplementary material for: Effects of a High-Fat Diet on Intestinal and Gonadal Metabolism in Female and Male Sea Cucumber Apostichopus japonicus
Source: Biology (Basel). 2023 Jan 29;12(2):212. doi: 10.3390/biology12020212 (PMC9953091; doi:10.3390/biology12020212)
Supplement: Supplementary file 1 [file biology-12-00212-s001.zip › 16s rDNA SEQ/2.Taxa_diff/Genus/CM_vs_CF.t-test.diff.xls]

Genus	CM	CF	fold(CF/CM)	p-value	significant
Pseudophaeobacter	18.079775	17.8124	0.98521138	0.952451928786545	no
Staphylococcus	16.3608375	22.257875	1.36043616	0.268194910857956	no
Lutibacter	18.3654625	11.364675	0.6188069	0.382459087621687	no
Arcobacter	8.4427375	10.23835	1.21268131	0.666248947803298	no
Vibrio	2.9419875	1.867175	0.63466449	0.22206533357638	no
Bacillus	4.7864875	4.49595	0.93930048	0.882163617324776	no
Psychromonas	3.360275	3.8648375	1.15015512	0.679931493130499	no
Salinicoccus	3.013225	4.65755	1.54570269	0.156537467481068	no
Propionigenium	1.4507375	2.384275	1.64349167	0.353433792923481	no
Oceanobacillus	1.784575	0.6061375	0.3396537	0.214574775525979	no
Sediminibacterium	0.5555	0.42865	0.77164716	0.487996581653421	no
Corynebacterium_1	0.4770125	0.5633375	1.1809701	0.62659010853556	no
Polaribacter_4	0.43155	0.3806875	0.88213996	0.83229177970009	no
Cobetia	0.0182375	0.04345	2.38245374	0.440385475041535	no
Prauserella	0.1793125	0.362675	2.02258627	0.0976189844066271	no
Rhodopirellula	0.2009125	0.44495	2.21464568	0.495480395214956	no
Pseudomonas	0.240325	0.2649625	1.10251742	0.732550779159519	no
Alkalibacterium	0.2958125	0.32895	1.11202197	0.783165754305823	no
Rubrobacter	0.1167375	0.2038375	1.74611843	0.222038299692841	no
Sulfitobacter	0.0249125	0.0185375	0.74410437	0.625175607933792	no
Dietzia	0.2606875	0.189975	0.7287461	0.565078285977051	no
Coralslurrinella	0.17495	0.2832875	1.61924836	0.494079327879344	no
Maribacter	0.0722375	0.0567	0.78491088	0.699106736338673	no
Leucothrix	0.0492625	0.11095	2.25222025	0.342869790883526	no
Trichococcus	0.179425	0.11115	0.61947889	0.291605974504748	no
Lentibacter	0.0097625	0.0098875	1.0128041	0.983854401798411	no
Ruegeria	0.0772875	0.141025	1.82468058	0.0911199643366649	no
Pelomonas	0.1338875	0.1410375	1.05340304	0.898008282877279	no
Thermoactinomyces	0.1886625	0.092525	0.49042603	0.417746429552805	no
Shewanella	0.085825	0.1686	1.96446257	0.245866080257822	no
Alteribacillus	0.075175	0.153375	2.04023944	0.277480395433797	no
Halocynthiibacter	0.170975	0.04575	0.26758298	0.418413499668706	no
Demequina	0.13565	0.1332375	0.98221526	0.976480438717163	no
Candidatus_Aquiluna	0.3053625	0.0028125	0.00921036	0.348502188068931	no
Massilia	0.1476625	0.1536375	1.0404639	0.976908796510947	no
Tropicibacter	0.1290875	0.14615	1.13217779	0.803496184897896	no
Thalassotalea	0.1529125	0.0982625	0.64260607	0.446342907260957	no
Bacteroides	0.111525	0.0299	0.26810132	0.402987783366114	no
Pseudoalteromonas	0.109725	0.066325	0.60446571	0.596114284819878	no
Ralstonia	0.061225	0.0940375	1.53593303	0.580119894719548	no
Ornithinimicrobium	0.080925	0.0864625	1.06842756	0.884559948757752	no
Photobacterium	0.0037625	0.0293875	7.81063123	0.213967674805765	no
Kroppenstedtia	0.06915	0.10475	1.51482285	0.438946056170488	no
Enhydrobacter	0.0950625	0.01935	0.2035503	0.388719165666105	no
Actinotalea	0.058475	0.087625	1.49850363	0.430507502458148	no
Paenibacillus	0.0853625	0.0423625	0.49626592	0.150415988706614	no
Sphingomonas	0.1241875	0.0151875	0.12229492	0.361919715207333	no
Chryseomicrobium	0.0698125	0.0714875	1.02399284	0.966560860001014	no
Bdellovibrio	0.0294125	0.0217	0.73778156	0.563748473877439	no
NS3a_marine_group	0.0949125	0.054275	0.57184249	0.323718072217789	no
Gracilibacillus	0.0692625	0.0788125	1.13788125	0.76029156119331	no
Burkholderia-Caballeronia-Paraburkholderia	0.0659125	0.0475875	0.7219799	0.474476642382921	no
Domibacillus	0.0279875	0.022275	0.79589102	0.689652454307983	no
Lactobacillus	0.051225	0.0666125	1.30039043	0.660257519277568	no
Jeotgalicoccus	0.0443875	0.0936375	2.10954661	0.181282089953508	no
Methylobacterium	0.046375	0.0489375	1.05525606	0.931827611794698	no
Halococcus	0.0535375	0.08085	1.51015643	0.618766754401154	no
Ornithinicoccus	0.075375	0.03565	0.47296849	0.340186114399561	no
Acinetobacter	0.03615	0.018925	0.52351314	0.478672427007031	no
Exiguobacterium	0.0483375	0.0643125	1.33048875	0.532736609865487	no
Olleya	0.01095	0.045425	4.14840183	0.0536263108736232	no
Weissella	0.0564875	0.0670625	1.18720956	0.814579134959115	no
Prevotella_1	0.0010375	0.1063625	102.51807229	0.347354559071594	no
Endozoicomonas	0.047525	0.065975	1.38821673	0.505483149861262	no
Saccharomonospora	0.0592875	0.047825	0.80666245	0.587375177885551	no
Microbacterium	0.0433875	0.058575	1.35004322	0.574715923808009	no
Corynebacterium	0.0509625	0.0338875	0.66494972	0.500913325186625	no
Akkermansia	0.025625	0.0291375	1.13707317	0.914936352045614	no
Faecalibacterium	0.05055	0.0228	0.45103858	0.496559795994685	no
Cutibacterium	0.01745	0.055125	3.15902579	0.181733484968571	no
Polaribacter_2	0.0026875	0.0032	1.19069767	0.805306707296789	no
Acidovorax	0.0205	0.037725	1.8402439	0.190522181770696	no
Bradyrhizobium	0.042075	0.0399125	0.94860368	0.920494239415562	no
Jonesia	0.0437875	0.042075	0.96089067	0.937446268470493	no
Alloprevotella	0.054425	0.0054875	0.10082683	0.253156617789252	no
Planifilum	0.02935	0.0554375	1.88884157	0.426434007871978	no
Maritalea	0.0279625	0.0100125	0.35806884	0.52419843914588	no
Nocardioides	0.0529125	0.0299125	0.5653201	0.244847643656142	no
Lachnospiraceae_NK4A136_group	0.0314625	0.0409125	1.30035757	0.845200919610282	no
Gordonia	0.0351125	0.055025	1.56710573	0.59941849860264	no
Gemmatimonas	0.0875125	0.0021	0.02399657	0.344868152266612	no
Parabacteroides	0.0466875	0.0113625	0.24337349	0.359065527058094	no
Geobacillus	0.0139	0.0315	2.26618705	0.236128927865565	no
Colwellia	0.0158125	0.0088	0.55652174	0.140159436680021	no
Desulfotalea	0.0508875	0.0307875	0.60501105	0.575327167818859	no
Neptuniibacter	0.0543625	0.0284125	0.52264888	0.330648850112747	no
Streptococcus	0.0130125	0.0359	2.75888569	0.360046965432055	no
Halomonas	0.0025875	0.038375	14.83091787	0.141026041119999	no
Hazenella	0.0338625	0.03385	0.99963086	0.999628125938238	no
Ilumatobacter	0.0147375	0.0136	0.92281595	0.923741910015966	no
Flammeovirga	0.042725	0.0171	0.40023406	0.134039047802443	no
Mycobacterium	0.0262	0.022675	0.86545802	0.817679067730473	no
Lawsonella	0.0171375	0.0290625	1.69584245	0.670672001589417	no
Halioglobus	0.01895	0.0192375	1.0151715	0.983646641120401	no
Actimicrobium	0.066325	0.0012875	0.01941199	0.359466649058042	no
Prevotellaceae_UCG-001	0.021425	0.01985	0.92648775	0.955579313001937	no
Glaciecola	0.0064875	0.0227625	3.50867052	0.316386480771913	no
Rubritalea	0	0.0001375	Inf	0.350616662820207	no
Laceyella	0.0118	0.0241375	2.04555085	0.274364746405799	no
Halocella	0.0334875	0.023325	0.69652856	0.624798588024673	no
Arthrobacter	0.0553125	0.00145	0.02621469	0.335311665378198	no
Micromonospora	0.0444375	0.002025	0.04556962	0.318356639063876	no
Streptomyces	0.0366875	0.0137625	0.37512777	0.307644924968282	no
Allorhizobium-Neorhizobium-Pararhizobium-Rhizobium	0.006725	0.0207625	3.08736059	0.242181205690569	no
Desulfovibrio	0.0280125	0.0103125	0.36813922	0.556363649966577	no
Rikenellaceae_RC9_gut_group	0.005775	0.0288125	4.98917749	0.450486011583971	no
Leuconostoc	0.0077	0.0378625	4.91720779	0.17595267419776	no
Ruminiclostridium_9	0.014625	0.01325	0.90598291	0.930066433326094	no
Fuerstia	0.0120375	0.0268125	2.22741433	0.524756570968586	no
Virgibacillus	0.0186125	0.01975	1.06111484	0.945998962721634	no
Phascolarctobacterium	0.01205	0.011075	0.91908714	0.936716888237216	no
Dinoroseobacter	0.013325	0.0167375	1.25609756	0.83780589090908	no
Curvibacter	0.0005875	0.0005875	1	1	no
Nitrospira	0.0369125	0.00215	0.05824585	0.273424547185126	no
Cellulomonas	0.0126	0.0220125	1.74702381	0.574925982608682	no
Olsenella	0.01545	0.004225	0.27346278	0.447208164143625	no
RB41	0.0358875	0.001025	0.02856148	0.357043780798973	no
Atopostipes	0.017725	0.0166	0.93653032	0.952489701357217	no
Helicobacter	0.0016625	0.0220625	13.27067669	0.377593540680052	no
Aeromonas	0.002075	0.00745	3.59036145	0.471524526710117	no
Tepidimicrobium	0.0045375	0.0242375	5.3415978	0.263268768689891	no
Gemmatirosa	0.026225	0.000825	0.03145853	0.365067672305631	no
Christensenellaceae_R-7_group	0.001575	0.0205375	13.03968254	0.358436612337747	no
Blautia	0.0047125	0.0001375	0.02917772	0.318701699897999	no
Succiniclasticum	0	0.0208875	Inf	0.347217968331565	no
Lysobacter	0.0215625	0.0012625	0.05855072	0.31130007843642	no
Tellurimicrobium	0.0230875	0	0	0.346982552926594	no
Pajaroellobacter	0.02225	0	0	0.347426258807905	no
Ruminococcus_torques_group	0.01355	0.004125	0.30442804	0.5074921112285	no
Aetherobacter	0.020025	0.0002875	0.01435705	0.26744754726182	no
Methylotenera	0.0174375	0.00025	0.01433692	0.357148572823936	no
Methanobrevibacter	0	0.017175	Inf	0.350616662820207	no
Bryobacter	0.0163875	4e-04	0.02440885	0.34706671499292	no
Pedobacter	0.01625	0.0001125	0.00692308	0.347798990897766	no
Leptolyngbya_PCC-6306	0	0.01465	Inf	0.335501048291075	no
Flavisolibacter	0.0134625	0	0	0.340053226681242	no
Leptolyngbya_Es-Yyy1000	0.012775	0.0002625	0.02054795	0.360055166968886	no
