# Supplementary material for: Effects of a High-Fat Diet on Intestinal and Gonadal Metabolism in Female and Male Sea Cucumber Apostichopus japonicus
Source: Biology (Basel). 2023 Jan 29;12(2):212. doi: 10.3390/biology12020212 (PMC9953091; doi:10.3390/biology12020212)
Supplement: Supplementary file 1 [file biology-12-00212-s001.zip › 16s rDNA SEQ/2.Taxa_diff/Genus/CM_vs_CF.wilcox.diff.xls]

Genus	CM	CF	fold(CF/CM)	p-value	q-value
Pseudophaeobacter	18.079775	17.8124	0.98521138	0.720901320901321	1
Staphylococcus	16.3608375	22.257875	1.36043616	0.505361305361305	0.991483486784216
Lutibacter	18.3654625	11.364675	0.6188069	0.645376845376845	1
Arcobacter	8.4427375	10.23835	1.21268131	0.798445998445998	1
Vibrio	2.9419875	1.867175	0.63466449	0.234498834498834	0.95431623931624
Bacillus	4.7864875	4.49595	0.93930048	0.798445998445998	1
Psychromonas	3.360275	3.8648375	1.15015512	0.878477078477078	1
Salinicoccus	3.013225	4.65755	1.54570269	0.194871794871795	0.95431623931624
Propionigenium	1.4507375	2.384275	1.64349167	0.441802641802642	0.976241321402612
Oceanobacillus	1.784575	0.6061375	0.3396537	0.194871794871795	0.95431623931624
Sediminibacterium	0.5555	0.42865	0.77164716	0.645376845376845	1
Corynebacterium_1	0.4770125	0.5633375	1.1809701	0.720901320901321	1
Polaribacter_4	0.43155	0.3806875	0.88213996	0.328205128205128	0.976241321402612
Cobetia	0.0182375	0.04345	2.38245374	0.751829634045849	1
Prauserella	0.1793125	0.362675	2.02258627	0.082983682983683	0.95431623931624
Rhodopirellula	0.2009125	0.44495	2.21464568	0.720901320901321	1
Pseudomonas	0.240325	0.2649625	1.10251742	0.720901320901321	1
Alkalibacterium	0.2958125	0.32895	1.11202197	0.878477078477078	1
Rubrobacter	0.1167375	0.2038375	1.74611843	0.194871794871795	0.95431623931624
Sulfitobacter	0.0249125	0.0185375	0.74410437	0.645376845376845	1
Dietzia	0.2606875	0.189975	0.7287461	0.382284382284382	0.976241321402612
Coralslurrinella	0.17495	0.2832875	1.61924836	1	1
Maribacter	0.0722375	0.0567	0.78491088	0.278632478632479	0.95431623931624
Leucothrix	0.0492625	0.11095	2.25222025	0.878477078477078	1
Trichococcus	0.179425	0.11115	0.61947889	0.278632478632479	0.95431623931624
Lentibacter	0.0097625	0.0098875	1.0128041	0.752537727499457	1
Ruegeria	0.0772875	0.141025	1.82468058	0.082983682983683	0.95431623931624
Pelomonas	0.1338875	0.1410375	1.05340304	0.573737373737374	1
Thermoactinomyces	0.1886625	0.092525	0.49042603	0.720901320901321	1
Shewanella	0.085825	0.1686	1.96446257	0.720901320901321	1
Alteribacillus	0.075175	0.153375	2.04023944	0.645376845376845	1
Halocynthiibacter	0.170975	0.04575	0.26758298	0.505361305361305	0.991483486784216
Demequina	0.13565	0.1332375	0.98221526	0.959129759129759	1
Candidatus_Aquiluna	0.3053625	0.0028125	0.00921036	0.171851702219669	0.95431623931624
Massilia	0.1476625	0.1536375	1.0404639	0.959129759129759	1
Tropicibacter	0.1290875	0.14615	1.13217779	0.798445998445998	1
Thalassotalea	0.1529125	0.0982625	0.64260607	0.382284382284382	0.976241321402612
Bacteroides	0.111525	0.0299	0.26810132	0.247647846102897	0.95431623931624
Pseudoalteromonas	0.109725	0.066325	0.60446571	0.400467549571982	0.976241321402612
Ralstonia	0.061225	0.0940375	1.53593303	0.430557887644654	0.976241321402612
Ornithinimicrobium	0.080925	0.0864625	1.06842756	1	1
Photobacterium	0.0037625	0.0293875	7.81063123	0.833393279945742	1
Kroppenstedtia	0.06915	0.10475	1.51482285	0.599241515835671	1
Enhydrobacter	0.0950625	0.01935	0.2035503	0.91629779799785	1
Actinotalea	0.058475	0.087625	1.49850363	0.752537727499457	1
Paenibacillus	0.0853625	0.0423625	0.49626592	0.082896409882224	0.95431623931624
Sphingomonas	0.1241875	0.0151875	0.12229492	0.878477078477078	1
Chryseomicrobium	0.0698125	0.0714875	1.02399284	0.798445998445998	1
Bdellovibrio	0.0294125	0.0217	0.73778156	0.2666030678505	0.95431623931624
NS3a_marine_group	0.0949125	0.054275	0.57184249	0.316997508681253	0.976241321402612
Gracilibacillus	0.0692625	0.0788125	1.13788125	0.959129759129759	1
Burkholderia-Caballeronia-Paraburkholderia	0.0659125	0.0475875	0.7219799	0.234498834498834	0.95431623931624
Domibacillus	0.0279875	0.022275	0.79589102	0.528308719235385	0.991483486784216
Lactobacillus	0.051225	0.0666125	1.30039043	0.878477078477078	1
Jeotgalicoccus	0.0443875	0.0936375	2.10954661	0.13038073038073	0.95431623931624
Methylobacterium	0.046375	0.0489375	1.05525606	0.878477078477078	1
Halococcus	0.0535375	0.08085	1.51015643	0.493562789703389	0.991483486784216
Ornithinicoccus	0.075375	0.03565	0.47296849	0.278632478632479	0.95431623931624
Acinetobacter	0.03615	0.018925	0.52351314	0.958091128226702	1
Exiguobacterium	0.0483375	0.0643125	1.33048875	0.599241515835671	1
Olleya	0.01095	0.045425	4.14840183	0.102545880978909	0.95431623931624
Weissella	0.0564875	0.0670625	1.18720956	1	1
Prevotella_1	0.0010375	0.1063625	102.51807229	0.417213354299299	0.976241321402612
Endozoicomonas	0.047525	0.065975	1.38821673	0.234498834498834	0.95431623931624
Saccharomonospora	0.0592875	0.047825	0.80666245	0.798445998445998	1
Microbacterium	0.0433875	0.058575	1.35004322	1	1
Corynebacterium	0.0509625	0.0338875	0.66494972	0.293266338421946	0.976241321402612
Akkermansia	0.025625	0.0291375	1.13707317	0.701191262659848	1
Faecalibacterium	0.05055	0.0228	0.45103858	0.328205128205128	0.976241321402612
Cutibacterium	0.01745	0.055125	3.15902579	0.160528360528361	0.95431623931624
Polaribacter_2	0.0026875	0.0032	1.19069767	0.783853691662353	1
Acidovorax	0.0205	0.037725	1.8402439	0.441802641802642	0.976241321402612
Bradyrhizobium	0.042075	0.0399125	0.94860368	0.874734596102066	1
Jonesia	0.0437875	0.042075	0.96089067	0.712381604209866	1
Alloprevotella	0.054425	0.0054875	0.10082683	0.257531816473732	0.95431623931624
Planifilum	0.02935	0.0554375	1.88884157	0.712787287796098	1
Maritalea	0.0279625	0.0100125	0.35806884	0.559157294390959	1
Nocardioides	0.0529125	0.0299125	0.5653201	0.160528360528361	0.95431623931624
Lachnospiraceae_NK4A136_group	0.0314625	0.0409125	1.30035757	0.956284952863831	1
Gordonia	0.0351125	0.055025	1.56710573	1	1
Gemmatimonas	0.0875125	0.0021	0.02399657	0.14060328916957	0.95431623931624
Parabacteroides	0.0466875	0.0113625	0.24337349	0.257531816473732	0.95431623931624
Geobacillus	0.0139	0.0315	2.26618705	0.311201852084326	0.976241321402612
Colwellia	0.0158125	0.0088	0.55652174	0.126685612922983	0.95431623931624
Desulfotalea	0.0508875	0.0307875	0.60501105	0.792597228925546	1
Neptuniibacter	0.0543625	0.0284125	0.52264888	0.0720770195258306	0.95431623931624
Streptococcus	0.0130125	0.0359	2.75888569	0.195667742543642	0.95431623931624
Halomonas	0.0025875	0.038375	14.83091787	0.26264870354659	0.95431623931624
Hazenella	0.0338625	0.03385	0.99963086	0.48837084853161	0.991483486784216
Ilumatobacter	0.0147375	0.0136	0.92281595	0.393409990639952	0.976241321402612
Flammeovirga	0.042725	0.0171	0.40023406	0.0785934912071024	0.95431623931624
Mycobacterium	0.0262	0.022675	0.86545802	0.364881314041918	0.976241321402612
Lawsonella	0.0171375	0.0290625	1.69584245	0.751829634045849	1
Halioglobus	0.01895	0.0192375	1.0151715	0.203881434008782	0.95431623931624
Actimicrobium	0.066325	0.0012875	0.01941199	0.0243775679461656	0.95431623931624
Prevotellaceae_UCG-001	0.021425	0.01985	0.92648775	1	1
Glaciecola	0.0064875	0.0227625	3.50867052	0.2055671204989	0.95431623931624
Rubritalea	0	0.0001375	Inf	0.381573905705021	0.976241321402612
Laceyella	0.0118	0.0241375	2.04555085	0.525242342972224	0.991483486784216
Halocella	0.0334875	0.023325	0.69652856	0.792297662496212	1
Arthrobacter	0.0553125	0.00145	0.02621469	0.314116917266259	0.976241321402612
Micromonospora	0.0444375	0.002025	0.04556962	0.694598076982301	1
Streptomyces	0.0366875	0.0137625	0.37512777	0.169000047821659	0.95431623931624
Allorhizobium-Neorhizobium-Pararhizobium-Rhizobium	0.006725	0.0207625	3.08736059	0.791391116128031	1
Desulfovibrio	0.0280125	0.0103125	0.36813922	0.432802483745193	0.976241321402612
Rikenellaceae_RC9_gut_group	0.005775	0.0288125	4.98917749	0.20261353134705	0.95431623931624
Leuconostoc	0.0077	0.0378625	4.91720779	0.674198197150507	1
Ruminiclostridium_9	0.014625	0.01325	0.90598291	0.506864838232507	0.991483486784216
Fuerstia	0.0120375	0.0268125	2.22741433	0.957492737513927	1
Virgibacillus	0.0186125	0.01975	1.06111484	0.387955122826146	0.976241321402612
Phascolarctobacterium	0.01205	0.011075	0.91908714	0.432802483745193	0.976241321402612
Dinoroseobacter	0.013325	0.0167375	1.25609756	1	1
Curvibacter	0.0005875	0.0005875	1	1	1
Nitrospira	0.0369125	0.00215	0.05824585	0.165806560194013	0.95431623931624
Cellulomonas	0.0126	0.0220125	1.74702381	0.364517717691082	0.976241321402612
Olsenella	0.01545	0.004225	0.27346278	0.945001830339073	1
RB41	0.0358875	0.001025	0.02856148	0.862064716070069	1
Atopostipes	0.017725	0.0166	0.93653032	0.574872695668895	1
Helicobacter	0.0016625	0.0220625	13.27067669	0.506451817550506	0.991483486784216
Aeromonas	0.002075	0.00745	3.59036145	0.65494027546235	1
Tepidimicrobium	0.0045375	0.0242375	5.3415978	0.907786497909087	1
Gemmatirosa	0.026225	0.000825	0.03145853	0.224609812580164	0.95431623931624
Christensenellaceae_R-7_group	0.001575	0.0205375	13.03968254	0.524449721806084	0.991483486784216
Blautia	0.0047125	0.0001375	0.02917772	0.488142933739699	0.991483486784216
Succiniclasticum	0	0.0208875	Inf	0.170903520230797	0.95431623931624
Lysobacter	0.0215625	0.0012625	0.05855072	0.907704275515741	1
Tellurimicrobium	0.0230875	0	0	0.170903520230797	0.95431623931624
Pajaroellobacter	0.02225	0	0	0.170903520230797	0.95431623931624
Ruminococcus_torques_group	0.01355	0.004125	0.30442804	0.951839037103228	1
Aetherobacter	0.020025	0.0002875	0.01435705	0.130732585772899	0.95431623931624
Methylotenera	0.0174375	0.00025	0.01433692	0.700128127015315	1
Methanobrevibacter	0	0.017175	Inf	0.381573905705021	0.976241321402612
Bryobacter	0.0163875	4e-04	0.02440885	0.36542155791502	0.976241321402612
Pedobacter	0.01625	0.0001125	0.00692308	0.488142933739699	0.991483486784216
Leptolyngbya_PCC-6306	0	0.01465	Inf	0.0764479298304189	0.95431623931624
Flavisolibacter	0.0134625	0	0	0.170903520230797	0.95431623931624
Leptolyngbya_Es-Yyy1000	0.012775	0.0002625	0.02054795	1	1
