# Supplementary material for: Effects of a High-Fat Diet on Intestinal and Gonadal Metabolism in Female and Male Sea Cucumber Apostichopus japonicus
Source: Biology (Basel). 2023 Jan 29;12(2):212. doi: 10.3390/biology12020212 (PMC9953091; doi:10.3390/biology12020212)
Supplement: Supplementary file 1 [file biology-12-00212-s001.zip › 16s rDNA SEQ/2.Taxa_diff/Genus/CM_vs_HM.t-test.diff.xls]

Genus	CM	HM	fold(HM/CM)	p-value	significant
Pseudophaeobacter	18.079775	67.6808375	3.74345574	2.4315195678558e-08	yes
Staphylococcus	16.3608375	1.0175125	0.06219196	0.000446854846214034	yes
Lutibacter	18.3654625	0.32385	0.01763364	0.0314476299893419	yes
Arcobacter	8.4427375	2.54175	0.30105757	0.0111390191701533	yes
Vibrio	2.9419875	4.7449	1.61282126	0.454566825301981	no
Bacillus	4.7864875	1.5551625	0.32490683	0.0276095783716258	yes
Psychromonas	3.360275	1.7550125	0.5222824	0.229559953708823	no
Salinicoccus	3.013225	0.0383375	0.01272308	0.0032990448488297	yes
Propionigenium	1.4507375	0.2266	0.15619642	0.0464671076382087	yes
Oceanobacillus	1.784575	0.1484	0.08315705	0.0952421074778815	no
Sediminibacterium	0.5555	0.2794875	0.50312781	0.132806957886392	no
Corynebacterium_1	0.4770125	0.06545	0.13720814	0.00760804101018772	yes
Polaribacter_4	0.43155	0.1474875	0.34176225	0.0724254740481174	no
Cobetia	0.0182375	0.65975	36.17546265	0.204820692602022	no
Prauserella	0.1793125	0.314325	1.75294528	0.29564989559094	no
Rhodopirellula	0.2009125	0.0307	0.15280284	0.0522419059012327	no
Pseudomonas	0.240325	0.1440375	0.59934464	0.165492468941895	no
Alkalibacterium	0.2958125	0.00235	0.00794422	0.00170375973863133	yes
Rubrobacter	0.1167375	0.134125	1.14894528	0.838483008196321	no
Sulfitobacter	0.0249125	0.3063875	12.29854491	0.0124056436485162	yes
Dietzia	0.2606875	0.0251	0.09628386	0.0201279944413368	yes
Coralslurrinella	0.17495	0.00415	0.02372106	0.00467818533536644	yes
Maribacter	0.0722375	0.24085	3.33414085	0.369417249572305	no
Leucothrix	0.0492625	0.22215	4.50951535	0.437807882058318	no
Trichococcus	0.179425	0.085125	0.47443221	0.148981863062085	no
Lentibacter	0.0097625	0.0958125	9.81434059	0.0154736051704987	yes
Ruegeria	0.0772875	0.1009875	1.30664726	0.527280845602607	no
Pelomonas	0.1338875	0.0874875	0.65344039	0.405331915513356	no
Thermoactinomyces	0.1886625	0.0667875	0.35400517	0.319319337345129	no
Shewanella	0.085825	0.06095	0.71016604	0.345177763252007	no
Alteribacillus	0.075175	0.078125	1.03924177	0.932273350094917	no
Halocynthiibacter	0.170975	0.0681375	0.39852318	0.501158539317556	no
Demequina	0.13565	0.0329375	0.24281238	0.0760988334040854	no
Candidatus_Aquiluna	0.3053625	0.00915	0.02996439	0.358113501188336	no
Massilia	0.1476625	0.004525	0.03064421	0.338854397076315	no
Tropicibacter	0.1290875	0.0157	0.12162293	0.0102781259012587	yes
Thalassotalea	0.1529125	0.01055	0.06899371	0.0159181058859697	yes
Bacteroides	0.111525	0.0889375	0.79746694	0.829151852521802	no
Pseudoalteromonas	0.109725	0.02805	0.2556391	0.272463663423384	no
Ralstonia	0.061225	0.0342625	0.55961617	0.17369778276681	no
Ornithinimicrobium	0.080925	0.0096375	0.11909175	0.0112733130680484	yes
Photobacterium	0.0037625	0.142925	37.98671096	0.31627740451047	no
Kroppenstedtia	0.06915	0.0069625	0.10068691	0.0354735118378896	yes
Enhydrobacter	0.0950625	0.0296625	0.31203156	0.458500497193353	no
Actinotalea	0.058475	0.0118	0.20179564	0.00949540156145444	yes
Paenibacillus	0.0853625	0.0238625	0.27954312	0.0198795913839643	yes
Sphingomonas	0.1241875	0.0128375	0.10337192	0.35224127767864	no
Chryseomicrobium	0.0698125	0.0116	0.16615936	0.0340889872460357	yes
Bdellovibrio	0.0294125	0.0556625	1.89247769	0.198195609531305	no
NS3a_marine_group	0.0949125	0.0007375	0.00777031	0.0203707850186561	yes
Gracilibacillus	0.0692625	0.0026625	0.03844071	0.00589308763241208	yes
Burkholderia-Caballeronia-Paraburkholderia	0.0659125	0.0258	0.39142803	0.0832095328695848	no
Domibacillus	0.0279875	0.0047375	0.169272	0.041079178150579	yes
Lactobacillus	0.051225	0.0246375	0.48096633	0.246490560440929	no
Jeotgalicoccus	0.0443875	0.001625	0.03660941	0.0371472851574381	yes
Methylobacterium	0.046375	0.035025	0.75525606	0.596849161513816	no
Halococcus	0.0535375	0.0015625	0.02918515	0.00939332172821539	yes
Ornithinicoccus	0.075375	0.0188	0.24941957	0.161116572475696	no
Acinetobacter	0.03615	0.0643	1.77869986	0.476172314390905	no
Exiguobacterium	0.0483375	0.0113625	0.23506594	0.0296632005611512	yes
Olleya	0.01095	0.0430375	3.9303653	0.434672250662795	no
Weissella	0.0564875	0.001	0.01770303	0.0794104170129561	no
Prevotella_1	0.0010375	0.0082125	7.91566265	0.364990475403488	no
Endozoicomonas	0.047525	0.0062625	0.13177275	0.128221848839829	no
Saccharomonospora	0.0592875	0.0035125	0.0592452	0.00972544792999997	yes
Microbacterium	0.0433875	0.008675	0.19994238	0.0422241043707065	yes
Corynebacterium	0.0509625	0.023375	0.45867059	0.203050813544824	no
Akkermansia	0.025625	0.0482625	1.88341463	0.677820026242158	no
Faecalibacterium	0.05055	0.0271875	0.53783383	0.5702344878652	no
Cutibacterium	0.01745	0.02405	1.3782235	0.647072108332333	no
Polaribacter_2	0.0026875	0.0575875	21.42790698	0.218376781217892	no
Acidovorax	0.0205	0.0353875	1.72621951	0.45012321945231	no
Bradyrhizobium	0.042075	0.009575	0.22756982	0.0523521603842155	no
Jonesia	0.0437875	0.009075	0.20725093	0.0200101353605774	yes
Alloprevotella	0.054425	0.0256875	0.47197979	0.53236474134056	no
Planifilum	0.02935	0.00375	0.12776831	0.0217559652191705	yes
Maritalea	0.0279625	0.0299375	1.07063031	0.947773464357499	no
Nocardioides	0.0529125	0.0046875	0.08858965	0.0100464921253108	yes
Lachnospiraceae_NK4A136_group	0.0314625	0.015	0.47675805	0.606868962345137	no
Gordonia	0.0351125	0.0014375	0.04093984	0.0204008803407084	yes
Gemmatimonas	0.0875125	0.0015875	0.01814027	0.342184177541332	no
Parabacteroides	0.0466875	0.0251625	0.53895582	0.59197748103006	no
Geobacillus	0.0139	0.0394	2.83453237	0.264676579046008	no
Colwellia	0.0158125	0.0432875	2.73754941	0.146294209295433	no
Desulfotalea	0.0508875	0.0022875	0.0449521	0.170096954510502	no
Neptuniibacter	0.0543625	0.0009125	0.01678547	0.0114176407795996	yes
Streptococcus	0.0130125	0.0286125	2.19884726	0.346099155267984	no
Halomonas	0.0025875	0.0086875	3.35748792	0.0808575705089849	no
Hazenella	0.0338625	0.004675	0.13805832	0.0659071948551553	no
Ilumatobacter	0.0147375	0.0263	1.78456319	0.524929681714842	no
Flammeovirga	0.042725	0.0054875	0.12843768	0.0254828691844847	yes
Mycobacterium	0.0262	0.0149375	0.57013359	0.489913598011844	no
Lawsonella	0.0171375	0.014275	0.83296864	0.871970611416297	no
Halioglobus	0.01895	0.026575	1.40237467	0.691855935788774	no
Actimicrobium	0.066325	9e-04	0.01356954	0.356796022176949	no
Prevotellaceae_UCG-001	0.021425	0.0262125	1.22345391	0.871271106575627	no
Glaciecola	0.0064875	0.0063875	0.98458574	0.984906753712499	no
Rubritalea	0	0.038425	Inf	0.0744620565210499	no
Laceyella	0.0118	0.0255	2.16101695	0.610920967082498	no
Halocella	0.0334875	0.00075	0.02239642	0.0612825183503324	no
Arthrobacter	0.0553125	0.0014125	0.02553672	0.335058166096666	no
Micromonospora	0.0444375	0.007825	0.17609001	0.388143674370245	no
Streptomyces	0.0366875	0.000775	0.02112436	0.108463752909615	no
Allorhizobium-Neorhizobium-Pararhizobium-Rhizobium	0.006725	0.018225	2.71003717	0.427771589732779	no
Desulfovibrio	0.0280125	0.0128125	0.4573851	0.605888075936635	no
Rikenellaceae_RC9_gut_group	0.005775	0.0135875	2.35281385	0.583009172547756	no
Leuconostoc	0.0077	0	0	0.00609226667371709	yes
Ruminiclostridium_9	0.014625	0.0118375	0.80940171	0.858821899604438	no
Fuerstia	0.0120375	0.000125	0.01038422	0.0919008986257528	no
Virgibacillus	0.0186125	0	0	0.0771455188946309	no
Phascolarctobacterium	0.01205	0.01715	1.42323651	0.765031308872844	no
Dinoroseobacter	0.013325	0.0090625	0.68011257	0.737570796607558	no
Curvibacter	0.0005875	0.039225	66.76595745	0.209241124648043	no
Nitrospira	0.0369125	0.000625	0.01693193	0.25455433307519	no
Cellulomonas	0.0126	0.000125	0.00992063	0.0946794004436315	no
Olsenella	0.01545	0.01975	1.27831715	0.821388231734249	no
RB41	0.0358875	0.00105	0.0292581	0.357389662865815	no
Atopostipes	0.017725	0	0	0.244544373776075	no
Helicobacter	0.0016625	0.0085	5.11278195	0.452690227980433	no
Aeromonas	0.002075	0.006975	3.36144578	0.500269085321175	no
Tepidimicrobium	0.0045375	0.000825	0.18181818	0.316605658128812	no
Gemmatirosa	0.026225	0.0012875	0.04909438	0.373637978019072	no
Christensenellaceae_R-7_group	0.001575	0.00445	2.82539683	0.442009827827722	no
Blautia	0.0047125	0.0207875	4.41114058	0.302231912636383	no
Succiniclasticum	0	0.0050875	Inf	0.23345252141124	no
Lysobacter	0.0215625	0.0010375	0.04811594	0.30638983970018	no
Tellurimicrobium	0.0230875	0	0	0.346982552926594	no
Pajaroellobacter	0.02225	0.00065	0.02921348	0.36094768544555	no
Ruminococcus_torques_group	0.01355	0.00405	0.29889299	0.506686732017122	no
Aetherobacter	0.020025	0.00025	0.01248439	0.266614509286624	no
Methylotenera	0.0174375	0.0003875	0.02222222	0.36083875920515	no
Bryobacter	0.0163875	0.000125	0.00762777	0.339331397646036	no
Pedobacter	0.01625	0.0005125	0.03153846	0.359284959984464	no
Flavisolibacter	0.0134625	0	0	0.340053226681242	no
Leptolyngbya_Es-Yyy1000	0.012775	0	0	0.350616662820207	no
