# Supplementary material for: Effects of a High-Fat Diet on Intestinal and Gonadal Metabolism in Female and Male Sea Cucumber Apostichopus japonicus
Source: Biology (Basel). 2023 Jan 29;12(2):212. doi: 10.3390/biology12020212 (PMC9953091; doi:10.3390/biology12020212)
Supplement: Supplementary file 1 [file biology-12-00212-s001.zip › 16s rDNA SEQ/2.Taxa_diff/Genus/CM_vs_HM.wilcox.diff.xls]

Genus	CM	HM	fold(HM/CM)	p-value	q-value
Pseudophaeobacter	18.079775	67.6808375	3.74345574	0.000155400155400155	0.00524475524475523
Staphylococcus	16.3608375	1.0175125	0.06219196	0.000155400155400155	0.00524475524475523
Lutibacter	18.3654625	0.32385	0.01763364	0.000155400155400155	0.00524475524475523
Arcobacter	8.4427375	2.54175	0.30105757	0.0104118104118104	0.0425937698664971
Vibrio	2.9419875	4.7449	1.61282126	0.959129759129759	1
Bacillus	4.7864875	1.5551625	0.32490683	0.0379176379176379	0.104466961609819
Psychromonas	3.360275	1.7550125	0.5222824	0.0379176379176379	0.104466961609819
Salinicoccus	3.013225	0.0383375	0.01272308	0.000155400155400155	0.00524475524475523
Propionigenium	1.4507375	0.2266	0.15619642	0.00699300699300699	0.032541845965803
Oceanobacillus	1.784575	0.1484	0.08315705	0.00699300699300699	0.032541845965803
Sediminibacterium	0.5555	0.2794875	0.50312781	0.13038073038073	0.255092733353602
Corynebacterium_1	0.4770125	0.06545	0.13720814	0.0147630147630148	0.053865053865054
Polaribacter_4	0.43155	0.1474875	0.34176225	0.0649572649572649	0.151193633952255
Cobetia	0.0182375	0.65975	36.17546265	0.000310800310800311	0.0083916083916084
Prauserella	0.1793125	0.314325	1.75294528	0.278632478632479	0.437388193202147
Rhodopirellula	0.2009125	0.0307	0.15280284	0.0104118104118104	0.0425937698664971
Pseudomonas	0.240325	0.1440375	0.59934464	0.13038073038073	0.255092733353602
Alkalibacterium	0.2958125	0.00235	0.00794422	0.000922886379454514	0.0177985230323371
Rubrobacter	0.1167375	0.134125	1.14894528	0.234498834498834	0.39083139083139
Sulfitobacter	0.0249125	0.3063875	12.29854491	0.00108780108780109	0.0183566433566434
Dietzia	0.2606875	0.0251	0.09628386	0.00699300699300699	0.032541845965803
Coralslurrinella	0.17495	0.00415	0.02372106	0.000922886379454514	0.0177985230323371
Maribacter	0.0722375	0.24085	3.33414085	0.959129759129759	1
Leucothrix	0.0492625	0.22215	4.50951535	0.160528360528361	0.3035786214626
Trichococcus	0.179425	0.085125	0.47443221	0.0498834498834499	0.124708624708625
Lentibacter	0.0097625	0.0958125	9.81434059	0.00186480186480186	0.0193652501344809
Ruegeria	0.0772875	0.1009875	1.30664726	0.798445998445998	0.890828180084378
Pelomonas	0.1338875	0.0874875	0.65344039	0.082983682983683	0.180690277464471
Thermoactinomyces	0.1886625	0.0667875	0.35400517	0.13038073038073	0.255092733353602
Shewanella	0.085825	0.06095	0.71016604	0.082983682983683	0.180690277464471
Alteribacillus	0.075175	0.078125	1.03924177	1	1
Halocynthiibacter	0.170975	0.0681375	0.39852318	0.278632478632479	0.437388193202147
Demequina	0.13565	0.0329375	0.24281238	0.382284382284382	0.549025442642464
Candidatus_Aquiluna	0.3053625	0.00915	0.02996439	0.364881314041918	0.542108904599206
Massilia	0.1476625	0.004525	0.03064421	0.160528360528361	0.3035786214626
Tropicibacter	0.1290875	0.0157	0.12162293	0.00186480186480186	0.0193652501344809
Thalassotalea	0.1529125	0.01055	0.06899371	0.00535103439018157	0.032541845965803
Bacteroides	0.111525	0.0889375	0.79746694	0.382284382284382	0.549025442642464
Pseudoalteromonas	0.109725	0.02805	0.2556391	0.188937448002994	0.327007121543643
Ralstonia	0.061225	0.0342625	0.55961617	0.194871794871795	0.33300876338851
Ornithinimicrobium	0.080925	0.0096375	0.11909175	0.00525002907542027	0.032541845965803
Photobacterium	0.0037625	0.142925	37.98671096	1	1
Kroppenstedtia	0.06915	0.0069625	0.10068691	0.00697685514908362	0.032541845965803
Enhydrobacter	0.0950625	0.0296625	0.31203156	0.458928186122589	0.607404952221074
Actinotalea	0.058475	0.0118	0.20179564	0.0177903286236668	0.0632024832682899
Paenibacillus	0.0853625	0.0238625	0.27954312	0.0135184698402608	0.050694261900978
Sphingomonas	0.1241875	0.0128375	0.10337192	0.645376845376845	0.799319946108936
Chryseomicrobium	0.0698125	0.0116	0.16615936	0.0568537936122417	0.137058252458083
Bdellovibrio	0.0294125	0.0556625	1.89247769	0.645376845376845	0.799319946108936
NS3a_marine_group	0.0949125	0.0007375	0.00777031	0.0050527393002987	0.032541845965803
Gracilibacillus	0.0692625	0.0026625	0.03844071	0.00131537761787003	0.0193652501344809
Burkholderia-Caballeronia-Paraburkholderia	0.0659125	0.0258	0.39142803	0.0649572649572649	0.151193633952255
Domibacillus	0.0279875	0.0047375	0.169272	0.0343416738180014	0.100785347074569
Lactobacillus	0.051225	0.0246375	0.48096633	0.169000047821659	0.3035786214626
Jeotgalicoccus	0.0443875	0.001625	0.03660941	0.0218108425799435	0.0754990704690352
Methylobacterium	0.046375	0.035025	0.75525606	1	1
Halococcus	0.0535375	0.0015625	0.02918515	0.0050527393002987	0.032541845965803
Ornithinicoccus	0.075375	0.0188	0.24941957	0.0926516686095555	0.198539289877619
Acinetobacter	0.03615	0.0643	1.77869986	0.494518992227571	0.641923691833866
Exiguobacterium	0.0483375	0.0113625	0.23506594	0.0262942089944858	0.086578493030624
Olleya	0.01095	0.0430375	3.9303653	0.423998989616425	0.596207503118378
Weissella	0.0564875	0.001	0.01770303	0.00166251220998214	0.0193652501344809
Prevotella_1	0.0010375	0.0082125	7.91566265	0.866262104529189	0.948755244755244
Endozoicomonas	0.047525	0.0062625	0.13177275	0.0308276094320917	0.0945847107575541
Saccharomonospora	0.0592875	0.0035125	0.0592452	0.00624617080518556	0.032541845965803
Microbacterium	0.0433875	0.008675	0.19994238	0.00535103439018157	0.032541845965803
Corynebacterium	0.0509625	0.023375	0.45867059	0.268735937393746	0.437100621062117
Akkermansia	0.025625	0.0482625	1.88341463	0.524449721806084	0.674292499464965
Faecalibacterium	0.05055	0.0271875	0.53783383	0.798445998445998	0.890828180084378
Cutibacterium	0.01745	0.02405	1.3782235	0.878477078477078	0.948755244755244
Polaribacter_2	0.0026875	0.0575875	21.42790698	0.449999876185607	0.604042741264108
Acidovorax	0.0205	0.0353875	1.72621951	0.441802641802642	0.602458147912694
Bradyrhizobium	0.042075	0.009575	0.22756982	0.023845234869951	0.0804776676860846
Jonesia	0.0437875	0.009075	0.20725093	0.035556231642398	0.102129601526037
Alloprevotella	0.054425	0.0256875	0.47197979	0.418661378529244	0.594939853699452
Planifilum	0.02935	0.00375	0.12776831	0.0442476826683161	0.112706361513635
Maritalea	0.0279625	0.0299375	1.07063031	0.170586932871441	0.3035786214626
Nocardioides	0.0529125	0.0046875	0.08858965	0.00256680744409709	0.0231012669968738
Lachnospiraceae_NK4A136_group	0.0314625	0.015	0.47675805	0.432309552266298	0.596207503118378
Gordonia	0.0351125	0.0014375	0.04093984	0.00723152132573399	0.032541845965803
Gemmatimonas	0.0875125	0.0015875	0.01814027	0.0442476826683161	0.112706361513635
Parabacteroides	0.0466875	0.0251625	0.53895582	0.297640585409217	0.456607716252776
Geobacillus	0.0139	0.0394	2.83453237	0.483357294887874	0.633526551552068
Colwellia	0.0158125	0.0432875	2.73754941	0.278632478632479	0.437388193202147
Desulfotalea	0.0508875	0.0022875	0.0449521	0.00987737493145973	0.0425937698664971
Neptuniibacter	0.0543625	0.0009125	0.01678547	0.00652087484043103	0.032541845965803
Streptococcus	0.0130125	0.0286125	2.19884726	0.451913458279073	0.604042741264108
Halomonas	0.0025875	0.0086875	3.35748792	0.185665469615392	0.32551738179322
Hazenella	0.0338625	0.004675	0.13805832	0.042540179680975	0.112606357979051
Ilumatobacter	0.0147375	0.0263	1.78456319	0.871503390298682	0.948755244755244
Flammeovirga	0.042725	0.0054875	0.12843768	0.0122413863708279	0.048605504707699
Mycobacterium	0.0262	0.0149375	0.57013359	0.0984722781285988	0.207714961677513
Lawsonella	0.0171375	0.014275	0.83296864	0.103826269338579	0.215639174780126
Halioglobus	0.01895	0.026575	1.40237467	0.290047043009337	0.450072997773109
Actimicrobium	0.066325	9e-04	0.01356954	0.700128127015315	0.821889540409283
Prevotellaceae_UCG-001	0.021425	0.0262125	1.22345391	0.749558782745198	0.8575460650051
Glaciecola	0.0064875	0.0063875	0.98458574	0.915041891430665	0.980402026532855
Rubritalea	0	0.038425	Inf	0.00456930456922445	0.032541845965803
Laceyella	0.0118	0.0255	2.16101695	0.082077297728314	0.180690277464471
Halocella	0.0334875	0.00075	0.02239642	0.0287082281575455	0.0922764476492534
Arthrobacter	0.0553125	0.0014125	0.02553672	0.0704615426471519	0.161225563684161
Micromonospora	0.0444375	0.007825	0.17609001	0.956249917778436	1
Streptomyces	0.0366875	0.000775	0.02112436	0.00652087484043103	0.032541845965803
Allorhizobium-Neorhizobium-Pararhizobium-Rhizobium	0.006725	0.018225	2.71003717	0.669579761889901	0.81435376446069
Desulfovibrio	0.0280125	0.0128125	0.4573851	0.694598076982301	0.821889540409283
Rikenellaceae_RC9_gut_group	0.005775	0.0135875	2.35281385	0.325270979974212	0.493388565129423
Leuconostoc	0.0077	0	0	0.00146006191624224	0.0193652501344809
Ruminiclostridium_9	0.014625	0.0118375	0.80940171	0.749558782745198	0.8575460650051
Fuerstia	0.0120375	0.000125	0.01038422	0.0298406889515169	0.0936858839175531
Virgibacillus	0.0186125	0	0	0.00456930456922445	0.032541845965803
Phascolarctobacterium	0.01205	0.01715	1.42323651	0.432802483745193	0.596207503118378
Dinoroseobacter	0.013325	0.0090625	0.68011257	0.21683275163487	0.365905268383843
Curvibacter	0.0005875	0.039225	66.76595745	0.0402162497314597	0.108583874274941
Nitrospira	0.0369125	0.000625	0.01693193	0.0323916374172107	0.0971749122516321
Cellulomonas	0.0126	0.000125	0.00992063	0.00243463811163498	0.0231012669968738
Olsenella	0.01545	0.01975	1.27831715	1	1
RB41	0.0358875	0.00105	0.0292581	1	1
Atopostipes	0.017725	0	0	0.0127769927806436	0.0492826864396253
Helicobacter	0.0016625	0.0085	5.11278195	0.700128127015315	0.821889540409283
Aeromonas	0.002075	0.006975	3.36144578	0.65494027546235	0.80379033806743
Tepidimicrobium	0.0045375	0.000825	0.18181818	0.251613912866729	0.414242417524493
Gemmatirosa	0.026225	0.0012875	0.04909438	0.700128127015315	0.821889540409283
Christensenellaceae_R-7_group	0.001575	0.00445	2.82539683	0.77233744129278	0.876181130878364
Blautia	0.0047125	0.0207875	4.41114058	0.36542155791502	0.542108904599206
Succiniclasticum	0	0.0050875	Inf	0.170903520230797	0.3035786214626
Lysobacter	0.0215625	0.0010375	0.04811594	0.856216443954358	0.947452622408511
Tellurimicrobium	0.0230875	0	0	0.170903520230797	0.3035786214626
Pajaroellobacter	0.02225	0.00065	0.02921348	0.589744362208388	0.744069989702172
Ruminococcus_torques_group	0.01355	0.00405	0.29889299	0.749558782745198	0.8575460650051
Aetherobacter	0.020025	0.00025	0.01248439	0.0557579176888544	0.136860343418097
Methylotenera	0.0174375	0.0003875	0.02222222	1	1
Bryobacter	0.0163875	0.000125	0.00762777	0.110465130411439	0.225951403114307
Pedobacter	0.01625	0.0005125	0.03153846	0.589744362208388	0.744069989702172
Flavisolibacter	0.0134625	0	0	0.170903520230797	0.3035786214626
Leptolyngbya_Es-Yyy1000	0.012775	0	0	0.381573905705021	0.549025442642464
