# Supplementary material for: Effects of a High-Fat Diet on Intestinal and Gonadal Metabolism in Female and Male Sea Cucumber Apostichopus japonicus
Source: Biology (Basel). 2023 Jan 29;12(2):212. doi: 10.3390/biology12020212 (PMC9953091; doi:10.3390/biology12020212)
Supplement: Supplementary file 1 [file biology-12-00212-s001.zip › 16s rDNA SEQ/2.Taxa_diff/Genus/HM_vs_HF.t-test.diff.xls]

Genus	HM	HF	fold(HF/HM)	p-value	significant
Pseudophaeobacter	67.6808375	78.60935	1.1614713	0.0177108915971346	yes
Staphylococcus	1.0175125	0.68325	0.67149052	0.077490896761565	no
Lutibacter	0.32385	0.0691375	0.21348618	0.200910566484882	no
Arcobacter	2.54175	1.71765	0.67577456	0.426298889225367	no
Vibrio	4.7449	3.47805	0.73300807	0.610857351336644	no
Bacillus	1.5551625	0.98455	0.63308497	0.195534266902127	no
Psychromonas	1.7550125	1.188975	0.67747381	0.662167547442095	no
Salinicoccus	0.0383375	0.0618125	1.61232475	0.154304761904064	no
Propionigenium	0.2266	0.3726375	1.64447264	0.589482554557415	no
Oceanobacillus	0.1484	0.0849	0.57210243	0.292493218498968	no
Sediminibacterium	0.2794875	0.0548125	0.19611789	0.0751564438012775	no
Corynebacterium_1	0.06545	0.04365	0.66692131	0.417384685532309	no
Polaribacter_4	0.1474875	0.1522125	1.03203661	0.965722998045042	no
Cobetia	0.65975	0.3275125	0.4964191	0.514651583214588	no
Prauserella	0.314325	0.13935	0.44333095	0.173219188406155	no
Rhodopirellula	0.0307	0.076725	2.49918567	0.197741230183597	no
Pseudomonas	0.1440375	0.0479875	0.33315977	0.0776349826638011	no
Alkalibacterium	0.00235	0.0087875	3.7393617	0.222516390795257	no
Rubrobacter	0.134125	0.1062	0.7917987	0.72116762162283	no
Sulfitobacter	0.3063875	0.20545	0.67055608	0.292280449512353	no
Dietzia	0.0251	0.016925	0.67430279	0.439347454871537	no
Coralslurrinella	0.00415	0.007275	1.75301205	0.538534680005713	no
Maribacter	0.24085	0.075475	0.31336932	0.37727284705483	no
Leucothrix	0.22215	0.018925	0.08519019	0.365114129710694	no
Trichococcus	0.085125	0.02065	0.24258443	0.143101173493541	no
Lentibacter	0.0958125	0.2654625	2.77064579	0.329521611676028	no
Ruegeria	0.1009875	0.061125	0.60527293	0.340236749326615	no
Pelomonas	0.0874875	0.0146625	0.16759537	0.174172877227255	no
Thermoactinomyces	0.0667875	0.0208625	0.31237133	0.266412601928333	no
Shewanella	0.06095	0.048775	0.8002461	0.641634656420051	no
Alteribacillus	0.078125	0.0505625	0.6472	0.312938168174025	no
Halocynthiibacter	0.0681375	0.0560625	0.82278481	0.62596440233662	no
Demequina	0.0329375	0.0258375	0.78444023	0.559309185029823	no
Candidatus_Aquiluna	0.00915	0.000275	0.03005464	0.162899906438743	no
Massilia	0.004525	0.0077875	1.72099448	0.277410854509256	no
Tropicibacter	0.0157	0.0179125	1.14092357	0.72825210631618	no
Thalassotalea	0.01055	0.0048625	0.46090047	0.319048306341857	no
Bacteroides	0.0889375	0.0214	0.24061841	0.202531248004557	no
Pseudoalteromonas	0.02805	0.0175125	0.62433155	0.336244839271471	no
Ralstonia	0.0342625	0.011275	0.32907698	0.0940471964261353	no
Ornithinimicrobium	0.0096375	0.0149	1.5460441	0.652306956761911	no
Photobacterium	0.142925	0.015175	0.10617457	0.35532412611332	no
Kroppenstedtia	0.0069625	0.00685	0.98384201	0.985040745696461	no
Enhydrobacter	0.0296625	0.026875	0.90602613	0.911146361086539	no
Actinotalea	0.0118	0.0073125	0.61970339	0.429207790913299	no
Paenibacillus	0.0238625	0.0135625	0.5683604	0.343718760386989	no
Sphingomonas	0.0128375	0.0068375	0.53261928	0.0870127921753069	no
Chryseomicrobium	0.0116	0.0050125	0.43211207	0.19321428666135	no
Bdellovibrio	0.0556625	0.047275	0.84931507	0.664235525559926	no
NS3a_marine_group	0.0007375	0.0028875	3.91525424	0.421840294622304	no
Gracilibacillus	0.0026625	0.0005125	0.19248826	0.264017114812338	no
Burkholderia-Caballeronia-Paraburkholderia	0.0258	0.010525	0.40794574	0.358666432830047	no
Domibacillus	0.0047375	0.0941875	19.88126649	0.363563543296216	no
Lactobacillus	0.0246375	0.003775	0.15322171	0.202951980775841	no
Jeotgalicoccus	0.001625	0.0010625	0.65384615	0.605081670238962	no
Methylobacterium	0.035025	0.0081375	0.23233405	0.0178995457408719	yes
Halococcus	0.0015625	0.00235	1.504	0.690415406386913	no
Ornithinicoccus	0.0188	0.0044	0.23404255	0.296372363319426	no
Acinetobacter	0.0643	0.0139875	0.21753499	0.15499271102312	no
Exiguobacterium	0.0113625	0.0078875	0.69416942	0.618646340897502	no
Olleya	0.0430375	0.02895	0.67266918	0.744276639337929	no
Weissella	0.001	0.0018	1.8	0.596358589275192	no
Prevotella_1	0.0082125	0.005725	0.69710807	0.765913198012987	no
Endozoicomonas	0.0062625	0.0010625	0.16966068	0.173636118751133	no
Saccharomonospora	0.0035125	0.004675	1.33096085	0.730010740323975	no
Microbacterium	0.008675	0.003175	0.36599424	0.194610452339795	no
Corynebacterium	0.023375	0.0034125	0.1459893	0.106903742618795	no
Akkermansia	0.0482625	0.0068625	0.14219114	0.418555177881032	no
Faecalibacterium	0.0271875	0.0085125	0.31310345	0.259626076387057	no
Cutibacterium	0.02405	0.01225	0.50935551	0.3480218985022	no
Polaribacter_2	0.0575875	0.0432625	0.7512481	0.747500217502589	no
Acidovorax	0.0353875	0.0075	0.21193924	0.170242912593034	no
Bradyrhizobium	0.009575	0.008025	0.8381201	0.62757143333545	no
Jonesia	0.009075	0.0043125	0.47520661	0.309298858111678	no
Alloprevotella	0.0256875	0.0121	0.47104623	0.572996385006674	no
Planifilum	0.00375	0.0087125	2.32333333	0.326361092099823	no
Maritalea	0.0299375	0.0278125	0.92901879	0.883075546126947	no
Nocardioides	0.0046875	0.0071	1.51466667	0.606416844084614	no
Lachnospiraceae_NK4A136_group	0.015	0.0055875	0.3725	0.480144511361336	no
Gordonia	0.0014375	0.00105	0.73043478	0.788421186376616	no
Gemmatimonas	0.0015875	0.0005625	0.35433071	0.391474890553923	no
Parabacteroides	0.0251625	0.0083625	0.33233979	0.354630700029738	no
Geobacillus	0.0394	0.0054875	0.13927665	0.142028832657705	no
Colwellia	0.0432875	0.022125	0.51111753	0.281639181959193	no
Desulfotalea	0.0022875	0.000675	0.29508197	0.508845546673319	no
Neptuniibacter	0.0009125	0.000675	0.73972603	0.710090447393207	no
Streptococcus	0.0286125	0.0068125	0.23809524	0.138253449229468	no
Halomonas	0.0086875	0.0287125	3.30503597	0.241783477583718	no
Hazenella	0.004675	0.0036375	0.77807487	0.831039717191816	no
Ilumatobacter	0.0263	0.0193	0.7338403	0.762361035082291	no
Flammeovirga	0.0054875	0.008175	1.48974943	0.62546040868314	no
Mycobacterium	0.0149375	0.0076375	0.51129707	0.63510197999706	no
Lawsonella	0.014275	0.009325	0.65323993	0.772484246632587	no
Halioglobus	0.026575	0.00495	0.18626529	0.270660468129147	no
Actimicrobium	9e-04	4e-04	0.44444444	0.465325641994472	no
Prevotellaceae_UCG-001	0.0262125	0.0010375	0.03958035	0.247231578976125	no
Glaciecola	0.0063875	0.0313625	4.90998043	0.198819331664977	no
Rubritalea	0.038425	0.0274875	0.71535459	0.639314299090219	no
Laceyella	0.0255	0.0012	0.04705882	0.369931045027947	no
Halocella	0.00075	0.0031625	4.21666667	0.454185377561534	no
Arthrobacter	0.0014125	0.00095	0.67256637	0.713946528854576	no
Micromonospora	0.007825	0.000125	0.01597444	0.230001273729945	no
Streptomyces	0.000775	0.0015	1.93548387	0.454579005610646	no
Allorhizobium-Neorhizobium-Pararhizobium-Rhizobium	0.018225	0.0064375	0.35322359	0.426231702412037	no
Desulfovibrio	0.0128125	0.0005125	0.04	0.169842099812908	no
Rikenellaceae_RC9_gut_group	0.0135875	0.000975	0.07175713	0.370912141634493	no
Leuconostoc	0	0.0001375	Inf	0.350616662820207	no
Ruminiclostridium_9	0.0118375	0.005175	0.43717001	0.504895025309457	no
Fuerstia	0.000125	0.0057625	46.1	0.169498671222312	no
Virgibacillus	0	0.005025	Inf	0.108447667276282	no
Phascolarctobacterium	0.01715	0.002025	0.1180758	0.283148139860312	no
Dinoroseobacter	0.0090625	0.0029875	0.32965517	0.519386649661221	no
Curvibacter	0.039225	0.000975	0.0248566	0.213436253782444	no
Nitrospira	0.000625	0.0012375	1.98	0.431978001108669	no
Cellulomonas	0.000125	0.00575	46	0.252240642188797	no
Olsenella	0.01975	0.0007125	0.03607595	0.184612872353051	no
RB41	0.00105	0.00065	0.61904762	0.554943273322341	no
Atopostipes	0	0.000275	Inf	0.170470660787054	no
Helicobacter	0.0085	0.000525	0.06176471	0.37972702237617	no
Aeromonas	0.006975	0.013975	2.00358423	0.63549605137146	no
Tepidimicrobium	0.000825	0.0005625	0.68181818	0.775540103324771	no
Gemmatirosa	0.0012875	0.000675	0.52427184	0.628691838607545	no
Christensenellaceae_R-7_group	0.00445	0.0013	0.29213483	0.393335051584821	no
Blautia	0.0207875	0.00205	0.09861696	0.224049607566958	no
Succiniclasticum	0.0050875	0.0002375	0.04668305	0.254040982799413	no
Lysobacter	0.0010375	0.0001375	0.13253012	0.172291974446887	no
Tellurimicrobium	0	0.0001375	Inf	0.350616662820207	no
Pajaroellobacter	0.00065	0.0001375	0.21153846	0.463705805653937	no
Ruminococcus_torques_group	0.00405	0.001225	0.30246914	0.445097955468756	no
Aetherobacter	0.00025	0.000125	0.5	0.55424641924443	no
Methylotenera	0.0003875	0	0	0.350616662820207	no
Methanobrevibacter	0	0.000625	Inf	0.350616662820207	no
Bryobacter	0.000125	0.0001375	1.1	0.947328656675296	no
Pedobacter	0.0005125	0	0	0.350616662820207	no
Leptolyngbya_PCC-6306	0	0.0001375	Inf	0.350616662820207	no
Flavisolibacter	0	0.000125	Inf	0.350616662820208	no
Leptolyngbya_Es-Yyy1000	0	0.0001375	Inf	0.350616662820207	no
