# Supplementary material for: Effects of a High-Fat Diet on Intestinal and Gonadal Metabolism in Female and Male Sea Cucumber Apostichopus japonicus
Source: Biology (Basel). 2023 Jan 29;12(2):212. doi: 10.3390/biology12020212 (PMC9953091; doi:10.3390/biology12020212)
Supplement: Supplementary file 1 [file biology-12-00212-s001.zip › 16s rDNA SEQ/2.Taxa_diff/Genus/HM_vs_HF.wilcox.diff.xls]

Genus	HM	HF	fold(HF/HM)	p-value	q-value
Pseudophaeobacter	67.6808375	78.60935	1.1614713	0.0206682206682207	0.82503590366324
Staphylococcus	1.0175125	0.68325	0.67149052	0.13038073038073	0.82503590366324
Lutibacter	0.32385	0.0691375	0.21348618	0.104895104895105	0.82503590366324
Arcobacter	2.54175	1.71765	0.67577456	0.573737373737374	0.985304605153038
Vibrio	4.7449	3.47805	0.73300807	0.798445998445998	1
Bacillus	1.5551625	0.98455	0.63308497	0.234498834498834	0.82503590366324
Psychromonas	1.7550125	1.188975	0.67747381	0.645376845376845	1
Salinicoccus	0.0383375	0.0618125	1.61232475	0.278632478632479	0.82503590366324
Propionigenium	0.2266	0.3726375	1.64447264	0.959129759129759	1
Oceanobacillus	0.1484	0.0849	0.57210243	0.712989487450741	1
Sediminibacterium	0.2794875	0.0548125	0.19611789	0.00699300699300699	0.504301282800796
Corynebacterium_1	0.06545	0.04365	0.66692131	0.344207338785014	0.82503590366324
Polaribacter_4	0.1474875	0.1522125	1.03203661	0.720901320901321	1
Cobetia	0.65975	0.3275125	0.4964191	0.573737373737374	0.985304605153038
Prauserella	0.314325	0.13935	0.44333095	0.160528360528361	0.82503590366324
Rhodopirellula	0.0307	0.076725	2.49918567	0.141189357353308	0.82503590366324
Pseudomonas	0.1440375	0.0479875	0.33315977	0.065882764188726	0.82503590366324
Alkalibacterium	0.00235	0.0087875	3.7393617	0.154728923485378	0.82503590366324
Rubrobacter	0.134125	0.1062	0.7917987	0.505361305361305	0.950464369923552
Sulfitobacter	0.3063875	0.20545	0.67055608	0.234498834498834	0.82503590366324
Dietzia	0.0251	0.016925	0.67430279	0.461920478323797	0.891311345498031
Coralslurrinella	0.00415	0.007275	1.75301205	0.915926888433413	1
Maribacter	0.24085	0.075475	0.31336932	0.959129759129759	1
Leucothrix	0.22215	0.018925	0.08519019	0.91629779799785	1
Trichococcus	0.085125	0.02065	0.24258443	0.0498834498834499	0.82503590366324
Lentibacter	0.0958125	0.2654625	2.77064579	0.371677446913074	0.82503590366324
Ruegeria	0.1009875	0.061125	0.60527293	0.382284382284382	0.82503590366324
Pelomonas	0.0874875	0.0146625	0.16759537	0.0281274281274281	0.82503590366324
Thermoactinomyces	0.0667875	0.0208625	0.31237133	0.371677446913074	0.82503590366324
Shewanella	0.06095	0.048775	0.8002461	0.959129759129759	1
Alteribacillus	0.078125	0.0505625	0.6472	0.328205128205128	0.82503590366324
Halocynthiibacter	0.0681375	0.0560625	0.82278481	0.798445998445998	1
Demequina	0.0329375	0.0258375	0.78444023	0.636254268166396	1
Candidatus_Aquiluna	0.00915	0.000275	0.03005464	0.164789311481716	0.82503590366324
Massilia	0.004525	0.0077875	1.72099448	0.328205128205128	0.82503590366324
Tropicibacter	0.0157	0.0179125	1.14092357	0.798445998445998	1
Thalassotalea	0.01055	0.0048625	0.46090047	0.750756008888791	1
Bacteroides	0.0889375	0.0214	0.24061841	0.573737373737374	0.985304605153038
Pseudoalteromonas	0.02805	0.0175125	0.62433155	0.874734596102066	1
Ralstonia	0.0342625	0.011275	0.32907698	0.104895104895105	0.82503590366324
Ornithinimicrobium	0.0096375	0.0149	1.5460441	0.314478863926082	0.82503590366324
Photobacterium	0.142925	0.015175	0.10617457	0.278632478632479	0.82503590366324
Kroppenstedtia	0.0069625	0.00685	0.98384201	0.410563990468254	0.827165686678688
Enhydrobacter	0.0296625	0.026875	0.90602613	0.750935913837215	1
Actinotalea	0.0118	0.0073125	0.61970339	0.958091128226702	1
Paenibacillus	0.0238625	0.0135625	0.5683604	0.364881314041918	0.82503590366324
Sphingomonas	0.0128375	0.0068375	0.53261928	0.104895104895105	0.82503590366324
Chryseomicrobium	0.0116	0.0050125	0.43211207	0.557672607434147	0.985304605153038
Bdellovibrio	0.0556625	0.047275	0.84931507	0.878477078477078	1
NS3a_marine_group	0.0007375	0.0028875	3.91525424	0.84810824862518	1
Gracilibacillus	0.0026625	0.0005125	0.19248826	0.091125993228696	0.82503590366324
Burkholderia-Caballeronia-Paraburkholderia	0.0258	0.010525	0.40794574	0.399075196548237	0.827165686678688
Domibacillus	0.0047375	0.0941875	19.88126649	1	1
Lactobacillus	0.0246375	0.003775	0.15322171	0.829248459182946	1
Jeotgalicoccus	0.001625	0.0010625	0.65384615	1	1
Methylobacterium	0.035025	0.0081375	0.23233405	0.00736206252263936	0.504301282800796
Halococcus	0.0015625	0.00235	1.504	0.953857153061604	1
Ornithinicoccus	0.0188	0.0044	0.23404255	0.203543247679017	0.82503590366324
Acinetobacter	0.0643	0.0139875	0.21753499	0.114916446396413	0.82503590366324
Exiguobacterium	0.0113625	0.0078875	0.69416942	0.872959425288042	1
Olleya	0.0430375	0.02895	0.67266918	0.340987153381906	0.82503590366324
Weissella	0.001	0.0018	1.8	0.684374754806399	1
Prevotella_1	0.0082125	0.005725	0.69710807	0.620646700321744	1
Endozoicomonas	0.0062625	0.0010625	0.16966068	0.312686223816409	0.82503590366324
Saccharomonospora	0.0035125	0.004675	1.33096085	0.914977602828836	1
Microbacterium	0.008675	0.003175	0.36599424	0.17027008223153	0.82503590366324
Corynebacterium	0.023375	0.0034125	0.1459893	0.0842281343729712	0.82503590366324
Akkermansia	0.0482625	0.0068625	0.14219114	0.296087358219418	0.82503590366324
Faecalibacterium	0.0271875	0.0085125	0.31310345	0.674198197150507	1
Cutibacterium	0.02405	0.01225	0.50935551	0.461590413454813	0.891311345498031
Polaribacter_2	0.0575875	0.0432625	0.7512481	0.290047043009337	0.82503590366324
Acidovorax	0.0353875	0.0075	0.21193924	0.169000047821659	0.82503590366324
Bradyrhizobium	0.009575	0.008025	0.8381201	0.833514212953315	1
Jonesia	0.009075	0.0043125	0.47520661	0.182694471214948	0.82503590366324
Alloprevotella	0.0256875	0.0121	0.47104623	0.871503390298682	1
Planifilum	0.00375	0.0087125	2.32333333	0.589485119575263	0.985304605153038
Maritalea	0.0299375	0.0278125	0.92901879	0.441802641802642	0.877202346767564
Nocardioides	0.0046875	0.0071	1.51466667	0.351401570582985	0.82503590366324
Lachnospiraceae_NK4A136_group	0.015	0.0055875	0.3725	0.816800580413216	1
Gordonia	0.0014375	0.00105	0.73043478	0.39779533358981	0.827165686678688
Gemmatimonas	0.0015875	0.0005625	0.35433071	0.180008443727484	0.82503590366324
Parabacteroides	0.0251625	0.0083625	0.33233979	0.80927967977986	1
Geobacillus	0.0394	0.0054875	0.13927665	0.150120822241923	0.82503590366324
Colwellia	0.0432875	0.022125	0.51111753	0.268735937393746	0.82503590366324
Desulfotalea	0.0022875	0.000675	0.29508197	0.407774760622591	0.827165686678688
Neptuniibacter	0.0009125	0.000675	0.73972603	0.506451817550506	0.950464369923552
Streptococcus	0.0286125	0.0068125	0.23809524	0.54652373171261	0.985304605153038
Halomonas	0.0086875	0.0287125	3.30503597	0.188937448002994	0.82503590366324
Hazenella	0.004675	0.0036375	0.77807487	0.816800580413216	1
Ilumatobacter	0.0263	0.0193	0.7338403	0.957001781035195	1
Flammeovirga	0.0054875	0.008175	1.48974943	1	1
Mycobacterium	0.0149375	0.0076375	0.51129707	0.912561354004827	1
Lawsonella	0.014275	0.009325	0.65323993	0.945001830339073	1
Halioglobus	0.026575	0.00495	0.18626529	0.666227645409619	1
Actimicrobium	9e-04	4e-04	0.44444444	0.836045800136713	1
Prevotellaceae_UCG-001	0.0262125	0.0010375	0.03958035	0.90394632428869	1
Glaciecola	0.0063875	0.0313625	4.90998043	0.342781711147911	0.82503590366324
Rubritalea	0.038425	0.0274875	0.71535459	1	1
Laceyella	0.0255	0.0012	0.04705882	0.65494027546235	1
Halocella	0.00075	0.0031625	4.21666667	1	1
Arthrobacter	0.0014125	0.00095	0.67256637	0.684910476367651	1
Micromonospora	0.007825	0.000125	0.01597444	0.0394430492112115	0.82503590366324
Streptomyces	0.000775	0.0015	1.93548387	0.865248765996529	1
Allorhizobium-Neorhizobium-Pararhizobium-Rhizobium	0.018225	0.0064375	0.35322359	0.915041891430665	1
Desulfovibrio	0.0128125	0.0005125	0.04	0.165199926439324	0.82503590366324
Rikenellaceae_RC9_gut_group	0.0135875	0.000975	0.07175713	0.945001830339073	1
Leuconostoc	0	0.0001375	Inf	0.381573905705021	0.82503590366324
Ruminiclostridium_9	0.0118375	0.005175	0.43717001	0.380073087921516	0.82503590366324
Fuerstia	0.000125	0.0057625	46.1	0.110465130411439	0.82503590366324
Virgibacillus	0	0.005025	Inf	0.0324742023051656	0.82503590366324
Phascolarctobacterium	0.01715	0.002025	0.1180758	0.866373292058218	1
Dinoroseobacter	0.0090625	0.0029875	0.32965517	0.261154559741833	0.82503590366324
Curvibacter	0.039225	0.000975	0.0248566	0.0535024501087161	0.82503590366324
Nitrospira	0.000625	0.0012375	1.98	0.258735508935681	0.82503590366324
Cellulomonas	0.000125	0.00575	46	0.0847449524226576	0.82503590366324
Olsenella	0.01975	0.0007125	0.03607595	0.836045800136713	1
RB41	0.00105	0.00065	0.61904762	1	1
Atopostipes	0	0.000275	Inf	0.169951558373913	0.82503590366324
Helicobacter	0.0085	0.000525	0.06176471	0.700128127015315	1
Aeromonas	0.006975	0.013975	2.00358423	0.147648588806474	0.82503590366324
Tepidimicrobium	0.000825	0.0005625	0.68181818	0.589744362208388	0.985304605153038
Gemmatirosa	0.0012875	0.000675	0.52427184	0.701362047468838	1
Christensenellaceae_R-7_group	0.00445	0.0013	0.29213483	0.685443482677522	1
Blautia	0.0207875	0.00205	0.09861696	0.385418232368229	0.82503590366324
Succiniclasticum	0.0050875	0.0002375	0.04668305	0.836045800136713	1
Lysobacter	0.0010375	0.0001375	0.13253012	0.240302793204764	0.82503590366324
Tellurimicrobium	0	0.0001375	Inf	0.381573905705021	0.82503590366324
Pajaroellobacter	0.00065	0.0001375	0.21153846	1	1
Ruminococcus_torques_group	0.00405	0.001225	0.30246914	0.586732148202003	0.985304605153038
Aetherobacter	0.00025	0.000125	0.5	0.587369453754309	0.985304605153038
Methylotenera	0.0003875	0	0	0.381573905705021	0.82503590366324
Methanobrevibacter	0	0.000625	Inf	0.381573905705021	0.82503590366324
Bryobacter	0.000125	0.0001375	1.1	1	1
Pedobacter	0.0005125	0	0	0.381573905705021	0.82503590366324
Leptolyngbya_PCC-6306	0	0.0001375	Inf	0.381573905705021	0.82503590366324
Flavisolibacter	0	0.000125	Inf	0.381573905705021	0.82503590366324
Leptolyngbya_Es-Yyy1000	0	0.0001375	Inf	0.381573905705021	0.82503590366324
