# Supplementary material for: Effects of a High-Fat Diet on Intestinal and Gonadal Metabolism in Female and Male Sea Cucumber Apostichopus japonicus
Source: Biology (Basel). 2023 Jan 29;12(2):212. doi: 10.3390/biology12020212 (PMC9953091; doi:10.3390/biology12020212)
Supplement: Supplementary file 1 [file biology-12-00212-s001.zip › 16s rDNA SEQ/2.Taxa_diff/Phylum/CF_vs_HF.t-test.diff.xls]

Phylum	CF	HF	fold(HF/CF)	p-value	significant
Proteobacteria	35.304925	93.976225	2.66184463	1.88572742594051e-05	yes
Firmicutes	34.827975	2.2910875	0.06578297	0.0002756652122384	yes
Bacteroidetes	13.0558875	0.63585	0.04870217	0.0100030180824381	yes
Epsilonbacteraeota	10.2612625	1.7359375	0.16917387	0.0527859132472842	no
Actinobacteria	2.7746	0.5437875	0.19598771	0.00546850031629271	yes
Fusobacteria	2.3879125	0.3733125	0.15633425	0.0458620123148581	yes
Planctomycetes	0.5446375	0.1098875	0.20176264	0.268168726926381	no
Cyanobacteria	0.1922625	0.06665	0.34666147	0.0309780793167921	yes
Patescibacteria	0.1125375	0.1491625	1.32544707	0.530891070597003	no
Chloroflexi	0.1187	0.0191	0.16090986	0.0384583042424219	yes
Verrucomicrobia	0.0411625	0.0389625	0.94655329	0.94843639386006	no
Euryarchaeota	0.1811875	0.0055625	0.03070024	0.173210136778797	no
Acidobacteria	0.0157875	0.007075	0.44813935	0.266568984367826	no
Gemmatimonadetes	0.01015	0.00245	0.24137931	0.0519215913626703	no
Chlamydiae	0.0417375	0.0018875	0.04522312	0.00887416553400894	yes
Halanaerobiaeota	0.023325	0.0031625	0.13558414	0.19930173904609	no
Nitrospirae	0.0065875	0.00355	0.53889943	0.540141946947565	no
Tenericutes	0.0292375	0.0075375	0.25780248	0.245824692340894	no
