# Supplementary material for: Effects of a High-Fat Diet on Intestinal and Gonadal Metabolism in Female and Male Sea Cucumber Apostichopus japonicus
Source: Biology (Basel). 2023 Jan 29;12(2):212. doi: 10.3390/biology12020212 (PMC9953091; doi:10.3390/biology12020212)
Supplement: Supplementary file 1 [file biology-12-00212-s001.zip › 16s rDNA SEQ/2.Taxa_diff/Phylum/CF_vs_HF.wilcox.diff.xls]

Phylum	CF	HF	fold(HF/CF)	p-value	q-value
Proteobacteria	35.304925	93.976225	2.66184463	0.000155400155400155	0.00093240093240093
Firmicutes	34.827975	2.2910875	0.06578297	0.000155400155400155	0.00093240093240093
Bacteroidetes	13.0558875	0.63585	0.04870217	0.000155400155400155	0.00093240093240093
Epsilonbacteraeota	10.2612625	1.7359375	0.16917387	0.00108780108780109	0.00391608391608392
Actinobacteria	2.7746	0.5437875	0.19598771	0.00108780108780109	0.00391608391608392
Fusobacteria	2.3879125	0.3733125	0.15633425	0.0104118104118104	0.0234265734265734
Planctomycetes	0.5446375	0.1098875	0.20176264	0.082983682983683	0.114900484131253
Cyanobacteria	0.1922625	0.06665	0.34666147	0.0379176379176379	0.0651806496732132
Patescibacteria	0.1125375	0.1491625	1.32544707	0.194871794871795	0.250549450549451
Chloroflexi	0.1187	0.0191	0.16090986	0.0649572649572649	0.0974358974358974
Verrucomicrobia	0.0411625	0.0389625	0.94655329	0.878477078477078	0.878477078477078
Euryarchaeota	0.1811875	0.0055625	0.03070024	0.00384992387045094	0.00989980423830242
Acidobacteria	0.0157875	0.007075	0.44813935	0.636254268166396	0.763505121799675
Gemmatimonadetes	0.01015	0.00245	0.24137931	0.0398326192447414	0.0651806496732132
Chlamydiae	0.0417375	0.0018875	0.04522312	0.00180143586954273	0.00540430760862819
Halanaerobiaeota	0.023325	0.0031625	0.13558414	0.0246105692004461	0.0492211384008922
Nitrospirae	0.0065875	0.00355	0.53889943	0.871994283520292	0.878477078477078
Tenericutes	0.0292375	0.0075375	0.25780248	0.70096309358865	0.788583480287231
