# Supplementary material for: Effects of a High-Fat Diet on Intestinal and Gonadal Metabolism in Female and Male Sea Cucumber Apostichopus japonicus
Source: Biology (Basel). 2023 Jan 29;12(2):212. doi: 10.3390/biology12020212 (PMC9953091; doi:10.3390/biology12020212)
Supplement: Supplementary file 1 [file biology-12-00212-s001.zip › 16s rDNA SEQ/2.Taxa_diff/Phylum/CM_vs_CF.t-test.diff.xls]

Phylum	CM	CF	fold(CF/CM)	p-value	significant
Proteobacteria	36.2910625	35.304925	0.97282699	0.893903435314668	no
Firmicutes	28.4349625	34.827975	1.22482929	0.32616447588747	no
Bacteroidetes	20.470125	13.0558875	0.63780204	0.335535534572438	no
Epsilonbacteraeota	8.4459625	10.2612625	1.2149311	0.662364502658709	no
Actinobacteria	2.9291625	2.7746	0.94723321	0.865780090129314	no
Fusobacteria	1.454875	2.3879125	1.64131798	0.353503638425913	no
Planctomycetes	0.4191375	0.5446375	1.29942441	0.754602370259399	no
Cyanobacteria	0.292275	0.1922625	0.6578137	0.432022861625834	no
Patescibacteria	0.1276875	0.1125375	0.88135095	0.802736270027893	no
Chloroflexi	0.221175	0.1187	0.5366791	0.561866213095868	no
Verrucomicrobia	0.0899625	0.0411625	0.45755176	0.27382942718178	no
Euryarchaeota	0.0663	0.1811875	2.73284314	0.357969677719072	no
Acidobacteria	0.1837875	0.0157875	0.08590084	0.356992945804865	no
Gemmatimonadetes	0.189725	0.01015	0.05349848	0.366522315088979	no
Chlamydiae	0.0306125	0.0417375	1.36341364	0.45526237650639	no
Halanaerobiaeota	0.0359625	0.023325	0.64859228	0.537548109715799	no
Nitrospirae	0.039775	0.0065875	0.16561911	0.291177859386682	no
Tenericutes	0.0069875	0.0292375	4.1842576	0.236945141232032	no
