# Supplementary material for: Effects of a High-Fat Diet on Intestinal and Gonadal Metabolism in Female and Male Sea Cucumber Apostichopus japonicus
Source: Biology (Basel). 2023 Jan 29;12(2):212. doi: 10.3390/biology12020212 (PMC9953091; doi:10.3390/biology12020212)
Supplement: Supplementary file 1 [file biology-12-00212-s001.zip › 16s rDNA SEQ/2.Taxa_diff/Phylum/CM_vs_CF.wilcox.diff.xls]

Phylum	CM	CF	fold(CF/CM)	p-value	q-value
Proteobacteria	36.2910625	35.304925	0.97282699	0.645376845376845	0.898251748251748
Firmicutes	28.4349625	34.827975	1.22482929	0.441802641802642	0.898251748251748
Bacteroidetes	20.470125	13.0558875	0.63780204	0.441802641802642	0.898251748251748
Epsilonbacteraeota	8.4459625	10.2612625	1.2149311	0.798445998445998	0.898251748251748
Actinobacteria	2.9291625	2.7746	0.94723321	1	1
Fusobacteria	1.454875	2.3879125	1.64131798	0.441802641802642	0.898251748251748
Planctomycetes	0.4191375	0.5446375	1.29942441	0.441802641802642	0.898251748251748
Cyanobacteria	0.292275	0.1922625	0.6578137	0.959129759129759	1
Patescibacteria	0.1276875	0.1125375	0.88135095	0.505361305361305	0.898251748251748
Chloroflexi	0.221175	0.1187	0.5366791	0.720901320901321	0.898251748251748
Verrucomicrobia	0.0899625	0.0411625	0.45755176	0.160528360528361	0.898251748251748
Euryarchaeota	0.0663	0.1811875	2.73284314	0.720901320901321	0.898251748251748
Acidobacteria	0.1837875	0.0157875	0.08590084	0.798445998445998	0.898251748251748
Gemmatimonadetes	0.189725	0.01015	0.05349848	0.328205128205128	0.898251748251748
Chlamydiae	0.0306125	0.0417375	1.36341364	0.573737373737374	0.898251748251748
Halanaerobiaeota	0.0359625	0.023325	0.64859228	0.792297662496212	0.898251748251748
Nitrospirae	0.039775	0.0065875	0.16561911	0.153811253107055	0.898251748251748
Tenericutes	0.0069875	0.0292375	4.1842576	0.717327300041757	0.898251748251748
