# Supplementary material for: Effects of a High-Fat Diet on Intestinal and Gonadal Metabolism in Female and Male Sea Cucumber Apostichopus japonicus
Source: Biology (Basel). 2023 Jan 29;12(2):212. doi: 10.3390/biology12020212 (PMC9953091; doi:10.3390/biology12020212)
Supplement: Supplementary file 1 [file biology-12-00212-s001.zip › 16s rDNA SEQ/2.Taxa_diff/Phylum/CM_vs_HM.t-test.diff.xls]

Phylum	CM	HM	fold(HM/CM)	p-value	significant
Proteobacteria	36.2910625	89.884825	2.47677579	2.50740640135301e-06	yes
Firmicutes	28.4349625	3.6817125	0.12947837	0.000363711046881538	yes
Bacteroidetes	20.470125	1.5952375	0.07793003	0.0220620954991076	yes
Epsilonbacteraeota	8.4459625	2.5599625	0.30309897	0.0112536388798404	yes
Actinobacteria	2.9291625	0.97915	0.33427644	0.0273958285350362	yes
Fusobacteria	1.454875	0.229425	0.15769396	0.0466192052316472	yes
Planctomycetes	0.4191375	0.0718	0.17130417	0.0528918121876459	no
Cyanobacteria	0.292275	0.529075	1.81019588	0.390672022723313	no
Patescibacteria	0.1276875	0.1870875	1.46519824	0.37891740834975	no
Chloroflexi	0.221175	0.0477125	0.21572284	0.329003098549304	no
Verrucomicrobia	0.0899625	0.1063125	1.18174239	0.802176877614433	no
Euryarchaeota	0.0663	0.01175	0.17722474	0.0172164265223115	yes
Acidobacteria	0.1837875	0.0079875	0.04346052	0.336281923724376	no
Gemmatimonadetes	0.189725	0.0062125	0.03274476	0.356744880302986	no
Chlamydiae	0.0306125	0.01685	0.55042875	0.367379002025754	no
Halanaerobiaeota	0.0359625	0.0030375	0.08446298	0.0546512798646212	no
Nitrospirae	0.039775	0.0117625	0.29572596	0.367857236998987	no
Tenericutes	0.0069875	0.0091	1.30232558	0.774390322304958	no
