# Supplementary material for: Effects of a High-Fat Diet on Intestinal and Gonadal Metabolism in Female and Male Sea Cucumber Apostichopus japonicus
Source: Biology (Basel). 2023 Jan 29;12(2):212. doi: 10.3390/biology12020212 (PMC9953091; doi:10.3390/biology12020212)
Supplement: Supplementary file 1 [file biology-12-00212-s001.zip › 16s rDNA SEQ/2.Taxa_diff/Phylum/CM_vs_HM.wilcox.diff.xls]

Phylum	CM	HM	fold(HM/CM)	p-value	q-value
Proteobacteria	36.2910625	89.884825	2.47677579	0.000155400155400155	0.00139860139860139
Firmicutes	28.4349625	3.6817125	0.12947837	0.000155400155400155	0.00139860139860139
Bacteroidetes	20.470125	1.5952375	0.07793003	0.000310800310800311	0.00186480186480187
Epsilonbacteraeota	8.4459625	2.5599625	0.30309897	0.0104118104118104	0.0374825174825174
Actinobacteria	2.9291625	0.97915	0.33427644	0.0281274281274281	0.0723276723276723
Fusobacteria	1.454875	0.229425	0.15769396	0.00699300699300699	0.0314685314685315
Planctomycetes	0.4191375	0.0718	0.17130417	0.0147630147630148	0.0442890442890444
Cyanobacteria	0.292275	0.529075	1.81019588	0.573737373737374	0.645454545454546
Patescibacteria	0.1276875	0.1870875	1.46519824	0.573737373737374	0.645454545454546
Chloroflexi	0.221175	0.0477125	0.21572284	0.461920478323797	0.645454545454546
Verrucomicrobia	0.0899625	0.1063125	1.18174239	0.712381604209866	0.712381604209866
Euryarchaeota	0.0663	0.01175	0.17722474	0.0343416738180014	0.0772687660905031
Acidobacteria	0.1837875	0.0079875	0.04346052	0.505361305361305	0.645454545454546
Gemmatimonadetes	0.189725	0.0062125	0.03274476	0.114381572707597	0.205886830873675
Chlamydiae	0.0306125	0.01685	0.55042875	0.154728923485378	0.253192783885164
Halanaerobiaeota	0.0359625	0.0030375	0.08446298	0.0550394824230302	0.11007896484606
Nitrospirae	0.039775	0.0117625	0.29572596	0.527089256865538	0.645454545454546
Tenericutes	0.0069875	0.0091	1.30232558	0.685443482677522	0.712381604209866
