# Supplementary material for: Effects of a High-Fat Diet on Intestinal and Gonadal Metabolism in Female and Male Sea Cucumber Apostichopus japonicus
Source: Biology (Basel). 2023 Jan 29;12(2):212. doi: 10.3390/biology12020212 (PMC9953091; doi:10.3390/biology12020212)
Supplement: Supplementary file 1 [file biology-12-00212-s001.zip › 16s rDNA SEQ/2.Taxa_diff/Phylum/HM_vs_HF.t-test.diff.xls]

Phylum	HM	HF	fold(HF/HM)	p-value	significant
Proteobacteria	89.884825	93.976225	1.04551825	0.00318640050473517	yes
Firmicutes	3.6817125	2.2910875	0.62228854	0.0902088397173396	no
Bacteroidetes	1.5952375	0.63585	0.39859269	0.0634012555716157	no
Epsilonbacteraeota	2.5599625	1.7359375	0.67811052	0.427472371968311	no
Actinobacteria	0.97915	0.5437875	0.5553669	0.113841471838244	no
Fusobacteria	0.229425	0.3733125	1.62716574	0.594959122636609	no
Planctomycetes	0.0718	0.1098875	1.53046657	0.368438878608245	no
Cyanobacteria	0.529075	0.06665	0.12597458	0.094096018545183	no
Patescibacteria	0.1870875	0.1491625	0.79728737	0.556799684751573	no
Chloroflexi	0.0477125	0.0191	0.40031438	0.186448875532413	no
Verrucomicrobia	0.1063125	0.0389625	0.3664903	0.275554458266812	no
Euryarchaeota	0.01175	0.0055625	0.47340426	0.254915953252667	no
Acidobacteria	0.0079875	0.007075	0.885759	0.797321908671163	no
Gemmatimonadetes	0.0062125	0.00245	0.3943662	0.326705250744431	no
Chlamydiae	0.01685	0.0018875	0.1120178	0.235222567373402	no
Halanaerobiaeota	0.0030375	0.0031625	1.04115226	0.973931212127769	no
Nitrospirae	0.0117625	0.00355	0.30180659	0.125708081797986	no
Tenericutes	0.0091	0.0075375	0.8282967	0.825818137765594	no
