# Supplementary material for: Effects of a High-Fat Diet on Intestinal and Gonadal Metabolism in Female and Male Sea Cucumber Apostichopus japonicus
Source: Biology (Basel). 2023 Jan 29;12(2):212. doi: 10.3390/biology12020212 (PMC9953091; doi:10.3390/biology12020212)
Supplement: Supplementary file 1 [file biology-12-00212-s001.zip › 16s rDNA SEQ/2.Taxa_diff/Phylum/HM_vs_HF.wilcox.diff.xls]

Phylum	HM	HF	fold(HF/HM)	p-value	q-value
Proteobacteria	89.884825	93.976225	1.04551825	0.00295260295260295	0.0531468531468531
Firmicutes	3.6817125	2.2910875	0.62228854	0.160528360528361	0.5779020979021
Bacteroidetes	1.5952375	0.63585	0.39859269	0.0281274281274281	0.227505827505827
Epsilonbacteraeota	2.5599625	1.7359375	0.67811052	0.573737373737374	0.906840381409408
Actinobacteria	0.97915	0.5437875	0.5553669	0.104895104895105	0.472027972027973
Fusobacteria	0.229425	0.3733125	1.62716574	1	1
Planctomycetes	0.0718	0.1098875	1.53046657	0.798445998445998	0.958135198135198
Cyanobacteria	0.529075	0.06665	0.12597458	0.0379176379176379	0.227505827505827
Patescibacteria	0.1870875	0.1491625	0.79728737	0.720901320901321	0.926873126873127
Chloroflexi	0.0477125	0.0191	0.40031438	0.382284382284382	0.86013986013986
Verrucomicrobia	0.1063125	0.0389625	0.3664903	0.635506557093934	0.906840381409408
Euryarchaeota	0.01175	0.0055625	0.47340426	0.557672607434147	0.906840381409408
Acidobacteria	0.0079875	0.007075	0.885759	1	1
Gemmatimonadetes	0.0062125	0.00245	0.3943662	1	1
Chlamydiae	0.01685	0.0018875	0.1120178	0.214591227120286	0.643773681360858
Halanaerobiaeota	0.0030375	0.0031625	1.04115226	0.65494027546235	0.906840381409408
Nitrospirae	0.0117625	0.00355	0.30180659	0.364517717691082	0.86013986013986
Tenericutes	0.0091	0.0075375	0.8282967	0.627233721602228	0.906840381409408
