# Supplementary material for: Effects of a High-Fat Diet on Intestinal and Gonadal Metabolism in Female and Male Sea Cucumber Apostichopus japonicus
Source: Biology (Basel). 2023 Jan 29;12(2):212. doi: 10.3390/biology12020212 (PMC9953091; doi:10.3390/biology12020212)
Supplement: Supplementary file 1 [file biology-12-00212-s001.zip › 16s rDNA SEQ/3.Alpha_diversity/1.multiple_rarefactions/summary.alpha_diversity.gro.xls]

group	sobs	shannon	simpson	chao	ace	goods_coverage	pielou	pd
CF	397.75	4.08787149969816	0.855968688524211	490.917831973679	492.461892814388	0.999139947946809	0.475847598271554	56.2878475
CM	418.25	4.345720099754	0.881141596313498	469.748567715115	468.840599617937	0.999272172723535	0.500091600850005	56.9138675
HF	290.375	1.64720852023036	0.370512699424108	360.266266937397	360.27026635094	0.999293997575798	0.201523463992145	42.796785
HM	315.25	2.28735225062487	0.515279248551377	391.167947677323	398.218424406556	0.999311575657189	0.277382043311846	46.1770025
