# Supplementary material for: Effects of a High-Fat Diet on Intestinal and Gonadal Metabolism in Female and Male Sea Cucumber Apostichopus japonicus
Source: Biology (Basel). 2023 Jan 29;12(2):212. doi: 10.3390/biology12020212 (PMC9953091; doi:10.3390/biology12020212)
Supplement: Supplementary file 1 [file biology-12-00212-s001.zip › 16s rDNA SEQ/3.Alpha_diversity/1.multiple_rarefactions/summary.alpha_diversity.xls]

index	sobs	shannon	simpson	chao	ace	goods_coverage	pielou	pd
CF_1	265	3.81201651125183	0.818349693393282	332.2	350.303716937425	0.999395239400153	0.473551333026262	39.88329
CF_2	713	5.55937153168695	0.928517740873199	756.75	741.164236442915	0.999471425248959	0.586570302322435	95.43422
CF_3	310	3.59611447966468	0.809891733324559	456.2	434.445429127268	0.999073944458204	0.434516725893213	48.98232
CF_4	288	3.71415949091408	0.80307129794764	395.333333333333	438.824693605759	0.999021339063464	0.454613658051743	43.34274
CF_5	302	4.2277547385141	0.882576773485242	379.903225806452	394.051421309225	0.999356244884446	0.513176382113566	44.04179
CF_6	529	4.7624337536176	0.910035444001227	584.857142857143	572.749467486402	0.999225232710899	0.526403064651379	69.07364
CF_7	379	3.68810940196885	0.860290194444818	529.405405405406	507.990647536825	0.998864500648092	0.430549397135987	53.32186
CF_8	396	3.34301208996721	0.835016630723722	492.693548387097	500.165530069284	0.998711657160258	0.387399922977846	56.22292
CM_1	471	4.42569939266155	0.879502587321462	507.692307692308	506.540009125778	0.999424214959748	0.498412962438811	63.63512
CM_2	218	3.25844411018469	0.821900229783472	281.75	285.64571392258	0.999522865055011	0.419460194809199	32.84307
CM_3	334	3.69718657389379	0.871601740064684	383.52380952381	385.600491779972	0.999291707529694	0.440996777189853	49.19968
CM_4	468	4.74497119996244	0.919192932197408	527.947368421053	513.624914743066	0.99917976430286	0.534924025106523	61.11888
CM_5	425	4.5583119734039	0.92149052550646	466.418181818182	474.18609513686	0.999157498265438	0.522064530823672	57.33895
CM_6	416	4.25170819085313	0.866917643018114	470.021739130435	466.650615250419	0.999049518735191	0.488677392015945	54.6805
CM_7	462	5.3535160060798	0.914648993166487	528.5	539.328487159359	0.999373874071796	0.60479753560923	67.92344
CM_8	552	4.47592335099268	0.853878119449893	592.135135135135	579.148469825459	0.999177938868545	0.491399388806811	68.5713
HF_1	229	1.32195585559213	0.298886131381358	375.714285714286	359.037692503325	0.999117574782745	0.168633944380856	36.53309
HF_2	314	1.72933124373597	0.358541617507815	354.285714285714	346.018100157225	0.999532660234254	0.208488283682777	46.9131
HF_3	326	1.4779334970429	0.349858569401143	405.472727272727	443.262513249372	0.999050850195888	0.177024987487931	45.90813
HF_4	290	2.06893276144604	0.477143496869087	353.088235294118	353.330584483235	0.999391362886047	0.252928576427768	41.07046
HF_5	284	1.85815129757214	0.399770505414335	324.526315789474	328.122601465057	0.999376162732407	0.228001098724285	41.54367
HF_6	261	1.8202192431543	0.420223577615935	310	305.571101208831	0.999442412347221	0.226736491923551	39.93051
HF_7	313	2.02417993770637	0.478652595506286	355.142857142857	364.067815804371	0.999377819256494	0.244170728086503	42.31291
HF_8	306	0.876964325593007	0.181025101696903	403.9	382.751721936106	0.99906313817133	0.106203601223488	48.16241
HM_1	223	2.40789939021794	0.558070498647858	342.166666666667	361.485166467343	0.999293732410192	0.308669438283977	34.18139
HM_2	272	2.79364597142131	0.692364629164793	312.181818181818	327.057796757715	0.99951129197485	0.345429218811645	40.0515
HM_3	300	1.9977542745924	0.421995182008655	373.181818181818	390.191212012012	0.999201414636929	0.242775342334346	46.51259
HM_4	294	2.09392502877575	0.431445508398999	337.384615384615	331.308516148145	0.999512917825178	0.255366914763902	41.79448
HM_5	307	1.92535328935306	0.404214767080348	399.884615384615	405.720266128095	0.999304492975379	0.233034517926403	46.94545
HM_6	552	2.58854727719469	0.545599460880046	601.285714285714	587.717433691933	0.999329694532222	0.284189529212759	72.44219
HM_7	262	1.97322589220683	0.446101806076346	354.125	352.907354901746	0.999314093836058	0.245627037419689	40.19017
HM_8	312	2.51846688123699	0.622442136153968	409.133333333333	429.359649145457	0.999024967066707	0.303964347742049	47.29825
