# Supplementary material for: Effects of a High-Fat Diet on Intestinal and Gonadal Metabolism in Female and Male Sea Cucumber Apostichopus japonicus
Source: Biology (Basel). 2023 Jan 29;12(2):212. doi: 10.3390/biology12020212 (PMC9953091; doi:10.3390/biology12020212)
Supplement: Supplementary file 1 [file biology-12-00212-s001.zip › 16s rDNA SEQ/3.Alpha_diversity/2.diff_alpha_diversity/all.alpha_diversity.groups_diff.summary.xls]

Alpha diversity	diff_groups	test method	pvalue	significant
sobs	CM-VS-CF	T test	0.757416921
sobs	CM-VS-CF	Wilcoxon	0.382284382
sobs	HM-VS-HF	T test	0.521019457
sobs	HM-VS-HF	Wilcoxon	0.878477078
sobs	CF-VS-HF	T test	0.08954169
sobs	CF-VS-HF	Wilcoxon	0.160528361
sobs	CM-VS-HM	T test	0.060354597
sobs	CM-VS-HM	Wilcoxon	0.073990627
shannon	CM-VS-CF	T test	0.467511958
shannon	CM-VS-CF	Wilcoxon	0.441802642
shannon	HM-VS-HF	T test	0.003860915	**
shannon	HM-VS-HF	Wilcoxon	0.004662005	**
shannon	CF-VS-HF	T test	5.66E-06	**
shannon	CF-VS-HF	Wilcoxon	0.0001554	**
shannon	CM-VS-HM	T test	7.82E-06	**
shannon	CM-VS-HM	Wilcoxon	0.0001554	**
simpson	CM-VS-CF	T test	0.249730289
simpson	CM-VS-CF	Wilcoxon	0.278632479
simpson	HM-VS-HF	T test	0.01339601	*
simpson	HM-VS-HF	Wilcoxon	0.014763015	*
simpson	CF-VS-HF	T test	1.78E-07	**
simpson	CF-VS-HF	Wilcoxon	0.0001554	**
simpson	CM-VS-HM	T test	9.58E-06	**
simpson	CM-VS-HM	Wilcoxon	0.0001554	**
