# Supplementary material for: Effects of a High-Fat Diet on Intestinal and Gonadal Metabolism in Female and Male Sea Cucumber Apostichopus japonicus
Source: Biology (Basel). 2023 Jan 29;12(2):212. doi: 10.3390/biology12020212 (PMC9953091; doi:10.3390/biology12020212)
Supplement: Supplementary file 1 [file biology-12-00212-s001.zip › 16s rDNA SEQ/3.Alpha_diversity/2.diff_alpha_diversity/shannon/CF-VS-HF.xls]

Group	Sample	Index
CF	CF_1	3.81201651125183
CF	CF_2	5.55937153168695
CF	CF_3	3.59611447966468
CF	CF_4	3.71415949091408
CF	CF_5	4.2277547385141
CF	CF_6	4.7624337536176
CF	CF_7	3.68810940196885
CF	CF_8	3.34301208996721
HF	HF_1	1.32195585559213
HF	HF_2	1.72933124373597
HF	HF_3	1.4779334970429
HF	HF_4	2.06893276144604
HF	HF_5	1.85815129757214
HF	HF_6	1.8202192431543
HF	HF_7	2.02417993770637
HF	HF_8	0.876964325593007
