# Supplementary material for: Effects of a High-Fat Diet on Intestinal and Gonadal Metabolism in Female and Male Sea Cucumber Apostichopus japonicus
Source: Biology (Basel). 2023 Jan 29;12(2):212. doi: 10.3390/biology12020212 (PMC9953091; doi:10.3390/biology12020212)
Supplement: Supplementary file 1 [file biology-12-00212-s001.zip › 16s rDNA SEQ/3.Alpha_diversity/2.diff_alpha_diversity/shannon/CM-VS-CF.xls]

Group	Sample	Index
CM	CM_1	4.42569939266155
CM	CM_2	3.25844411018469
CM	CM_3	3.69718657389379
CM	CM_4	4.74497119996244
CM	CM_5	4.5583119734039
CM	CM_6	4.25170819085313
CM	CM_7	5.3535160060798
CM	CM_8	4.47592335099268
CF	CF_1	3.81201651125183
CF	CF_2	5.55937153168695
CF	CF_3	3.59611447966468
CF	CF_4	3.71415949091408
CF	CF_5	4.2277547385141
CF	CF_6	4.7624337536176
CF	CF_7	3.68810940196885
CF	CF_8	3.34301208996721
