# Supplementary material for: Effects of a High-Fat Diet on Intestinal and Gonadal Metabolism in Female and Male Sea Cucumber Apostichopus japonicus
Source: Biology (Basel). 2023 Jan 29;12(2):212. doi: 10.3390/biology12020212 (PMC9953091; doi:10.3390/biology12020212)
Supplement: Supplementary file 1 [file biology-12-00212-s001.zip › 16s rDNA SEQ/3.Alpha_diversity/2.diff_alpha_diversity/shannon/CM-VS-HM.xls]

Group	Sample	Index
CM	CM_1	4.42569939266155
CM	CM_2	3.25844411018469
CM	CM_3	3.69718657389379
CM	CM_4	4.74497119996244
CM	CM_5	4.5583119734039
CM	CM_6	4.25170819085313
CM	CM_7	5.3535160060798
CM	CM_8	4.47592335099268
HM	HM_1	2.40789939021794
HM	HM_2	2.79364597142131
HM	HM_3	1.9977542745924
HM	HM_4	2.09392502877575
HM	HM_5	1.92535328935306
HM	HM_6	2.58854727719469
HM	HM_7	1.97322589220683
HM	HM_8	2.51846688123699
