# Supplementary material for: Effects of a High-Fat Diet on Intestinal and Gonadal Metabolism in Female and Male Sea Cucumber Apostichopus japonicus
Source: Biology (Basel). 2023 Jan 29;12(2):212. doi: 10.3390/biology12020212 (PMC9953091; doi:10.3390/biology12020212)
Supplement: Supplementary file 1 [file biology-12-00212-s001.zip › 16s rDNA SEQ/3.Alpha_diversity/2.diff_alpha_diversity/shannon/HM-VS-HF.xls]

Group	Sample	Index
HM	HM_1	2.40789939021794
HM	HM_2	2.79364597142131
HM	HM_3	1.9977542745924
HM	HM_4	2.09392502877575
HM	HM_5	1.92535328935306
HM	HM_6	2.58854727719469
HM	HM_7	1.97322589220683
HM	HM_8	2.51846688123699
HF	HF_1	1.32195585559213
HF	HF_2	1.72933124373597
HF	HF_3	1.4779334970429
HF	HF_4	2.06893276144604
HF	HF_5	1.85815129757214
HF	HF_6	1.8202192431543
HF	HF_7	2.02417993770637
HF	HF_8	0.876964325593007
