# Supplementary material for: Effects of a High-Fat Diet on Intestinal and Gonadal Metabolism in Female and Male Sea Cucumber Apostichopus japonicus
Source: Biology (Basel). 2023 Jan 29;12(2):212. doi: 10.3390/biology12020212 (PMC9953091; doi:10.3390/biology12020212)
Supplement: Supplementary file 1 [file biology-12-00212-s001.zip › 16s rDNA SEQ/3.Alpha_diversity/2.diff_alpha_diversity/simpson/CF-VS-HF.xls]

Group	Sample	Index
CF	CF_1	0.818349693393282
CF	CF_2	0.928517740873199
CF	CF_3	0.809891733324559
CF	CF_4	0.80307129794764
CF	CF_5	0.882576773485242
CF	CF_6	0.910035444001227
CF	CF_7	0.860290194444818
CF	CF_8	0.835016630723722
HF	HF_1	0.298886131381358
HF	HF_2	0.358541617507815
HF	HF_3	0.349858569401143
HF	HF_4	0.477143496869087
HF	HF_5	0.399770505414335
HF	HF_6	0.420223577615935
HF	HF_7	0.478652595506286
HF	HF_8	0.181025101696903
