# Supplementary material for: Effects of a High-Fat Diet on Intestinal and Gonadal Metabolism in Female and Male Sea Cucumber Apostichopus japonicus
Source: Biology (Basel). 2023 Jan 29;12(2):212. doi: 10.3390/biology12020212 (PMC9953091; doi:10.3390/biology12020212)
Supplement: Supplementary file 1 [file biology-12-00212-s001.zip › 16s rDNA SEQ/3.Alpha_diversity/2.diff_alpha_diversity/simpson/CM-VS-HM.xls]

Group	Sample	Index
CM	CM_1	0.879502587321462
CM	CM_2	0.821900229783472
CM	CM_3	0.871601740064684
CM	CM_4	0.919192932197408
CM	CM_5	0.92149052550646
CM	CM_6	0.866917643018114
CM	CM_7	0.914648993166487
CM	CM_8	0.853878119449893
HM	HM_1	0.558070498647858
HM	HM_2	0.692364629164793
HM	HM_3	0.421995182008655
HM	HM_4	0.431445508398999
HM	HM_5	0.404214767080348
HM	HM_6	0.545599460880046
HM	HM_7	0.446101806076346
HM	HM_8	0.622442136153968
