# Supplementary material for: Effects of a High-Fat Diet on Intestinal and Gonadal Metabolism in Female and Male Sea Cucumber Apostichopus japonicus
Source: Biology (Basel). 2023 Jan 29;12(2):212. doi: 10.3390/biology12020212 (PMC9953091; doi:10.3390/biology12020212)
Supplement: Supplementary file 1 [file biology-12-00212-s001.zip › 16s rDNA SEQ/3.Alpha_diversity/2.diff_alpha_diversity/simpson/HM-VS-HF.xls]

Group	Sample	Index
HM	HM_1	0.558070498647858
HM	HM_2	0.692364629164793
HM	HM_3	0.421995182008655
HM	HM_4	0.431445508398999
HM	HM_5	0.404214767080348
HM	HM_6	0.545599460880046
HM	HM_7	0.446101806076346
HM	HM_8	0.622442136153968
HF	HF_1	0.298886131381358
HF	HF_2	0.358541617507815
HF	HF_3	0.349858569401143
HF	HF_4	0.477143496869087
HF	HF_5	0.399770505414335
HF	HF_6	0.420223577615935
HF	HF_7	0.478652595506286
HF	HF_8	0.181025101696903
