# Supplementary material for: Effects of a High-Fat Diet on Intestinal and Gonadal Metabolism in Female and Male Sea Cucumber Apostichopus japonicus
Source: Biology (Basel). 2023 Jan 29;12(2):212. doi: 10.3390/biology12020212 (PMC9953091; doi:10.3390/biology12020212)
Supplement: Supplementary file 1 [file biology-12-00212-s001.zip › 16s rDNA SEQ/3.Alpha_diversity/2.diff_alpha_diversity/simpson/Ttest.txt]

Group	Pvalue
CM-VS-CF	0.249730288943474
HM-VS-HF	0.0133960102555994
CF-VS-HF	1.78221852302319e-07
CM-VS-HM	9.58108553342508e-06
