# Supplementary material for: Effects of a High-Fat Diet on Intestinal and Gonadal Metabolism in Female and Male Sea Cucumber Apostichopus japonicus
Source: Biology (Basel). 2023 Jan 29;12(2):212. doi: 10.3390/biology12020212 (PMC9953091; doi:10.3390/biology12020212)
Supplement: Supplementary file 1 [file biology-12-00212-s001.zip › 16s rDNA SEQ/3.Alpha_diversity/2.diff_alpha_diversity/simpson/Wilcox.txt]

Group	Pvalue
CM-VS-CF	0.278632478632479
HM-VS-HF	0.0147630147630148
CF-VS-HF	0.000155400155400155
CM-VS-HM	0.000155400155400155
