# Supplementary material for: Effects of a High-Fat Diet on Intestinal and Gonadal Metabolism in Female and Male Sea Cucumber Apostichopus japonicus
Source: Biology (Basel). 2023 Jan 29;12(2):212. doi: 10.3390/biology12020212 (PMC9953091; doi:10.3390/biology12020212)
Supplement: Supplementary file 1 [file biology-12-00212-s001.zip › 16s rDNA SEQ/3.Alpha_diversity/2.diff_alpha_diversity/sobs/CM-VS-CF.xls]

Group	Sample	Index
CM	CM_1	471
CM	CM_2	218
CM	CM_3	334
CM	CM_4	468
CM	CM_5	425
CM	CM_6	416
CM	CM_7	462
CM	CM_8	552
CF	CF_1	265
CF	CF_2	713
CF	CF_3	310
CF	CF_4	288
CF	CF_5	302
CF	CF_6	529
CF	CF_7	379
CF	CF_8	396
