# Supplementary material for: Effects of a High-Fat Diet on Intestinal and Gonadal Metabolism in Female and Male Sea Cucumber Apostichopus japonicus
Source: Biology (Basel). 2023 Jan 29;12(2):212. doi: 10.3390/biology12020212 (PMC9953091; doi:10.3390/biology12020212)
Supplement: Supplementary file 1 [file biology-12-00212-s001.zip › 16s rDNA SEQ/3.Alpha_diversity/2.diff_alpha_diversity/sobs/CM-VS-HM.xls]

Group	Sample	Index
CM	CM_1	471
CM	CM_2	218
CM	CM_3	334
CM	CM_4	468
CM	CM_5	425
CM	CM_6	416
CM	CM_7	462
CM	CM_8	552
HM	HM_1	223
HM	HM_2	272
HM	HM_3	300
HM	HM_4	294
HM	HM_5	307
HM	HM_6	552
HM	HM_7	262
HM	HM_8	312
