# Supplementary material for: Effects of a High-Fat Diet on Intestinal and Gonadal Metabolism in Female and Male Sea Cucumber Apostichopus japonicus
Source: Biology (Basel). 2023 Jan 29;12(2):212. doi: 10.3390/biology12020212 (PMC9953091; doi:10.3390/biology12020212)
Supplement: Supplementary file 1 [file biology-12-00212-s001.zip › 16s rDNA SEQ/3.Alpha_diversity/2.diff_alpha_diversity/sobs/file.txt]

/public2/Web/report/data/132550/process/custom/process/meta32500JMqDKLZ/pipe_16S/04.online_report/alpha/diff_alpha_diversity/sobs/CM-VS-CF.xls
/public2/Web/report/data/132550/process/custom/process/meta32500JMqDKLZ/pipe_16S/04.online_report/alpha/diff_alpha_diversity/sobs/HM-VS-HF.xls
/public2/Web/report/data/132550/process/custom/process/meta32500JMqDKLZ/pipe_16S/04.online_report/alpha/diff_alpha_diversity/sobs/CF-VS-HF.xls
/public2/Web/report/data/132550/process/custom/process/meta32500JMqDKLZ/pipe_16S/04.online_report/alpha/diff_alpha_diversity/sobs/CM-VS-HM.xls
