# Supplementary material for: Effects of a High-Fat Diet on Intestinal and Gonadal Metabolism in Female and Male Sea Cucumber Apostichopus japonicus
Source: Biology (Basel). 2023 Jan 29;12(2):212. doi: 10.3390/biology12020212 (PMC9953091; doi:10.3390/biology12020212)
Supplement: Supplementary file 1 [file biology-12-00212-s001.zip › 16s rDNA SEQ/4.Tax4Fun/pathway.L1.gro.tsv]

Level_1	CF	CM	HF	HM
Metabolism	0.609313139674609	0.607841532051885	0.618662521960654	0.617326169839876
Environmental Information Processing	0.207067321578336	0.208485529661006	0.226383496315097	0.224614585409302
Genetic Information Processing	0.117627990154071	0.115158865542064	0.0926157282144643	0.0944299183393082
Cellular Processes	0.0341972391179075	0.0368371318555247	0.0368557258599094	0.0374641416637338
Human Diseases	0.0230865959911173	0.0229092660627208	0.0172918582219247	0.0179525652399495
Organismal Systems	0.00870838235296873	0.00876835138984912	0.00819188988747654	0.00821374744227451
