# Supplementary material for: Effects of a High-Fat Diet on Intestinal and Gonadal Metabolism in Female and Male Sea Cucumber Apostichopus japonicus
Source: Biology (Basel). 2023 Jan 29;12(2):212. doi: 10.3390/biology12020212 (PMC9953091; doi:10.3390/biology12020212)
Supplement: Supplementary file 1 [file biology-12-00212-s001.zip › 16s rDNA SEQ/4.Tax4Fun/pathway.L1.tsv]

Level_1	CF_1	CF_2	CF_3	CF_4	CF_5	CF_6	CF_7	CF_8	CM_1	CM_2	CM_3	CM_4	CM_5	CM_6	CM_7	CM_8	HF_1	HF_2	HF_3	HF_4	HF_5	HF_6	HF_7	HF_8	HM_1	HM_2	HM_3	HM_4	HM_5	HM_6	HM_7	HM_8
Metabolism	0.603249975783824	0.610039518592809	0.608194144000835	0.609758182462119	0.614225147499672	0.612301584298227	0.611076689131512	0.605659875627873	0.614329903095105	0.601153148987785	0.606229190382297	0.60260011235897	0.604484629225118	0.608377171520708	0.613076967934754	0.612481132910344	0.619456163035469	0.619194972682576	0.618892023672224	0.617049265421867	0.618379930347347	0.618709172273823	0.61787471934432	0.619743928907602	0.617486867892375	0.61289209707008	0.619023455204928	0.619480456581673	0.618444654693108	0.617250476387682	0.618404957956592	0.615626392932571
Environmental Information Processing	0.197224405769547	0.205842319266961	0.21439168074356	0.200459745255769	0.209731833488197	0.208566205608082	0.213810105581966	0.206512276912604	0.211389762288754	0.209474207119826	0.207472945110309	0.203887955470161	0.206505184764803	0.212529586625329	0.20800359123196	0.208621004676905	0.226365565315626	0.226860301862468	0.226082042324883	0.226453882186704	0.226436358819853	0.226008412218201	0.225315151074509	0.227546256718535	0.221268143611442	0.224056617558685	0.226099627403252	0.22712185937303	0.22587672986822	0.224692853813519	0.226341021542739	0.221459830103527
Genetic Information Processing	0.134069327552485	0.115527223061469	0.109185039447289	0.127359113172365	0.111600753743592	0.110831959625689	0.109305014745532	0.123145489884149	0.109846711589897	0.114816706646281	0.118173621809053	0.121092460374267	0.11824735078014	0.111084133622023	0.112872069736888	0.115137869777961	0.0924735825291856	0.0920564381825111	0.0929118587040134	0.0927667790853603	0.0926729819043419	0.0926366022865116	0.0938677161457097	0.0915398668780807	0.0975326496718322	0.095244732776515	0.0927990488368814	0.0917792425519228	0.0929991639793772	0.0946117420223691	0.0925149847870314	0.0979577820885368
Cellular Processes	0.0301409318015521	0.0370401774915954	0.0400059853801681	0.0290489727133172	0.0340336543098299	0.0360606199575102	0.0356540744721573	0.0315934968171302	0.0343706051953669	0.0390068516229611	0.0343595956165605	0.0408244116191457	0.0389062671238913	0.0386420543768542	0.0353678274190615	0.0332194418703563	0.0365999303151673	0.0365124942340215	0.0368522971812905	0.0375046971065014	0.0367175381105812	0.0369290552644345	0.0373205124781664	0.0364092821891124	0.0375827064286969	0.0389095543830329	0.0367623793250056	0.0365454786413	0.037014026507236	0.0376060239172392	0.0369322230529089	0.0383607410544506
Human Diseases	0.0261914651398157	0.0229096299997578	0.0200018433954613	0.0244905976743124	0.0218369122087213	0.0233764305146853	0.0215592785915486	0.0243266104046361	0.0215655113445355	0.0263390300152584	0.0248335181047143	0.0227838999937924	0.0231572229993893	0.0209189977040129	0.0216648949266007	0.0220110534134627	0.0169357640379001	0.0171623952149525	0.0171257561195394	0.0179169127722243	0.0175421998436848	0.0175266670138944	0.0175368611619216	0.0165883096112808	0.0179281722086971	0.0204051780247035	0.0171534592679094	0.0168658867491195	0.0174388382265702	0.0177185007846827	0.0175980660547156	0.0185124206031982
Organismal Systems	0.00912433695794701	0.00864171606714297	0.00822204585366205	0.00888404070692415	0.00857245325060037	0.00886400781370602	0.00859564563304265	0.00876281254072463	0.00849823781091042	0.00921059689837935	0.00893167791057096	0.0088118217212894	0.00869997449765545	0.00844883052332654	0.00901549732697041	0.0085301744296904	0.00817022597791359	0.00821466157023591	0.00813720748103725	0.00830969756313764	0.00825225854129525	0.00819127711549997	0.00808613704793588	0.00817365380275684	0.00820250760230957	0.00849290178864757	0.00816323318422708	0.0082083609107876	0.00822780024336093	0.00812147958805215	0.00820995167525535	0.0080837445455558
