# Supplementary material for: Effects of a High-Fat Diet on Intestinal and Gonadal Metabolism in Female and Male Sea Cucumber Apostichopus japonicus
Source: Biology (Basel). 2023 Jan 29;12(2):212. doi: 10.3390/biology12020212 (PMC9953091; doi:10.3390/biology12020212)
Supplement: Supplementary file 1 [file biology-12-00212-s001.zip › 16s rDNA SEQ/4.Tax4Fun/pathway.L1_L2.gro.tsv]

Level_1	Level_2	CF	CM	HF	HM
Metabolism	Amino Acid Metabolism	0.12593	0.12678	0.14201	0.14033
Metabolism	Carbohydrate Metabolism	0.13019	0.12809	0.12472	0.12479
Metabolism	Metabolism of Cofactors and Vitamins	0.06965	0.07009	0.0712	0.07114
Metabolism	Energy Metabolism	0.06561	0.06693	0.0712	0.07108
Metabolism	Nucleotide Metabolism	0.05901	0.05759	0.05423	0.05422
Metabolism	Xenobiotics Biodegradation and Metabolism	0.03806	0.03836	0.04339	0.04306
Metabolism	Lipid Metabolism	0.03525	0.03493	0.03365	0.03377
Metabolism	Metabolism of Other Amino Acids	0.02717	0.02726	0.02867	0.02854
Metabolism	Metabolism of Terpenoids and Polyketides	0.02486	0.02466	0.02221	0.02252
Metabolism	Glycan Biosynthesis and Metabolism	0.02501	0.02458	0.01878	0.01926
Metabolism	Biosynthesis of Other Secondary Metabolites	0.00858	0.00857	0.00861	0.0086
Environmental Information Processing	Membrane Transport	0.14544	0.14431	0.1605	0.15863
Environmental Information Processing	Signal Transduction	0.06162	0.06416	0.06587	0.06597
Environmental Information Processing	Signaling Molecules and Interaction	1e-05	1e-05	1e-05	1e-05
Genetic Information Processing	Translation	0.04919	0.04807	0.0388	0.03952
Genetic Information Processing	Replication and Repair	0.04301	0.04195	0.03206	0.03289
Genetic Information Processing	Folding, Sorting and Degradation	0.0233	0.02305	0.02015	0.02036
Genetic Information Processing	Transcription	0.00214	0.00209	0.00161	0.00165
Cellular Processes	Cell Motility	0.01697	0.01916	0.01977	0.02011
Cellular Processes	Cell Growth and Death	0.01419	0.01463	0.0137	0.01402
Cellular Processes	Transport and Catabolism	0.00303	0.00304	0.00338	0.00333
Cellular Processes	Cell Communication	1e-05	1e-05	0	0
Human Diseases	Infectious Diseases	0.01783	0.01755	0.01177	0.01245
Human Diseases	Cancers	0.00196	0.00204	0.00244	0.00241
Human Diseases	Neurodegenerative Diseases	0.00196	0.00197	0.00181	0.00182
Human Diseases	Endocrine and Metabolic Diseases	0.00057	0.00055	0.00044	0.00045
Human Diseases	Immune Diseases	0.00046	0.00044	0.00041	4e-04
Human Diseases	Substance Dependence	0.00025	0.00028	0.00033	0.00033
Human Diseases	Cardiovascular Diseases	7e-05	8e-05	1e-04	1e-04
Organismal Systems	Endocrine System	0.00331	0.00328	0.00331	0.00327
Organismal Systems	Environmental Adaptation	0.00228	0.00236	0.00227	0.00229
Organismal Systems	Nervous System	0.00117	0.00123	0.00142	0.0014
Organismal Systems	Immune System	0.00076	0.00072	6e-04	6e-04
Organismal Systems	Digestive System	0.00092	9e-04	0.00031	0.00036
Organismal Systems	Excretory System	0.00016	0.00015	0.00014	0.00014
Organismal Systems	Circulatory System	0.00011	0.00013	0.00015	0.00015
Organismal Systems	Sensory System	0	0	0	0
