# Supplementary material for: Effects of a High-Fat Diet on Intestinal and Gonadal Metabolism in Female and Male Sea Cucumber Apostichopus japonicus
Source: Biology (Basel). 2023 Jan 29;12(2):212. doi: 10.3390/biology12020212 (PMC9953091; doi:10.3390/biology12020212)
Supplement: Supplementary file 1 [file biology-12-00212-s001.zip › 16s rDNA SEQ/4.Tax4Fun/pathway.L1_L2.tsv]

Level_1	Level_2	CF_1	CF_2	CF_3	CF_4	CF_5	CF_6	CF_7	CF_8	CM_1	CM_2	CM_3	CM_4	CM_5	CM_6	CM_7	CM_8	HF_1	HF_2	HF_3	HF_4	HF_5	HF_6	HF_7	HF_8	HM_1	HM_2	HM_3	HM_4	HM_5	HM_6	HM_7	HM_8
Metabolism	Amino Acid Metabolism	0.117209070717205	0.126101742509509	0.131404191090553	0.121306157012121	0.129193812807417	0.127863705175364	0.131000221893349	0.123370037295888	0.130191401363811	0.123636852488519	0.124235225610228	0.123562563865866	0.12478200078408	0.130086241167753	0.130075311112007	0.127709892672509	0.142476384034081	0.142474448109366	0.141981164569822	0.141431952883001	0.141805477262587	0.141642851568796	0.140863337243991	0.143377937809585	0.138796636776407	0.137474126832057	0.142042829465951	0.142928107844326	0.141686977673063	0.140300466505987	0.141672776419785	0.137753479136264
Metabolism	Carbohydrate Metabolism	0.135104387488481	0.128445381398865	0.123408177237522	0.13418779404962	0.129882627991105	0.128622526017814	0.128283684942916	0.133607668247801	0.130153110880004	0.129297045839664	0.132248113123698	0.123644803928365	0.126122892079826	0.125148334059339	0.126960399837467	0.13110897822033	0.124666463165958	0.124897256171431	0.124688241376292	0.124538440189275	0.124787693972792	0.124921607960243	0.124835120228538	0.124461079832824	0.124427730847283	0.125466747241819	0.124702259956412	0.124633274845271	0.124643730520663	0.124791703411616	0.124982308101989	0.124652026213054
Metabolism	Metabolism of Cofactors and Vitamins	0.0681085478162217	0.0702379376635012	0.0711922134258483	0.0688033667166162	0.0699773049558685	0.0704996723744483	0.0700737460721685	0.0683443628381209	0.0697310472395548	0.0696118672077266	0.0688826380731883	0.0713084665111998	0.0704986325170937	0.0708463368975967	0.0703464185966636	0.0695033610228781	0.0712284163728679	0.0711702432008175	0.0711725886550163	0.0712409614755627	0.0712395486324248	0.0711309586151213	0.0710965187689958	0.0712984879977736	0.0712427335478486	0.0709299399266478	0.0711852355269937	0.0712554644868798	0.071233507044777	0.0710742664245536	0.0711380860678538	0.0710416606635606
Metabolism	Energy Metabolism	0.0601832462129592	0.0678184891964053	0.0708484151446729	0.0623615421501293	0.0669401270030121	0.067393633711217	0.0671084772853115	0.062227083163595	0.0667966924184497	0.0649240576380965	0.0634551483775756	0.0692605540954374	0.0678460747336536	0.069288289450723	0.0678953564571845	0.0659440778473299	0.0712720882839744	0.0710832393564692	0.0713008926559838	0.0709796638841744	0.0710962775750483	0.0711317856637676	0.0713138865115026	0.0713956602591273	0.0712938305657906	0.07002273356232	0.0712422093440113	0.0712580221398235	0.0711800914975709	0.0712975575212633	0.0710693445154398	0.07130544688732
Metabolism	Nucleotide Metabolism	0.06355225297473	0.0570779985568371	0.0551889708553503	0.0624259419000506	0.057848115366244	0.0569091316983671	0.057428507667052	0.0616228152458367	0.0574590408129045	0.0578475100559096	0.0596654361727175	0.0562138548283031	0.0569536654228338	0.0561300190906539	0.0574435602783798	0.0590468694526487	0.0542653913852416	0.0542646701950005	0.0542429664847696	0.054170111250697	0.0542946415650908	0.0541486956629565	0.0542289652213518	0.0542547986290931	0.0543426941060208	0.0540209335555659	0.0542497877573652	0.054258861728744	0.0542503598949399	0.0542764589336529	0.0541546121613633	0.0542211360836031
Metabolism	Xenobiotics Biodegradation and Metabolism	0.033554535778906	0.039347286207789	0.0404611191403954	0.0361188082245972	0.0401247995298042	0.0397851437672348	0.0394693335267676	0.0355925196757509	0.0402744837491834	0.0361042376764086	0.0365917767933685	0.03764751634513	0.0380478866155327	0.0396676442404672	0.0395848586789777	0.0390003999182211	0.0436146276316567	0.0434154742816967	0.0435801725211006	0.0428425558893	0.0431385577472952	0.0434271273121101	0.0434233808212066	0.0436619871163172	0.0432040933757983	0.0414268845167195	0.0435572046822323	0.0435393230961073	0.043308993731348	0.0431970693646626	0.0432652015258246	0.0429656039227249
Metabolism	Lipid Metabolism	0.0359407095243902	0.0351711922432193	0.0337817579697621	0.0361068148879285	0.035371490009645	0.0357705996024061	0.0346999104713927	0.0351190710067163	0.035216515799711	0.0351897197334395	0.0353518982411855	0.0344840932139219	0.0347661942930228	0.0341897700749138	0.0350385554947668	0.0351801243364363	0.0336690392660715	0.0336419839483893	0.0336632094220472	0.0336097925610155	0.0336619310252097	0.0337506864531114	0.0336847683550634	0.0335110555617033	0.0340635747816786	0.0338789449542357	0.0336918203663626	0.033581001288474	0.0337028846481621	0.033668858378794	0.0336826352622557	0.0339137374834968
Metabolism	Metabolism of Other Amino Acids	0.0263772249988798	0.0269893295759531	0.0276976943240972	0.0266253680134662	0.0274910196677572	0.0275415678238557	0.0277296297992887	0.0268939155485461	0.0275276037360691	0.0274347710384871	0.0272090616468578	0.0271121350136525	0.0270794330941533	0.0276015514708602	0.0269865258925881	0.0270959960723737	0.028681353253019	0.0287072318407704	0.0286337514614154	0.0287170776464076	0.0286833186318713	0.0286541565930694	0.0285401500932552	0.0287598889924043	0.028354520245738	0.0285576005496687	0.0286453541711735	0.0287424587040738	0.0286560071705061	0.02846218082402	0.0286658806690496	0.0282672688429396
Metabolism	Metabolism of Terpenoids and Polyketides	0.0253710169429067	0.0260834052676284	0.0229834245149714	0.0258200389565555	0.0253173698221076	0.0258659666480267	0.0236742437203481	0.0237268510394862	0.0251813201127743	0.0237215808813501	0.024471537248735	0.0250493774764603	0.024756394467671	0.0235870255837975	0.0254963871168875	0.0249846503116436	0.0222762433279813	0.0222489662487123	0.0222329616348027	0.022006101671172	0.0222119939539187	0.0224471426593023	0.0222661754302603	0.0219618951182671	0.0232810227224721	0.0226171813136431	0.0223138646229511	0.0220917993271696	0.0223048832732443	0.0223546415815915	0.0223412545843094	0.0228910161630225
Metabolism	Glycan Biosynthesis and Metabolism	0.0293494669958814	0.0241413195439217	0.0228336413443518	0.027348836477488	0.0233217356090365	0.0234485256536228	0.0230599840359261	0.0266057006400753	0.0230087637411879	0.0251202100552357	0.0255781520480502	0.0261885861257426	0.0253018410748344	0.0234186216196026	0.023863969820388	0.0241728582740159	0.0186632902778434	0.018687464070379	0.0187429092986943	0.0189905528912976	0.0189017903165307	0.0188281980384961	0.0189548836791438	0.0184498538687652	0.0198292510110167	0.0201117808995305	0.0187504890290543	0.0185759664220811	0.0188769235541021	0.0191824220949066	0.0188361279188313	0.0199462790185515
Metabolism	Biosynthesis of Other Secondary Metabolites	0.00849951633326268	0.00862543642917943	0.00839453895331077	0.00865351407354641	0.00875674473767542	0.00860111182587073	0.00854894971699074	0.00854985092605736	0.00878992324145523	0.00826529637294825	0.00854020304669302	0.00812816095489097	0.00832961414241742	0.00841333786500113	0.00938562464944383	0.00873392478195837	0.00864286603677363	0.00860399525954448	0.0086531655922795	0.00852205507996388	0.00855869966457863	0.0086259617468493	0.00866753299101049	0.00861128372174141	0.00865077991232108	0.00838522371787258	0.00864240028242074	0.00861617669872314	0.00860029568473154	0.00864485134663436	0.00859673072989077	0.00866873851803455
Environmental Information Processing	Membrane Transport	0.139719785001143	0.141938563730704	0.151544174986246	0.143331731148712	0.147630432078442	0.142802630606987	0.150010326972831	0.146516504333135	0.149075887624183	0.138793848721799	0.14341648115777	0.140930850130165	0.142613563090355	0.149131378998051	0.142805617635082	0.147709960120504	0.161031540227751	0.160926638131751	0.160688354427404	0.159211758963946	0.160134177289885	0.160079135383574	0.159925015352722	0.162042032406911	0.156881976948766	0.154553218553065	0.160616272419488	0.16128235222683	0.159817281833337	0.158984906797551	0.160125561691515	0.156795024477348
Environmental Information Processing	Signal Transduction	0.0574911523560757	0.0638918667548036	0.0628375441235691	0.0571153360467153	0.0620896465648192	0.0657492922282011	0.0637879483755652	0.0599836298248855	0.062301102257099	0.070664020598684	0.0640424349412525	0.0629460926341346	0.0638802543992354	0.0633881063283836	0.0651832309822536	0.0608990469861038	0.0653251886458118	0.065924554342361	0.0653844682629757	0.0672325085882839	0.0662930889589398	0.0659196789518428	0.0653806470388197	0.0654958852064891	0.0643763564424757	0.0694924007216612	0.0654743013943885	0.0658302423777687	0.0660494376619518	0.0656975906341523	0.0662066904716882	0.0646555352813116
Environmental Information Processing	Signaling Molecules and Interaction	1.34684123279252e-05	1.18887814533326e-05	9.96163374427005e-06	1.26780603417503e-05	1.17548449354953e-05	1.42827728932614e-05	1.18302335703505e-05	1.2142754583358e-05	1.27724074716814e-05	1.63377993430897e-05	1.40290112869987e-05	1.10127058614165e-05	1.13672752132949e-05	1.01012988944998e-05	1.47426146240865e-05	1.19975702974574e-05	8.836442063521e-06	9.10938835639658e-06	9.21963450290031e-06	9.61463447388716e-06	9.09257102794713e-06	9.5978827844137e-06	9.48868296704639e-06	8.33910513517266e-06	9.8102202007317e-06	1.09982839587959e-05	9.05358937493635e-06	9.26476843162403e-06	1.00103729316701e-05	1.0356381815006e-05	8.76937953505183e-06	9.27034486711196e-06
Genetic Information Processing	Translation	0.0563292357363478	0.0482592004821296	0.0465410137201577	0.0532981577451337	0.0464017137492089	0.0454461763238615	0.0456300563871604	0.051578056623564	0.045733257145319	0.0466857567633819	0.0488765433227787	0.051645368460661	0.0498113104617197	0.0470206879407981	0.0466643593438679	0.0481303231120662	0.0388171290300646	0.038569078773427	0.0389784831732574	0.038677725637712	0.038751841277497	0.0387638174298131	0.0393405265599449	0.0384725308362978	0.0410610445139616	0.0392984618177848	0.0389238724546192	0.0384947371936136	0.0389158821333907	0.0396307163494053	0.0386942489620417	0.0411685057445832
Genetic Information Processing	Replication and Repair	0.0499312939947181	0.0420637952103059	0.0388175683590925	0.0472784230168112	0.0406454285854566	0.0405341805606741	0.0393997126175368	0.0453932101955205	0.03985384928625	0.0422976081118104	0.0435192638162113	0.0436528451333514	0.0429428698451901	0.0397581128552192	0.0415156268679112	0.0420564857054386	0.0319580477368017	0.0317982317773684	0.0321899721126163	0.0321706360787116	0.0320988561884352	0.0321209549153323	0.0326843397874607	0.0314908343295694	0.0341240851558501	0.0334962920290279	0.0321302029314247	0.0316415479498801	0.0322428786053521	0.033016037028291	0.0320568021152908	0.0344454977696503
Genetic Information Processing	Folding, Sorting and Degradation	0.0253290042640542	0.0230909849587334	0.0218195135351243	0.0244550589257893	0.0225525932647135	0.0228839443842752	0.0223181533263236	0.023938473446317	0.0222877841434648	0.0238106554587861	0.0236564807386237	0.0235189798669624	0.0233134659801248	0.022272491516587	0.0226819723785263	0.0228689388965242	0.0200878729195425	0.0200911142977839	0.0201235926144293	0.0203141158662671	0.0202161761686143	0.0201422600508307	0.0202024605622532	0.0199861440672131	0.0206137299091606	0.0208082517563523	0.0201286349726578	0.0200488107947885	0.0202207562883664	0.0203083905868458	0.0201590214373285	0.0206093879073961
Genetic Information Processing	Transcription	0.00247979355736481	0.00211324241029966	0.00200694383291473	0.00232747348463048	0.00200101814421309	0.00196765835687811	0.00195709241451098	0.00223574961874798	0.00197182101486354	0.00202268631230224	0.00212133393143966	0.00227526691329181	0.00217970449310534	0.00203284130941912	0.00201011114658263	0.00208212206393186	0.00161053284277687	0.00159801333393174	0.00161981080371045	0.0016043015026696	0.00160610826979535	0.00160956989053542	0.00164038923605095	0.00159035764500041	0.0017337900928599	0.00164172717335005	0.00161633847817978	0.00159414661364053	0.00161964695226802	0.00165659805782707	0.00160491227237034	0.0017343906669071
Cellular Processes	Cell Motility	0.0138331251797136	0.0191852211017076	0.0213195488945525	0.0127386343191334	0.0167407128896816	0.0186273326344794	0.0183723566397306	0.0149405652126524	0.0171324331108917	0.021229075179947	0.017356978394972	0.0225179720298356	0.0207621342443528	0.0205956824649199	0.0176255378342953	0.0160364186275559	0.0195429679007166	0.0196561261278001	0.0196009882800421	0.0204460453519067	0.019805433486695	0.0198007417240504	0.0197677362711417	0.0195344399210374	0.0199210074740308	0.0217073097568182	0.019620445489325	0.0196603395198406	0.0198967120302454	0.0199913575914703	0.0198955216844715	0.0201683767152627
Cellular Processes	Cell Growth and Death	0.0133888901361368	0.0148144955922429	0.0156941732325097	0.0133714950322772	0.0141939321119662	0.0142960357389311	0.014115111753758	0.0136582518372631	0.0140852919669141	0.0146492400955788	0.0139098543722809	0.0153515511355894	0.0151658192906262	0.0149916660038039	0.0147316261816385	0.014142332911934	0.0136592875934815	0.0134355822149222	0.0138816470812879	0.0136516633286199	0.0135118582933737	0.0137497157623204	0.0142446448388616	0.013442174494029	0.0143787522242607	0.0138631649777685	0.0137607378286641	0.0134527100107826	0.0137259444923085	0.0143151230777896	0.0136485704115164	0.0150041849601174
Cellular Processes	Transport and Catabolism	0.00290863347859731	0.00303291817402427	0.0029873315300369	0.00292919975645329	0.0030913794096519	0.00312995226953626	0.00315975238178477	0.00298580068407746	0.00314530793921762	0.00312065323373347	0.00308393692035638	0.00294848287315099	0.00297199386886718	0.00304899504441982	0.00300226699698331	0.00303271572115527	0.00339306577295557	0.00341597530151362	0.00336507947656089	0.00340227419403378	0.00339545518197386	0.00337368380483216	0.00330346683149912	0.00342818333924849	0.00327800159179987	0.00333334548527319	0.0033765271333903	0.00342779410475935	0.00338663242068323	0.00329473698588505	0.00338322304827735	0.00318326441227392
Cellular Processes	Cell Communication	1.02830071044457e-05	7.54262362055196e-06	4.93172306901463e-06	9.6436054532389e-06	7.62989853028546e-06	7.29931456350998e-06	6.85369688382999e-06	8.87908313721378e-06	7.57217834360266e-06	7.8831137018101e-06	8.82592895120717e-06	6.40558056966198e-06	6.31972004517368e-06	5.71086371054089e-06	8.39640614435525e-06	7.97460971108821e-06	4.60904801364864e-06	4.81058978554465e-06	4.5823433995911e-06	4.71423194097404e-06	4.79114853855381e-06	4.91397323163502e-06	4.66453666396812e-06	4.48443479757539e-06	4.94513860564163e-06	5.73416317301939e-06	4.6688736262141e-06	4.63500591744278e-06	4.73756399882277e-06	4.8062620941473e-06	4.90790864361415e-06	4.91496679655388e-06
Human Diseases	Infectious Diseases	0.0210367791954863	0.0175758751036645	0.0145082283881451	0.0194865427281515	0.0166231453244495	0.0180783115293545	0.0161726375106114	0.0191449153034371	0.0162930115503737	0.0208627309526086	0.0195206911622513	0.0171489076811818	0.01767159243369	0.0154318928052968	0.0165659149391337	0.0168812697520181	0.0114223819154541	0.0116278028238968	0.0116263442248561	0.0123527448037147	0.0120188540440002	0.0120169790616025	0.0120753817663029	0.0110491599950309	0.0124348101416194	0.014818118591814	0.0116455185962613	0.0113278891216418	0.0119151868940372	0.0122663866445729	0.0120765032224474	0.013082177284304
Human Diseases	Cancers	0.00162872883868834	0.00205394768937158	0.00233444932069105	0.00170363925323018	0.00202598212762869	0.00201363182587141	0.00210907780834581	0.0017939935872088	0.00206841974113156	0.00189445798468653	0.00185806076462497	0.00220419098035643	0.00211439141065645	0.00223554998231903	0.00198084580745502	0.00196033949314907	0.00244682530069289	0.00244249083508077	0.00244027987638298	0.00242177002965394	0.00242536396024361	0.00243086665054506	0.00241952414873622	0.0024660651777291	0.00240601312607872	0.00234220630023116	0.00243986394403028	0.00245246808774757	0.00242962314294914	0.00240719509411692	0.00242815381202805	0.0023858262061176
Human Diseases	Neurodegenerative Diseases	0.00212277826759616	0.00193689869677223	0.00186688714648503	0.00194596045358283	0.00186737988251336	0.00193167896369325	0.00194877277297371	0.00203461664176216	0.00188649211246468	0.00217959595801371	0.002082009078783	0.00205022330912563	0.00201222996844291	0.00193193918837176	0.00179072287119416	0.00186005191797304	0.00179856077909422	0.00181756202547825	0.00179273685667925	0.00185527519391804	0.00182088845008939	0.00180884044225648	0.00178346008919	0.0018029596214497	0.00180863170848831	0.00193743928625831	0.00179969411597351	0.00181193473781251	0.00181736696071522	0.00178382148616601	0.00182078184262229	0.00178339382484956
Human Diseases	Endocrine and Metabolic Diseases	0.000636499205748072	0.000563109740986606	0.000517689687559693	0.0006095142347795	0.000547567355426787	0.000548026624637905	0.000527418211527586	0.00059244900786959	0.000540265785663528	0.000574152648061168	0.000580623566600322	0.000555135320902362	0.000560680779045432	0.000524997062151374	0.000539300995604583	0.000561287131241398	0.00043419688965236	0.000429804406925837	0.000439990464094297	0.000436005157899487	0.000433071145138802	0.000438925022271887	0.000451424146348607	0.000424704979547877	0.000464948843311743	0.000456673043266362	0.000437940053041179	0.000427470703566047	0.000438448172302943	0.000454565392641787	0.0004366351224433	0.000478269369023055
Human Diseases	Immune Diseases	0.000522943181835615	0.000423536828114439	0.000349899465213945	0.000506757899856574	0.00045162379465675	0.000468695610398093	0.000445551166354402	0.000491488382615153	0.000442890594374714	0.000499566243566745	0.000495029269705036	0.000387802540243132	0.000407153515267876	0.000389933469021224	0.000437392944259594	0.00044820744640991	0.000405192209225369	0.000414849513551492	0.000400494676372034	0.000420095458636709	0.000417563125133685	0.000406722964475778	0.000390092273471148	0.000410158393538064	0.000388163083544644	0.000432864419268301	0.000403519687717984	0.000413463440143212	0.000410875058781047	0.000390625399553915	0.000410812175106849	0.000370177119999112
Human Diseases	Substance Dependence	0.0001848893036561	0.000281995947271933	0.000338061444331811	0.000177836311579225	0.00024561163147955	0.000260394961386281	0.000272608078904819	0.000200027195095137	0.000256585024667212	0.00025068345049162	0.000224533175366308	0.000360326633910416	0.000313664872198547	0.000320501692590467	0.000274640490030891	0.000228378915050336	0.00032785367033309	0.000328873352460926	0.000325634880318723	0.000330015070207177	0.000326373202776253	0.000324932902144063	0.000318657588366121	0.000332566408980551	0.000330452143043552	0.000322442162615696	0.000326685124702953	0.000330741755537385	0.000327323418557205	0.000318938061380468	0.00032549179930901	0.00031916184153798
Human Diseases	Cardiovascular Diseases	5.88471468051667e-05	7.42659935765512e-05	8.66279430347247e-05	6.0346793132604e-05	7.5602092566689e-05	7.56909993439053e-05	8.32130428308469e-05	6.91202866482059e-05	7.78465358601653e-05	7.78427778300303e-05	7.25710873833642e-05	7.731352807265e-05	7.75100200880552e-05	8.41835042622457e-05	7.60768789227848e-05	7.15187576208624e-05	0.000100753273448143	0.000101012257558427	0.000100275140836075	0.000101007058194257	0.000100085916302937	9.93999705986642e-05	9.83211495065277e-05	0.000102695035004681	9.51531626107728e-05	9.54342212496272e-05	0.000100237746182228	0.000101918902670994	0.00010001457922739	9.69687062507357e-05	9.96880807587674e-05	9.34149573668737e-05
Organismal Systems	Endocrine System	0.00335498967492705	0.00330245443603816	0.00298578004272825	0.00340903052796289	0.00335165222966307	0.00351135870374771	0.00330163030587309	0.00325337029141424	0.00331184594546392	0.00344888586867855	0.00336640251980101	0.00317425123152856	0.00320542431201328	0.00314221498746141	0.0033241313660887	0.00328970259542284	0.00330173521586483	0.00333902296206897	0.00326899302627691	0.00334767765568505	0.00334824637952509	0.00330107889936791	0.0032106118892552	0.00332284153374754	0.0032334237798439	0.00337046563112283	0.0032898473265164	0.00333714862067109	0.00331975582455329	0.00321688364602152	0.00331273378515201	0.00311539710649694
Organismal Systems	Environmental Adaptation	0.00225858209413365	0.00231540644516696	0.00251329832499843	0.00217523663301331	0.00221885286617584	0.00227165785549475	0.00229480790762303	0.00221952244437225	0.00221164572759786	0.00236258318856648	0.00225210384560332	0.0026596184298018	0.00248612185603981	0.00245674596665794	0.00224146833710451	0.00219820790182247	0.00226265791117172	0.0022608872294386	0.00226543207565323	0.00229488280812004	0.00227486115940784	0.00226947725464694	0.00227373462004857	0.00226189994936782	0.00232305085969437	0.00234419019052184	0.00226604254829612	0.002262796945024	0.00227481577931403	0.00228366261701664	0.0022707476683454	0.00233133008734153
Organismal Systems	Nervous System	0.00100186038813609	0.00122324222631453	0.00132487523685655	0.00104374369939546	0.00120827950012184	0.00122305534405418	0.0012443197667899	0.00106969797005426	0.00123065318089593	0.00115185880220141	0.00112185790633549	0.00129222005098873	0.00123528975373056	0.001292310365864	0.00130765050781496	0.00117237208900874	0.00142262177700994	0.00142396828959895	0.00141299053109183	0.0014134305044389	0.00141505066539792	0.00141346513075752	0.00139353751363258	0.00143426919565409	0.00139341801495758	0.0013731379139735	0.00141651541309026	0.00142990779536523	0.00141490067786564	0.00139174003410717	0.00141261718854976	0.00136499772836986
Organismal Systems	Immune System	0.000930945667075156	0.000680149447865967	0.000613896663887126	0.000866699820870422	0.000708908416231284	0.000696627985100248	0.000712623346778814	0.000850436634989907	0.000702262569220968	0.000768034381221665	0.000803650340466604	0.000686998453927901	0.00069839911255631	0.000660346680216166	0.000674444939503547	0.000742271822273923	0.000603234594489497	0.000609412064026006	0.000596619692929422	0.000609677866454255	0.000610244379218133	0.000599844838848146	0.000587164525037912	0.000605650071421577	0.000595525694893562	0.000618789279397165	0.000599762691415708	0.000607327103431512	0.000604440762944532	0.000589061310444049	0.000602775056148992	0.000575523454318791
Organismal Systems	Digestive System	0.00132395675410227	0.000838540530305816	0.000490240355318212	0.00113494875539689	0.000810610138629706	0.000886448741384597	0.000765594270385546	0.00111315110795339	0.000769224336215006	0.00120118818136018	0.00112188786880703	0.000701104224443884	0.000790241063729245	0.000609442980144984	0.00118055429323176	0.000860864450452251	0.000291042998559839	0.000293522120462536	0.000304475669380039	0.000355247848278093	0.000316144640181779	0.000319481108763592	0.000333431776228318	0.000259389537387223	0.000366043630453573	0.000500711886548657	0.000302615462778093	0.000282307288374528	0.000325407938065304	0.000352157426592129	0.000323143927511815	0.000406551726113599
Organismal Systems	Excretory System	0.000163278498508854	0.000156753685350262	0.000134976118743088	0.000167870723148986	0.000160155408114307	0.000161134851715109	0.000150655742208565	0.000157139599886751	0.000156210046629838	0.000160374463746723	0.000159683046696	0.000138117109522493	0.000143300712287171	0.000140201024529715	0.000169579735604962	0.000159249361735367	0.000143037101596453	0.00014345439582547	0.000142770505958585	0.000143142260187103	0.000144124637084639	0.000143674390720398	0.000142157609363391	0.000142537911807747	0.000142413521462611	0.000144716182580799	0.000142927952973052	0.000143084881138219	0.000143373117257023	0.000143099197337967	0.000143703483475612	0.000141637838257438
Organismal Systems	Circulatory System	9.07133781417032e-05	0.000125158129179383	0.000158978392119669	8.64803719673572e-05	0.000113983484900808	0.000113716090175247	0.000126008937500066	9.94938410597845e-05	0.000116391777303259	0.000117671604291698	0.000106090359072301	0.000159508663146605	0.000141195825446758	0.000147567382162105	0.000117475878474289	0.000107500176167462	0.000145896321725455	0.000144394162025087	0.000145923208426767	0.000145638499775422	0.000143586331309225	0.000144255219965436	0.000145497085549551	0.000147065514138193	0.000148631850760219	0.000140890447723403	0.000145521686381535	0.000145787656887292	0.000145104491498631	0.000144874358243418	0.000144227104719334	0.000148302392894381
Organismal Systems	Sensory System	1.05029222320544e-08	1.1166921885689e-08	7.1901072594015e-10	3.01751688309045e-08	1.12067635052911e-08	8.24203416904134e-09	5.35588363192051e-09	6.50994051836424e-10	4.2275836432968e-09	4.08312630621447e-10	2.02378920246569e-09	3.55792942779804e-09	1.861852312462e-09	1.13629022059356e-09	1.92269147680397e-07	6.03280734376698e-09	5.74958565188166e-11	3.46790298102981e-10	2.77132046367321e-09	1.20198769387654e-10	3.49170626244165e-10	2.72430035654408e-10	2.02882036286503e-09	8.92326475791357e-11	2.50243752562733e-10	2.56779379264646e-10	1.02775913933743e-10	6.19895722406235e-10	1.65186247767691e-09	9.98289260902938e-10	3.46135242791265e-09	4.2117632605778e-09
