# Supplementary material for: Effects of a High-Fat Diet on Intestinal and Gonadal Metabolism in Female and Male Sea Cucumber Apostichopus japonicus
Source: Biology (Basel). 2023 Jan 29;12(2):212. doi: 10.3390/biology12020212 (PMC9953091; doi:10.3390/biology12020212)
Supplement: Supplementary file 1 [file biology-12-00212-s001.zip › 16s rDNA SEQ/4.Tax4Fun/pathway.L2.gro.tsv]

Level_2	CF	CM	HF	HM
Membrane Transport	0.145436768607275	0.144309698434739	0.160504831522993	0.158632074368488
Amino Acid Metabolism	0.125931117312676	0.126784936133097	0.142006694185154	0.14033192508173
Carbohydrate Metabolism	0.130192780921766	0.128085459746087	0.124724487862169	0.124787472642263
Metabolism of Cofactors and Vitamins	0.0696546439828492	0.0700910960082377	0.0711972154648225	0.0711376117111394
Energy Metabolism	0.0656101267334128	0.0669262813773063	0.0711966867737559	0.0710836545041924
Signal Transduction	0.0616183020343293	0.0641630361408933	0.0658695024994405	0.0659728193731748
Nucleotide Metabolism	0.0590067167830585	0.0575949945142939	0.0542337800492751	0.0542218555276569
Translation	0.0491854513459455	0.0480709508188241	0.0387963915897517	0.039523433646175
Xenobiotics Biodegradation and Metabolism	0.0380566932314056	0.0383648505021612	0.0433879854150854	0.0430580467769272
Replication and Repair	0.0430079515675145	0.0419495827026728	0.032063984115787	0.0328941679480959
Lipid Metabolism	0.0352451932144325	0.0349271088984247	0.0336490583240764	0.0337729321454324
Metabolism of Other Amino Acids	0.0271682187189805	0.0272558847456302	0.0286721160640266	0.0285439088971462
Metabolism of Terpenoids and Polyketides	0.0248552896140038	0.0246560341499149	0.0222064350055521	0.0225244579485505
Glycan Biosynthesis and Metabolism	0.0250136512875379	0.0245816253448822	0.0187773678051438	0.0192636549935093
Folding, Sorting and Degradation	0.0232984657631663	0.0230513461224499	0.0201454670683668	0.020362122956612
Cell Motility	0.0169696871089564	0.0191570289858463	0.0197693098829238	0.0201076337826831
Infectious Diseases	0.0178283043854125	0.0175470014095692	0.0117737060793573	0.0124458238120872
Cell Growth and Death	0.0141915481793856	0.0146284227447957	0.013697071700862	0.014018648497901
Biosynthesis of Other Secondary Metabolites	0.00857870787448669	0.00857326063185103	0.00861069501159267	0.0086006496113286
Endocrine System	0.00330878327654431	0.00328285735330728	0.00330502594522394	0.00327445696504725
Transport and Catabolism	0.00302812096052027	0.00304429407473551	0.00338464798782719	0.00333294064779278
Environmental Adaptation	0.00228342057137228	0.00235856190664927	0.00227047912598184	0.00229457958694424
Cancers	0.00195793130637948	0.00203953202054738	0.00243664824738307	0.00241141871416243
Neurodegenerative Diseases	0.00195687160317234	0.00197415805054611	0.00181003543226942	0.00182038299536072
Transcription	0.00213612147744498	0.00208698589811703	0.00160988544055885	0.00165019378842535
Nervous System	0.00116738426646535	0.00122552658210498	0.00141616670094772	0.00139965434578488
Immune System	0.000757535997849865	0.000717051037423385	0.000602731004053119	0.000599150669124289
Digestive System	0.000920436331684553	0.000904313424798043	0.000309091962405177	0.000357367410804712
Endocrine and Metabolic Diseases	0.000567784258566967	0.000554555411158771	0.000436015276484894	0.000449368837449552
Immune Diseases	0.000457562041130621	0.000438497002856029	0.000408146076800535	0.000402562548014383
Substance Dependence	0.000245178109213107	0.000278664281788225	0.000326863384448363	0.000325154538335531
Excretory System	0.00015649557845949	0.000153339437594034	0.000143112351567973	0.00014311952181034
Circulatory System	0.000114316578130502	0.00012667520825806	0.000145282042864392	0.000145417498638527
Cardiovascular Diseases	7.29642872423367e-05	7.68578862550197e-05	0.000100443725181214	9.78537945396736e-05
Signaling Molecules and Interaction	1.22509367312179e-05	1.27950853740656e-05	9.16229266391062e-06	9.69166763936598e-06
Cell Communication	7.8828690452613e-06	7.38605014717999e-06	4.69628829643635e-06	4.918735356932e-06
Sensory System	9.75246237908468e-09	2.64397140576752e-08	7.54432382503175e-10	1.44412027440471e-09
