# Supplementary material for: Effects of a High-Fat Diet on Intestinal and Gonadal Metabolism in Female and Male Sea Cucumber Apostichopus japonicus
Source: Biology (Basel). 2023 Jan 29;12(2):212. doi: 10.3390/biology12020212 (PMC9953091; doi:10.3390/biology12020212)
Supplement: Supplementary file 1 [file biology-12-00212-s001.zip › 16s rDNA SEQ/4.Tax4Fun/pathway.L3.gro.tsv]

Level_3	CF	CM	HF	HM
ABC transporters	0.12578525693613	0.124651921297089	0.147222602153738	0.144615808274375
Two-component system	0.060232466535006	0.0627969489169225	0.0645374059261667	0.0646312221476387
Purine metabolism	0.0358306024740465	0.0351202886206116	0.0342128491070258	0.0341436522529093
Aminoacyl-tRNA biosynthesis	0.0295249381378817	0.0289164533686485	0.0239363644362305	0.0243174081228313
Glycine, serine and threonine metabolism	0.0223345530369429	0.0228965053878394	0.0310637757395713	0.0301355351875466
Porphyrin and chlorophyll metabolism	0.0206386850314862	0.0210041327471811	0.0250577088465784	0.0246598576048651
Arginine and proline metabolism	0.0205453270665209	0.0209237404430184	0.0243735460759877	0.0240782780590657
Pyrimidine metabolism	0.023176114309012	0.0224747058936822	0.0200209309422493	0.0200782032747476
Nitrogen metabolism	0.0173081479634155	0.0181131886969262	0.0209316321066527	0.0208164308058745
Oxidative phosphorylation	0.0159178080517587	0.0162929091900149	0.0156681885295096	0.0159098032702428
Ribosome	0.0176830933455559	0.0173097940471926	0.0138872150581462	0.0141732160624132
Glyoxylate and dicarboxylate metabolism	0.0132293283699419	0.0137421344706366	0.0173588933741656	0.0170601694554438
Amino sugar and nucleotide sugar metabolism	0.0160633135152554	0.0154818644045829	0.0122364559059281	0.0124214428440597
Methane metabolism	0.0127133338697479	0.0127746086538375	0.0148517997364721	0.0145721711005588
Peptidoglycan biosynthesis	0.0151975647805618	0.0147443329656843	0.0111298684231503	0.0114035042911371
Pyruvate metabolism	0.0129948779890851	0.0129272199795594	0.0131460825613181	0.013144384561494
Cell cycle - Caulobacter	0.0128276549680065	0.0131993915813891	0.0119942021096523	0.0123163261606652
RNA degradation	0.0128444439996619	0.0127456608222974	0.0119231622863602	0.0119495328337212
Fructose and mannose metabolism	0.0129684670541291	0.0125711522458003	0.0119089180825161	0.0119166070842247
Bacterial secretion system	0.012255763002805	0.0134574434872553	0.0113406873194531	0.0119160775310412
Cysteine and methionine metabolism	0.0109184916897393	0.0107130151231806	0.0106966113597798	0.0106096979354185
Alanine, aspartate and glutamate metabolism	0.0103788756597197	0.0102770894602536	0.0099071630200795	0.00992418464828208
Pentose phosphate pathway	0.00996010608409859	0.0098425044948969	0.0101857442326254	0.0101295621102974
Flagellar assembly	0.00892899861373597	0.0102680504006361	0.0101776399750164	0.0104509814741713
Starch and sucrose metabolism	0.0124765678466507	0.0117293526761384	0.00730363248014102	0.00768206535110744
Glutathione metabolism	0.00928816140480845	0.00942998473623523	0.0101907451600014	0.0101465153901412
Homologous recombination	0.0113026323055256	0.0110521174723703	0.00802281416895602	0.00827870389030468
Butanoate metabolism	0.00896058227745449	0.0090661523281779	0.0101606071111122	0.0100991122214524
Phenylalanine, tyrosine and tryptophan biosynthesis	0.0098895854090206	0.00964053607928518	0.00878661633743484	0.00882607778060878
Histidine metabolism	0.00881144720898928	0.00882597689342949	0.00955327546423881	0.00947564725457688
Glycolysis / Gluconeogenesis	0.0102023038685555	0.00974169855786603	0.00828063233588127	0.00832614779696733
Carbon fixation pathways in prokaryotes	0.00873752684710903	0.00881576654916283	0.00942913121686486	0.00936347628117512
Bacterial chemotaxis	0.00804056830377802	0.00888876360390101	0.00959164128965945	0.00965661055118133
Glycerophospholipid metabolism	0.00952223542869332	0.00935678192056496	0.00835554302202367	0.00843899955300136
Lysine biosynthesis	0.00937184781926875	0.00923705186362012	0.00830543649045969	0.00839516681535765
Nucleotide excision repair	0.00971709717199949	0.00946890164426159	0.0072554617508444	0.00743001465878922
Valine, leucine and isoleucine degradation	0.00743099680352377	0.00765825704494225	0.00920830833179385	0.00910541477715041
Phenylalanine metabolism	0.00709626187784092	0.00727320506537191	0.00955791960516745	0.00930086498201977
Mismatch repair	0.0096672886227483	0.00937843811584169	0.00693676433249133	0.00712825350521408
Fatty acid biosynthesis	0.00801067380790811	0.00808288759635269	0.00799007292281966	0.00804834381772543
Nicotinate and nicotinamide metabolism	0.0074973439355787	0.00748679510790354	0.00765601488346201	0.00762250714717133
Terpenoid backbone biosynthesis	0.00810224314976057	0.00795983265316643	0.00676320677365821	0.00683557314550725
Pentose and glucuronate interconversions	0.00646503669042104	0.00651731905436254	0.00766204632684759	0.0075873661526132
Pantothenate and CoA biosynthesis	0.0067812381963133	0.00672092657756548	0.00633131149560646	0.00635574798999417
Benzoate degradation	0.00582557274823459	0.00592491323871336	0.00719868101833651	0.00711185132686275
Propanoate metabolism	0.00572662993118528	0.00582821618930328	0.0064561717422591	0.00641527287684517
Tyrosine metabolism	0.00604855185450443	0.0060065262222702	0.00617983651090476	0.00619079971322316
Ubiquinone and other terpenoid-quinone biosynthesis	0.00589118710555387	0.0061779255750658	0.00579699940234264	0.00593525699845232
Lipopolysaccharide biosynthesis	0.0052832529372334	0.00585040218170403	0.00627945720168685	0.00635572362678537
Citrate cycle (TCA cycle)	0.00589766090574152	0.0060487788358898	0.00583270940650246	0.00589730296045519
Thiamine metabolism	0.00577698690298001	0.00570477521670332	0.00563811982791894	0.00562080229720475
Base excision repair	0.00610048145571613	0.00600345964458667	0.00509731369022296	0.00518841359804775
Valine, leucine and isoleucine biosynthesis	0.00527818789948723	0.00524455953556211	0.00574410334025511	0.00567763018736423
Aminobenzoate degradation	0.0051487473411816	0.0051461927932849	0.00576385551108681	0.00569625862057953
Protein export	0.00601237018948679	0.00592595684655056	0.00468500139596865	0.00479588599489571
DNA replication	0.00592545678518039	0.00574513196125415	0.00455422143224189	0.00463847857208505
Galactose metabolism	0.00648999741385175	0.00588068921176095	0.00418893773173481	0.00422976902216385
Glycerolipid metabolism	0.00596224618494024	0.00555491392904695	0.0041597023871659	0.00421758441543803
One carbon pool by folate	0.00499257898010257	0.00491789690078841	0.00493698770517428	0.00490217223563112
Lysine degradation	0.00489443995978113	0.00504180820305672	0.00481872281073541	0.00487501470281991
Folate biosynthesis	0.00524096718905325	0.00512732256919076	0.00408336328445803	0.00417531579090586
Selenocompound metabolism	0.00480644533369125	0.00476615301066439	0.00447679642291136	0.00449822863429678
Phosphotransferase system (PTS)	0.00739574866833971	0.00620033365039389	0.00194154204980172	0.00210018856307121
Sulfur metabolism	0.00424815315634425	0.00428897878814547	0.00448317715004588	0.00448216623224295
Carbon fixation in photosynthetic organisms	0.00425409604443794	0.00423370447626913	0.0038365819722702	0.00390856801401715
Inositol phosphate metabolism	0.003560924684297	0.00360060584647941	0.00436324844473513	0.00429942892785893
Geraniol degradation	0.00346755429600562	0.00360661096841212	0.00434939476683341	0.00435325991697236
Biotin metabolism	0.00433001349395161	0.0044456211181041	0.00340236714142439	0.00353081797400843
Fatty acid metabolism	0.00352382090953332	0.00362999623436147	0.00418762315823924	0.00415663104811988
Sulfur relay system	0.00402117860942915	0.00396096134456004	0.00328856597181744	0.0033450967733831
Riboflavin metabolism	0.0035522412820684	0.0035338146220057	0.00345156319732245	0.00346135445110789
Ascorbate and aldarate metabolism	0.00334928196745817	0.00329833655111061	0.00368778776295778	0.00365085958461185
Vibrio cholerae pathogenic cycle	0.00315985565018577	0.00350887002381515	0.00353642668027978	0.00361084885641789
Tryptophan metabolism	0.00293255102733692	0.00304666481126692	0.00381137909874548	0.00373761303829636
Chloroalkane and chloroalkene degradation	0.00315051577190447	0.00316577992711682	0.00356990153913888	0.00355074265507473
Vitamin B6 metabolism	0.00307454155877948	0.00307917129195564	0.0031905486677128	0.0031970050631718
Bisphenol degradation	0.00285217587293815	0.00286378385079845	0.00321277431166495	0.00319437557988845
Taurine and hypotaurine metabolism	0.00258180225237836	0.00266950346632053	0.0034284016453926	0.00334471633975814
Drug metabolism - other enzymes	0.00313099179779377	0.00301754431223838	0.00282112970412536	0.00280574353070955
Phosphonate and phosphinate metabolism	0.00230484566828445	0.002361980404291	0.00307317469192443	0.0030221677562757
Peroxisome	0.00232249907016556	0.0023478024072872	0.00272534816478572	0.00267504826283535
D-Alanine metabolism	0.00293530436216496	0.00278243091556213	0.00209181606724222	0.00213602925106245
Limonene and pinene degradation	0.00250119304157311	0.00247684829145896	0.00243335395607901	0.00245623856894087
Polycyclic aromatic hydrocarbon degradation	0.00255977156879192	0.00248257858295718	0.00234486805150599	0.002363803506964
Plant-pathogen interaction	0.00228342057137228	0.00235856190664927	0.00227047912598184	0.00229457958694424
Streptomycin biosynthesis	0.00230811216860475	0.00227736078076873	0.00222948728318302	0.00224140636270517
Photosynthesis	0.00242971663083228	0.002402676762049	0.00199603184746216	0.00203066014609738
Biosynthesis of unsaturated fatty acids	0.00209168297707306	0.00219666174531368	0.00221504149722817	0.00224985982359774
beta-Alanine metabolism	0.00189930712437637	0.00197163632293917	0.00240544228536335	0.00238829951728856
Legionellosis	0.00227061594817928	0.00229373249474552	0.00194142495571942	0.00199355438624057
Pertussis	0.00211715166048524	0.00229087036425916	0.00184874194803746	0.00202909100228799
Naphthalene degradation	0.00190452884410995	0.00192488822469317	0.00222566120461934	0.00221757082793529
C5-Branched dibasic acid metabolism	0.00184770232364021	0.00180943489952147	0.00195262036344454	0.00192798169266839
RNA polymerase	0.00203606443049775	0.0020030582865761	0.00160354184607782	0.00163911616497091
Biosynthesis of siderophore group nonribosomal peptides	0.00195571714224745	0.00201083560419706	0.00160907952400173	0.00168482523958895
Staphylococcus aureus infection	0.00352734173057615	0.00282119265979608	0.000379815690136135	0.000470805023467256
Nonribosomal peptide structures	0.00237464133618392	0.00227174192499055	0.00116665818887891	0.00125976852745091
Nitrotoluene degradation	0.00155185953194226	0.00160403663974542	0.00183163964270719	0.00180907909218253
Linoleic acid metabolism	0.00157758602760832	0.00157430493938574	0.0017461394989814	0.00172988815127182
Atrazine degradation	0.00139319367586993	0.00142134252953454	0.0019364438434345	0.0018741082358913
Carotenoid biosynthesis	0.0015036346058512	0.00149249659357859	0.00182339648322309	0.00177363472339034
PPAR signaling pathway	0.00153633864996275	0.00156290734574149	0.00174452797743354	0.00172227089105926
Penicillin and cephalosporin biosynthesis	0.00143629776756675	0.00151329491849466	0.00174785139431565	0.00171545137175687
Drug metabolism - cytochrome P450	0.00133408327404616	0.00138838163373287	0.001863074602001	0.00182506979638318
D-Glutamine and D-glutamate metabolism	0.00174758643060693	0.00168957662195005	0.0013667262104656	0.00139159673176606
Cyanoamino acid metabolism	0.00152141876666287	0.00149909402634612	0.00153053734068127	0.00150948639794121
Tuberculosis	0.00160087287359222	0.00156681021984997	0.00123648905889143	0.00126879365397404
Caprolactam degradation	0.00122526786032078	0.00126479881936211	0.0015744570780005	0.00155804178857872
Other glycan degradation	0.00272462520451716	0.00219529186385303	0.000274985653963885	0.000349816100251907
Styrene degradation	0.001122503330227	0.00117399716431227	0.00163317652850767	0.00158900734427617
Chlorocyclohexane and chlorobenzene degradation	0.00119340925272548	0.00123366764643125	0.00140478838262496	0.00140776091989479
Meiosis - yeast	0.00114370354843279	0.00119864039177541	0.00142347494657108	0.00142735472599977
Steroid hormone biosynthesis	0.0010999124584191	0.00114517108742229	0.00145830373599446	0.0014408281739273
Sphingolipid metabolism	0.00130205733813332	0.00124763587380133	0.00131405565812084	0.00128033385062432
Lipoic acid metabolism	0.00140512819246756	0.0014191864685042	0.0011387403295037	0.00116538181222172
Metabolism of xenobiotics by cytochrome P450	0.0011093470272345	0.0011468128153415	0.00140279925646795	0.00139488718086392
Tropane, piperidine and pyridine alkaloid biosynthesis	0.00126872152437852	0.00126829456665043	0.00123267281426839	0.00126213630382504
Toluene degradation	0.00112053408570269	0.00116708274061785	0.00120850800839635	0.00122004633591139
Biosynthesis of ansamycins	0.00139175481247425	0.00133336172781934	0.000950187795131616	0.000998188079015236
Salmonella infection	0.00114378991040924	0.00124301945047308	0.00112044933815107	0.00115535266694463
Ethylbenzene degradation	0.00110942091382159	0.00107175451850643	0.000868511349166297	0.00089248071767991
RNA transport	0.00136778109542022	0.00125572552777511	0.000597841442098721	0.000635601858638199
Epithelial cell signaling in Helicobacter pylori infection	0.00122412143248828	0.00117298474004283	0.000690685714903992	0.00074691388169782
Chemical carcinogenesis	0.000793478658583966	0.000838751951872261	0.00110078061020366	0.00109186581156979
Polyketide sugar unit biosynthesis	0.00102091635915407	0.000992196350341507	0.000889972477650671	0.00089947295329509
Alzheimers disease	0.00102289864209374	0.00100472878642094	0.000864828279731099	0.000863285326546556
Synthesis and degradation of ketone bodies	0.000788477932011386	0.000794076742215261	0.000923714470709967	0.000915618573537409
Novobiocin biosynthesis	0.000806576811312292	0.000796090129000167	0.000848215750427035	0.000839048306607672
Adipocytokine signaling pathway	0.000730164853117207	0.000741310194940737	0.000913966970442787	0.000889728947638817
Bacterial invasion of epithelial cells	0.00151938231081693	0.00128838092769076	0.000206572941630548	0.000250786140230835
Phosphatidylinositol signaling system	0.000768057969609817	0.000756575256764147	0.000686039242486261	0.000696974843324199
Steroid degradation	0.000708098153418099	0.000721681792959137	0.000679319868543281	0.000702707937031964
Phenylpropanoid biosynthesis	0.000705688371115619	0.000702786330349084	0.000684503420339939	0.000679283419714167
beta-Lactam resistance	0.000854836533915667	0.000803752979761892	0.000548761629682596	0.000558450209076735
Arachidonic acid metabolism	0.000558936465944629	0.000566144958235567	0.000713677912656709	0.00068737494410017
Lysosome	0.000649351187185039	0.000636994773673715	0.000558036050948933	0.000561062142096345
Zeatin biosynthesis	0.000669870631244534	0.000652167357725205	0.000505556603477802	0.000517392546704257
Insulin signaling pathway	0.000726644659912522	0.00068031631163354	0.000446591674579655	0.000458185166526874
MAPK signaling pathway - yeast	0.00056908528153377	0.000558678898787304	0.000558169952314141	0.000561764934688424
Xylene degradation	0.000555054340889648	0.000552152126340317	0.000563065234628375	0.000567907506470918
Glutamatergic synapse	0.00045696812718754	0.000471724253794011	0.000614483303377416	0.000599758173505997
N-Glycan biosynthesis	0.000666466124639774	0.000650905504257863	0.00039553121070817	0.000421281821317042
GABAergic synapse	0.000467269312804264	0.000480705042529638	0.000549621174463907	0.000544342099377445
Dioxin degradation	0.000508441310185117	0.000504676893272509	0.000511108116169909	0.000516099468625783
Huntingtons disease	0.000489636081035716	0.000508246331668561	0.000489601084534472	0.000495390881916685
Retinol metabolism	0.000473732114514299	0.000473527813269597	0.000513490683318373	0.000511392346404893
Ribosome biogenesis in eukaryotes	0.000598382951850614	0.000580079910134942	0.000373849981464721	0.000394625295694833
Tetracycline biosynthesis	0.00047638169017401	0.000466087663852803	0.000464225852945556	0.000463037245871859
Fluorobenzoate degradation	0.000380198500340861	0.000408914292960217	0.000541378598003995	0.000532889535315575
Biosynthesis of 12-, 14- and 16-membered macrolides	0.000538886662176544	0.000518271874142451	0.00031549829442793	0.000349048812021288
Pathways in cancer	0.000362850567461008	0.000380499200812601	0.000418245753768869	0.000415487035097601
Glycosaminoglycan degradation	0.000447058859256102	0.00041563951417771	0.000338422319557929	0.000335666896989068
Primary immunodeficiency	0.000422073050126363	0.000400417118499483	0.000343348033525563	0.000340711587767062
Caffeine metabolism	0.000253312861513537	0.000266852690378913	0.000444139389548793	0.000425024882065767
Biosynthesis of type II polyketide products	0.000270259827443092	0.000283612060937276	0.000425555089873096	0.000409436335431127
Type I diabetes mellitus	0.000390898736637944	0.000385581284292776	0.000298891864432738	0.000310639031475577
Stilbenoid, diarylheptanoid and gingerol biosynthesis	0.000325082238336401	0.000318470027535475	0.000316041984143722	0.000317602975009871
Isoquinoline alkaloid biosynthesis	0.000268521991710679	0.000278279005973516	0.000308425690698343	0.000305802617923453
RIG-I-like receptor signaling pathway	0.000264232277683812	0.000254559235939713	0.00030910717255619	0.000301356324317751
Biosynthesis of vancomycin group antibiotics	0.000302209464746364	0.000295817471506072	0.000227609594294481	0.000238379047443865
African trypanosomiasis	0.00042616945454193	0.000423160987577684	7.79601692694206e-05	0.000124510482370425
Protein processing in endoplasmic reticulum	0.000299843064524662	0.000305065714812416	0.000211954772731315	0.000227781908456427
Glycosphingolipid biosynthesis - globo series	0.000305504929109451	0.000280871249614984	0.000202485476836183	0.000202050584314575
Non-homologous end-joining	0.000275854341872419	0.000287715469540132	0.000192509095050196	0.000225383033463615
Parkinsons disease	0.000195663157847923	0.000210721540131771	0.000247559123570403	0.000245191451877468
Bladder cancer	0.00019474817040689	0.000195571047530539	0.000254637432207914	0.000245637245358322
Amoebiasis	0.000213447458532691	0.000213332906506039	0.000229420649536398	0.000226215237543822
Renal cell carcinoma	0.000212266153074641	0.000217943140929267	0.000200608050770442	0.000204795936951129
Amyotrophic lateral sclerosis (ALS)	0.00021795174810469	0.000218794455568186	0.000191380196323121	0.000196287685625734
DDT degradation	0.000172978029727057	0.000179869959242452	0.00023284356595558	0.000227614869806758
Protein digestion and absorption	0.000225573838986826	0.000294612595225714	0.000110086276641896	0.000128258999702305
Carbohydrate digestion and absorption	0.000374870241917747	0.000306464461347362	3.10187796751501e-05	4.30072467562653e-05
Butirosin and neomycin biosynthesis	0.000231959293099457	0.000212210582578862	0.000146980322204342	0.000150845589067303
Primary bile acid biosynthesis	0.000224219787129061	0.000211506671741109	0.000149438022078358	0.000156663225010202
Chagas disease (American trypanosomiasis)	0.000254607321887932	0.000291649677922216	6.99041333444066e-05	0.000114385672861568
Apoptosis	0.000166270652981942	0.000172167392229073	0.000182477476207074	0.000182337852862539
NOD-like receptor signaling pathway	0.00028715334629532	0.000244336813653057	7.92571370232046e-05	8.31006279304726e-05
Viral carcinogenesis	0.00019029963971051	0.000186538888373659	0.000147726073172418	0.000150307858914659
Type II diabetes mellitus	0.000176885521929024	0.000168974126865995	0.000137123412052156	0.000138729805973975
Ether lipid metabolism	0.000180226303733672	0.000167101206809631	0.00012778052503964	0.00013019917411379
Mineral absorption	0.000191072300426213	0.000175072284261729	9.96239194136736e-05	0.000106413037199461
Sesquiterpenoid and triterpenoid biosynthesis	0.000140618036745693	0.000151305369439407	0.000129425035101794	0.000129745975855594
Morphine addiction	0.000109878523068265	0.000118118605077381	0.000161555094005624	0.000158487770301835
Cardiac muscle contraction	0.000114298768711035	0.0001266742178332	0.000145281612153337	0.000145417179049671
Secondary bile acid biosynthesis	0.000186701830860888	0.000170317449858428	7.53274310396369e-05	8.64719297586371e-05
Proximal tubule bicarbonate reclamation	0.000121044538713489	0.000118615981132772	0.000125963407588034	0.0001242824293062
Retrograde endocannabinoid signaling	0.000120962341789218	0.000133260000514999	9.42841119770604e-05	9.97424252258279e-05
Glycosylphosphatidylinositol(GPI)-anchor biosynthesis	0.000121416195566603	0.000199819737754255	4.81710051718118e-05	7.40416465910716e-05
Small cell lung cancer	7.72031084666498e-05	8.16727009062008e-05	0.000142545084969002	0.000134925423622443
Steroid biosynthesis	8.6737362913159e-05	9.0856325785279e-05	0.000107415018296183	0.000106715285815046
D-Arginine and D-ornithine metabolism	8.33473760068665e-05	8.55252413215995e-05	0.000108476240044349	0.000106868878616059
Renin-angiotensin system	0.000180878202742818	0.000152196974543538	1.49250220339575e-05	2.34442336168778e-05
Biosynthesis of type II polyketide backbone	7.35058060881327e-05	7.84090895853176e-05	0.000102757789623893	0.000100242476254023
Vibrio cholerae infection	0.000105109432548857	0.000128622431408645	5.24074098982126e-05	6.2736514176975e-05
Influenza A	6.21813796170655e-05	6.78055091418041e-05	0.000101932099244813	9.82488114296106e-05
alpha-Linolenic acid metabolism	8.97578201454208e-05	9.86919093309983e-05	6.52531236273782e-05	7.07327819748626e-05
Fc gamma R-mediated phagocytosis	5.74280524714796e-05	6.06379959446891e-05	0.000101469318695943	9.71615157322222e-05
Proteasome	0.000120629900063763	0.000113701394229469	3.67826414891325e-05	4.38254461555653e-05
Serotonergic synapse	6.10716918856316e-05	6.90241720747738e-05	9.33654709080938e-05	9.05852465356033e-05
GnRH signaling pathway	5.61316045670074e-05	5.94587137525543e-05	0.00010126161950445	9.681807150398e-05
Endocytosis	5.61285550388003e-05	5.9457723305247e-05	0.000101261446984923	9.68177519124759e-05
Glycosphingolipid biosynthesis - ganglio series	0.000122870437198307	0.000109246307832547	3.6785810665045e-05	3.99644583493787e-05
p53 signaling pathway	5.38027149914842e-05	5.82126432172817e-05	9.69152399156371e-05	9.26217608001837e-05
Toxoplasmosis	5.35104632597129e-05	5.7199490791854e-05	9.670089896161e-05	9.2129659463353e-05
Herpes simplex infection	5.29758129990171e-05	5.64920060092758e-05	9.65655903468987e-05	9.19831305887253e-05
Prostate cancer	7.13910116126096e-05	7.88848555987326e-05	7.33157048429743e-05	7.37949484426298e-05
Viral myocarditis	5.24902781160846e-05	5.62604428859972e-05	9.65575471496198e-05	9.19531962886576e-05
Colorectal cancer	5.24896744706321e-05	5.62369858969324e-05	9.65573103863802e-05	9.19527111717561e-05
Progesterone-mediated oocyte maturation	7.12225871142799e-05	7.87094843251829e-05	7.32983452040591e-05	7.37442612850731e-05
Antigen processing and presentation	7.12225871142799e-05	7.87094843251829e-05	7.32983452040591e-05	7.37442612850731e-05
Bile secretion	8.37197451341964e-05	8.57959833683481e-05	5.58861627501174e-05	6.40867728457718e-05
Glycosaminoglycan biosynthesis - chondroitin sulfate	9.85400884460788e-05	8.84009407650462e-05	4.54575943330397e-05	4.99575883888128e-05
Alcoholism	5.36526103710627e-05	6.52153968264079e-05	6.21686369301503e-05	6.3251723621599e-05
Shigellosis	6.39517020992715e-05	8.26498433705961e-05	3.79451899717878e-05	5.74552180793629e-05
Monoterpenoid biosynthesis	6.59027521352815e-05	6.64391487618249e-05	5.05567803508886e-05	5.62143548074188e-05
Systemic lupus erythematosus	3.54889910042587e-05	3.80798843565454e-05	6.4798043274972e-05	6.18509602473207e-05
Fatty acid elongation	3.99205793855086e-05	4.00603081993193e-05	5.99699400552092e-05	5.66873974164478e-05
Dopaminergic synapse	4.28459220143881e-05	4.9445646768116e-05	5.18272000481646e-05	5.21992247611406e-05
Amphetamine addiction	4.0832392763518e-05	4.76656351845832e-05	5.15700421207115e-05	5.17076820176198e-05
Cocaine addiction	4.08145830102617e-05	4.7664644699852e-05	5.15696113918775e-05	5.17073623944776e-05
Basal transcription factors	8.43792812016976e-05	7.06012823747454e-05	5.53015073057719e-06	9.53855450231629e-06
Indole alkaloid biosynthesis	3.21397054476264e-05	3.83377021121138e-05	4.52479062984558e-05	4.50204281471146e-05
Glycosphingolipid biosynthesis - lacto and neolacto series	4.50211057609558e-05	4.62488365438505e-05	2.61579238618498e-05	3.14336467264795e-05
Hematopoietic cell lineage	5.6702052985269e-05	5.29800681099573e-05	7.28138502715477e-06	1.16716657702095e-05
VEGF signaling pathway	2.07760574229436e-05	2.16652419336595e-05	4.17658982442019e-05	3.88625834530698e-05
NF-kappa B signaling pathway	1.97793750358738e-05	2.08067379487437e-05	4.17072260727434e-05	3.87417656222616e-05
Leishmaniasis	1.97793750358738e-05	2.08067379487437e-05	4.17072260727434e-05	3.87417656222616e-05
Complement and coagulation cascades	2.07869476007588e-05	2.58039710113084e-05	3.23172876679771e-05	3.21153645932314e-05
Prion diseases	3.07219740902749e-05	3.16669367566524e-05	1.66667481103213e-05	2.0227649394271e-05
Betalain biosynthesis	1.91492672011094e-05	2.09613438958676e-05	2.47590692397854e-05	2.46739312403876e-05
Clavulanic acid biosynthesis	1.31643321897223e-05	1.39554161329876e-05	2.33763651154751e-05	2.20928633822062e-05
Isoflavonoid biosynthesis	1.92348509079103e-05	3.14597580876907e-05	3.71447389441197e-06	5.72412754829182e-06
Pancreatic secretion	2.01138030275303e-05	2.04853743245288e-05	7.30652523839094e-06	8.83413125171735e-06
Pathogenic Escherichia coli infection	1.18526874466721e-05	1.88404068139307e-05	8.52610379765274e-06	1.31320970299424e-05
Hypertrophic cardiomyopathy (HCM)	2.02782421804884e-05	2.01806908909981e-05	3.8309355782972e-06	5.82033510823257e-06
Flavonoid biosynthesis	2.23269103167051e-05	1.93896056672034e-05	1.58263742216528e-06	2.84630836377224e-06
Vasopressin-regulated water reabsorption	9.58397739637512e-06	1.17879096748787e-05	1.16207672114265e-05	1.15340478004775e-05
Synaptic vesicle cycle	9.58397739637512e-06	1.17879096748787e-05	1.16207672114265e-05	1.15340478004775e-05
Fanconi anemia pathway	1.91408844721695e-05	1.38183948182587e-05	4.89964598013299e-06	4.92069019149116e-06
Melanogenesis	7.40271912773029e-06	7.95832837024316e-06	1.04543360254868e-05	1.02653934163625e-05
Flavone and flavonol biosynthesis	1.35832468699517e-05	1.17647944634343e-05	4.93488081055017e-06	5.23991489478081e-06
Endocrine and other factor-regulated calcium reabsorption	1.35698469336919e-05	1.22653558749548e-05	3.03921225326633e-06	4.06849698625519e-06
Spliceosome	1.56777657455323e-05	1.33263291661829e-05	8.1344375045139e-07	1.53906895212425e-06
Gastric acid secretion	1.2300264949032e-05	1.06711813642155e-05	2.48913703508477e-06	3.23486730943379e-06
Salivary secretion	1.2300264949032e-05	1.06711813642155e-05	2.48913703508477e-06	3.23486730943379e-06
Aldosterone-regulated sodium reabsorption	1.22972154159338e-05	1.0670190911428e-05	2.48896451524644e-06	3.23454771740764e-06
Focal adhesion	7.88166116502334e-06	7.33911326822438e-06	4.69581453880761e-06	4.91776464951421e-06
ECM-receptor interaction	7.86629731285666e-06	7.31564482874657e-06	4.69531946679455e-06	4.91727929580531e-06
mRNA surveillance pathway	1.12558152370842e-05	8.89796507298674e-06	1.12067181159038e-06	2.58230659748398e-06
Cholinergic synapse	8.66203446104717e-06	9.57757589884016e-06	9.6406973273763e-07	1.49248940067357e-06
Neuroactive ligand-receptor interaction	4.18560527433275e-06	5.2828832298637e-06	4.43388615678025e-06	4.72422694384736e-06
Calcium signaling pathway	3.82206845464349e-06	4.0045935636126e-06	8.30938549003472e-07	1.20508767427532e-06
Notch signaling pathway	2.1056068422234e-06	2.17283317560116e-06	1.79091117084251e-06	2.01886919014085e-06
Chronic myeloid leukemia	2.1056068422234e-06	2.17283317560116e-06	1.79091117084251e-06	2.01886919014085e-06
Wnt signaling pathway	2.1056068422234e-06	2.17283317560116e-06	1.79091117084251e-06	2.01886919014085e-06
Photosynthesis - antenna proteins	1.3441697671571e-06	4.44826090117473e-06	1.44214478382123e-07	3.78653983764023e-07
Transcriptional misregulation in cancer	1.04361412276168e-06	1.25942502672738e-06	4.40305022068335e-07	6.32308269098415e-07
Various types of N-glycan biosynthesis	1.33062524828587e-06	4.662426945424e-07	4.51852086995873e-08	2.14332658447314e-07
Fat digestion and absorption	4.85872293976436e-07	5.40363541929749e-07	1.92024615780052e-07	2.97488430323771e-07
Epstein-Barr virus infection	6.41911999351598e-07	7.80717444646615e-08	1.4024203121624e-08	8.6345633010231e-08
Measles	3.76004222025686e-07	2.37693789150023e-07	6.73738284190431e-09	1.51685405179318e-08
Hepatitis C	3.76004222025686e-07	2.37693789150023e-07	6.73738284190431e-09	1.51685405179318e-08
Regulation of actin cytoskeleton	1.2019144242271e-07	2.14981309197826e-07	2.86182479542685e-08	4.1757330397577e-08
Dilated cardiomyopathy	9.788347288188e-08	2.08376239012255e-07	2.76212266484603e-08	4.01315713917131e-08
Arrhythmogenic right ventricular cardiomyopathy (ARVC)	9.788347288188e-08	2.08376239012255e-07	2.76212266484603e-08	4.01315713917131e-08
Cell adhesion molecules (CAMs)	9.72795327628991e-08	1.84907799534447e-07	2.73843478340934e-08	3.96462176828177e-08
HTLV-I infection	1.93860266950994e-07	2.70720831523139e-08	2.78219466499044e-09	2.29289461243122e-08
Phagosome	1.42148130868807e-07	3.91704693446151e-08	2.32510761216284e-09	1.24909486115941e-08
Cytokine-cytokine receptor interaction	1.01754611265582e-07	1.16495159209018e-08	5.7026925017251e-09	1.05151820304876e-08
mTOR signaling pathway	1.03533581851999e-07	1.08286221766726e-08	1.49326570178758e-09	1.02723935823139e-08
Cell cycle	9.84855534815418e-08	9.74575995900533e-09	1.4978048893709e-09	7.67798446945185e-09
Pancreatic cancer	5.20521201720828e-08	0	8.38350643098603e-10	2.45986008953959e-10
Phototransduction - fly	3.65344753901544e-09	2.44588643377634e-08	4.09396670412273e-10	8.04942564065153e-10
Tight junction	6.03940118980815e-10	2.34684394778075e-08	2.36878814366821e-10	4.85353708895377e-10
Leukocyte transendothelial migration	6.03940118980815e-10	2.34684394778075e-08	2.36878814366821e-10	4.85353708895377e-10
Adherens junction	6.03940118980815e-10	2.34684394778075e-08	2.36878814366821e-10	4.85353708895377e-10
Oocyte meiosis	1.78094194677307e-08	9.90424859955895e-10	4.3071105474635e-10	3.19588855169777e-10
Vascular smooth muscle contraction	1.78094194677307e-08	9.90424859955895e-10	4.3071105474635e-10	3.19588855169777e-10
Long-term potentiation	1.78094194677307e-08	9.90424859955895e-10	4.3071105474635e-10	3.19588855169777e-10
Cytosolic DNA-sensing pathway	1.0129758827087e-08	0	1.20999775796704e-10	4.24141620658991e-10
Phototransduction	3.04950742003462e-09	9.90424859955895e-10	1.72517856045451e-10	3.19588855169777e-10
Olfactory transduction	3.04950742003462e-09	9.90424859955895e-10	1.72517856045451e-10	3.19588855169777e-10
Glioma	3.04950742003462e-09	9.90424859955895e-10	1.72517856045451e-10	3.19588855169777e-10
Neurotrophin signaling pathway	3.04950742003462e-09	9.90424859955895e-10	1.72517856045451e-10	3.19588855169777e-10
