# Supplementary material for: Effects of a High-Fat Diet on Intestinal and Gonadal Metabolism in Female and Male Sea Cucumber Apostichopus japonicus
Source: Biology (Basel). 2023 Jan 29;12(2):212. doi: 10.3390/biology12020212 (PMC9953091; doi:10.3390/biology12020212)
Supplement: Supplementary file 1 [file biology-12-00212-s001.zip › 16s rDNA SEQ/4.Tax4Fun/pathway.L3.tsv]

Level_3	CF_1	CF_2	CF_3	CF_4	CF_5	CF_6	CF_7	CF_8	CM_1	CM_2	CM_3	CM_4	CM_5	CM_6	CM_7	CM_8	HF_1	HF_2	HF_3	HF_4	HF_5	HF_6	HF_7	HF_8	HM_1	HM_2	HM_3	HM_4	HM_5	HM_6	HM_7	HM_8
ABC transporters	0.116425660283458	0.122435890967732	0.133614610029334	0.122336175657437	0.129667443907084	0.124063371419849	0.132171287248632	0.125567615975516	0.131305941248514	0.117301880644266	0.122661454182363	0.119561136240304	0.121922440192876	0.130704660821048	0.124494182022991	0.129263675024352	0.148006932263784	0.147814928086525	0.147466754566839	0.145514468759671	0.146729206843774	0.146617806179023	0.14625583929124	0.14937488123905	0.142414120766949	0.138746856710806	0.147397265630975	0.148420432570571	0.146426772789546	0.145116416628974	0.146621024351083	0.141783576746096
Two-component system	0.0560961780380759	0.0625292635322474	0.0614226969988451	0.0557076587782023	0.0607029662896151	0.064405635314805	0.0624181805277371	0.0585771528005199	0.0609178734044725	0.0693350576025968	0.0626741344313799	0.0616098972428425	0.0625094822313143	0.0620076864427283	0.0638188714598565	0.059502588520189	0.063988855119033	0.0646072201392529	0.0640358932310762	0.0659190062313467	0.0649778325512015	0.0645860970106419	0.0640112845581007	0.0641730585686809	0.0630115535613318	0.0682009397050868	0.0641347675048175	0.0645100703226854	0.0647196713389512	0.0643347781569777	0.0648823099799338	0.0632556866113252
Purine metabolism	0.0376271393545269	0.0347462006020401	0.0341909741585619	0.0373331727002822	0.0354608992972234	0.0349558173047909	0.03531060661405	0.0370200097608964	0.0352796839466703	0.0352992070673505	0.0361255746306106	0.0341718873232624	0.0346800870387183	0.0345617138168511	0.0349529043712759	0.0358912507701539	0.0342344881849888	0.0342267728255324	0.0342238628031547	0.0341613208766907	0.0342323359020135	0.0341633804073854	0.0342044135528242	0.0342562183036168	0.0341209153653394	0.0339459896271134	0.0342188244027525	0.0342463720747862	0.0342039586520479	0.0341804314174391	0.0341593042348312	0.0340734222489644
Aminoacyl-tRNA biosynthesis	0.0334361466580322	0.0289226380150738	0.0283267816753039	0.0317974577193637	0.0279872250743477	0.0273623987809452	0.0275834191727146	0.0307834380072722	0.0275887788284341	0.0278525463658854	0.0291980740675146	0.0311901445201952	0.0299860725357182	0.028518045629106	0.0280909363521998	0.0289070286501344	0.0239644144224988	0.0238144661211301	0.0240385885150452	0.0238435185464542	0.0239111040321485	0.0239036219892745	0.02421907008324	0.0237961317800529	0.0252098865728987	0.0240822101097346	0.0240121174735595	0.0237850747382875	0.0239874023765387	0.0243653052865615	0.0238624878165997	0.0252347806084698
Glycine, serine and threonine metabolism	0.0180311934875338	0.0222109351560525	0.0260721335380756	0.0197300784511049	0.0236470711351146	0.0229277643838015	0.0250743753945832	0.0209828727492769	0.0242465239174391	0.0209083029737165	0.0212305489277379	0.022854807113444	0.0225200431449155	0.0252761503143406	0.0232685225435395	0.0228671441675823	0.0312942483934113	0.0313935559022936	0.0309587219260441	0.0308382572130836	0.0310605902175206	0.0308184754370032	0.0302432218746347	0.0319031349525794	0.0293592399738122	0.0287849386813323	0.0310388609561614	0.0316344257307919	0.0308817079836083	0.0299479295128191	0.0308998654174845	0.0285373132443629
Porphyrin and chlorophyll metabolism	0.0176420989503021	0.0209667224652599	0.0230754291648787	0.0193013583366342	0.0215876442768373	0.0215565218511577	0.0218637419991274	0.0191159632076919	0.0215020522341098	0.019613900626979	0.0194224270422671	0.0214400102881615	0.021084174027448	0.0224914237876283	0.0215680683188685	0.0209110056519868	0.0251704774168887	0.0251306313803191	0.0250390038826641	0.0248860844407253	0.0250744193189602	0.0249244972312274	0.0248223288718149	0.0254142282300275	0.0244635750705556	0.0237840435137907	0.0250603028819619	0.0252928792166485	0.0249851956454685	0.024638142606369	0.0249378394663553	0.0241168824377713
Arginine and proline metabolism	0.0182996305417594	0.0208153616177624	0.0222624898250405	0.0190000266621168	0.021239609722962	0.0209461840713345	0.0218411681118521	0.0199581459793394	0.0216127088929712	0.0205114152632421	0.0203549677869321	0.020338012504891	0.0205630916611946	0.0218060871003701	0.0212102056428711	0.0209934346916751	0.0244470696033343	0.0244453149721634	0.0243786744843638	0.0242768062764482	0.0242857858198727	0.0243277096470871	0.0242156878020628	0.0246113200025696	0.0236987620535777	0.0236201876451812	0.0243769933875362	0.0245258408255221	0.0243084796738567	0.0241166340626949	0.0243384628462802	0.0236408639778766
Pyrimidine metabolism	0.0259251136202031	0.022331797954797	0.0209979966967884	0.0250927691997684	0.0223872160690206	0.0219533143935762	0.022117901053002	0.0246028054849403	0.0221793568662342	0.0225483029885591	0.0235398615421069	0.0220419675050407	0.0222735783841155	0.0215683052738028	0.0224906559071039	0.0231556186824948	0.0200309032002528	0.0200378973694681	0.0200191036816149	0.0200087903740063	0.0200623056630773	0.0199853152555711	0.0200245516685276	0.0199985803254763	0.0202217787406814	0.0200749439284525	0.0200309633546127	0.0200124896539578	0.020046401242892	0.0200960275162138	0.0199953079265321	0.0201477138346387
Nitrogen metabolism	0.0142948180254645	0.0181954870824492	0.0200809419187382	0.0153079419096103	0.018081761344754	0.0184366524319902	0.0184327417972018	0.0156348391971157	0.0181879616128626	0.0174145089379079	0.0165315186396078	0.0190893093600162	0.0184454482933573	0.0193304700948897	0.018529459906687	0.0173768327300815	0.0209435589544417	0.0209297081865902	0.0209244354025076	0.0209037863886485	0.0209132724982768	0.020918564230361	0.0208691473088755	0.0210505838835206	0.0207218223055996	0.0205750970479026	0.0209196769413325	0.0209936938606721	0.0209105026231	0.02081838845408	0.0209091965238239	0.0206830686904854
Oxidative phosphorylation	0.0151984424989813	0.0165693365825916	0.0177053783965102	0.0152921355484453	0.0159514083207764	0.015671791292718	0.0157453105340097	0.0152086612400374	0.0159407013368409	0.0150839484129979	0.0151570222180164	0.0176945162246316	0.0169941891382959	0.0170013346137095	0.0165526788407473	0.0159188827348799	0.0157059065192815	0.0154858368948145	0.0158492078740254	0.0154528648506961	0.0154808858830861	0.0157038966841993	0.0161223728434087	0.0155445366865655	0.016450498754986	0.0153408774951228	0.0157625829974129	0.0155211756301955	0.0156649412952576	0.0161333247163659	0.0156079798099867	0.0167970454626149
Ribosome	0.0202639205704212	0.0173869462944629	0.0169531020834675	0.0190867373828966	0.0166293285257454	0.0162194534977427	0.0163923650682532	0.0185328933414573	0.016424837458934	0.0166729808432837	0.0175174110838268	0.0188105559113942	0.0180479645220102	0.0170425343750554	0.0166680912746618	0.0172939769083744	0.013903168556477	0.0137889716023625	0.0139746163974123	0.0138208463184525	0.0138411475246678	0.0138761631887509	0.014128892037045	0.0137639148400014	0.0147867650219447	0.01402322438401	0.0139453731277534	0.0137675148906956	0.0139324394205038	0.0142397919255769	0.0138372054247557	0.0148534143040658
Glyoxylate and dicarboxylate metabolism	0.0105961910320723	0.0137160183133563	0.0155920082367621	0.0114856064539635	0.0140014384037009	0.0138019866128088	0.0145269850303718	0.0121143928764994	0.0142945604726554	0.0127841099542016	0.0126035056534246	0.0140631965710553	0.0137937501548607	0.0150014939124244	0.0139122484083429	0.013484210638128	0.0174494718124879	0.0174378734388866	0.0173620306430433	0.0172244441382152	0.0172889093537398	0.0173005379741025	0.0171710409418278	0.0176368386910215	0.0168442376354107	0.0164620987354776	0.0173694395424109	0.0175327180911985	0.0172854836240849	0.0170438762452696	0.0173003260410424	0.0166431757286558
Amino sugar and nucleotide sugar metabolism	0.0189104411808817	0.0153824546736243	0.0131877261256955	0.0179225470005904	0.0152735123229558	0.0155184817505692	0.014885712049549	0.017425633018177	0.0151035279740206	0.0167549468922324	0.0169699192121772	0.0147533028900301	0.0151842012522252	0.0140200884709532	0.0152226863220961	0.0158462422229285	0.0121482484886837	0.0122375968292599	0.0121679642039916	0.0124444733600247	0.012361042697657	0.0122646642097407	0.0122296001044811	0.0120380573535864	0.0124467799567967	0.0131601887426776	0.0121865866282537	0.0121428487484449	0.0123059103290177	0.0123601596873107	0.012303739058141	0.0124653296018355
Methane metabolism	0.0114453737987879	0.0131301496162546	0.0129500629121498	0.012247132257494	0.0131309478826987	0.0134523980110785	0.0132882745275283	0.0120623319519913	0.0129978388147806	0.0129271237583383	0.0124070005338833	0.0124833384464868	0.0124722420361544	0.0130276127196838	0.0129239828366307	0.0129577300847421	0.0148700552964278	0.0149791845280874	0.0147370725509389	0.0149283537263616	0.014988384674867	0.0147662803826448	0.0144602445172517	0.0150848222151976	0.0142238280279899	0.0144938632005999	0.0147949125747663	0.0150390563380814	0.0148591314031611	0.0144823235268532	0.0148414172563003	0.013842836476718
Peptidoglycan biosynthesis	0.0181696343668568	0.0146286607075023	0.0137379609891629	0.0168710439248658	0.0141332427800965	0.0138221663984467	0.0138646671285334	0.0163531419490303	0.0139956150863882	0.0146118325690639	0.0154411091523341	0.0157128269248778	0.0152435578483908	0.0141046555293998	0.0140490273884461	0.0147960392265736	0.0111123609116935	0.0110841226832511	0.0111628079931764	0.0111268709154586	0.0111367080773075	0.0111508858514649	0.0112939735557865	0.010971217397064	0.0118766726680581	0.0115837323540715	0.0111543265082946	0.0110175022279095	0.0111777910305113	0.0113986846825002	0.0111303306421024	0.0118889942156494
Pyruvate metabolism	0.0127882662208063	0.0129936750500385	0.0129719889606192	0.0129795157474484	0.0131377659866285	0.0130930688736529	0.0130405735306639	0.0129541695428229	0.0131073510017063	0.01302462811728	0.0130000952968149	0.0126382944543499	0.0128533296912527	0.0129383918678391	0.0127852640323619	0.0130704053748702	0.0131427695060434	0.0131267309981079	0.0131695745124631	0.0131138929820239	0.0131237620761569	0.0131581115157838	0.0132072472845867	0.013126571615379	0.013121094842054	0.0130907724185233	0.0131558983773341	0.0131257122817299	0.0131337754961193	0.0131833813396059	0.0131460448500097	0.0131983968865762
Cell cycle - Caulobacter	0.0123802551979119	0.0133413633619042	0.0140713649395126	0.0122000877954165	0.0127050927665718	0.0127800638953865	0.0126512769732543	0.0124917348140938	0.0125880515475789	0.0133163177419817	0.0126445825172801	0.0139122258104429	0.0137346119741063	0.0134704092536332	0.0131996459405489	0.0127292878655412	0.011949420149081	0.011745925165199	0.0121613749564422	0.0119711994128533	0.0118259492633492	0.0120412284396848	0.0125191474196425	0.0117393720709662	0.0126600324695775	0.0122359401195953	0.01205125805663	0.0117542244273797	0.0120219295481028	0.0125892123264971	0.0119539738229477	0.0132640385145911
RNA degradation	0.0136283928809318	0.0126103618951538	0.0123015141815308	0.0132376193257205	0.0125355515925054	0.0126502595436423	0.0126005123999742	0.0131913401778366	0.0124478887472012	0.013197389940421	0.0130663457438038	0.0128405369727928	0.0128128032391693	0.0125067293469966	0.0124922907888215	0.0126013017991732	0.0119018233634305	0.0119201271879504	0.0118976760598728	0.0120204346577111	0.0119610747084627	0.0118935257171474	0.0118850477700032	0.0119055888263037	0.0119630912915661	0.0121324313570988	0.0119039658976325	0.0119217072985852	0.0119420445414332	0.0118994702636133	0.0119180061358617	0.0119155458839788
Fructose and mannose metabolism	0.0138630640045401	0.0125921475612291	0.0118941010585882	0.0138286869684724	0.0128711926132115	0.012577216072999	0.0125514905098402	0.0135698376441527	0.0128437626880228	0.0125097265463441	0.0131354037630573	0.0118853675427122	0.012283191441175	0.0121154578487642	0.0126011930038866	0.0131951151324404	0.0119067190889906	0.0119234641184622	0.0119206657779343	0.0118356706217063	0.0119213656462738	0.0119289903652494	0.0119594229560377	0.0118750460854748	0.0119002094934154	0.0118912969235957	0.011914316168317	0.0118870610348407	0.0118927839603458	0.0119667027684574	0.0119249592181807	0.0119555271066446
Bacterial secretion system	0.0113674240326207	0.013552013980091	0.0151633709035268	0.0105092430325216	0.0117407466446016	0.0125523267136159	0.0121222467626343	0.0110387319528285	0.0117338967341113	0.0135946972735538	0.0119358848678809	0.0168489874422033	0.0150491757014309	0.0142929946877182	0.0128488867876903	0.0113550244034534	0.0111821687135922	0.0111034756373728	0.0113759261442541	0.0115731119277275	0.0112989992961882	0.0114768809135043	0.0117628568471962	0.0109520790757894	0.0124257151202112	0.0127851289970304	0.0113273890047841	0.0110159816981973	0.0114117088112927	0.0119112041541059	0.0114492323591864	0.013002260103522
Cysteine and methionine metabolism	0.0113752492740446	0.0106794495023857	0.0100772126458734	0.0113967573491031	0.0108729336438155	0.0108659860215885	0.0108216203988068	0.0112587246822969	0.0108676804160712	0.0108501847405645	0.0110838243178485	0.0100783896837799	0.0104081579246729	0.0103670628757426	0.0110648924255105	0.0109839286012543	0.0107042022885367	0.0107567610289158	0.010653559563555	0.0107144040424176	0.0107504949058629	0.0106759515395478	0.0105731311645221	0.0107443863448806	0.0104760470668839	0.0106625459439599	0.0106798180080301	0.0107503056256374	0.0106879675686182	0.0105642869630895	0.0107032215957304	0.0103533907113983
Alanine, aspartate and glutamate metabolism	0.0107030267586696	0.0103119443018642	0.00980749925252381	0.0106444322251783	0.0103423845292258	0.010393925688351	0.0102430045608643	0.0105847879610806	0.0102789985685486	0.0106320044315832	0.0105834844360819	0.00986566942802356	0.010073822069174	0.00995401323279002	0.0103489951137342	0.0104797284020931	0.00989337940694682	0.00990459376881209	0.00989511640814614	0.00994665868596445	0.00992512777007326	0.00991563003596889	0.00990375598844128	0.00987304209628309	0.00986609196029996	0.0100525355394974	0.00989734046191435	0.00988970841119273	0.00992454591255126	0.00994234528356783	0.00991978102711036	0.00990112859012278
Pentose phosphate pathway	0.0100739855399636	0.00977773818868195	0.00973999768651135	0.0100364532612615	0.00999390319192855	0.00979804744920288	0.0100447488099362	0.0102159745453027	0.0101203377502653	0.00980440129016524	0.010097707386472	0.00944680610983482	0.00964517467335678	0.00980270246505433	0.00977262014625725	0.0100502861377695	0.0101979227295182	0.010222330659371	0.0101801315366059	0.0101457595534288	0.0101745133310802	0.0101924121946759	0.0101547955027565	0.0102180883535664	0.0100399355374551	0.0100934177427643	0.0101866580333421	0.0102146539843665	0.0101585546763085	0.0101152967700628	0.0102023250827067	0.010025655055373
Flagellar assembly	0.00736160151449087	0.0102772208514079	0.0123563334736804	0.00644309458029555	0.0085426091459137	0.0092989350627872	0.00953457260933803	0.00761762167197407	0.00885945445519315	0.0103624003071192	0.0086909447767336	0.0136243596816489	0.011781247729013	0.0116428572417378	0.00900212222366941	0.00818101678997343	0.0100939995818751	0.0100954549196247	0.0101220767616324	0.0104453743474437	0.010146922900878	0.0102051401223415	0.0102536118268352	0.0100585393395003	0.0106596448980891	0.011123953492765	0.0101314357842596	0.010096838842556	0.0102271842813514	0.0103567586171563	0.0102347009574994	0.0107773349196939
Starch and sucrose metabolism	0.0156339933270159	0.0122637841785122	0.00856660258168308	0.0146810020126875	0.0119404345213987	0.012054985058476	0.0107791747872107	0.0138925663062214	0.0117125580740332	0.0130614949215871	0.0136177775979542	0.010285278367075	0.0111502830788796	0.00962330805775777	0.0117497023086293	0.0126344190031912	0.00718326750610364	0.00726271982899305	0.00728872619898457	0.00740807248137314	0.00737355450693063	0.00745032108237041	0.00755770902153883	0.00690468921483388	0.00783454605306485	0.00855971043620592	0.00729042077607514	0.00709209756559271	0.0073867770567172	0.00771867557829055	0.00746632216907799	0.00810797317383513
Glutathione metabolism	0.00874468453129387	0.0091725499504681	0.00985098911894307	0.00882888999946982	0.00942631121978072	0.00953094636864344	0.00967528236016445	0.00907563768970414	0.00941243847989334	0.00968762404988827	0.00932373765422786	0.00951008969527059	0.00940088719457014	0.00971045980307627	0.00923757340709426	0.00915706760586115	0.0101817791971413	0.010182793313426	0.0101737079313486	0.0102494693734418	0.0101905121739805	0.0101796029571313	0.0101471549051244	0.0102209414284174	0.0100536205961116	0.0102002054686089	0.0101716648180235	0.0102114031364568	0.010192101527819	0.010104749241053	0.0101827863591072	0.0100555919739494
Homologous recombination	0.0133624684140769	0.0110019496903623	0.00986858700442194	0.0125283928103044	0.0105728655722728	0.0108213676505796	0.0102746855898817	0.011990741712305	0.0102947142682397	0.0116283897934459	0.0116255269023237	0.0115020585585479	0.0112935993745291	0.0102611132370757	0.0108722962510549	0.0109392413937453	0.00795712350667925	0.00795710796933755	0.00800813024393188	0.00816018338668604	0.00809013763969884	0.00804438281755446	0.00813505072080168	0.00783039706695845	0.00855289786385517	0.00874397431122222	0.00800904029735718	0.00789551954348409	0.00809511260947023	0.00825346388170832	0.00805272896325765	0.00862689365208259
Butanoate metabolism	0.00796915177097853	0.00916605057232849	0.00980760552882199	0.00844766516507502	0.00930017684090925	0.00921408223975822	0.00930125159430566	0.00847867450745876	0.00931699131873033	0.00860079813197431	0.00860550236077007	0.00915792468946765	0.00914382895210898	0.00952335857616111	0.009126124789736	0.00905468980647477	0.0101966172717758	0.0101418982415521	0.0102021832696475	0.0100699369448838	0.0101090244431283	0.01015065809693	0.0102007603714369	0.0102137782495436	0.0101075608468674	0.00978934105421275	0.0101827980425931	0.0101752503689122	0.0101334513304812	0.0101425218785216	0.0101242745422263	0.0101376997078046
Phenylalanine, tyrosine and tryptophan biosynthesis	0.0106813028790003	0.00967171005225571	0.00877117936012606	0.010526816245982	0.00976291296830611	0.00978704439162806	0.009555786734491	0.0103599306403756	0.00968649852445143	0.0100957950227369	0.0102126285415859	0.00891156852176361	0.00933704867480869	0.00906071760936409	0.00987713670448873	0.00994289503508205	0.00876189800239459	0.0087797528190465	0.00878097575046603	0.00882089953338078	0.00880942220543723	0.00880083549031776	0.0088212712403731	0.00871787565806274	0.00878129852456768	0.00899373602420891	0.00877850292576048	0.00875052811087917	0.00880317723510811	0.00884697104631246	0.00880697000409339	0.00884743837394006
Histidine metabolism	0.00822110673200085	0.0087491217827726	0.00889644981757716	0.00868365861266002	0.00904902800123546	0.00922697740129339	0.00905738128576463	0.0086078540386101	0.00895324486736565	0.00901201501998148	0.00873566926657718	0.00831588823464135	0.00861237071000288	0.00882946787980551	0.00926457741968643	0.0088845817493754	0.00955425280996248	0.00953544944082486	0.00955334786528842	0.00958007986114414	0.00957124136994395	0.00952326360765478	0.0095247464204868	0.00958382233860507	0.00934540998364266	0.00940426488983662	0.00953810643778088	0.00956551050305661	0.00955195082637746	0.00950327393458936	0.00951962189200127	0.00937703956933017
Glycolysis / Gluconeogenesis	0.0118936963247499	0.00969483153036281	0.00862440506613493	0.0112781484824293	0.00977428375005573	0.00957736581107572	0.00960326108416649	0.0111724388994694	0.00976250951743565	0.0101774751990747	0.0106913131502038	0.00922319929351956	0.00958064431689965	0.00908924683102985	0.00927982634239127	0.0101293738123738	0.0082657146641099	0.00830750693935091	0.0082663287378731	0.00830257073377939	0.00830500996402749	0.0082894569021097	0.00828243026304407	0.0082260404827556	0.00834586554903694	0.00852058250365954	0.00827845620537935	0.00825882184773209	0.00828027475073713	0.00828815729194587	0.00831151544279207	0.00832550878445562
Carbon fixation pathways in prokaryotes	0.0082254483637995	0.00888195362065925	0.00909878244629289	0.00854883571297535	0.00890508760953237	0.00892654645680261	0.00890015168529271	0.00841340888151758	0.00887261113209524	0.00851482354304089	0.00847881106297198	0.00890434063299841	0.0088202117216854	0.00900832298768688	0.00910384372529599	0.00882316758752786	0.00945443786837003	0.00944759784310853	0.00942732268308586	0.00938967352694623	0.00943591429926879	0.00940929738102682	0.00937288724232658	0.00949591889078601	0.00935867359087721	0.00917898301241152	0.00943312856757748	0.00947335139325499	0.00942361990291913	0.00937419334926313	0.00940242210766656	0.00926343832543096
Bacterial chemotaxis	0.00647141824640364	0.00890770465562687	0.00896319263215482	0.00629548217743007	0.00819801793715558	0.00932819291578791	0.00883767827869219	0.00732285958697308	0.00827288633257632	0.0108663659197295	0.0086658574352027	0.00889348021375561	0.00898073640686316	0.00895275768483204	0.0086226638643828	0.00785536097386592	0.00944895291546101	0.00956064315286671	0.00947889607625141	0.0100006057566588	0.00965847392986336	0.00959556199213841	0.0095141017301272	0.00947589476390868	0.00926134567433822	0.0105832087375166	0.00948898502308362	0.00956347652175922	0.00966949792237771	0.00963458120334355	0.00966078602970148	0.00939100329733025
Glycerophospholipid metabolism	0.0102017434888027	0.00932956398462452	0.00880124904991366	0.0100877940898333	0.00932992878331375	0.00951467904101177	0.00913730348168041	0.00977562151036641	0.00921224377642514	0.00968181496379376	0.00966107963755987	0.00925108629604672	0.00937355353373054	0.00898165696087789	0.00929072245263263	0.00940209774345309	0.00831619760487179	0.00833655995466917	0.00833993127815704	0.00841074465717941	0.00840716457262191	0.00838227628137179	0.00839364878856897	0.00825782103874926	0.00847582201081119	0.0086998329922464	0.00834212105254426	0.00829572170014145	0.00837406786242872	0.00841523006804148	0.00837976874963995	0.00852943198815743
Lysine biosynthesis	0.0100764320663616	0.00932597990018287	0.00908603011378314	0.00975299044155126	0.00913067393258209	0.00891164331845957	0.00902396204189583	0.00966707073933361	0.00913370348262143	0.00903031389627515	0.00938348343825781	0.00939510817189024	0.00934899116256301	0.00911089370060529	0.00912834941914291	0.0093655716376051	0.00832581342022984	0.00826744901569919	0.00835853633322539	0.0082404424354523	0.00824725087842768	0.00831704506030589	0.00842834498122876	0.00825860979910843	0.00858901788255286	0.00825894217398986	0.00834155228747227	0.00826034147117568	0.00831219810708789	0.00845662039404334	0.00829229112467207	0.00865037108186725
Nucleotide excision repair	0.0113015483985301	0.00954441539684586	0.00877284988016992	0.0107134168427224	0.00922126446142725	0.00906940047405917	0.00887278853854148	0.0102410933836997	0.00906753227742881	0.00931269785285774	0.00977096069080007	0.00984783671631483	0.00966264776872035	0.0089766403814569	0.00956126442756193	0.00955163303895211	0.0072536556275588	0.00720139280046559	0.00730223620298798	0.00723295247804486	0.00724005964286368	0.00726531416068639	0.0074016982208825	0.00714638487326543	0.00775032327344627	0.00743389820916891	0.00728489084176484	0.00717441309833038	0.00729259334463086	0.00747595384306626	0.00724007648216173	0.00778796817774454
Valine, leucine and isoleucine degradation	0.00607693414566232	0.00774887791747938	0.00861659093993025	0.00663573218484773	0.0079151166051687	0.00773530340298347	0.00796450490971544	0.00675491432240287	0.00799666628331114	0.00694528064161757	0.00697839666777655	0.00773194808743253	0.00766975094448376	0.00824104943249584	0.00811199815263291	0.00759096614978772	0.00928326944101249	0.00919402722693862	0.00927609013664426	0.00906276861426666	0.0091058927810237	0.00919432060192515	0.00923890226177139	0.00931119559076854	0.00915562776882075	0.00857075569811083	0.00925454812401513	0.00925634317254347	0.00917560007432855	0.0091600021173998	0.0091439523006595	0.00912648896132524
Phenylalanine metabolism	0.00569833307325893	0.00726838462303618	0.00805167549317833	0.00637579508204019	0.0076117311990732	0.00742860333967237	0.00780156380276568	0.00653400840970249	0.00774566858142248	0.00650408342244049	0.00667105851073645	0.00712393182045051	0.00712273765774464	0.00786770907648599	0.00781791048546052	0.00733254096823419	0.00963168128720357	0.00965322070352282	0.00954226276054653	0.00945287773702611	0.00954819972783843	0.00950253731595521	0.00934815233104088	0.00978442497820606	0.00911647009836375	0.00884465581341528	0.00956544448439139	0.00971810228135489	0.00950674905297914	0.00926994361048865	0.00951021352801543	0.00887534098714966
Mismatch repair	0.0114607182906392	0.00932267737709273	0.00866173572987036	0.0108092533025816	0.00899433602214299	0.00902512218442948	0.00875895368598487	0.0103055123892452	0.0087494325527716	0.00949421019854764	0.00975647126946983	0.00995765829483194	0.00972082671896052	0.00890072475606509	0.00907839364425361	0.00936978749183329	0.00689946033524006	0.00687826087091403	0.00694500769186107	0.00699477003185173	0.00698149810601745	0.00693569903258856	0.0070518631069	0.00680755548455778	0.00740372270182859	0.00733861221602861	0.00693843405370866	0.00683982307985635	0.00697669615687551	0.00713372575716775	0.00693225074786624	0.00746276332838091
Fatty acid biosynthesis	0.00781180484360604	0.00809773563950787	0.0084263972958391	0.00786604674271664	0.0080894395041577	0.00798887087074645	0.00800720349661886	0.00779789207007224	0.0080851750969989	0.0077701052030043	0.00783471197611068	0.00832918732804767	0.00819100976686439	0.00824336052662889	0.00820040609458406	0.00800914477858264	0.008019664544417	0.00793783214502768	0.0080506282380549	0.00790967904010629	0.00791579782446362	0.00801132539748975	0.00811568901388524	0.00795996717911282	0.00821946217364169	0.0078306699672189	0.00803110545135047	0.00795326331587545	0.00798891054179852	0.00810066845111849	0.00796742161377308	0.00829524902702683
Nicotinate and nicotinamide metabolism	0.00746804274334629	0.00746255616268381	0.00739825057975003	0.0074994998915947	0.00753182385759024	0.00757674320421254	0.00755367844537067	0.00748815660008131	0.00752220338071113	0.00758336687289136	0.00753492112807322	0.00739374801386008	0.00740617314365895	0.00744960838213427	0.00750421178970458	0.00750012815219471	0.00765783040380403	0.00767637723578432	0.00763446045637256	0.00768208744291225	0.00767880807543767	0.00764821148949677	0.00759084442854628	0.00767949953534222	0.00756853856161769	0.00766626543430977	0.00764286247126949	0.00767868709858016	0.0076616949947944	0.00759265466208486	0.00765789243747002	0.00751146151724429
Terpenoid backbone biosynthesis	0.00901042653027912	0.0080433836369596	0.00771084664243073	0.00868382415261547	0.00778316638215663	0.00773181572555243	0.0075925511263855	0.00826193100170504	0.00767921144346402	0.00760560500017041	0.00795104511860699	0.00863215924289228	0.00828389196670277	0.00785608712138385	0.00773589085855028	0.00793477047356084	0.00678140497424637	0.00676081325665434	0.0067672133740892	0.0067471099838916	0.00678221451467221	0.00674953716205396	0.00676977304836769	0.00674758787529032	0.00706361910161447	0.00679927399404875	0.00677831357449038	0.00675058574991261	0.00677651176743967	0.0068051101386596	0.00674851400546807	0.00696265683242449
Pentose and glucuronate interconversions	0.00580695217717583	0.00649678814111916	0.00697431977850392	0.00603886206419736	0.00670090307165699	0.00652832200938839	0.00683460758294879	0.00633953869837791	0.00688805931486825	0.00627761983617614	0.00644176114712744	0.00639023713744128	0.00635603426221412	0.0068052812134747	0.00631199124442377	0.00666756827917459	0.00766447981828466	0.00770774113205157	0.00763781978294061	0.00761503665439391	0.00766312420510965	0.00768776594690033	0.00760894796312892	0.0077114551119711	0.00741254404419285	0.00759527745909131	0.00764424312338097	0.00769508439028031	0.00762778917928401	0.00758241555525799	0.00770073403014774	0.00744084143927041
Pantothenate and CoA biosynthesis	0.00712231419676433	0.00681127459292734	0.00655775951823728	0.00694179343782198	0.00665985248516796	0.00659988172141202	0.0066265240380898	0.00693050558008571	0.00668108048238466	0.00670046775745613	0.00683340779528241	0.00678393845120969	0.00676832428014492	0.00662223748280041	0.00659154125427671	0.00678641511696888	0.00633323482835303	0.00633452706301499	0.00633760462352752	0.00632546935579063	0.00632533437233776	0.0063323037681826	0.00634017789729631	0.00632184005634881	0.00639954294894369	0.00636146825522983	0.00633785662104104	0.00632429678135874	0.00633748958481339	0.00636247544278909	0.00633379487951178	0.00638905940626579
Benzoate degradation	0.00469331090518917	0.00611492663657989	0.00658484420740849	0.00531300705735635	0.00626963184901906	0.00618784031023273	0.00619076349290585	0.00525025752718517	0.00628837963953825	0.00536083452851829	0.00542306512732689	0.00586656156389753	0.00591906144268386	0.00633370470796195	0.00617966010827256	0.00602803879150758	0.0072467868770652	0.00719783011671864	0.00724069092101789	0.00708402366734399	0.00714901162448578	0.00719165544843176	0.00720671480898112	0.0072727346826477	0.00711566368212816	0.00673252160944338	0.00722852534893946	0.00723265724939337	0.00717444552736627	0.00716104931005929	0.00715998836153023	0.00708995952604187
Propanoate metabolism	0.00517423014865005	0.00586412351319131	0.0060523994123994	0.00538110195060097	0.00593037751915866	0.00599754504333033	0.00596761199428522	0.00544564986786632	0.00596597749906262	0.00579296525624774	0.00565917441779842	0.00578134659083099	0.0057923680348859	0.00598342223716528	0.0058985603725105	0.00575191510592481	0.00646734277717643	0.00646758021810946	0.00645446041368602	0.00644465019458451	0.00644626572183216	0.00645879796651674	0.00642651492795227	0.00648376171821519	0.00638048206378557	0.00636210879647198	0.00645695603241112	0.0064789933097493	0.00645173380038993	0.00639695388441485	0.00645431923881746	0.00634063588872115
Tyrosine metabolism	0.00578255848602938	0.00606155305462047	0.00613013075173609	0.00604842062149262	0.0062162225095526	0.00614589573734728	0.006064286086147	0.00593934758910998	0.00617676359004071	0.00584471282581654	0.00593818034014502	0.00575408304713457	0.00592205745217352	0.00603066121942981	0.00621583988420825	0.00616991141921322	0.00619171694939436	0.00614518759844382	0.00622117053189316	0.00611655338969447	0.00614293049075899	0.00619459194713347	0.0062709383167398	0.00615560286318	0.00622055283275952	0.00604444158750936	0.00620020292455316	0.00614971386496436	0.0061734289775738	0.0062532637794552	0.00616698801424122	0.00631780572472869
Ubiquinone and other terpenoid-quinone biosynthesis	0.00556953850425167	0.00627899943673907	0.00639443179978653	0.00534904996828772	0.00586919274856997	0.00618491038011285	0.00594645041222088	0.00553692359446229	0.00592573880204528	0.00651770010015172	0.00598307024002215	0.00672786484375199	0.00641443106304875	0.00627042803484779	0.00589364582427364	0.00569052569238506	0.00575874749446298	0.00574496622256567	0.00579969079074326	0.00588023962896019	0.0057731355228926	0.00584604308147796	0.00588595815318098	0.00568721432445748	0.00602934615273021	0.00621574328120139	0.00579171002759507	0.00572554167956802	0.00582872216219368	0.00591564426249854	0.00583769391885647	0.00613765450297518
Lipopolysaccharide biosynthesis	0.00406212496319019	0.00560943658792671	0.0067427380473774	0.00438871909161284	0.00537403094189981	0.00608019073608423	0.00564738640695346	0.00436139672282258	0.00522034730331711	0.00602970721722948	0.00493959063617198	0.00698242468500601	0.00626674558424143	0.00635781959357688	0.00606896675951056	0.00493761567457883	0.00620402501321949	0.006229042389185	0.00621300483681335	0.00645862603302377	0.006377308625176	0.00629232719528039	0.00624247114019939	0.00621885238059739	0.00631094504625286	0.00677633653014673	0.00622264362953205	0.00623433058547929	0.0063023768826507	0.0062854521179434	0.006306953808374	0.00640675041390395
Citrate cycle (TCA cycle)	0.00571255118207164	0.0061195087496643	0.00638513910781356	0.00567828535827882	0.00586773821280756	0.0059493025331669	0.00586166981167269	0.00560709229045666	0.00585044336405615	0.00585147626516618	0.00571417849715556	0.00666779099927107	0.00632341851880709	0.0062452954533248	0.00597457628114259	0.00576305130819494	0.00583054548721744	0.00580261599954798	0.00584828951031261	0.00583288443457579	0.00581926608399153	0.00584181054475709	0.00588166854177167	0.00580459464984556	0.00602774441851352	0.00589188835417465	0.00584163378801369	0.00580370583383375	0.00584150647915462	0.00589393508463179	0.0058308188142304	0.00604719091108909
Thiamine metabolism	0.00590539422717502	0.00577695917765378	0.00554235443569838	0.00592234330818655	0.00571606943602015	0.00578096438985721	0.00571604905746754	0.00585576119178144	0.00567335933354976	0.00582495734036323	0.00580392956817653	0.0056150948112467	0.00567650040720338	0.00560761873052395	0.00559527541425306	0.00584146612830997	0.00563442851678643	0.00565036318365221	0.00561829449260545	0.00566573832046938	0.00566780870060472	0.00562670003284279	0.00559324274204698	0.0056483826343436	0.00557060835597347	0.00567731731350483	0.00562652952854653	0.00564103211339915	0.00564795401107508	0.00562214429259864	0.00563698577543907	0.00554384698710122
Base excision repair	0.00670616601888831	0.00607053971914555	0.00574073586499007	0.00643315398497	0.00593093562820323	0.0058094914067221	0.00577744183653542	0.00633538718627432	0.00592082719627431	0.00595474626347437	0.00617186433638509	0.00604113235400227	0.00604357578848605	0.00578967316819003	0.00604246951377139	0.00606338853610988	0.00509773495765081	0.00506135145006618	0.00513835663442149	0.00506433044987118	0.00505869771356591	0.00511649406001983	0.00520905145052967	0.00503249280565865	0.0053370020643959	0.00515681848629332	0.00512145878497543	0.00504637872773187	0.00510949601588797	0.00523159522757968	0.00509615502320739	0.0054084044543104
Valine, leucine and isoleucine biosynthesis	0.00513684949093535	0.00522754177333224	0.00525671562636354	0.00519359881901597	0.00535853347547531	0.00526874298700704	0.00544394329184525	0.00533957773192314	0.00540777753278991	0.00529791161008344	0.0053394577344555	0.00497376881099201	0.00510589351161602	0.0052818955948724	0.00518871619569181	0.00536105529399581	0.00575267831911855	0.00577309439864478	0.00573160697619966	0.00573560020792035	0.00574483634612434	0.00573311696218149	0.00568877132579765	0.00579312218605407	0.00557715382696755	0.00563479891120714	0.00573861058130992	0.00578332394890825	0.00573067171284271	0.00567030264125054	0.00574509125638026	0.00554108862004744
Aminobenzoate degradation	0.00471603503365893	0.00528618934947751	0.00525108720850482	0.00502230760210822	0.00539351369484351	0.00533802735006338	0.00529175226645627	0.00489106622434017	0.00543776722828205	0.00479317139841912	0.00497568005931329	0.00498337355843912	0.00507492503463278	0.00524187708271883	0.0053861471401827	0.00527660084429127	0.00580529806849661	0.00579330426241572	0.00578074550280975	0.00568378018825129	0.00574038381112221	0.00576395426627745	0.00572001516549332	0.00582336282382814	0.00571926308203662	0.00545938072905029	0.00578915293174994	0.00580801263865712	0.00575246258868234	0.00568557733985075	0.00574737902560988	0.00560884062899929
Protein export	0.00688066402266328	0.00593854226444744	0.00567604394353842	0.00643588986337983	0.00566777797066064	0.0056113490882792	0.00558937033574704	0.00629932402717848	0.00561944217669169	0.00590453441536739	0.00606426452111053	0.00634260984520835	0.00613717234344795	0.00574859487187429	0.00572901107477913	0.00586202552392512	0.00467923570299346	0.00464964128023595	0.00470777341434007	0.004691813883485	0.00467118733219465	0.0046902488719846	0.00476795716923169	0.0046221535132838	0.00498377552867951	0.00483743383476234	0.00469892170940444	0.0046355242494508	0.00470608317737871	0.00480829083382687	0.00467879178180119	0.00501826684386181
DNA replication	0.00688092689057962	0.00574552547057081	0.00540910252638016	0.00653257889233637	0.00559706605027123	0.00549007856425909	0.00545984252344489	0.00628853336360094	0.0055072623627993	0.00565447809817833	0.00594349748134281	0.00599834104399418	0.00589146092683929	0.00551898922181042	0.00562808794498632	0.00581893861008257	0.00455311127893624	0.00452863531811666	0.00457498905769976	0.00454239313761527	0.00455376904186225	0.00455158860796736	0.00462250922558241	0.00450677579015515	0.00480487302144807	0.0046325550258698	0.00456739433194342	0.0045148459249268	0.00456959803770356	0.00465710400171019	0.00454102971260674	0.0048204285204718
Galactose metabolism	0.00859065499656992	0.00572576495203982	0.00433624186049582	0.0079250983452563	0.00602955746226727	0.00577483768337338	0.00578082476399069	0.00775699924682082	0.00600739243880794	0.00649869641161537	0.0071725483702213	0.00492165401098518	0.00545745795846915	0.00493603396392095	0.00554777134097819	0.00650395919908954	0.004164726635148	0.00422758710364129	0.004160848323167	0.00422207122262907	0.00423555008020996	0.00420411452751696	0.0041744192594693	0.0041221847020969	0.00419111019489074	0.00449438406294377	0.00417586043578282	0.00417414354076307	0.00419542611579421	0.00419723297331966	0.00423164921932078	0.00417834563449575
Glycerolipid metabolism	0.00733765757201443	0.00559253605428828	0.00439938331503165	0.00704651988262697	0.00567127331630304	0.00576578892766698	0.00536066820017186	0.00652414221141874	0.00558015356776961	0.00589468942960422	0.00625652856492828	0.00514995759577446	0.00539984916865256	0.00486219456227031	0.00538365484669755	0.00591228369667863	0.00415323368645187	0.00419050982955768	0.00413012616718975	0.00418115759494773	0.0042186650030961	0.00418911092901057	0.00411948668330807	0.00409532920376539	0.00430930297241394	0.00442131204260595	0.00415927971657157	0.00413496426987132	0.00418741643386855	0.00414339130304478	0.0041943646710613	0.0041906439140668
One carbon pool by folate	0.00518249581034364	0.00480607792169159	0.00482964706436549	0.00517486221562235	0.00494699197663698	0.00490749139396146	0.0049761368407658	0.00511692861743325	0.00491325354550509	0.00491819471153458	0.00500069975793664	0.00483776765109226	0.00485872381101026	0.00487693630608703	0.004954862079169	0.00498273734397243	0.00494403465276739	0.00495031016709901	0.00492689785096198	0.00494096351259043	0.0049538665263632	0.00491852581985245	0.00489249265878195	0.00496881045297783	0.00488042959221575	0.00486655031472808	0.00493220418662801	0.0049589633729354	0.0049349818055872	0.00488833855759641	0.00492448686610775	0.00483142318925033
Lysine degradation	0.0047376759818739	0.0049763033319464	0.00499477287678563	0.00472793601173868	0.00493522563326005	0.00513187090808756	0.00491622048678606	0.00473551444777076	0.00490621852410463	0.00524545679549717	0.00495428061518689	0.0050556608099348	0.00503155187124783	0.00496149473333961	0.00540243900362344	0.00477736327151939	0.00480094422292837	0.00478233664617696	0.00482587837993167	0.00486523410345927	0.00480822966480486	0.00484054093304122	0.00486754031922472	0.00475907821631619	0.00490470816138513	0.00499762571204245	0.00481803397860385	0.00477884781411659	0.00483126757460276	0.00486215458616987	0.00482814776210453	0.00497933203353409
Folate biosynthesis	0.00596406632679213	0.00515107738803411	0.00472015845199519	0.00566318033139847	0.00502189796860807	0.00503776462479839	0.00487862187492812	0.00549097054587155	0.00495465195699875	0.00528967109072681	0.00536760296154941	0.00521772463684535	0.0052026012343437	0.00485152986885345	0.00500257801036485	0.0051322207938438	0.00406864567073047	0.0040554363511008	0.00409530191041283	0.00410466134792075	0.00408327810781892	0.0040991555279793	0.00414956292918143	0.00401086443051978	0.00428967216396242	0.00428426693936033	0.00408967261329461	0.00403355322097532	0.00410251206125991	0.00417618478290447	0.00409143452630146	0.00433523001918832
Selenocompound metabolism	0.00502101051368716	0.00475691531377829	0.00441083125790062	0.00496362427667824	0.00475674833058809	0.00493966973204075	0.00471544431045166	0.00488731893440519	0.00471980845692577	0.00510401821765554	0.00496705453790526	0.00463004432986512	0.00468569340913797	0.00455509267721402	0.00471542396883961	0.00475208848777183	0.00444637493421611	0.00449048556063791	0.0044366024707187	0.00454571899306679	0.00452668042430137	0.00449200666926375	0.00443813163416744	0.00443837069691878	0.00443783963315727	0.00474740175154955	0.00445252651902995	0.00446555715764657	0.00448935455306244	0.00445698061505347	0.00450958843721151	0.00442658040766351
Phosphotransferase system (PTS)	0.0119267006850646	0.00595065878288105	0.00276619405338547	0.010486312458753	0.00622224152675635	0.00618693247352252	0.0057167929615645	0.00991015640479022	0.00603604964155762	0.00789727080397913	0.00881914210752571	0.00452072644765759	0.00564194719604776	0.00413372348928432	0.00546254882440058	0.00709126069269837	0.00184243925037463	0.00200823440785321	0.00184567371631113	0.00212417827654776	0.00210597114992305	0.00198444829104663	0.00190631921428574	0.00171507209207164	0.00204214106160534	0.00302123284522856	0.00189161778372895	0.00184593795806142	0.001978800232498	0.00195728601447138	0.00205530498124592	0.0020091876277301
Sulfur metabolism	0.00394749231498186	0.00436265070677183	0.00421542693071005	0.00408884302264142	0.00436884502521995	0.00455161869842828	0.00434304486260752	0.00410730368939306	0.00436558365931037	0.00454939384527684	0.0043063245709611	0.00407837776139551	0.00424311424998442	0.0042342783194304	0.00428779689747835	0.00424696100132675	0.00446272678793542	0.00447947325164301	0.00447266086030629	0.00452011481279796	0.00449789067209675	0.0044945567609383	0.00448152938852875	0.00445646466612054	0.00441082144337052	0.00460546976513472	0.00447060098398142	0.00446772226423516	0.00448683489748346	0.00447233024172488	0.00449784310164397	0.00444570716036945
Carbon fixation in photosynthetic organisms	0.00437582660444659	0.00426070021137264	0.00442020576562683	0.00429808883864566	0.00418051133135377	0.00407399933810514	0.00412058822334988	0.00430284804260298	0.00414941784582496	0.00411446424006576	0.00418482491727364	0.00440963642155851	0.00436823606123884	0.00430238909797437	0.00411169321289253	0.00422897401332445	0.00383732710901439	0.00378048083504702	0.00388261582760259	0.00379711985970276	0.00378953517268277	0.00384670248024494	0.00397607221152773	0.00378280228233936	0.00401870062014368	0.00382571434233083	0.00385814732822132	0.0037816292029266	0.00383251507661003	0.00397197453206597	0.00382415836881635	0.0041557046410224
Inositol phosphate metabolism	0.0030775189748078	0.00357472340219355	0.00403379501470176	0.00329152785802569	0.0037364661056835	0.00356841264330149	0.00379469674264096	0.00341025673302128	0.00381928522115466	0.00324919547158392	0.0034001286490426	0.00356948309545148	0.00356021762546253	0.00387222054103595	0.00367142128999101	0.00366289487811314	0.00439527752869532	0.00437033488623522	0.00438351732439163	0.00429322450383765	0.00432897203891605	0.00435333632881263	0.00436112714509097	0.00442019780190154	0.00426737057705603	0.00408793245424756	0.00437497789753119	0.00439068211731781	0.0043356700351111	0.00431950383823007	0.00434627043157786	0.0042730240717998
Geraniol degradation	0.00251837232882202	0.00379704771088942	0.00418557954793925	0.00296060413771147	0.0038433773160462	0.00382451773673816	0.00372620860262133	0.00288472698727707	0.00383755746709024	0.00320861677393839	0.00315174682055691	0.0036795676305684	0.0036479773702687	0.00391739497286915	0.00381697437184873	0.00359305234015641	0.00438671087222753	0.00431115106606731	0.00440848361760609	0.00424447957482322	0.00427320892565201	0.00437719112718328	0.00444152478119886	0.00435240816990896	0.00446545039200047	0.00405542378870421	0.00439018355636941	0.00433283768685885	0.00434426126735933	0.0044053831573964	0.00432581834040169	0.00450672114668854
Biotin metabolism	0.00471436915901985	0.00442392225134062	0.00422346978970778	0.00445164745530378	0.00413108074842853	0.00433737606646876	0.00406140191302926	0.00429684056831428	0.00404315908540494	0.00459534131332991	0.00438560446221067	0.00483908048544715	0.00460181147112882	0.00424649767742421	0.00470758246299915	0.00414589198688796	0.00337661474345117	0.0033556740428102	0.00340980365361648	0.00346304257599318	0.00340713167034084	0.00342388049014687	0.00346924548312322	0.00331354447191312	0.00368445825329552	0.00370971034324907	0.00340408105468147	0.00333475684058958	0.0034346645004356	0.00351701636063789	0.00341804761616685	0.00374380882301142
Fatty acid metabolism	0.00293742203895803	0.00372730346960281	0.00373687003614815	0.00321037942994442	0.00377116295472869	0.00393789312391067	0.00373293912534125	0.00313659709763255	0.00376278119190051	0.00365002086710402	0.00344323884468557	0.00359032713776145	0.00358411371056019	0.00371732835530644	0.00374388948595322	0.00354827028162039	0.00419475478056362	0.00420367651488097	0.00417490852857705	0.00419129165862561	0.00419393096876647	0.00419974602120603	0.00413724832320783	0.00420542847008632	0.00413498871476722	0.00415261110722142	0.00418620130889046	0.00421033162194647	0.00419546558964607	0.0041195032921658	0.00419295794109238	0.00406098880922924
Sulfur relay system	0.0043836641787571	0.00400626031062047	0.00351133669989962	0.0043266356906173	0.00391390636714242	0.00415450902677609	0.00378182342380288	0.00409129317781735	0.00380604729648572	0.00430456723049777	0.00412960443683399	0.00390842604576727	0.00395025330008201	0.0036694312367702	0.00396296814202688	0.00395639306801648	0.00325640043638037	0.00327841078561446	0.0032628049687984	0.00336011806889492	0.00333780948289228	0.00330100060523655	0.00328600878349648	0.00322597464322607	0.00335471141180127	0.00357256842079845	0.0032718381453277	0.00325326555110477	0.00331298610284091	0.00332012540035039	0.00330958375367809	0.00336569540116322
Riboflavin metabolism	0.00356903069808988	0.00355460861695381	0.00348052357047209	0.00359448716659707	0.00356812343021862	0.00359231871482533	0.00352291869854595	0.00353591936084445	0.0035303423026973	0.00358309780798693	0.00355334467762642	0.00348345873377594	0.00351624511069928	0.00348792224515902	0.00357037342421655	0.00354573267388417	0.00344668329704342	0.00344177804907735	0.00345692705984248	0.00345568848243966	0.00345080471303618	0.00345374149317456	0.00346772526643478	0.00343915721753119	0.00346761516657843	0.0034655123517894	0.00345353070227419	0.00344376575693098	0.00345697909036505	0.00347021514760268	0.00344856551784915	0.00348465187547324
Ascorbate and aldarate metabolism	0.00323302475538733	0.00327266910831387	0.00344130393326698	0.00330617133442423	0.00343197561776289	0.00323976807644905	0.00345173495978208	0.00341760795427892	0.0035082829679256	0.00311815059719525	0.00334452334650294	0.00310528976412821	0.00320748664887608	0.00337295158123565	0.00328774224334976	0.00344226525967136	0.00370191689844064	0.00369967467935188	0.0037033596910772	0.00363037981899535	0.00366287545127693	0.00369503818192385	0.00369545546467424	0.00371360191792212	0.00361007102093397	0.00354101094241111	0.00369774549870832	0.00369815440528332	0.00366524825291308	0.003667080714841	0.00368838176411862	0.00363918407768541
Vibrio cholerae pathogenic cycle	0.00267213422680155	0.00335721259306188	0.00340025816914805	0.00244652667815313	0.00315328200117777	0.0038177092506643	0.00350057787513489	0.00293114440734459	0.00315213050979297	0.00480171777850201	0.003634097250277	0.00352296940825673	0.00352649926001487	0.00343838008760982	0.0031632077980555	0.0028319580980123	0.00344576669819137	0.00350203164081252	0.00346498081620597	0.00379882389914009	0.00358408321969745	0.00355751842570221	0.00350523037308786	0.00343297836940081	0.00342792130918183	0.00426014733062145	0.00347730284493725	0.00349003771936758	0.00357918222346995	0.00351951190506163	0.00359639030206731	0.00353629721663612
Tryptophan metabolism	0.00238877780007536	0.00305457949581848	0.00338131084955971	0.00258991430528949	0.00311236945164535	0.00309376352380942	0.00319240478783217	0.00264728800466535	0.00317894818267353	0.00275937584496419	0.00276924502690663	0.00316372763148841	0.00306648399948229	0.00329903839811142	0.0031757281214171	0.00296077128509181	0.00383522988960766	0.00384370458788312	0.00380522345351813	0.00378137078274308	0.00380547508489841	0.00379883299067438	0.00373887321766741	0.00388232278297167	0.00370625664277307	0.00360469821176596	0.00381481490842212	0.00386511608418289	0.00379923297352771	0.00370673857410647	0.00379816965101183	0.00360587726058083
Chloroalkane and chloroalkene degradation	0.00276347889022721	0.00322919390816378	0.00342878548448887	0.00299552674795913	0.00331380371380793	0.00322659091623689	0.00325686601564307	0.00298988049870892	0.0033115491350605	0.00295783172000776	0.00300653555661344	0.00307774711628626	0.00315064497909075	0.00331201569382868	0.00326372225112455	0.00324619296492259	0.0035841202356598	0.00355371601735168	0.00359881047390361	0.00351284222697278	0.00353851638952957	0.00356901800728868	0.00362108409976488	0.00358110486264002	0.00355697291157597	0.00338557939814886	0.00358589517565414	0.00356849836395175	0.00355599948387571	0.00359534093709341	0.00355433149579478	0.00360332347450322
Vitamin B6 metabolism	0.00293769787505708	0.00308971746063028	0.00308640625168312	0.00300663247201942	0.00314000496864302	0.00314866134509386	0.00312535980259322	0.00306185229451586	0.00314841843563522	0.0031571889809113	0.00311137517213876	0.00289939154671905	0.00298755751286833	0.00304767783365822	0.00313979146506924	0.00314196938864501	0.00318440217719537	0.00317820574556872	0.00319708468638705	0.00319026073201186	0.00318175848225623	0.00320025245981462	0.00321947862002475	0.00317294643844382	0.00316177934729326	0.00321358997310724	0.00318825246874916	0.00317601188124392	0.00319151761205761	0.00322336596012518	0.00319546668116373	0.00322605658163426
Bisphenol degradation	0.00253091763185251	0.002955200807708	0.00302095201223118	0.00272560086828539	0.00301617098560882	0.00297379937790338	0.00294146234224859	0.00265330295766733	0.00303749723107286	0.00264051883210698	0.0027279493432315	0.00282243049355298	0.00283662777618256	0.00295617277473751	0.00294986998184037	0.00293920437366286	0.00323599506076419	0.0032138925335254	0.00323303171749039	0.00315641458388026	0.00318636444732571	0.00322182768739321	0.00322358909692986	0.00323107936601055	0.00323248527450142	0.00304301061388274	0.00323106312985466	0.00322116451070725	0.00320764033711929	0.00320742317750628	0.00320381114980639	0.00320840644572958
Taurine and hypotaurine metabolism	0.00213540775457643	0.00262024874223426	0.00297902542008616	0.00227969589416498	0.00271115432799882	0.00269551432310478	0.00285063878726391	0.00238273276959751	0.00276043528968818	0.00250719931313192	0.00247145595127906	0.00277396827410265	0.00267921861572126	0.00291159595183874	0.00266573123011707	0.00258642310468537	0.00344816955642357	0.00346270719278719	0.00341205299350283	0.00342052843468704	0.0034334504610995	0.00340570778626944	0.00333664796253884	0.00350794877583237	0.00328432097216386	0.00324697170091034	0.00342313441572399	0.00348465649839925	0.00341601673545603	0.00330712923636162	0.00341493713296376	0.00318056402608631
Drug metabolism - other enzymes	0.00348172638560711	0.00298154744592808	0.00270897050638731	0.00338809165869953	0.0030637597621957	0.00303698317570882	0.00303977648974299	0.00334707895808061	0.00305730216389141	0.00315400848025413	0.00325404198623242	0.00278567544671318	0.00290064580550149	0.0028396172946488	0.00300878315205934	0.00314028016860629	0.00282147622477913	0.00283630439722241	0.00281006635313953	0.00283430735304646	0.00283431098874935	0.00281437643020567	0.00279042076677429	0.00282777511908604	0.00277933871855538	0.00283272407908017	0.00281640338025718	0.00283570056372253	0.00282583040718366	0.00279455896704119	0.00282027652385639	0.00274111560597988
Phosphonate and phosphinate metabolism	0.00180426997917296	0.00233895723790046	0.00279180318593981	0.00199629347492303	0.00246190110679082	0.00233598720365387	0.00255460265634052	0.00215495050155411	0.00251951153584471	0.00213792588072636	0.002176852392589	0.00231361673628308	0.0023467599980312	0.00262242303986783	0.00239106795335638	0.00238768569762943	0.0030960385830675	0.00306777595526352	0.00309807871107876	0.00301883496452566	0.00303362290267809	0.00306338005237053	0.00309006647518589	0.00311759989122546	0.00299407153517353	0.00282834668123574	0.00308656527577482	0.0030906812690193	0.00305277724405821	0.00305453166355306	0.00305194308735921	0.0030184252940317
Peroxisome	0.00212285882221207	0.00237652067931986	0.00237580703983297	0.00220102226514435	0.0024035368293216	0.00244221175705067	0.00244701589716262	0.00221101927128036	0.0024396838991887	0.0023209629615583	0.00230080690344321	0.00233333019030392	0.00232620544637698	0.00240861446486521	0.00232129423407883	0.00233152115848245	0.00273670449571745	0.00275587133369583	0.00270881643642645	0.002728685240568	0.00273572287107581	0.00271591915382065	0.00265221503781512	0.00276885074916644	0.00263784611937528	0.00264856613766187	0.00272101019867315	0.00276458568939276	0.0027245779859669	0.00263968988470777	0.00272205836856108	0.002542051718344
D-Alanine metabolism	0.00356331041317282	0.00279077417707521	0.00241545738961125	0.00334151527056127	0.00278019067274611	0.00269925223350625	0.00265308618514514	0.00323884855550164	0.00275620727706774	0.00285699949113269	0.00306230666949097	0.00271091059692501	0.00276400383365796	0.00255294050110553	0.002644549252689	0.0029115297024281	0.00208649405096933	0.00208608986422513	0.00209589671943279	0.00209400617537607	0.00209546853099616	0.00209821662443326	0.00212442549478233	0.00205393107772266	0.00218283398815972	0.0021983577380683	0.00209416133271456	0.00206874770477106	0.00209615681696106	0.0021400216476656	0.00210086467327651	0.0022070901068828
Limonene and pinene degradation	0.00241031943268298	0.00257934110296307	0.00241602129191005	0.00251883797021746	0.00259854986029155	0.00263070206802179	0.00247218582152629	0.00238358678497169	0.00258050288950655	0.00245955677208317	0.00247626624730138	0.00237181188868374	0.00243833596985225	0.00241857794011713	0.00252251908583263	0.00254721553829482	0.00244341941380675	0.00242036347308373	0.00245195685287797	0.00240351683865186	0.00241266371283728	0.00245466957854446	0.00247073023203839	0.0024095115467916	0.00251581091749928	0.00240624724027813	0.00244931461291488	0.00241490822259345	0.00244045891859822	0.00246578498254159	0.00243526681777066	0.00252211683933077
Polycyclic aromatic hydrocarbon degradation	0.00261176602849702	0.00254831395704777	0.00243401757041697	0.00271958774935468	0.00261045281219793	0.00256273761736458	0.00246162820731473	0.00252966860814172	0.00256094462200363	0.00233648958765574	0.00247725284226264	0.00240061640249343	0.00244806774335169	0.0024262529888007	0.00257728899047082	0.0026337154866188	0.00235986829734135	0.00232882534411929	0.00236926355895713	0.00229751776215535	0.00232685481957352	0.00235594215990232	0.00238967794790919	0.00233099452208979	0.0024386911370332	0.00225100007917528	0.00236329201359187	0.00232873879826144	0.00234944695364745	0.00239236578351093	0.00233562591336234	0.00245126737712947
Plant-pathogen interaction	0.00225858209413365	0.00231540644516696	0.00251329832499843	0.00217523663301331	0.00221885286617584	0.00227165785549475	0.00229480790762303	0.00221952244437225	0.00221164572759786	0.00236258318856648	0.00225210384560332	0.0026596184298018	0.00248612185603981	0.00245674596665794	0.00224146833710451	0.00219820790182247	0.00226265791117172	0.0022608872294386	0.00226543207565323	0.00229488280812004	0.00227486115940784	0.00226947725464694	0.00227373462004857	0.00226189994936782	0.00232305085969437	0.00234419019052184	0.00226604254829612	0.002262796945024	0.00227481577931403	0.00228366261701664	0.0022707476683454	0.00233133008734153
Streptomycin biosynthesis	0.00230486073482846	0.00227211255230625	0.0022609590691259	0.00237542217689505	0.00235303343041049	0.00230666017516878	0.00227454138018381	0.00231730782991924	0.00232909398257573	0.00224250832708267	0.0022915062889166	0.00214785430319227	0.00220372751187677	0.00223479247544172	0.00241083853843721	0.00235856481862684	0.002232934772971	0.00221131542698184	0.00224630693972277	0.00220743920480146	0.00221545781069082	0.00223530559480621	0.0022727365023044	0.00221440201318565	0.00225852360738616	0.00218814125636975	0.00223626554847395	0.00221562528038477	0.00222758037085525	0.00227154616262724	0.00222461064237653	0.0023089580331677
Photosynthesis	0.00269548838038851	0.00241103353538768	0.00237748664145158	0.00257812069475106	0.00232111292323867	0.0022792352626894	0.00227803281115551	0.00249722279759583	0.00228155378593688	0.00231941624738014	0.0023892434698525	0.00259999659166329	0.00250181193513964	0.00238363505054209	0.00235531365544164	0.00239044336043586	0.00199797722202452	0.00198088392273777	0.00200742083475868	0.00198757622773052	0.00199002308153045	0.00199235042758159	0.00203154660666362	0.00198047645667012	0.00210883587477846	0.00200251888473451	0.0020030957282536	0.00198119137004066	0.00200242607743317	0.00204466909943155	0.00198563461435485	0.00211690951975222
Biosynthesis of unsaturated fatty acids	0.00183607214691271	0.00224481718096968	0.0023395876214372	0.00187774242351402	0.00216895399008388	0.00222469501943195	0.00214248667133146	0.0018991087629036	0.00217192679523302	0.00217678240713223	0.00204988278251649	0.00231728406079608	0.002252515926709	0.00226291318756153	0.00227799047243212	0.00206399833012897	0.00221321557257397	0.00219311774416544	0.00223018299012239	0.00221193612407328	0.0021931051612498	0.00223080016619751	0.00226066516856006	0.00218730905088291	0.00229571624019795	0.00225226495104306	0.00222333212554486	0.00219323354951506	0.00221949454029151	0.00225731741710734	0.0022188805680462	0.00233863919703593
beta-Alanine metabolism	0.00147467086768347	0.002014737471946	0.00222590217011347	0.00163731390495181	0.0020497356031554	0.00203340672815552	0.00205937757786167	0.0016993126711436	0.00207776910083143	0.00185432052109268	0.00180901233685052	0.00195701483082673	0.00196211662764416	0.00212144748682269	0.00203466558857266	0.0019567440908725	0.00241754456485273	0.00239831596661622	0.0024205368250273	0.00237643702919392	0.00237993350085425	0.00240944855495485	0.00242294177372924	0.00241838006767832	0.00238300287369685	0.00229467944931934	0.0024146286643835	0.00240991151765222	0.00239844254840803	0.00240599870739168	0.00239821415010884	0.00240151822734803
Legionellosis	0.00241069882817761	0.00233841155894691	0.0023769538117966	0.00228076654068914	0.00217019523185988	0.00216892185155965	0.00216502647020919	0.00225395329219527	0.00215503091327608	0.00222493176355589	0.00222219262434164	0.00259924861371926	0.00244121976029033	0.00233264431582794	0.00217366222805911	0.00220092973889391	0.00194062590367434	0.00191981325606559	0.00195522713377621	0.00193984506779809	0.0019278794683722	0.00194610134044736	0.00198510684219044	0.00191680063343115	0.00207984974413975	0.00198913037334151	0.00194954834143779	0.00191647563808766	0.00194783307769556	0.00199954945726401	0.0019384481758079	0.00212760028215038
Pertussis	0.00158348474372144	0.00227421901522357	0.00227449749611343	0.00199499340737359	0.00224622341756767	0.0028974197600988	0.00201527889698311	0.0016510965468003	0.00203398946184969	0.00281222982318288	0.0021179041953708	0.00249346956401953	0.0023408666110372	0.00213460791453603	0.00240866499646585	0.00198523034761133	0.00171877464886471	0.00179597396856576	0.00177655641537329	0.00199664984577698	0.00198613247808551	0.0019646256055431	0.0019274313107863	0.00162379131130402	0.00191447085493931	0.00280667740309038	0.00177935314333565	0.00169274445610116	0.00187328759127404	0.00198742704547586	0.00197263826190244	0.00220612926218508
Naphthalene degradation	0.0015868908714073	0.00197345636784974	0.0021286668098494	0.00176439217370254	0.00203784537624367	0.00200024244368822	0.00199291304766157	0.00175182366247719	0.00203328976685804	0.00179216201332972	0.00180257416117354	0.00188305230367532	0.00192042926269916	0.00203483823817151	0.00196981982015551	0.00196294023148254	0.00223545160177733	0.00221231174739103	0.00224675678585394	0.00218781192791684	0.00220244793337091	0.00223046244820562	0.00226104284005458	0.00222900435238445	0.00222825753704092	0.00211326009224461	0.00223712176306654	0.00221948891129537	0.0022180873194006	0.00224459031478547	0.00221669069057371	0.0022630699950751
C5-Branched dibasic acid metabolism	0.00178066585281042	0.00180510346420972	0.00180054288552446	0.00190712204690898	0.00189290237097932	0.00192910416026218	0.00185934169155207	0.00180683611687449	0.0018520712772588	0.00179136094881951	0.00179457427497547	0.00175563241221236	0.00179150547035281	0.00181908103919762	0.00181867171136992	0.00185258206198523	0.00195144295328264	0.00196160109851022	0.00194234145017363	0.0019553725448236	0.00197445837246137	0.00194559212285333	0.00192398048074144	0.00196617388471007	0.00189817861380921	0.00192673661536165	0.00194626940687864	0.00196334732522601	0.00194934543420468	0.00191580980145606	0.00195062819959895	0.00187353814481191
RNA polymerase	0.00232348353722532	0.00200465752430147	0.00198244990629304	0.00218211115158473	0.0019098949955891	0.00187300422766382	0.00189168283185199	0.00212123126947252	0.00188344326085596	0.00193491667924646	0.00201239154540145	0.00220986246176552	0.00210233804283431	0.00198598035073434	0.00192086463533307	0.00197466931643767	0.0016040162425898	0.00159051252795165	0.00161279969806759	0.00159954064497878	0.00159907192756951	0.00160173832695544	0.0016327356160573	0.00158791978445249	0.00171336909946868	0.00162836632178358	0.00160904389850614	0.00158903491821829	0.00160972053182182	0.00164492241151702	0.00159752361874502	0.00172094851970671
Biosynthesis of siderophore group nonribosomal peptides	0.001948276712493	0.00220608089256833	0.00162811833853525	0.00198267723071561	0.00205124591914018	0.0022770883356709	0.00182520397275947	0.00172704573609687	0.00206512153121134	0.00210595148959	0.00204280222233926	0.00202894835567682	0.0019438533735735	0.00174449517076849	0.0022035107026002	0.00195200198781689	0.00159250466560399	0.00162738276654465	0.00158239594865355	0.00162954439896777	0.00163610740668901	0.00167871322581074	0.00159060855419606	0.00153537922554808	0.0017387443106217	0.0019322667564261	0.00160544716800575	0.00157409054532603	0.00163341440773914	0.00162076273005573	0.00167538128724321	0.00169849471129394
Staphylococcus aureus infection	0.00603333633107306	0.00294290636322373	0.00113416113909444	0.0052515124502156	0.00288064045729862	0.00252678618252394	0.00249433045387847	0.00495506046730131	0.00286127063716699	0.00320240526660571	0.00409895395640102	0.00189869907991282	0.00270600592146531	0.00178648028853248	0.00255135720206463	0.00346436892621965	0.000360029652879402	0.000382185931480659	0.000425405808784422	0.000341401598848822	0.00036774110332984	0.000383433523073012	0.000500133513103754	0.000278194389589166	0.000604176135553958	0.000524333203450829	0.000418204523303933	0.000320132951485224	0.000382612708292929	0.000500039275614634	0.000378586308300015	0.000638355081736526
Nonribosomal peptide structures	0.00295938227780376	0.00275785651536022	0.00125373848423644	0.00284890793593698	0.00233641671119751	0.00259548033029857	0.00188735197242582	0.00235799646221205	0.00237894949318089	0.00234832548728924	0.00256533584710001	0.00219894721751728	0.00229300448328659	0.00167128809719433	0.00237115030888418	0.00234693446547191	0.00114320088506662	0.00123268574866174	0.00111685660590857	0.00119704396344124	0.00124052960435427	0.0012466941642171	0.00109136270416636	0.00106489183521541	0.001328150615118	0.00166340974867276	0.00116087623787836	0.00113360129222465	0.00119386525719254	0.00114532110084503	0.00126054960199182	0.00119237436568415
Nitrotoluene degradation	0.00137771014830597	0.00161299304668646	0.0015697144791091	0.00141373284787435	0.00160441549060843	0.0016963022496459	0.00165398484246402	0.00148602315084388	0.00161781808791117	0.00176953478611298	0.00161246552065615	0.00153781843381261	0.001564858562137	0.00161239330449435	0.00157267182309899	0.00154473259974014	0.00181919676165373	0.0018508004139533	0.00180615285747281	0.00186500591325738	0.0018528223902988	0.0018312517205394	0.00178717814226337	0.00184070894221873	0.00173622659041255	0.00190330378264966	0.00181893215348646	0.00185028209385194	0.00183066578998944	0.00178145361142195	0.00184682295933153	0.00170494575631668
Linoleic acid metabolism	0.0014628492337174	0.00160260619350663	0.00162939576466953	0.00153949004709677	0.00164123990582696	0.00160817952412192	0.0016178023130375	0.00151912523888987	0.00165765600112347	0.00147075878840105	0.00153244006567838	0.00154391678015031	0.00155545900822238	0.00161003576757914	0.001609147879871	0.00161502522406023	0.00175585841773192	0.00175203388516556	0.00175160740920971	0.00172342147039618	0.00173873701314629	0.00174660056942681	0.0017402435633998	0.00176061366337494	0.00173334974048221	0.00166752712542041	0.00175151932383573	0.00175463880389134	0.00174204690490098	0.00173228729790697	0.00174205571519328	0.00171568029854362
Atrazine degradation	0.00112495902801684	0.00141283243543085	0.00158281882455547	0.00123876299160985	0.00148153597512423	0.00144713994215422	0.00155538282333915	0.00130211738672885	0.00152379589875629	0.00130211113855451	0.00132604182730496	0.00141487636930267	0.00140319844036189	0.00155110880584233	0.00141931714947409	0.00143029060667955	0.00194916667777394	0.00196372363274955	0.00192644367232749	0.00192520335276938	0.00194227386835151	0.00192018960395162	0.0018715887836693	0.0019929611558832	0.00182170428064295	0.00179801421987995	0.00193329158079236	0.00197645542842729	0.00192588735301883	0.00185622904005429	0.00192729957652622	0.0017539844077885
Carotenoid biosynthesis	0.00135249718800297	0.00154186948079173	0.0015627598245155	0.00146155245282545	0.00158109999931468	0.00149757359005354	0.00157267267221733	0.00145905163908842	0.00163119899428081	0.00127161373057005	0.00141911237995785	0.00141582734179363	0.00147159707866063	0.00157332218440822	0.00160121899630874	0.00155608204264881	0.00184110958532166	0.00184369184254974	0.00182967187164701	0.0017822099609751	0.00181277198871773	0.00180630484671023	0.00180346566638221	0.00186794610348104	0.0017682817507189	0.00162839826062879	0.00183200165796407	0.00186202575555224	0.00181271151389028	0.00177505100767368	0.00180629020209738	0.00170431763859737
PPAR signaling pathway	0.00137954514561053	0.00159976643660403	0.00157489477419576	0.00146780598758732	0.00160463678223382	0.00167089758386518	0.0015911075045306	0.00140205498507472	0.00159866658949099	0.0015272186275089	0.00148540154519061	0.00159898715108637	0.0015683343257768	0.00159325418613747	0.00159793479899576	0.00153346154174502	0.00175136935234816	0.00175862164450911	0.00173517853858631	0.00174868845393636	0.00175441611207842	0.00174001106585074	0.00170300021560983	0.0017649384365494	0.00172020915624499	0.0017061051863043	0.00174258251676924	0.00176429259026133	0.00174907825938823	0.0016993929837537	0.0017402499807904	0.00165625645496193
Penicillin and cephalosporin biosynthesis	0.00127638239871642	0.00145061444434929	0.00152867193131996	0.00132094420988833	0.00150021334884448	0.0014924111865393	0.00153874880320762	0.00138239581766857	0.00153558713089161	0.0014355561781215	0.0014291787839064	0.00141590559829715	0.00143161146151653	0.00152015135346992	0.0018918918065749	0.00144647703517929	0.00175560725655866	0.00176022605735486	0.0017451468027099	0.00174429300111457	0.00174307905518239	0.00174206591759228	0.00171962458975967	0.00177276847425284	0.00168428516696156	0.00167627878180701	0.00174785208918487	0.00177158735675914	0.00174369700463658	0.00170596488254026	0.00174054591662312	0.00165339977554241
Drug metabolism - cytochrome P450	0.00100095174254296	0.00138295067570956	0.00166399183527074	0.00111055007456353	0.0014296380689609	0.00137702545029978	0.00150108160833392	0.00120647673668789	0.00147234721308086	0.00123859519819993	0.00124695794712735	0.00143385928631209	0.00141001997057979	0.00156983959045432	0.00137129313028598	0.00136414073382268	0.00187625255542559	0.00186960188942976	0.00187075741396017	0.00183788032285139	0.00184733770352019	0.00185473361338631	0.0018491673192409	0.00189886599819367	0.00180363954917722	0.00172405004184059	0.00186812246541438	0.00188250559214035	0.00185162278003326	0.00182858509881096	0.00185178205701949	0.0017902507866292
D-Glutamine and D-glutamate metabolism	0.00198131700593259	0.00171362594709843	0.00153167342820138	0.00193076860838276	0.00169485917064786	0.00170166513871851	0.00161551258115649	0.00181126956471742	0.00165833340207283	0.00170854184942429	0.00176692967541499	0.00169793941488621	0.00169564767731356	0.00158492529061786	0.00167536855527584	0.00172892711059482	0.00136455791327499	0.00136187369301345	0.00136840585906249	0.00136782781153175	0.0013719473894401	0.00137289124871721	0.00137997748626543	0.00134632828241942	0.00143136989196905	0.00141463536643265	0.00136922368353748	0.00135456532023805	0.0013739824060144	0.00139221917530716	0.00136771474968036	0.00142906326094931
Cyanoamino acid metabolism	0.00158653832802208	0.00149543713651945	0.00138978320127581	0.00157391177705219	0.00152106229006452	0.00152290886087342	0.00151523226199058	0.0015664762775049	0.00153089808163674	0.00150771406402558	0.00155558274226237	0.00143343384093667	0.00145906714442553	0.00144704243241585	0.00153078709412723	0.00152822681093901	0.00153062182091868	0.00154903572426635	0.00151851142199029	0.00153914959548917	0.00154526425115704	0.00152467110490525	0.00149069507194748	0.0015463497347759	0.00147987941873628	0.00153014688612866	0.00152403398787093	0.00154787496673716	0.00152966388372161	0.00149198075528373	0.00153240656356943	0.0014399047214819
Tuberculosis	0.00182225939055389	0.00160109061446539	0.00146639609169816	0.0017402640733912	0.00153933362891422	0.00153775706478191	0.00147853611397781	0.00162134601095522	0.00151638284081839	0.00151586974414893	0.00159196117165255	0.00168911979732972	0.0016026962155355	0.00150154671577932	0.00153969509646072	0.00157721017707463	0.00124141832839785	0.00123178742348788	0.00124110367881601	0.0012273816334832	0.00123313016109308	0.00124577854722296	0.00124928278290943	0.00122202991572101	0.00134706741928615	0.00125987138608303	0.00124479358353553	0.00122635172436895	0.0012457517421559	0.00126107114142663	0.00123946053487674	0.00132598170005941
Caprolactam degradation	0.000929999061305571	0.00132176758848414	0.00140798037702033	0.00107745357772199	0.00135812187637875	0.00135267271754825	0.00132282827733671	0.00103131940677048	0.0013682524860353	0.00111077584150365	0.00112767799577149	0.00128015026962678	0.00124824695981415	0.00135046512911313	0.00135666316375213	0.00127615870928027	0.00159143972600954	0.00157793865274445	0.00158332742477955	0.00154132119773392	0.00155905765060197	0.0015819794173255	0.00156818376713677	0.00159240878767232	0.00158169612073699	0.00146314656175817	0.00158464532791716	0.0015838406193626	0.00157231756862946	0.00155727636394642	0.00156957097493666	0.00155184077134229
Other glycan degradation	0.00479845970406607	0.00210769005864336	0.00075722133732861	0.00408150484109633	0.00222393509014458	0.0019627472574244	0.00196180055705045	0.00390364279038346	0.00219364896540581	0.00266545327417247	0.0033090684413996	0.0014348749087289	0.00190787475794342	0.00129859833425724	0.00204302696390736	0.00270978926500941	0.000261691277265482	0.000288975194952224	0.00027559467334553	0.00028588028702209	0.000291267861854842	0.0002863262582192	0.000313331732150974	0.000196817946900738	0.000404392345520643	0.000519454189884895	0.000279861687585921	0.000245554731268577	0.000288500005201496	0.000349284884453293	0.000298930597363427	0.000412550360737005
Styrene degradation	0.000795225823053301	0.00117500331904082	0.00137492143722847	0.000934595018366088	0.00123057603361711	0.00120960087849738	0.00127637358843497	0.000983730543577863	0.00125719476506096	0.00103987669225588	0.00103207132834175	0.00116933294306942	0.00116965838388605	0.0013130143451682	0.00125547803930972	0.00115535081740617	0.0016459366823601	0.00164437656107937	0.00163577873147463	0.00161395216564582	0.00162617372747249	0.00162214856032671	0.0016052093296324	0.00167183647006988	0.00156098222611178	0.00149533081248411	0.00163620150440671	0.00165877299520904	0.00162474134065965	0.00158730868651816	0.00162064491474645	0.00152807627407348
Chlorocyclohexane and chlorobenzene degradation	0.000948072502880055	0.0012934599021173	0.00136821968914707	0.00106151986813422	0.00129856677134556	0.00127547567384355	0.00124860983055232	0.00105334978378375	0.00130835370855108	0.00110794042298854	0.00111635782126126	0.00122613010111615	0.00123648050025503	0.00130091183293553	0.00133890583769183	0.00123426094665058	0.00141312275806632	0.00139440054884976	0.0014238438961191	0.00137392599924169	0.00138233975927977	0.00141235467619106	0.0014361692560065	0.00140215016724547	0.00143252072540963	0.00132897812362182	0.00141717893044565	0.00139876088342558	0.00140097539232927	0.00142662271128682	0.00140028180894673	0.00145676878369281
Meiosis - yeast	0.000850707359851324	0.0012492045520207	0.00138277774142985	0.000965851061508043	0.00124656307385795	0.0012371764815652	0.00122841553696649	0.000988932580262798	0.0012778295791332	0.00108846895625665	0.00106507555742857	0.00120680877352516	0.00120268152249872	0.0012812130915459	0.00126758993828829	0.0011994557155268	0.00143331827487098	0.00141082048428153	0.00144532728317946	0.00139180286799296	0.00139824554697218	0.00143264796851737	0.00145402490749359	0.00142161223926058	0.00145386419296776	0.00134115762356223	0.00143378668088984	0.00141552621402942	0.00142328554325954	0.00145460883694447	0.00141650253573529	0.00148010618060962
Steroid hormone biosynthesis	0.000821501096208707	0.00117521813627106	0.00130090835899562	0.000927534626284498	0.00120123322171683	0.00120726625983509	0.00121591095080215	0.000949727017238862	0.00122484604475047	0.00106334323623281	0.00103570562394798	0.0011553437051193	0.00113828058330438	0.00124153909426673	0.00116886683923141	0.00113344357252523	0.00147054247351776	0.00145919699429201	0.00146539448451979	0.00143905943681627	0.00144357500807553	0.00145962382881106	0.00145325670841625	0.00147578095350702	0.001445915075154	0.00136894833030525	0.00146479049436464	0.00146747407204752	0.0014557720287923	0.00144194349459072	0.00145278939666257	0.00142899249950141
Sphingolipid metabolism	0.00144548888707649	0.00120538613462528	0.00107469775508263	0.00139979104973486	0.00128222232757503	0.00128229959290728	0.00131477804338683	0.00141179491467819	0.00130617594742401	0.0013377066967446	0.00138862310305275	0.00111914986761723	0.00116146698217181	0.00116487387430696	0.00117945295047864	0.00132363756861461	0.00131583615517416	0.00134082332003767	0.00129354046842606	0.00133121631903181	0.00133345507728495	0.00130594665426336	0.00125042807030804	0.0013411992004407	0.00123183009628598	0.00131045333973234	0.00130463793915397	0.00134173005548177	0.00131583047754783	0.00125433532998675	0.00131675000678133	0.00116710356002461
Lipoic acid metabolism	0.00159757030743455	0.00142948913153615	0.00139994551396864	0.00143908380828892	0.00130856759334419	0.00128786654771789	0.00131917816892923	0.00145932446852089	0.00133860045202092	0.00136766479712647	0.00142010284401264	0.00161730337777916	0.00151519577835062	0.00141547347197234	0.00133990413736128	0.0013392468894102	0.00113793780879386	0.00113863582812954	0.00114109585699395	0.00113963051514757	0.00113326970900448	0.00114281652821439	0.00114897828425914	0.00112755810548669	0.00121459262963743	0.00118937030562716	0.00114267563813108	0.00113216294745665	0.00113943467720247	0.00115374427994315	0.00114303077419812	0.00120804324557769
Metabolism of xenobiotics by cytochrome P450	0.000867905827228533	0.00116342596311439	0.0013451794799463	0.000951015097510612	0.00118762151850647	0.00114643348418616	0.00120345847081131	0.00100973637657224	0.00120990787261436	0.00104838761754265	0.00104835387054313	0.0011599798247823	0.00116328597373338	0.00126113410311464	0.00114616918759967	0.00113728407280185	0.00141046122360842	0.00139453837450347	0.00141854280697294	0.00137774233561931	0.0013812210193511	0.00140438852783669	0.0014254727612843	0.00141002700256737	0.00139952590403392	0.00131891102553918	0.00141106732067353	0.00140147056305432	0.00139579264214329	0.00141149018357687	0.00139585296543104	0.00142498684245921
Tropane, piperidine and pyridine alkaloid biosynthesis	0.00115426200851862	0.00134679174093722	0.00134484764884632	0.00123532451282578	0.00133689384743952	0.0013070148528519	0.00124745653079639	0.00117718105281244	0.00132672434894564	0.0011684192345708	0.00120704579030711	0.00124486759077713	0.00127263846821274	0.00128806861704198	0.00131946851008729	0.00131912397326077	0.00124098067538346	0.00120941825333209	0.00125935145897131	0.00119273033166704	0.00120272623608103	0.00124969237030654	0.00129884863125976	0.00120763455714586	0.00132216885456533	0.00118464212370075	0.0012501924543169	0.00120884794458767	0.00123205355918328	0.0012947561633216	0.00123087540054362	0.00137355393038113
Toluene degradation	0.000969977962118463	0.00121359485288339	0.00123152699083156	0.00102226608883807	0.00117399227881396	0.00121641089724467	0.00114408743644616	0.000992416178445248	0.00117196048724297	0.00111983264531248	0.00107386851478604	0.00124033273108776	0.00119722206881595	0.00120072328407221	0.0012172618953166	0.00111546029830881	0.0012095644633587	0.00120272017215221	0.0012136989476086	0.00120361380700791	0.00120215996762729	0.00121608413198502	0.00121934349293391	0.00120087908449719	0.0012459587515279	0.00121058686560836	0.00121303942751666	0.00120266439098358	0.00121150961444632	0.00121843775053133	0.00121028685181984	0.00124788703485717
Biosynthesis of ansamycins	0.00153689608239917	0.00149022688062768	0.00103135718022977	0.00158013316345464	0.00145444344786171	0.0015430554641729	0.00122529268912308	0.00127263359192503	0.00141553596145412	0.00129879151159345	0.00137528185603601	0.0013039382508585	0.0012701908708898	0.00113205609995732	0.00144078193508765	0.00143031733667783	0.000962717059743156	0.00095148416568733	0.00095312393477275	0.000925410066099638	0.000947208174540951	0.000986284701675627	0.000960565000379776	0.000914709258153697	0.00111103815816071	0.00100362277989512	0.00096656099517669	0.000934776274443607	0.000971181768387656	0.000978045941544548	0.000967397472831358	0.0010528812416822
Salmonella infection	0.00105972178653112	0.00121823791857271	0.00115814707813104	0.00101321722186554	0.00111718748762551	0.00137328963171323	0.00117320344763076	0.00103731471120397	0.00108145431388699	0.00162121323810761	0.00125673529552342	0.00137055915564154	0.00127242645704444	0.00119134877823801	0.00111377217490537	0.00103664619043724	0.0010828470297218	0.00112058254281076	0.00107903426017049	0.00121290273413146	0.00116586901341029	0.00113620553803781	0.00108700851116609	0.00107914507575987	0.00109746736686566	0.00143766900791877	0.0010913554998862	0.00110238803205569	0.00113711397855496	0.00111228532733929	0.0011535514512853	0.00111099067165119
Ethylbenzene degradation	0.00121122903967085	0.00110292571305939	0.000948934517864646	0.00120968736793207	0.001104137864544	0.00112357891319335	0.00103269338019737	0.00114218051411105	0.0010810906363613	0.0011445971286945	0.00114684928417099	0.00097966048808346	0.0010476190661846	0.000979583708648086	0.00108119656090987	0.00111343927499864	0.00086491401536368	0.000856604289960582	0.000875891651339641	0.000867781732828919	0.000864302377006536	0.000878388949378256	0.000898812992760568	0.000841394784692197	0.00091377693037523	0.000915202306151685	0.000872637427487198	0.000849528625499542	0.000872985358468549	0.000901011925121922	0.000872429213091502	0.000942273955243651
RNA transport	0.00189484478868813	0.0012899741861785	0.000780552856002001	0.00175139397274357	0.0012238319644869	0.00125888148147835	0.0011153891207268	0.00162738039305749	0.00117438122303359	0.00147035271726746	0.00150923971416768	0.00102869510766234	0.00117651417089062	0.000939947107610467	0.00139133814447245	0.00135533603709626	0.000581566225700842	0.000594207445771027	0.000593691275319335	0.000620701782828902	0.000619010385323964	0.00060384710506876	0.000613906138243524	0.000555801178533418	0.000651666353687416	0.000736711355291154	0.000594085064143233	0.000577045733696459	0.000611043143002059	0.000637737315638163	0.000610171943452873	0.000666353960194233
Epithelial cell signaling in Helicobacter pylori infection	0.00149543798599674	0.00115488691861428	0.000965375342268175	0.00140374040932118	0.00113173868372183	0.00119645987003909	0.00108069234620139	0.00136463990374354	0.00106837452116391	0.00144549656900871	0.00133924745798731	0.00105772192001055	0.00114840619170906	0.00100035980677632	0.00113836493113197	0.00118590652255485	0.000668920599138794	0.000659473202921177	0.000695783778905418	0.000721445955427051	0.000693939018187864	0.0007041730926052	0.000751181858228849	0.000630568213817584	0.000761986301700037	0.000860187099056237	0.000687672447297979	0.000646998911476596	0.000701784333048596	0.000768683944654964	0.000698233299448875	0.000849764716899278
Chemical carcinogenesis	0.000551128274491983	0.000846676044137019	0.00104370605203095	0.000624727245674312	0.000863528699900339	0.000832196188463172	0.000894816727414866	0.000691050036559086	0.00088703703117285	0.000746978880957468	0.000733325723875057	0.000873268618661853	0.000859585102719588	0.00095913168551695	0.000834979645806509	0.00081570892626781	0.00110801110616162	0.00109395212712522	0.00111355574716604	0.00108022651254549	0.00108173160104945	0.00110141468548268	0.00111728485354529	0.0011100682485535	0.00109434201491125	0.00102377547695486	0.00110743094148871	0.00110152309449398	0.00109471960223362	0.00110511707244006	0.00109411325670121	0.0011139050333346
Polyketide sugar unit biosynthesis	0.00106677979932509	0.000990094747400425	0.00089591602019611	0.00111111287055244	0.00103237755351712	0.00105945432851008	0.000974682401333082	0.00103691315239822	0.000992940479805446	0.0010572418404298	0.00103453307406974	0.000887591206190268	0.000938754401107123	0.000914282934483672	0.00107175151851983	0.00104047534812618	0.000885176429077101	0.000880982940847888	0.000891058597754616	0.000895163715810193	0.000895982740662555	0.000893096082011964	0.000903406458597935	0.000874912856443117	0.000897913048649138	0.000915081418982637	0.000888349971448874	0.000880988331484276	0.000893689074566345	0.000910297745274542	0.000889433769349014	0.000920030266605892
Alzheimers disease	0.00121081294558189	0.000963365643380629	0.00084121189269041	0.00108467227824829	0.000951546091801164	0.0010059578945589	0.00100098116640135	0.00112464122408725	0.000949048488165145	0.00120497139617235	0.00113882905922963	0.000980151419436552	0.000994337031985414	0.000926857756840715	0.000885289566472423	0.000958345573065301	0.000855805427401691	0.000874562981373552	0.000846768183455948	0.000905101345002531	0.000880555969511588	0.000859580666948291	0.000832018304351084	0.000864233359804103	0.000838196827988489	0.000957850185334342	0.000854606613385268	0.000871790291980695	0.000870944254550275	0.00083324182283198	0.000871738402447954	0.000807914213853444
Synthesis and degradation of ketone bodies	0.000679614763117114	0.000807079101058682	0.000874484680257394	0.000736651950337472	0.000834233780218298	0.00080797680781935	0.000826471025375285	0.000741311347907492	0.000837906567529759	0.000730841781245295	0.000748794137059705	0.000778984263930842	0.000793729451581034	0.000842887478582856	0.000812973313333366	0.000806496944459233	0.000929833643842477	0.00092095288739594	0.000932007267165553	0.000907182538959498	0.000913427401075953	0.000922986322445712	0.000933047891162594	0.000930277813632007	0.000920483893090353	0.000863164653099632	0.000928876455275098	0.000926116322252651	0.000919901271393156	0.000923776619658267	0.000917573417925135	0.000925055955604981
Novobiocin biosynthesis	0.00080193902507417	0.000791075656625027	0.000800712802300445	0.000813441222139762	0.000816075229408452	0.000785189597654389	0.000818646781330876	0.000825534175965212	0.000820226192824848	0.000771034337477498	0.000803188623332692	0.000747244286341672	0.000775468819371264	0.000800759424968242	0.00082853892245672	0.000822260425228403	0.000852043982495323	0.00084956483394598	0.000850862467164431	0.00083998445931319	0.000844152027625149	0.000845368270801673	0.000848419833518022	0.00085533012855251	0.000832924832866602	0.000810870710691715	0.000850170002314633	0.000852669146602996	0.000844906326069013	0.00084338775918844	0.000844974424549969	0.000832483250578008
Adipocytokine signaling pathway	0.000621394477322194	0.000758274725513575	0.000733104245050099	0.000685391893192598	0.000778501813374831	0.000823907935393122	0.000783127437333487	0.000657616297757748	0.000779199436668537	0.000746463510196993	0.000712610662467562	0.000722906501824488	0.0007243432532322	0.000755855740821262	0.000752633750756882	0.000736468703557969	0.000918169481406519	0.000927777094347275	0.00090363457445981	0.000920707249819564	0.000924430513697796	0.000908388324810635	0.000875525752712627	0.000933102772288073	0.000868606687121251	0.0008862631677251	0.000910113407194411	0.000932207036777581	0.000915534707796447	0.000872084549503655	0.000912120510846588	0.000820901514145505
Bacterial invasion of epithelial cells	0.00257295680327486	0.00133653673500795	0.000417066484400822	0.00218916924503576	0.00122878087003971	0.00125056521514247	0.00108477826359535	0.00207520487003849	0.00127058772932545	0.00157681120930543	0.00184508152057716	0.000937062731828337	0.0011877431907854	0.000767949481937045	0.00125975338006964	0.00146205817769758	0.000188182776238175	0.000239990203034617	0.000178946903076553	0.000239724092626522	0.000247540108735276	0.000227085126012266	0.000185032409453352	0.000146081913867627	0.000242943493687198	0.000505632819578197	0.000194518440699951	0.000185255115284784	0.000213533301006056	0.000205146724601076	0.000248265744505869	0.00021099348248355
Phosphatidylinositol signaling system	0.000804348659636857	0.000753940496332318	0.00077767681319347	0.000795265596529628	0.000757140413119633	0.000730617064710239	0.000741629038506763	0.000783845674849629	0.000752181697228619	0.00072495665285986	0.000756014111864159	0.000769396429074196	0.000769353495244142	0.000759571561472832	0.00075429289733581	0.000766835209033557	0.000687610204850779	0.000676930077036163	0.000695561766413593	0.00067510869043009	0.000676780003850339	0.000688093691502009	0.000710199657051318	0.000678029848755801	0.000719641673150349	0.000671724658736487	0.000690818550494295	0.000677550125752958	0.000685651552062683	0.000708267215616409	0.000682588540619364	0.000739556430161043
Steroid degradation	0.000579426939978847	0.000847118801123046	0.000673615095807639	0.000677103451595455	0.000815695151275495	0.000880780883630078	0.000683482488841796	0.000507562415092432	0.000791064428567635	0.000657912657916006	0.000649042661485627	0.000763527820481164	0.000714380919675841	0.000686986776063151	0.000775011546191992	0.000735527533291678	0.00068962691097019	0.000676865142783306	0.000686544705094037	0.000658210923142926	0.000668430574602283	0.000700895123399536	0.000689420822859527	0.000664564745494446	0.000778446861045118	0.000667478842103626	0.000692487918874775	0.000673120938539312	0.000692551563257874	0.000695101102344301	0.000684283647946363	0.000738192622144344
Phenylpropanoid biosynthesis	0.000746030425749744	0.000721972412460403	0.000619466457340981	0.000714576082471659	0.000708538607511631	0.000718562535557858	0.000695556373462787	0.000720804074369891	0.00072237427759554	0.00072834582525995	0.000743330591154281	0.000680076938582511	0.000683058931034215	0.000662308712018836	0.000693726112053349	0.000709069255093991	0.000683888477792867	0.000694856477992074	0.000677132676618319	0.000692670592361611	0.000690532143682449	0.000684216550105942	0.000664379960759274	0.000688350483406976	0.00066723936098788	0.000705353101751425	0.000681178846499007	0.000693761977169227	0.000685383580681771	0.000667610304922658	0.000688832826162724	0.000644907359538642
beta-Lactam resistance	0.00108854164087334	0.000826219903271876	0.000604533702059344	0.0010146346240972	0.000798426187093099	0.000775927826043137	0.000751645986851136	0.000978762401036204	0.000801686432124962	0.000828553910884295	0.000914141695449482	0.00068729401148965	0.000773944703209252	0.000675829166134644	0.000890087601253603	0.000858486317549249	0.0005482325275479	0.000550960371454363	0.00055318030335936	0.000544200707628849	0.000547103715086896	0.000550839517918153	0.000557538353179537	0.000538037541285712	0.000572650463603162	0.000566550494073064	0.00055290990450629	0.000542597164048131	0.000550480839390406	0.00056184100457625	0.000549969310528336	0.000570602491888242
Arachidonic acid metabolism	0.000497676860382028	0.000556521590565412	0.000553564931872589	0.00053769923318021	0.000580770159156338	0.000605045722787484	0.000602792394694628	0.000537420834918346	0.000588062249671744	0.000557625490519252	0.000549613834782385	0.000534341099943194	0.000552469830458976	0.000576165418780384	0.000615250699664355	0.000555631042064247	0.000714773472313726	0.000728557345333362	0.000703372298516483	0.000720429776958274	0.000725651944042208	0.000706309087235228	0.000677168836608751	0.000733160540245641	0.000656874815608892	0.000689281110892902	0.000708817679295451	0.000731449069144564	0.000712107216092634	0.000671381346696598	0.0007110785587296	0.000618009756340722
Lysosome	0.00075284721352283	0.000599610522173758	0.00053380879483334	0.000686153180972077	0.000624431865611047	0.000628802017700936	0.000642455745722623	0.0007267001569437	0.000639843369326464	0.000751553738427417	0.000733327379979661	0.000554736766390347	0.000588357108828821	0.000567524118604241	0.000618996917157763	0.000641618790675007	0.000553883163739099	0.000557467068974147	0.000555378420443621	0.000573892868298712	0.000558794143421869	0.000557628111904618	0.000553296357298396	0.000553948273511005	0.000546663630416145	0.000595708586813498	0.000554375114416345	0.000559092726403007	0.000561663696472663	0.000558699710045845	0.000560803704607602	0.000551489967595656
Zeatin biosynthesis	0.000783935341452328	0.00064437587856544	0.000627263088643056	0.000736543889022118	0.00062893120246915	0.000613106375216159	0.000615425342552303	0.00070938393203572	0.00061698278356229	0.000634397138119833	0.000667863044372867	0.000704189038791907	0.000677452918767847	0.000635033453662254	0.000628616767943991	0.000652803716580653	0.000506186213399142	0.000501209819993718	0.00050854387605418	0.000503724902010979	0.000504215224376652	0.000505446596335269	0.000515318940050444	0.000499807255602031	0.000541298448087486	0.000514296251595915	0.00050792816959793	0.000500046745190561	0.000506387334259034	0.000519108999832982	0.000504172619166029	0.000545901805904123
Insulin signaling pathway	0.000942988771116956	0.000653320378165721	0.00044952230524826	0.000888354912781899	0.000680852077417956	0.000719566940359463	0.000643172203356774	0.00083537969085315	0.000654582896594122	0.000823942466481971	0.000819359745994262	0.000564129818497385	0.000616105689461668	0.000535633842200287	0.000708397452779634	0.00072037858105899	0.000434822529691954	0.000451997865068437	0.000432729285060883	0.000469461380043203	0.00046582132258252	0.000453288096118437	0.000435948976729234	0.000428663941342573	0.000438304219371672	0.000551256988154462	0.000438804764263501	0.000441629151855462	0.000452181904066879	0.000446464442252587	0.000459547134907504	0.000437292727342928
MAPK signaling pathway - yeast	0.00056016948846639	0.000556815749845596	0.00057739417227222	0.000573842716360851	0.000575768036743983	0.000559167814132211	0.00056846234870388	0.000581061925745029	0.000574287792151145	0.000561095200206266	0.000568613081399153	0.000514285513104747	0.000551049932187972	0.000561604092403865	0.000560335320211214	0.00057816025863407	0.000559999549881721	0.000549740482959964	0.000566643352187119	0.000550582605408713	0.000549116127356512	0.00055887531844087	0.000577904983853486	0.000552497198424744	0.000567382173658844	0.000539610842776892	0.000561573036365418	0.000551390483209279	0.000556725566661196	0.000573853957311129	0.000554293540165798	0.000589289877358836
Xylene degradation	0.000509372521101035	0.00059009559815754	0.000563898561499096	0.0005414928154664	0.000585083085315355	0.00057615173809462	0.000550191788946352	0.000524148618536783	0.000585484115691302	0.000517094953691376	0.000536987992831878	0.000536169214236732	0.000554476729823209	0.000555197107837538	0.000558215224048935	0.000573591672561564	0.000565048953753112	0.000560064329174158	0.000569403997240153	0.000551662567293284	0.000556545896650008	0.000567781329470524	0.000576145295105487	0.000557869508340273	0.000579286466904099	0.000549195129414019	0.000567468491196271	0.000558160266944809	0.000562517554815735	0.000574636712648896	0.000563424675123797	0.000588570754719722
Glutamatergic synapse	0.000372887953093526	0.000464385469777772	0.000539520136078976	0.000401843193769555	0.000480977274763524	0.000467086375228278	0.000506019857572701	0.000423024757215991	0.000491856786693674	0.000426370116679743	0.000431562373312239	0.000488479172442379	0.000470005580477405	0.000520179156840441	0.000475910419873551	0.000469430424032657	0.000619288699330623	0.00061949097831161	0.000613335881126655	0.000609272295937651	0.000613016206621487	0.000610620055182688	0.00060156768331999	0.000629274627188622	0.000590458110727171	0.000571974501135003	0.000614561770099722	0.000624190216745571	0.000611911300010105	0.000598061066566973	0.00061115982359336	0.000575748599170069
N-Glycan biosynthesis	0.000783065740464254	0.000704092935907262	0.000524797195815466	0.000766876478001382	0.000641115738055265	0.000654791116993033	0.000563496554774201	0.000693493237107326	0.000633460571330641	0.000633875296278879	0.000669343222226016	0.000613563981745389	0.000631416768036316	0.00054630880988282	0.000795317796364081	0.000683957588198762	0.00039276581264208	0.00038675476407162	0.000403256149129858	0.000391662163445481	0.000394138297408777	0.0004028072286543	0.000419988120878205	0.000372877149435038	0.000452347376919317	0.000426977625904567	0.000399599121794446	0.000381085311338143	0.000401489287205013	0.000437073976794024	0.000397481532235773	0.000474200338345051
GABAergic synapse	0.000413924378816201	0.00048072069756495	0.000516432290096401	0.000427875825752025	0.000483368359279128	0.00047965994104262	0.00049441774776345	0.000441755262119336	0.000490729077342748	0.000461638161470242	0.000456247277136006	0.000489541118779223	0.000477430301235765	0.000503571359990735	0.000491550572551114	0.000474932471731272	0.000552290337759077	0.000550782311865671	0.000549951473533156	0.000547105761082492	0.000547185895314004	0.000548555256985778	0.00054560748193354	0.000555490877237538	0.000542108000922874	0.000530502132828813	0.00055009596843499	0.000553119053429635	0.000548859058652634	0.000544553624388108	0.000548491151999664	0.000537007804362842
Dioxin degradation	0.000471897721809324	0.000534809322642408	0.000513588325052279	0.000497877779513094	0.000532770759637851	0.000527402009067184	0.000504220125206248	0.000484964438552551	0.000532268661810141	0.00048400490990622	0.000496666187659348	0.000488467101992538	0.000505397902597126	0.000505887428793097	0.000500504693122667	0.000524218260298934	0.000511923878684771	0.000507930457156225	0.000516262335016646	0.000502745071535841	0.000505962605864421	0.000515398072046055	0.000523034685119554	0.00050560782393576	0.000524312466203358	0.000504284771018549	0.000514568025101533	0.000506008958751164	0.000510794889320469	0.000522236311346717	0.000512078228793927	0.000534512098470548
Huntingtons disease	0.000486592178421171	0.000508770597626304	0.000547094931873213	0.000455204472181293	0.000473962196800602	0.000471152524023651	0.000493529310308669	0.000480782437050827	0.000487263421513535	0.000490902844195201	0.000485980597403821	0.000573323128786058	0.000539977543089645	0.000532787161629529	0.000482855469047918	0.000472880487682777	0.000489705285417573	0.000488227466680541	0.000491488243262408	0.00048936141762563	0.000485655380805717	0.000490399216084337	0.000493766759043221	0.000488204907356351	0.000506926310575147	0.000495884986221021	0.000490568271047642	0.000487843890964661	0.000490040223100335	0.000493783693763279	0.000489719996094649	0.00050835968356675
Retinol metabolism	0.00043592901764518	0.000486533058050745	0.000483837285305032	0.000459428324861019	0.000496055465803491	0.000489172134830321	0.000483684821100586	0.000455216808518015	0.000498187228491943	0.000460315808269111	0.00046615242389231	0.000453083671310887	0.000466894677188643	0.000478983076507687	0.000478584416107056	0.000486021204389138	0.000515379362591078	0.000513337931695585	0.000516423390888607	0.000507095120601503	0.000509933433372044	0.000514830692711544	0.000516483434305117	0.000514442100381508	0.000512575305045168	0.000496101900749953	0.000515557332821148	0.000513813577193408	0.000512360899524148	0.000514340069403704	0.000512847608434095	0.000513542078067518
Ribosome biogenesis in eukaryotes	0.000723568779285648	0.000633214733078314	0.000477937754268997	0.000650100475529698	0.000550602102163363	0.000589159812131196	0.000532488956600395	0.0006299910017473	0.000534921998459541	0.000681793067727026	0.000643798066050452	0.000605295379560875	0.000592800745475164	0.000515453186365089	0.000504554156256266	0.000562022681185119	0.000366467142595127	0.00037031653712099	0.000370366774393995	0.000392079321178088	0.000379393198414398	0.000378151530847422	0.000377718852110738	0.000356306495057008	0.000406222611967478	0.000454321879459566	0.000370786229900202	0.000364306889693289	0.000382688501268661	0.000386440654003705	0.000382234467444029	0.000410001131821737
Tetracycline biosynthesis	0.000491722210527282	0.000458455582514371	0.0004575172160373	0.000492245654231792	0.000474937372885182	0.000463985357774997	0.000474353996263296	0.000497836131157859	0.000475444957873826	0.00046799438933964	0.000482537358969173	0.000431120106143128	0.000456749829705405	0.000459034560845135	0.00047694624617321	0.00047887386177291	0.000464508425984407	0.000462886401202727	0.000466582881600671	0.000461153705773816	0.000461731264158134	0.000464165076237351	0.000469380045691712	0.000463399022915626	0.000460957136835348	0.000455586519814632	0.000465464267264976	0.000463037074770788	0.000462643914377121	0.000465886934891765	0.000462963062490773	0.000467759056529467
Fluorobenzoate degradation	0.000252517330935188	0.000424636758485768	0.000471634438338312	0.000302872974668376	0.000425604798298111	0.000426006793386908	0.000426174708050661	0.000312140200563564	0.000437137231098892	0.000350893281978819	0.00034680787849833	0.000417717962649311	0.000409256304389415	0.000447813232472836	0.000468492437011801	0.000393196015582331	0.000544648259091333	0.000544392925714007	0.000543037468476434	0.00053354986398669	0.000538037648384886	0.000542032340837015	0.000536254623122806	0.000549075654418789	0.000529383305447723	0.000509383322394881	0.000543396154306349	0.000546243471703207	0.000539055045050798	0.000531939167322806	0.000540431861067486	0.00052328395523135
Biosynthesis of 12-, 14- and 16-membered macrolides	0.000563949915754644	0.000643218764675068	0.000343888612245883	0.00062497393546178	0.00060665336455717	0.000693485920149751	0.00044926331447187	0.000385659470096184	0.00058031453108636	0.000477795394188114	0.00050420700807581	0.000547022175486488	0.000483322746420013	0.00040233680789385	0.000585206316083684	0.000565970013905292	0.000327193866755257	0.00031951799652082	0.000315228088040315	0.000297074159067936	0.000314619542709814	0.000344703849823242	0.000311803316426822	0.000293845536079233	0.000437973138805324	0.00035208035683175	0.000327492724299943	0.000307003968564304	0.000333023371087756	0.000325489637255684	0.000331018479549178	0.000378308819776364
Pathways in cancer	0.000324332820360792	0.000390021531308694	0.000434087952720627	0.000325041792597343	0.000360075926123897	0.000365231511409638	0.000375739070743704	0.000328273934423366	0.000366734396792293	0.000339539250075176	0.000334646143084376	0.000461004580317118	0.000417418791503494	0.000420323360947803	0.00034984399469057	0.000354483089089975	0.000419941745883926	0.000421488689006842	0.000416497841333754	0.000417893506909188	0.000419843769552604	0.000416341456081157	0.000409455950241988	0.00042450307114149	0.000420463731482126	0.000409939284853765	0.000418004152090135	0.000422053952950138	0.000417859599143064	0.000410822853800821	0.000416988396696339	0.000407764309764419
Glycosaminoglycan degradation	0.000590388984537791	0.00037483959368295	0.000309486996267866	0.000522127624697085	0.000410637548734758	0.000392908020991379	0.00042719246434788	0.000548889640789104	0.000416459429652704	0.00049968933090516	0.000519808491683897	0.000338326025518801	0.000371212537650263	0.000352056381224987	0.000384290220303023	0.000443273696482848	0.000335866462208586	0.000343022461785161	0.000333500028898954	0.000349044797687393	0.000342402188955125	0.000336751728237384	0.000326867849645618	0.000339923039045213	0.000319424776065997	0.000362053985118135	0.00033508508687515	0.000343403008297432	0.000339805686894914	0.000330734426211291	0.000340887326591387	0.00031394087985824
Primary immunodeficiency	0.000502145097882699	0.000386149366790871	0.000303663006183659	0.000480825368101318	0.000411551909031008	0.000428976494419334	0.000401307833626851	0.000461965324975161	0.000400311425035957	0.000466867731972711	0.000462298590764427	0.000347280776795142	0.000369925552698309	0.000345041956989949	0.000400548984453613	0.00041106192928576	0.00034004728139859	0.000348220482231017	0.000336824965645765	0.000355307401054875	0.000351859988141117	0.000342268475740007	0.000329540894791509	0.000342714779201623	0.000329571993251267	0.000371596956809434	0.000339291200296628	0.000346739387172546	0.000346503233905374	0.000330489128943741	0.000345790113105788	0.000315710688651721
Caffeine metabolism	0.000155492029917538	0.000254723142015113	0.000340739062720844	0.000193336599349493	0.000284059175411325	0.000267252976478148	0.000312444488639458	0.000218455417576378	0.0002984235036627	0.000218700405082832	0.000226859674520367	0.000273046838996405	0.000260781909411754	0.000321181392494404	0.00026988459750449	0.00026594320135835	0.000449221076064199	0.000451156552560271	0.000442258005738008	0.000438025898847762	0.000443533420806893	0.000439596586524089	0.000427480917581195	0.000461842658267924	0.0004104995773968	0.000394563829405763	0.000443686017965335	0.000456402282837745	0.000440580163673585	0.000421264563307053	0.000440597660733644	0.000392604961206209
Biosynthesis of type II polyketide products	0.000179927930260373	0.000290985973802747	0.000325810642921922	0.000219438365741474	0.000307400106628355	0.000302708743562903	0.000314433765320387	0.000221373091306576	0.000316204531281567	0.000238514486105025	0.000243967795057025	0.000292348504352281	0.000277690113439214	0.000318243883094655	0.000301568032333062	0.000280359141835378	0.000430394079614928	0.00043318646865893	0.000423262022103985	0.000421008989521509	0.000426046905167152	0.000422198707121685	0.00040738731624942	0.000440956230547158	0.000401421040271063	0.000384191392692102	0.000425765314304574	0.000436847425135763	0.000423650588476721	0.000402923471856146	0.000423309278414592	0.000377382172298058
Type I diabetes mellitus	0.000431227072948673	0.000394250044863408	0.000380406346260064	0.000411227620847299	0.000375839228594748	0.000372172334452152	0.000362313318517071	0.000399753926620135	0.000371911249269181	0.000382815984737424	0.00039037958054917	0.000407509842522582	0.000399919610274938	0.000376194618979226	0.000370451939372908	0.000385467448636777	0.000298670283022939	0.000292571741721154	0.000303892695683511	0.00029632606731675	0.000294196890302118	0.000301081284862846	0.000313960455120908	0.000290435497431681	0.000328578777352788	0.000307473383902604	0.000301557073525729	0.000291466340828946	0.000300613087323685	0.000316272443200862	0.000298452234421115	0.000340698911248883
Stilbenoid, diarylheptanoid and gingerol biosynthesis	0.000315541441287165	0.000342324931249355	0.000306693024336896	0.00033618237936591	0.00034355029802819	0.000343336504854028	0.000316009435489277	0.000297019892080387	0.000342765223919983	0.000282820978502974	0.000308217844257716	0.000319410874583862	0.000315233720671058	0.000312098028598853	0.000331936289814269	0.000335277259935088	0.000320278650023656	0.000317543153992488	0.000318416860943819	0.000306733284505778	0.000313321159925873	0.000319726173667427	0.000316039891846127	0.000316276698244607	0.000334308206378126	0.000298906299198994	0.000319814855367079	0.00031673368519897	0.000317335819290956	0.000315472720062727	0.000316379852469044	0.000321872362113069
Isoquinoline alkaloid biosynthesis	0.000241634952137268	0.000280104451088184	0.000308380311955855	0.00024723854065311	0.000271042228364937	0.000271243495413823	0.000278712216084399	0.000249819737987855	0.00027232416299099	0.000255234984368948	0.000252886787639038	0.000312035572635364	0.000292488275956186	0.000300161991371761	0.000277178936463077	0.000263921336362767	0.000309181176607146	0.000309882276103473	0.000307530339830235	0.000308259335220582	0.000309290098525271	0.000306847381107702	0.000304140138493638	0.000312274779698696	0.000305922727962224	0.000301352597755807	0.000308169799013406	0.00031080690289785	0.000307832008890675	0.000303843237421366	0.000307643890857557	0.00030084977858874
RIG-I-like receptor signaling pathway	0.000253372670899624	0.000242349875570271	0.00027635940137244	0.000269963969272933	0.000272028097056338	0.000251412696564809	0.000276602676548108	0.000271768834185976	0.000275094030107231	0.000228933276435011	0.000254268804966491	0.000236044836481168	0.000244239211790817	0.000267203236752923	0.00025620239769857	0.000274488093285494	0.000312148648364574	0.000310450276545742	0.000310561387461239	0.000302678010990663	0.000307586451234234	0.000307267352004683	0.000306654488779106	0.000315510765069278	0.000296878125998147	0.000280777844236666	0.00030984501529909	0.000311792245695634	0.000306594759585004	0.000303189456585021	0.000306696296113024	0.00029507685102942
Biosynthesis of vancomycin group antibiotics	0.000314925192300643	0.000300444817590338	0.000268926641242229	0.000331513138869339	0.000306929305061954	0.000316055779354278	0.000276764587492237	0.000302116256059895	0.000292225326205685	0.000315610734007583	0.000303893022735201	0.000263006007389971	0.000281107351692052	0.000266792593400599	0.000333094534274883	0.0003108102023426	0.000225143901882104	0.000219722042472791	0.000231460631613288	0.000226711999554874	0.000226233325703065	0.000231120105737117	0.000244724724366644	0.000215760023025967	0.000246110087616888	0.000241757504679975	0.000228766730443777	0.000219313812046078	0.000229454836700522	0.000247960180242148	0.000227663770736001	0.000266005457085533
African trypanosomiasis	0.000602340122734528	0.00042161323297344	0.000374831750613314	0.000483787462996343	0.000354864288125195	0.000353338132419174	0.000331886529686288	0.000486694116787161	0.000339292811090601	0.000485806427982489	0.000471811702885676	0.000492727714486833	0.000463202224985125	0.000367432229659207	0.000377815953841807	0.000387198835689734	7.10475630457845e-05	5.60514651607818e-05	9.03175487577608e-05	8.33027330018743e-05	6.49114091281536e-05	8.82476707145193e-05	0.000127586164860557	4.22167994859333e-05	0.000174471201742894	0.0001586203705364	8.30168006864759e-05	4.95798428194201e-05	8.55939743030873e-05	0.000137890663045518	8.15702898478867e-05	0.000225340715981716
Protein processing in endoplasmic reticulum	0.000284249516598147	0.000383756185214331	0.000283387209261684	0.000300985353566517	0.000304173766317658	0.000326550259164119	0.000259016539224432	0.000256625686850407	0.000292223265279527	0.000298920329082688	0.000275652591788987	0.000324161169906154	0.000319377899284255	0.000279182605164169	0.000327739768119375	0.000323268089874177	0.000211637258234416	0.000205748744482513	0.000217883822660044	0.000207759745186006	0.000209326120357439	0.000216311405063396	0.000226799414675636	0.000200171671191072	0.000251006671102134	0.000221925625234606	0.000215153572345928	0.000203117493172699	0.000218224051510341	0.000240127777303144	0.000212550142228299	0.000260149934754266
Glycosphingolipid biosynthesis - globo series	0.00042173003416151	0.000260504107866934	0.000184717487391027	0.000366789931021782	0.000275428239301222	0.000271119097572008	0.000281969555212135	0.000381780980348993	0.000277964777354564	0.00035006523504767	0.000362735295327117	0.000225465123568124	0.000248950346983914	0.000223909012589556	0.000254570426962265	0.000303309779086664	0.0002000479811047	0.000206474118164729	0.000197490915218	0.00021296515809911	0.000206990314274309	0.000200988615408489	0.000192701154544713	0.000202225557875414	0.000191400497033013	0.000228055766869501	0.000199433633365071	0.000205807807898351	0.000204747121469356	0.000197081773942675	0.000205042351125796	0.000184835722812841
Non-homologous end-joining	0.000198960135734224	0.000353961354866824	0.000360557964212075	0.000230776411981228	0.000310792315539302	0.000290492732983066	0.00024425115383144	0.00021704266583119	0.000304263503013325	0.000232991620676594	0.000236996986895952	0.00029645206499563	0.000318360371126171	0.000303539480340943	0.000311552341186975	0.000297567388085464	0.000192977436778907	0.000167086895741972	0.00021725195916498	0.000168892221975758	0.000167005056725706	0.000203208207359534	0.000260474574511579	0.000163176408143129	0.000271589025437265	0.000181262538765372	0.000205003615356309	0.00016629013079367	0.000193498121076539	0.000260339210838483	0.000189426680422436	0.000335654945018845
Parkinsons disease	0.000169282440190913	0.00020146319863021	0.000250602236354543	0.000161293454754286	0.000193676700171095	0.00019175986668396	0.000215100134272826	0.000182127231725549	0.000199314926903859	0.000198919475548426	0.000188355455268858	0.000252293133453951	0.000226308409003704	0.00023853247237993	0.000196005566534604	0.000186042881960832	0.000248060089139928	0.000248806729216755	0.00024641685141462	0.000248960701953171	0.000247225045903727	0.000246085146524373	0.000242970668867474	0.00025194775554318	0.00024495374312197	0.000243349464226656	0.000246939054851715	0.000250164934649003	0.00024696658818922	0.000241661621886463	0.000247009747898848	0.000240486460195867
Bladder cancer	0.000180041093092121	0.00018425876274712	0.000199041856759585	0.000183493539982995	0.000199227707222163	0.000199922802815043	0.000216063276616328	0.000195936324019762	0.000205606920119564	0.000199557764310352	0.000199183292589578	0.000184794240003597	0.000185349486956695	0.000203150479268153	0.000191510616116007	0.000195415580880365	0.000255611927837063	0.000259641332258208	0.000251051681618707	0.000256703279178945	0.000257173964907908	0.000252574293252131	0.000242199575032927	0.000262143403577424	0.000234614035968023	0.000245671539105331	0.000253008645976541	0.000260777649111084	0.000253966351899609	0.000239985848653572	0.000254570562244895	0.000222503329907519
Amoebiasis	0.000201644273983182	0.000215745452505508	0.000216539381238034	0.000218269753707228	0.000219710044486723	0.000209511545759629	0.000213700038837695	0.00021245917774353	0.000220939640632347	0.000182785608700065	0.000200702533189291	0.000192521244243326	0.000204590644819195	0.000211716225087903	0.00026884910948631	0.000224558245889877	0.000231679704204252	0.000229159587620051	0.000231475147443895	0.000224000273500236	0.000227658627966233	0.000228263498616223	0.000231516472242169	0.000231611884698127	0.000225229346073601	0.000210728724678172	0.000230545232486123	0.000229666616272245	0.00022796700388359	0.000230433818821031	0.000227943370489903	0.000227207787645908
Renal cell carcinoma	0.000209331405505933	0.000228321290447558	0.000242564164752246	0.000201972007499196	0.000206618946415234	0.000200280132017226	0.000205885583556254	0.000203155694403482	0.00021027152120575	0.000192596208385118	0.000199867099336196	0.000256828491281826	0.000239140999446339	0.00023277768576977	0.000202058355257549	0.000210004766751589	0.000201382406014598	0.000199109096081836	0.000202831921886238	0.000197220607236972	0.000198066158637416	0.000201518616382666	0.000205685285140776	0.000199050314783038	0.000214043950399376	0.000199172825087715	0.000202208880438436	0.000198423693732685	0.000200161383306556	0.000206635675707452	0.000200357163235888	0.000217363923700925
Amyotrophic lateral sclerosis (ALS)	0.000223988934772087	0.000230011157899271	0.000199360784000937	0.000214762011241505	0.00021785237714527	0.000228293200559315	0.000211604694810592	0.000217740824408544	0.00022092082192418	0.000245003438191368	0.000233863030758882	0.00021285975739881	0.000220269388033327	0.000206318689534926	0.000198080787656581	0.000213039731047417	0.000189316473951785	0.000190652778052409	0.000191077027988986	0.000194511863269208	0.000191165497165762	0.000194271188080369	0.000194608985082926	0.000185437756993521	0.000196495106098801	0.000213541745993048	0.00019101836636192	0.000187967994728095	0.000192140242013739	0.000194436386976523	0.000194329801983745	0.000200371840850002
DDT degradation	0.00013116438351985	0.00018284375809916	0.000187771289437343	0.000151364413337223	0.000191861663461381	0.000203940945244777	0.000191602295833547	0.000143275488883172	0.000191078369694401	0.000177663841459322	0.000164528886776478	0.000180036913519159	0.000173382789136944	0.000188106810589798	0.00018838654705759	0.000175775515705927	0.000234328399653717	0.000235332472702385	0.000231121300046205	0.000233262926818542	0.000234002544126858	0.000232264797731708	0.000224854824163993	0.000237581262401234	0.000225960854898179	0.000221542111229589	0.000232714211499473	0.000237247232225762	0.000233664221909763	0.000223834869883853	0.000231908630509883	0.000214046826297561
Protein digestion and absorption	0.0002760031703045	0.000224986527696279	0.000161392784902537	0.000209484132344355	0.000197583694485774	0.000281919416711531	0.000217856284187029	0.000235364701262603	0.000182132559306298	0.00042978694690512	0.000303203173232244	0.000236221351462151	0.000238100748700313	0.000187395666541294	0.000601881965629093	0.000178178350029201	0.000101547628058893	0.000100311695103	0.000105237593124697	0.000144220375686156	0.000113695099533799	0.000110672677898909	0.000113078730078716	9.19264136509958e-05	0.000124710382545481	0.000202369934210116	0.000103982837051419	0.000100655393775542	0.000119205712131446	0.000120955366564106	0.000114428841108297	0.000139763530232033
Carbohydrate digestion and absorption	0.000678574206278196	0.000275580055427369	7.95766360573627e-05	0.00055853370266704	0.000293832990853038	0.000285458923190754	0.000279112052641631	0.000548293368226588	0.000285430146244162	0.000445635533690638	0.000489579060913098	0.000198462332966218	0.000255955872479471	0.000166090956002796	0.000253867429670949	0.000356694358811563	2.35186415936112e-05	3.55322756118175e-05	2.28584521818018e-05	4.78387276411344e-05	4.08350238813564e-05	3.51734295746406e-05	2.56056731984371e-05	1.67880137184022e-05	3.43766223536417e-05	0.000112658858686028	2.67119237948585e-05	2.6696887902389e-05	3.53422204902512e-05	3.27224335193247e-05	3.99697371694098e-05	3.55792901342195e-05
Butirosin and neomycin biosynthesis	0.000293018235910835	0.000213596362471513	0.000166250623587044	0.0002783157208991	0.000222009942578736	0.000212353747864507	0.000203772108310331	0.000266357603173588	0.000217989606806113	0.000226314942789538	0.000248284875813844	0.0001801369959962	0.000200628953748555	0.000181988102876618	0.000208575021259288	0.00023376616134074	0.000146452302429233	0.000145799522521622	0.000148259186245477	0.000146072461040952	0.00014666386989013	0.000147929605358973	0.000152402013430644	0.000142263616717705	0.000153290648630831	0.000155211764912785	0.0001475136826633	0.000144065859881146	0.000147035340718136	0.000152825325223358	0.000147966263903086	0.000158855826605784
Primary bile acid biosynthesis	0.000261255169461945	0.000227456117367602	0.000185171542365065	0.000249125874580626	0.000217755207896537	0.000208397844287596	0.000200774860730464	0.00024382168034265	0.000216483719568561	0.000221920129397321	0.000234557289868372	0.000187560486098321	0.000210572790407421	0.000190522882034361	0.000200539570281764	0.00022989650627275	0.000149993804499854	0.000145282267385294	0.000154382435396956	0.00014511918794112	0.00014409470081754	0.000151645192181621	0.000162205403469311	0.000142781184935168	0.000167140040446916	0.000150294937929018	0.000152448419826821	0.000144099366886943	0.000149915823804086	0.000163369402216693	0.000148888471568453	0.000177149337402686
Chagas disease (American trypanosomiasis)	0.000280703066970956	0.000299185681116167	0.000340776137943458	0.000207875232429883	0.000219145318397218	0.000249133546291047	0.000213501188631322	0.000226538403323409	0.000209085439366564	0.000338744183036553	0.000265981147090276	0.000420869462921937	0.000356634199551571	0.000297389022324952	0.000235170698826907	0.000209323270258968	6.31390119551272e-05	4.54448117336298e-05	8.2093543252259e-05	7.80741354583723e-05	5.56489244173609e-05	8.01130786757635e-05	0.000118539046027324	3.61805152354164e-05	0.00016176118073152	0.000146727320560992	7.38863851700734e-05	4.17862533964855e-05	7.70694161120786e-05	0.000126980428222814	7.2500934666804e-05	0.000214373464031775
Apoptosis	0.000126231315449575	0.000167194681819144	0.000161867074794145	0.000166967307964849	0.000183194336253001	0.000223460544500905	0.000168496628461493	0.000132753334612427	0.000156779629407361	0.000200607694783263	0.00015432893385026	0.000166348208538868	0.000168249452757089	0.000167266383263101	0.000205478859352651	0.000158279975879988	0.000178364935891622	0.000180321024552321	0.000178350065754511	0.000193180576487754	0.000191015124998985	0.000180232767507354	0.000178398305605625	0.00017995700885842	0.000174474780920601	0.000201426958129833	0.000178760971547312	0.000183131336516018	0.000184584823024984	0.000179566179830482	0.000182339506290719	0.000174418266640359
NOD-like receptor signaling pathway	0.000476931303946794	0.000226584214384555	0.000125466194058098	0.000405431273807519	0.000232574477612958	0.000219467409583229	0.000223512561492493	0.000387259335476913	0.000226602315624486	0.000298676107144873	0.000336927367015949	0.00020969451949309	0.000232442662577394	0.000175299115146207	0.000202435530963766	0.000272616891258689	7.81877993147526e-05	8.3434567399897e-05	7.55740618765816e-05	8.48826943143348e-05	8.49436323935694e-05	7.86256578519046e-05	7.27680552085224e-05	7.5640627826074e-05	8.58727403889789e-05	0.000107308316438793	7.78917271128997e-05	7.89732650794162e-05	8.1076436229968e-05	7.64453115694539e-05	8.12888763879183e-05	7.59483502363527e-05
Viral carcinogenesis	0.000217739634854132	0.000187225558369081	0.000147569102951884	0.000206388182652141	0.000183171001874174	0.00019525897418767	0.000179795148140989	0.000205249514654006	0.000179514321366106	0.000223622312494127	0.000209648676116639	0.000161874030942613	0.000176190203287049	0.000161253572206645	0.000195913019074105	0.000184294971501991	0.000145121902089104	0.000147360221075819	0.000146007577918706	0.000153515302282063	0.000150022646361659	0.000148528387209925	0.000147658258319917	0.000143594290122149	0.000146274509612138	0.000168121930331799	0.000146405221162539	0.000146108951751962	0.000149118818720195	0.000148505124194786	0.000149530532791688	0.000148397782752166
Type II diabetes mellitus	0.000205272132799399	0.000168859696123198	0.000137283341299629	0.000198286613932201	0.000171728126832039	0.000175854290185753	0.000165104893010515	0.000192695081249455	0.000168354536394347	0.000191336663323744	0.000190243986051152	0.00014762547837978	0.000160761168770494	0.000148802443172148	0.000168849056231675	0.000175819682604621	0.000135526606629421	0.000137232665204683	0.000136097768410786	0.000139679090582737	0.000138874254836684	0.000137843737409041	0.000137463691227699	0.000134269482116196	0.000136370065958955	0.000149199659363758	0.00013638297951545	0.000136004362737101	0.000137835084979258	0.000138292949440925	0.000138182888022185	0.000137570457774172
Ether lipid metabolism	0.000213134947274683	0.000177099434928518	0.000128402898769039	0.000211425027900613	0.000180235299679953	0.000184763374561219	0.000162060347096853	0.000184689099658498	0.000175207923141056	0.000169330469769616	0.000183555298468763	0.000150822471733697	0.000160251166743643	0.000143597733831685	0.000169998728942261	0.000184045861846328	0.00012918443612954	0.000128603993499291	0.000128243832094	0.000124955766864642	0.000127866615383258	0.000130047832734522	0.000127422555454136	0.000125919168157732	0.000139464800193344	0.000127552253495471	0.000129474445883052	0.000127294804237875	0.000129504661753714	0.000127834780690103	0.000128330461465886	0.000132137185190876
Mineral absorption	0.000233405050139995	0.000191880655496645	0.000136883509862576	0.000234784358753396	0.000185746496751952	0.000180726205133863	0.000156401613906935	0.000208750513364343	0.000176684608219648	0.000174839786610381	0.00019353662001113	0.000148250068605664	0.000172534823305828	0.000146229077822695	0.000192921888392074	0.000195581401126416	9.85240457608028e-05	9.59302573275343e-05	0.000103173634092324	9.59382630111966e-05	9.81376456735311e-05	0.000101425521975071	0.000111739974207819	9.21220132611098e-05	0.000114214648006393	0.000104925569049302	0.000101380232999536	9.38438628982514e-05	9.97224569846089e-05	0.000112566456337919	9.94592518593828e-05	0.000125191819460297
Sesquiterpenoid and triterpenoid biosynthesis	0.000129222472655147	0.000177435642170915	0.000121760385975447	0.000139254584831049	0.000149017311757399	0.000156818869590883	0.0001284492072107	0.000122985819774007	0.00015805056795245	0.000116976823825013	0.000130542593749416	0.000143032824371421	0.000153118286191531	0.000131550286844362	0.000231030073892358	0.000146141498688702	0.000130489173848217	0.00013198682891343	0.000130479168853901	0.000125810854709529	0.000129235140530182	0.00013045023242032	0.000128131460758437	0.000128817420780339	0.000134866390804433	0.000125187675731473	0.000131134028120855	0.000129730126760044	0.000129469503846026	0.000129177723007287	0.000130014324731468	0.000128388033843167
Morphine addiction	7.44354488767636e-05	0.000118907062854144	0.000137466452260015	8.36006251048605e-05	0.000118682453136954	0.000123079094608377	0.000127994593331793	9.48624543732096e-05	0.000122851193960086	0.000117950620965484	0.000105817962814411	0.000118693127918219	0.000117498274814588	0.000130564323203712	0.000119985738797354	0.000111587598145198	0.00016218501141347	0.000162030148845491	0.000161495852545145	0.00016170334510579	0.000160632694394984	0.000161146388105698	0.000159123117053752	0.000164124194580661	0.000155239374940808	0.000154044738027311	0.000161534804437575	0.000163303051245152	0.000161134909485447	0.000158091267537851	0.000160696247540009	0.000153857769200526
Cardiac muscle contraction	9.07098771676259e-05	0.000125036327575706	0.000158978152449427	8.64703135777469e-05	0.000113979749312973	0.000113713342830524	0.000126008762712506	9.94936240617672e-05	0.000116390368108711	0.000117671468187488	0.0001060896844759	0.000159507477170129	0.000141195204829321	0.000147567003398698	0.00011747437126367	0.000107498165231681	0.000145896302560169	0.000144394046428321	0.000145920219107689	0.000145638459709166	0.000143586214919016	0.000144255129155424	0.000145497040952935	0.000147065484393977	0.000148631767345635	0.000140890362130277	0.000145521652122897	0.000145787450255385	0.000145103940877805	0.000144874025480331	0.000144225950935191	0.000148302283249851
Secondary bile acid biosynthesis	0.000243673524805382	0.000185530597375959	0.000133963428879817	0.000223693892979796	0.000173418891814377	0.000165333948742435	0.000152738659196223	0.000215261703093114	0.000170429806120039	0.000190338621637335	0.000202733011405098	0.000144040968343218	0.000169440624270228	0.000139638068099227	0.000155263228224383	0.000190655270767897	7.52398090740747e-05	6.91838427688278e-05	8.12605600606043e-05	7.15688462109384e-05	6.94294258273037e-05	7.85960353545124e-05	9.221285230897e-05	6.51280767118636e-05	0.000100474899240617	8.4199531617991e-05	7.84913719009778e-05	6.68853807594588e-05	7.6407332102096e-05	9.46534712737499e-05	7.51336695175223e-05	0.000115529781656684
Proximal tubule bicarbonate reclamation	0.000118697614211868	0.000119480675930207	0.000111050443223487	0.000126413160972121	0.000125761039474875	0.00012808493063533	0.000121075534502999	0.000117792910757028	0.000123853605135626	0.000120632682516912	0.000120687853276579	0.000110571876808293	0.000112365956238925	0.000114024410695584	0.000124021262054766	0.00012277020233549	0.000126198214722566	0.000127010353695518	0.000125097100951176	0.000126154620517517	0.000127339778153897	0.000126078683212921	0.000122930083751526	0.000126898425699151	0.000122156247800524	0.000125123571443716	0.00012556941851223	0.000126815428310268	0.00012591249479648	0.000123013423849679	0.00012625022985477	0.00011941861988193
Retrograde endocannabinoid signaling	0.000115376669277477	0.000134151581108168	0.000102734946874184	0.000121008795708958	0.00012419834527876	0.000151646682219755	0.000112496729113298	0.000106084984733143	0.000122153973855756	0.000153336283905618	0.000126894705393316	0.000121354292600087	0.000125686287113763	0.000107896985308021	0.000192934036287988	0.000115823439655443	9.21686155555922e-05	9.29580858895615e-05	9.33799227076607e-05	9.84707069548236e-05	9.60448393638327e-05	9.82015209845615e-05	9.61188259981123e-05	8.6930378362339e-05	0.000100755299137926	0.000117471375639249	9.4185034240915e-05	9.1239051770893e-05	9.61955500507057e-05	9.8398935991672e-05	9.57750203499653e-05	0.000103919134625297
Glycosylphosphatidylinositol(GPI)-anchor biosynthesis	0.000151863256858438	0.000206419172287293	0.000409239918314999	2.27930011282496e-05	2.58421644605123e-05	3.34408091256013e-05	8.97333231993974e-05	3.19979191583324e-05	4.28716876568252e-05	2.098918022296e-05	2.50039100673568e-05	0.000690756751631026	0.000410625715255902	0.000349177512101626	3.24101832457832e-05	2.6722961852563e-05	5.1889882144567e-05	4.69983816370077e-05	4.61731471178522e-05	5.24442565328198e-05	4.66631722432962e-05	4.66098721700123e-05	4.22855434788777e-05	5.23037860500612e-05	0.000149245117826926	7.41217506150847e-05	5.09324385247664e-05	4.81411370780147e-05	5.107333863333e-05	5.40727357086297e-05	4.55024123920966e-05	0.000119244241949725
Small cell lung cancer	4.75586175419975e-05	7.72063337419869e-05	0.000104754720893715	5.84151714534744e-05	8.52800182917552e-05	8.00367843002221e-05	9.72311645562364e-05	6.71420569538111e-05	9.0313083467764e-05	6.43788281225232e-05	6.80922664728247e-05	8.6259547852236e-05	8.09783848227709e-05	9.99555006589259e-05	8.32193150736686e-05	8.01846807788927e-05	0.000144411158115532	0.000145767710032909	0.000141316204041467	0.000140968149179183	0.000142980898493905	0.00014033439282522	0.000134820078761211	0.000149762088302592	0.000129398194016642	0.000124527478724165	0.000142214310341711	0.000147566154709984	0.000141240879100973	0.000132671954163143	0.000141105127494349	0.000120679290428573
Steroid biosynthesis	6.55345635947471e-05	9.92052048735572e-05	8.97953707576501e-05	7.56185830191729e-05	9.61774884669696e-05	0.000108017342500993	9.35208038365685e-05	6.60295462556136e-05	9.54937453851264e-05	9.11879338581832e-05	8.2132230205995e-05	9.39765251492072e-05	8.94327850872615e-05	9.15739204573165e-05	9.57792753446647e-05	8.72741907944778e-05	0.000108414903787597	0.000108425271892689	0.000106744414628546	0.00010744669695445	0.000107651186771532	0.000108337938192737	0.000104034096956126	0.000108265637185785	0.000109757840197109	0.000105315937837536	0.000107888477540159	0.000108677019755443	0.000108389984489683	0.000103706873583942	0.000107703750297976	0.000102282402818517
D-Arginine and D-ornithine metabolism	6.60156053384008e-05	8.60835989328861e-05	0.000102229152025621	7.33548072820511e-05	8.90569459849e-05	8.22172351591699e-05	9.0453078914324e-05	7.73685844175789e-05	9.22021121083374e-05	7.04276514098002e-05	7.61296868377719e-05	8.51172945564225e-05	8.60385936515039e-05	9.56242879014012e-05	9.13588425160833e-05	8.73034615914756e-05	0.000109772632154806	0.000108154570534669	0.000109958529253621	0.000105105269095394	0.000106438997364268	0.000108231595023838	0.000110109289514165	0.000110039037414027	0.000107581336569831	9.6855507415173e-05	0.000109415474114773	0.00010906113315336	0.000107511455005286	0.000108569782350651	0.000107425515772744	0.000108530824546655
Renin-angiotensin system	0.000307623586437389	0.000144497884810276	5.72223625736856e-05	0.000257002380766848	0.000150186422937805	0.000147282971446834	0.00013526785836923	0.000247942154600475	0.000140947388955815	0.00021627464962918	0.000227921820370359	0.000103741728054958	0.00013531284737046	9.04663556063519e-05	0.000132644372591473	0.000170266633769708	1.20135781962625e-05	1.24385398375918e-05	1.55667927113832e-05	2.08936440890655e-05	1.51692838705955e-05	1.62333600888035e-05	2.10368735938541e-05	6.04810388410425e-06	2.77960512311108e-05	4.38766218491649e-05	1.4912103686219e-05	9.92778722322511e-06	1.76026806133383e-05	2.29881987176949e-05	1.64014208904534e-05	3.40490047238156e-05
Biosynthesis of type II polyketide backbone	5.19514720673238e-05	8.2310774929429e-05	8.43536635484678e-05	6.40995022841267e-05	8.49866487331982e-05	8.08563136812234e-05	8.0012427080755e-05	5.94756463805373e-05	8.72624051909701e-05	6.21212158383501e-05	6.60905111201451e-05	7.84451337344021e-05	7.35826708594855e-05	8.21004670667753e-05	0.000100660594403377	7.70097184690355e-05	0.000103908106700589	0.000104213609869131	0.000102956456935248	0.000100796183903703	0.000102313392961179	0.000102542195886794	9.99516781978169e-05	0.000105380692536687	9.99756944638969e-05	9.34734354315717e-05	0.00010314908373576	0.000104827212335286	0.000102409175784718	9.96458459173105e-05	0.000102580107419731	9.58792549439131e-05
Vibrio cholerae infection	0.000130347841831341	0.000121064759033273	4.0408916128014e-05	7.71319541142127e-05	8.16646390582557e-05	0.000167748801959598	0.000111413884262562	0.000111094664003597	8.16641451386995e-05	0.00030991784854743	0.000183840818737605	0.000122072831379245	0.000127117665272936	7.9227914218599e-05	6.67857700872518e-05	5.83524578873962e-05	3.95637670803763e-05	5.36170645737292e-05	3.81744423479943e-05	8.97910373243043e-05	6.57764406737201e-05	5.56256966097211e-05	3.80448170733064e-05	3.8666013502549e-05	3.89587505883574e-05	0.000165454814878134	4.30936088571253e-05	4.81796002616738e-05	5.92974775324102e-05	4.31695797410612e-05	6.37265461129943e-05	4.00117354440441e-05
Influenza A	4.04373647601358e-05	6.56128843426107e-05	8.12790054710863e-05	4.49023572319744e-05	6.61301538106963e-05	6.93141852102082e-05	7.61177619024461e-05	5.36573242073665e-05	7.00066738642609e-05	6.68111093851444e-05	5.93484709216205e-05	7.02888194092983e-05	6.79973157249006e-05	7.7684020913714e-05	6.79218615590874e-05	6.23858013564064e-05	0.00010245584362729	0.00010319911615592	0.000101290115467958	0.000102728045977354	0.000101915088814972	0.00010067123941896	9.80532512559922e-05	0.000105144093240058	9.47374920972231e-05	9.45154225839615e-05	0.000101524838743505	0.000104744881914951	0.000102326961122731	9.77364457021879e-05	0.000100538279425211	8.98661698471139e-05
alpha-Linolenic acid metabolism	9.15944732208187e-05	0.000104091645856004	6.53830238838925e-05	8.04507279592824e-05	9.08851802771703e-05	0.000120488840039723	8.69251759628674e-05	7.82434939636081e-05	8.74055206555941e-05	0.000148991401505857	0.000110390881079997	9.94029304333604e-05	9.5575864781229e-05	7.76979147874192e-05	9.29988349652037e-05	7.70719264393261e-05	6.15597314505303e-05	6.54556044377866e-05	6.16964041741298e-05	7.50394071146322e-05	6.8815393973939e-05	6.81727936297559e-05	6.20835126168623e-05	5.92021416213897e-05	6.88251146763103e-05	0.000101867055152433	6.30499194530849e-05	6.28898232209516e-05	6.8162094214948e-05	6.42812274434735e-05	6.94008738444004e-05	6.7386147793299e-05
Fc gamma R-mediated phagocytosis	3.45939688076724e-05	5.75691591293965e-05	7.85626984042542e-05	4.35669072419127e-05	6.44912743587321e-05	5.98455052577224e-05	7.11383108440594e-05	4.96565957280872e-05	6.68957746935663e-05	4.91713816316005e-05	5.11406032334819e-05	6.13558281106119e-05	5.85815043371187e-05	7.37007206405354e-05	6.2720906287329e-05	6.15372486232691e-05	0.000102693547935032	0.000102797385147139	0.000101133151938108	9.98438068493547e-05	0.000101084881226275	0.000100376327771703	9.83266091836602e-05	0.000105498839516272	9.39088031738985e-05	8.9346372599977e-05	0.000101373879877832	0.000104235706426668	0.000100628263146657	9.6940838593662e-05	0.000100509331354111	9.03489306849721e-05
Proteasome	0.000152033665103878	0.000152064303297348	4.7231500893741e-05	0.000153928692505108	0.000131183568087347	0.000141276466413464	8.74306275750344e-05	9.98903766341808e-05	0.000122182657806623	0.000105243543417257	0.000120613445086353	0.000103245833287787	9.38591981413272e-05	6.8553455781753e-05	0.000169962604779438	0.000125950415535215	3.8776158503755e-05	3.71862995005776e-05	3.74543487579658e-05	3.39895109900821e-05	3.67785247072516e-05	4.11734513987593e-05	3.66474248461923e-05	3.22554132084765e-05	6.11450060115697e-05	4.38925184581085e-05	3.87556479472236e-05	3.51962024750555e-05	4.14184152032249e-05	4.03763117520633e-05	4.00896237592542e-05	4.97298436380228e-05
Serotonergic synapse	4.43180094986885e-05	6.98515545663133e-05	8.97050979927806e-05	4.36650743668868e-05	6.11456611144432e-05	6.1517358173307e-05	7.0080871710421e-05	4.82899076622124e-05	6.52257728243194e-05	5.08565703401711e-05	5.1198059435833e-05	9.7889177335646e-05	8.11322958839847e-05	8.53156673626494e-05	6.34922489789038e-05	5.70835844366827e-05	9.43507262687478e-05	9.55489685420195e-05	9.24117040107319e-05	9.32668505967318e-05	9.39746204921846e-05	9.20053753005922e-05	8.78804804022065e-05	9.74850416515364e-05	9.14168044293851e-05	8.65563227254926e-05	9.31962561315599e-05	9.62178062560009e-05	9.31319990439916e-05	8.77104958863811e-05	9.26568690801209e-05	8.37954187318945e-05
GnRH signaling pathway	3.29309438487083e-05	5.57106867887709e-05	7.77159350430677e-05	4.20343687480249e-05	6.34144503404226e-05	5.88976139954169e-05	7.02760821709271e-05	4.80727556007208e-05	6.57820799360728e-05	4.81366698553864e-05	4.98033115503722e-05	6.0417102464275e-05	5.74319342991588e-05	7.28568397226828e-05	6.17896054729465e-05	5.94521667195401e-05	0.000102478132665344	0.000102637014443762	0.000100871407124678	9.96961252350624e-05	0.000100938283867698	0.000100136629918498	9.7953585953118e-05	0.000105381776827436	9.34919254252349e-05	8.90708463952138e-05	0.000101141854561391	0.000104115895596618	0.000100343979185147	9.6347723898287e-05	0.000100313393817096	8.9718953152852e-05
Endocytosis	3.29274428624067e-05	5.57069644277719e-05	7.77156953705866e-05	4.20243103368632e-05	6.34107147192498e-05	5.88948666184281e-05	7.02759073785797e-05	4.80725385965165e-05	6.57806707024549e-05	4.81365337477516e-05	4.9802636933512e-05	6.04159164567274e-05	5.74313136613825e-05	7.28564609503736e-05	6.17880982308935e-05	5.94501557588803e-05	0.000102478113499018	0.000102636898843643	0.000100870483349063	9.9696085167071e-05	0.000100938167476182	0.00010013653910689	9.79535413550932e-05	0.000105381747082423	9.34918420084465e-05	8.90707607978249e-05	0.000101141820300807	0.000104115688963581	0.000100343428562385	9.63473911314354e-05	0.00010031224003073	8.97188435045971e-05
Glycosphingolipid biosynthesis - ganglio series	0.000201581344231529	9.37805246382747e-05	4.58829695862949e-05	0.000163525471096884	0.000100371029483116	0.000103808568419076	0.000103565892378357	0.000170447697752928	9.6657070528609e-05	0.00016528056242773	0.000161787296926056	7.61320996946659e-05	9.2899547605513e-05	6.96195641874726e-05	9.80944029064562e-05	0.000113499918383875	3.41344495607422e-05	3.69301290368173e-05	3.44616493152296e-05	4.49149709691139e-05	3.90445576791129e-05	3.66691713689139e-05	3.49582182161175e-05	3.31733391743126e-05	3.58502544261618e-05	6.13753944854119e-05	3.51363535507913e-05	3.63863238090198e-05	3.86772658537623e-05	3.72104971694509e-05	3.85507258638386e-05	3.65288516365933e-05
p53 signaling pathway	3.16927619499309e-05	5.58557996380607e-05	7.8163237102819e-05	3.85788089982242e-05	5.90781996955737e-05	5.53049914923568e-05	6.69224402881683e-05	4.48254807667404e-05	6.26298016000425e-05	4.38455664530248e-05	4.58666891255522e-05	6.6167157105978e-05	6.02757206466696e-05	7.27768965983051e-05	5.89099362380776e-05	5.52293779706038e-05	9.81842144725693e-05	9.8515425292592e-05	9.65813989549001e-05	9.54804312196355e-05	9.66482416631388e-05	9.56064958008221e-05	9.30741615232522e-05	0.000101231550398187	9.03806973802199e-05	8.46401908880477e-05	9.69320853382998e-05	9.98278262255445e-05	9.61146636574628e-05	9.17354017544636e-05	9.57213325256703e-05	8.56218886317609e-05
Toxoplasmosis	3.11956476029697e-05	5.47093747657202e-05	7.47948706338437e-05	3.99182697382017e-05	5.96645183762188e-05	5.64719745767307e-05	6.6521818975677e-05	4.48072314083416e-05	6.24043792377693e-05	4.46035821740095e-05	4.59321794535527e-05	6.1544253501261e-05	5.77361088349908e-05	7.02837089559641e-05	5.97696951342912e-05	5.53220190429935e-05	9.78717022716147e-05	9.83636893290952e-05	9.62137609531823e-05	9.54494503045714e-05	9.67805332052639e-05	9.52863229725316e-05	9.25894001523445e-05	0.000101052332504276	8.91512096174834e-05	8.46232455605042e-05	9.65876599382115e-05	9.96155261060645e-05	9.58667571059171e-05	9.11324898023556e-05	9.55962562529809e-05	8.44641313233065e-05
Herpes simplex infection	3.09403063723946e-05	5.53295381465973e-05	7.46666071271518e-05	3.85978938767313e-05	5.85844160769712e-05	5.46421040830462e-05	6.61864220468575e-05	4.48592162623869e-05	6.18601479668361e-05	4.33843235706427e-05	4.5660319783623e-05	6.10309020867006e-05	5.70790867573804e-05	7.00494582319322e-05	5.7883155679677e-05	5.49886539974141e-05	9.78140789860163e-05	9.8273049938217e-05	9.61446992447102e-05	9.51666924210865e-05	9.64309747155798e-05	9.51829356615026e-05	9.2494433422944e-05	0.000101017858385133	8.90234318905443e-05	8.4185051769829e-05	9.65163871067377e-05	9.95245179535119e-05	9.57223224783236e-05	9.09711902690944e-05	9.56102446193359e-05	8.43118986224256e-05
Prostate cancer	6.6250323024426e-05	8.18600633258139e-05	8.38235164056914e-05	6.30689494647511e-05	6.60147309777941e-05	8.30008127377633e-05	7.07476543875781e-05	5.63620425770591e-05	6.41134361494534e-05	8.0860637665227e-05	6.51000259592604e-05	0.000115945398323246	9.51168457254906e-05	8.52470206532959e-05	6.24055375572961e-05	6.22899427565915e-05	7.23928403209185e-05	7.50443828358132e-05	7.04065620423279e-05	7.80805642526643e-05	7.71833264753127e-05	7.26498328011181e-05	6.66550616095534e-05	7.41130684060863e-05	7.48388882427712e-05	8.45401457900042e-05	7.17369379991586e-05	7.4549815765659e-05	7.47042486200555e-05	6.92895032483684e-05	7.37767335571518e-05	6.69233143178697e-05
Viral myocarditis	3.03459796263948e-05	5.37941116145257e-05	7.46093073527729e-05	3.80958553651726e-05	5.83434490798719e-05	5.43911435749879e-05	6.59757435041359e-05	4.43666348108147e-05	6.16309453175909e-05	4.31003498048438e-05	4.52780303763114e-05	6.09048011544095e-05	5.68886583709795e-05	6.99245847338658e-05	5.78685345274134e-05	5.44876388025631e-05	9.78090227926585e-05	9.826421862125e-05	9.61216099752346e-05	9.51633665220283e-05	9.6424166133167e-05	9.51776998126192e-05	9.24880538715035e-05	0.000101012239468497	8.90050611933986e-05	8.41702560969795e-05	9.65087246956139e-05	9.95200020327869e-05	9.56429393532096e-05	9.09627169614731e-05	9.55121472994614e-05	8.43037226763379e-05
Colorectal cancer	3.03459796263948e-05	5.37941116145257e-05	7.46093073527729e-05	3.80958553651726e-05	5.83434490798719e-05	5.43911435749879e-05	6.59709143405164e-05	4.43666348108147e-05	6.16309453175909e-05	4.31003498048438e-05	4.52780303763114e-05	6.09048011544095e-05	5.68886583709795e-05	6.99245847338658e-05	5.76808786148955e-05	5.44876388025631e-05	9.78090227926585e-05	9.826421862125e-05	9.61216099752346e-05	9.51633665220283e-05	9.6424166133167e-05	9.51776998126192e-05	9.2486159765587e-05	0.000101012239468497	8.90050611933986e-05	8.41702560969795e-05	9.65087246956139e-05	9.95200020327869e-05	9.56429393532096e-05	9.09627169614731e-05	9.55121472994614e-05	8.4299841741126e-05
Progesterone-mediated oocyte maturation	6.6087143259243e-05	8.15528349597553e-05	8.37934298813106e-05	6.28774819106199e-05	6.5796767257117e-05	8.27181248395197e-05	7.06531501082959e-05	5.63017646983774e-05	6.39291278982571e-05	8.07556022319743e-05	6.49389986519632e-05	0.000115705015482013	9.49691107740343e-05	8.51687873183672e-05	6.22344322316185e-05	6.19748000132355e-05	7.23674132543095e-05	7.50264863233161e-05	7.03842637407952e-05	7.80738985541952e-05	7.71667937193763e-05	7.26201222085292e-05	6.66420052856365e-05	7.41057785463152e-05	7.47487544555504e-05	8.45126653568403e-05	7.17145516756867e-05	7.44790735921134e-05	7.46733670623452e-05	6.9197514638361e-05	7.37525086092811e-05	6.68756548904067e-05
Antigen processing and presentation	6.6087143259243e-05	8.15528349597553e-05	8.37934298813106e-05	6.28774819106199e-05	6.5796767257117e-05	8.27181248395197e-05	7.06531501082959e-05	5.63017646983774e-05	6.39291278982571e-05	8.07556022319743e-05	6.49389986519632e-05	0.000115705015482013	9.49691107740343e-05	8.51687873183672e-05	6.22344322316185e-05	6.19748000132355e-05	7.23674132543095e-05	7.50264863233161e-05	7.03842637407952e-05	7.80738985541952e-05	7.71667937193763e-05	7.26201222085292e-05	6.66420052856365e-05	7.41057785463152e-05	7.47487544555504e-05	8.45126653568403e-05	7.17145516756867e-05	7.44790735921134e-05	7.46733670623452e-05	6.9197514638361e-05	7.37525086092811e-05	6.68756548904067e-05
Bile secretion	7.25368842613239e-05	0.000102084437707738	8.7507397495841e-05	7.70769448974545e-05	9.28031528411102e-05	9.52437273535624e-05	7.54105780628356e-05	6.70948384537056e-05	8.75269907108797e-05	8.93030153702262e-05	8.10049395946664e-05	8.60644323342371e-05	8.56445330028069e-05	8.06695128567164e-05	9.00969025959133e-05	8.60575404813387e-05	5.58725970294931e-05	5.07235618480138e-05	6.01713119496384e-05	5.31671988882542e-05	5.13454371485459e-05	5.91718856570085e-05	6.75961333141606e-05	4.90411761658251e-05	7.53834184226834e-05	6.06233537812102e-05	5.81389636192165e-05	5.03268405419504e-05	5.73017736442612e-05	6.85368443451224e-05	5.66347053456583e-05	8.57482830660721e-05
Glycosaminoglycan biosynthesis - chondroitin sulfate	0.000129076581525573	9.20885704848115e-05	6.95651193535524e-05	0.000123198265205187	9.12250408255725e-05	8.57371832176068e-05	8.11428505389848e-05	0.000116287096417342	8.6662434354141e-05	9.77185661969724e-05	0.000105425920508364	7.11724282357289e-05	8.20116185772566e-05	7.25814852310375e-05	8.85328891502883e-05	0.000103102183866581	4.47172871206975e-05	4.26963735020585e-05	4.718498075388e-05	4.44451194013212e-05	4.43582214096356e-05	4.68094541633078e-05	5.26691483476231e-05	4.07801699657941e-05	5.26766174155221e-05	5.16846543365212e-05	4.60151585398335e-05	4.18209671760574e-05	4.56323322347364e-05	5.45245719554732e-05	4.57960794814762e-05	6.15103259708828e-05
Alcoholism	4.51324421149192e-05	6.35712630981915e-05	7.37390751124462e-05	3.68173911650104e-05	4.99500816311837e-05	5.85991709802726e-05	5.80017310960508e-05	4.3409727770427e-05	5.20263800536946e-05	6.57718873937732e-05	5.25122484484473e-05	9.00558930068846e-05	7.56826561083517e-05	7.16169784337529e-05	6.95966419579451e-05	4.44604892084138e-05	6.1626014245004e-05	6.2368060558957e-05	6.12805462674208e-05	6.53296931016664e-05	6.26813960575763e-05	6.17198983258821e-05	5.99805865834403e-05	6.23629003012553e-05	6.50088335830069e-05	6.87494366392965e-05	6.17332403069793e-05	6.25507343541436e-05	6.28100406896427e-05	6.04777479098678e-05	6.23538012998094e-05	6.23299541900457e-05
Shigellosis	4.47577294699875e-05	7.74489190314002e-05	8.2801103379047e-05	3.58678609371978e-05	6.41512810442396e-05	9.65217523105117e-05	6.1200573624541e-05	4.88643969972475e-05	7.0809958940799e-05	0.000128530184634058	9.30806889816692e-05	0.000107300621312698	7.71952036675812e-05	7.00316585109346e-05	5.7361551426318e-05	5.68888794907108e-05	2.67486369483884e-05	3.65536780253408e-05	3.09458417147825e-05	4.79513875304728e-05	4.5253362097326e-05	5.34986413723445e-05	4.5913532301933e-05	1.66964397837146e-05	4.69196677911685e-05	0.00013658811093404	3.19580273275487e-05	2.43331383633313e-05	3.9210831861631e-05	5.16517407687258e-05	5.4774476131322e-05	7.4205751457136e-05
Monoterpenoid biosynthesis	5.24320560808807e-05	8.02768658196035e-05	6.95669343640412e-05	6.43199720842605e-05	7.78373204896638e-05	7.9261709678134e-05	5.93918215646308e-05	4.41353370010376e-05	7.38167496276988e-05	5.24680942620685e-05	5.63123486872017e-05	7.14225520097513e-05	6.5765036254119e-05	6.4429009807759e-05	7.54667741506931e-05	7.18326252953078e-05	5.21756747035121e-05	4.7687820984018e-05	5.36877062913998e-05	4.53423739690389e-05	4.69120901865053e-05	5.40250075331225e-05	5.8041503191716e-05	4.65820659477964e-05	6.94124912049699e-05	4.68841892292091e-05	5.3116530934914e-05	4.71791039710449e-05	5.17505735392218e-05	5.86919845970133e-05	5.08814446484208e-05	7.17985203345564e-05
Systemic lupus erythematosus	2.07980839529165e-05	3.7387461323568e-05	4.62364590302858e-05	2.5932531755256e-05	4.00718856257417e-05	3.97191159787588e-05	4.42433327275506e-05	2.9523057639992e-05	4.25791693387568e-05	3.26985115940336e-05	3.27306789406093e-05	4.05217634479897e-05	3.72279625695671e-05	4.48915120312755e-05	3.68439598059808e-05	3.714551712415e-05	6.51449278267791e-05	6.66290313204746e-05	6.36697107262692e-05	6.47880575818337e-05	6.5703136992568e-05	6.44544887357711e-05	6.05513786796389e-05	6.74436143364412e-05	5.85910902933774e-05	6.12674624588666e-05	6.42284874213558e-05	6.67240529706663e-05	6.43718248756728e-05	6.01362706101744e-05	6.50220620010611e-05	5.44664313473909e-05
Fatty acid elongation	3.36859152370041e-05	3.90417577974579e-05	4.2502895859094e-05	3.68513062198267e-05	4.25599984294774e-05	4.09033620351729e-05	4.55349221294889e-05	3.82844773765468e-05	4.45678460139975e-05	3.42623134896683e-05	3.79109598351973e-05	3.87116969768392e-05	3.84730994777715e-05	4.37843295426633e-05	4.1620822130145e-05	4.11513981282723e-05	6.07362296715798e-05	6.17723478799541e-05	5.91826457542474e-05	5.9544038835395e-05	6.05637286132963e-05	5.91614035604146e-05	5.59268868324084e-05	6.28722392943783e-05	5.41663544709264e-05	5.36496184169499e-05	5.97861849320034e-05	6.22321134457066e-05	5.94918850373319e-05	5.51780032688773e-05	5.95373966566401e-05	4.94576231031468e-05
Dopaminergic synapse	3.52545312661863e-05	5.20288087576975e-05	6.42164596914077e-05	3.14689904659075e-05	4.06642563467753e-05	4.20980177930451e-05	4.47638047577944e-05	3.22725070362908e-05	4.27958652110197e-05	3.52274441145991e-05	3.49506572473819e-05	7.7621135939213e-05	6.18108054604732e-05	6.02419491658413e-05	4.45568878722814e-05	3.83604291341184e-05	5.23654181329678e-05	5.24634343546913e-05	5.17131000648608e-05	5.16091112789925e-05	5.17477132099449e-05	5.14727889031899e-05	5.01035012517621e-05	5.31425331889079e-05	5.62222200911344e-05	5.01997611272267e-05	5.20609084197793e-05	5.26174841733442e-05	5.2058955451476e-05	5.05799893033647e-05	5.15387393309668e-05	5.23157401918325e-05
Amphetamine addiction	3.26624570266398e-05	4.98197116365046e-05	6.34280783268795e-05	2.87141774531678e-05	3.84914163474466e-05	3.93597217021772e-05	4.33059646355658e-05	3.08776149797626e-05	4.08544299528392e-05	3.34805391206367e-05	3.31018193638411e-05	7.57893995142577e-05	6.02422809595959e-05	5.91603848702629e-05	4.25298082852858e-05	3.61664194099464e-05	5.20213319205111e-05	5.22376293296588e-05	5.1430735468103e-05	5.14910360339616e-05	5.15296143627528e-05	5.10333532647632e-05	4.97769646638238e-05	5.30396719221174e-05	5.51020089688083e-05	4.98240367733971e-05	5.17085571095923e-05	5.24440882967398e-05	5.16895095332365e-05	5.01846893632137e-05	5.12214521976453e-05	5.14871138983252e-05
Cocaine addiction	3.26589556377778e-05	4.96979096830927e-05	6.34278386324707e-05	2.8704117856186e-05	3.84876803639657e-05	3.93569740954538e-05	4.33057898414092e-05	3.08773979717374e-05	4.08530207005922e-05	3.34804030117263e-05	3.31011447396089e-05	7.57882134710546e-05	6.02416603160115e-05	5.9160006082739e-05	4.25283009903061e-05	3.61644082867775e-05	5.20213127541052e-05	5.22375137268196e-05	5.14277460380543e-05	5.14909959657588e-05	5.15294979609396e-05	5.10332624477201e-05	4.97769200651046e-05	5.30396421765177e-05	5.51019255509288e-05	4.98239511756917e-05	5.17085228488061e-05	5.24438816413498e-05	5.16889588488787e-05	5.01843565695359e-05	5.12202982715464e-05	5.14870042490832e-05
Basal transcription factors	0.000131672509257401	9.46554976611211e-05	2.14257397350604e-05	0.000120321886611454	7.598982526076e-05	7.83870109007325e-05	5.51200367571366e-05	9.74617434299155e-05	7.4995700563671e-05	7.50762367254858e-05	9.25553023801086e-05	5.56894805598482e-05	6.7227488810278e-05	4.04542088000309e-05	6.79878401957547e-05	9.08240009627861e-05	5.59188600517281e-06	6.63201149105348e-06	6.22101497728404e-06	4.23496945293918e-06	5.90973344053956e-06	6.64487951293887e-06	6.8466340498838e-06	2.16007691480578e-06	1.71310075562794e-05	1.17615204462098e-05	6.26761980809108e-06	4.5667479145618e-06	8.66236806403746e-06	1.03856366988579e-05	6.38637158644049e-06	1.11471639440524e-05
Indole alkaloid biosynthesis	1.99134693338714e-05	3.63758204486255e-05	4.20461797849217e-05	2.39502024643614e-05	3.6455951627014e-05	3.60806379661434e-05	3.61111055032609e-05	2.61842764528132e-05	3.70996817442511e-05	3.15741625367013e-05	2.92926720982966e-05	3.59682233977749e-05	3.56365243218228e-05	3.90768148244286e-05	6.52132569056769e-05	3.28402810679578e-05	4.53692778659071e-05	4.5039200524335e-05	4.58063676559614e-05	4.45677221427358e-05	4.46126689223314e-05	4.539328115055e-05	4.5794201662845e-05	4.54005304629806e-05	4.48113765019585e-05	4.30752257891413e-05	4.56040996699449e-05	4.52168036963215e-05	4.49381225888256e-05	4.53720427390116e-05	4.53238235502411e-05	4.5821930641472e-05
Glycosphingolipid biosynthesis - lacto and neolacto series	4.13992361289112e-05	5.41281368610356e-05	5.20101897062361e-05	4.21614304870662e-05	4.57507774010326e-05	4.12464705311661e-05	3.89734027170972e-05	4.44992022551012e-05	4.49457234422306e-05	4.55405469978456e-05	4.41006805832209e-05	4.29128346765528e-05	4.64402492692821e-05	4.38179223791772e-05	4.91902234956546e-05	5.30425115068401e-05	2.57772974130408e-05	2.2420168840583e-05	2.92838089408283e-05	2.36877579671779e-05	2.28945725297109e-05	2.79618375598167e-05	3.55821780202901e-05	2.16557696233506e-05	3.62300569137671e-05	2.79320280831632e-05	2.74385078110678e-05	2.19117404697276e-05	2.65367611366672e-05	3.76458576941043e-05	2.62103880172994e-05	4.75638336860391e-05
Hematopoietic cell lineage	8.79973034849768e-05	5.00022861794733e-05	2.09743156987613e-05	7.04101393106273e-05	5.04073794374267e-05	5.93751720727909e-05	4.60980427311e-05	6.83517849669958e-05	4.53931944345764e-05	8.84036256027218e-05	7.62029846682452e-05	4.05058282988789e-05	4.5603211248078e-05	3.13634932101796e-05	4.6089356578368e-05	5.02788508386109e-05	5.83765569229422e-06	5.4108123687581e-06	6.98605732741513e-06	1.22413791044102e-05	7.39091498652576e-06	8.19286352545763e-06	9.26204635912186e-06	2.92935085325525e-06	1.32717540644138e-05	2.4307757268937e-05	6.74337954297371e-06	4.95068465640135e-06	9.29137032188506e-06	1.07449013805944e-05	8.18396770779649e-06	1.58795112186743e-05
VEGF signaling pathway	1.2852417744811e-05	2.04885419878492e-05	2.63649822751072e-05	1.60171082447335e-05	2.28647248745371e-05	2.20466481764233e-05	2.70937878116335e-05	1.84802482684541e-05	2.4668596546795e-05	1.74077671205053e-05	1.87097202074701e-05	2.20225073857166e-05	2.06836420241781e-05	2.62082791591052e-05	2.12871984648659e-05	2.23342245606399e-05	4.23545850377047e-05	4.32798602751578e-05	4.09553295776659e-05	4.16704491224509e-05	4.23841610838343e-05	4.09421684452907e-05	3.80858091991166e-05	4.44548232123941e-05	3.62772845390515e-05	3.65148797494604e-05	4.14516579626173e-05	4.37516148957546e-05	4.14799074231842e-05	3.7715978693883e-05	4.1392167016915e-05	3.23171773436923e-05
NF-kappa B signaling pathway	1.13519841119937e-05	1.89810294857781e-05	2.61017954207558e-05	1.46921881367993e-05	2.21254900873211e-05	2.13338580121813e-05	2.64966813505962e-05	1.71519736815651e-05	2.38774905940039e-05	1.65937370404843e-05	1.76017604121027e-05	2.14076751941681e-05	1.98953234926049e-05	2.57566763871999e-05	2.07196703860148e-05	2.06015700833707e-05	4.22908946847387e-05	4.31987053850486e-05	4.09019660933689e-05	4.16169141926233e-05	4.2321742550174e-05	4.08748870525148e-05	3.80288607829138e-05	4.44238378405651e-05	3.61773486504644e-05	3.63474824292037e-05	4.13934467993121e-05	4.37114488389683e-05	4.13403199580256e-05	3.74350584729879e-05	4.13331804500351e-05	3.21958393790954e-05
Leishmaniasis	1.13519841119937e-05	1.89810294857781e-05	2.61017954207558e-05	1.46921881367993e-05	2.21254900873211e-05	2.13338580121813e-05	2.64966813505962e-05	1.71519736815651e-05	2.38774905940039e-05	1.65937370404843e-05	1.76017604121027e-05	2.14076751941681e-05	1.98953234926049e-05	2.57566763871999e-05	2.07196703860148e-05	2.06015700833707e-05	4.22908946847387e-05	4.31987053850486e-05	4.09019660933689e-05	4.16169141926233e-05	4.2321742550174e-05	4.08748870525148e-05	3.80288607829138e-05	4.44238378405651e-05	3.61773486504644e-05	3.63474824292037e-05	4.13934467993121e-05	4.37114488389683e-05	4.13403199580256e-05	3.74350584729879e-05	4.13331804500351e-05	3.21958393790954e-05
Complement and coagulation cascades	1.19632766768456e-05	2.20100395718993e-05	2.87406244722619e-05	1.44500493268099e-05	2.36104205087126e-05	2.38090767821771e-05	2.46137735338063e-05	1.70983199335579e-05	2.43481264628511e-05	2.20943881754845e-05	2.01715819304739e-05	2.36924260621394e-05	2.25634118288677e-05	2.76113271479534e-05	4.45745682280731e-05	2.13759382546245e-05	3.1999529928535e-05	3.22925362411535e-05	3.19798025870767e-05	3.19580766412973e-05	3.20717056581524e-05	3.2762515485869e-05	3.35094251913499e-05	3.19647096103827e-05	3.08455168125732e-05	3.25363234959514e-05	3.21941379072263e-05	3.28961279812793e-05	3.21765665986732e-05	3.25432876769571e-05	3.23406828438959e-05	3.13902734292944e-05
Prion diseases	3.21017686300953e-05	3.32880992358154e-05	2.86173015659285e-05	3.00282371574541e-05	3.03425165952282e-05	3.45154778674211e-05	2.75574671802702e-05	2.93249244899863e-05	2.99444539579629e-05	3.97988039063638e-05	3.49809361218128e-05	3.15958700502548e-05	3.13375963308213e-05	2.74431079866563e-05	2.84914814826354e-05	2.97432442167121e-05	1.56735031832387e-05	1.53120701549883e-05	1.69865505572902e-05	1.73398660675036e-05	1.62865567025992e-05	1.8504224619107e-05	2.00953718452954e-05	1.31358417525483e-05	2.20597207039032e-05	2.68129044832389e-05	1.6561810326963e-05	1.41676254900568e-05	1.72756528616503e-05	2.06979607077687e-05	1.79838941970906e-05	2.62616263834968e-05
Betalain biosynthesis	1.33731120168186e-05	2.18872973190261e-05	2.31754927528163e-05	1.56211774992077e-05	2.122243190988e-05	2.14122479548956e-05	2.0705072018478e-05	1.57973061377526e-05	2.17156017336428e-05	1.77560423276636e-05	1.7370431599758e-05	2.07903818645965e-05	2.08950093721103e-05	2.20233060235684e-05	2.72859856887891e-05	1.9853992556812e-05	2.49624690163179e-05	2.47356181611158e-05	2.50561254768087e-05	2.41970633012813e-05	2.43823047749536e-05	2.48856261526616e-05	2.4987323599601e-05	2.48660234355435e-05	2.50910338657629e-05	2.3119062842632e-05	2.50339237756094e-05	2.47684137452301e-05	2.46770027699532e-05	2.48389243753061e-05	2.47027828356057e-05	2.51603057130016e-05
Clavulanic acid biosynthesis	7.96854595906812e-06	1.46814484419783e-05	1.57174477846167e-05	1.00350140425305e-05	1.51598322854996e-05	1.51876813896341e-05	1.59854843902933e-05	1.05792032241579e-05	1.59188079380051e-05	1.14762595424216e-05	1.18333366981913e-05	1.48013247897654e-05	1.39638870597946e-05	1.61934178365547e-05	1.39505445860781e-05	1.350575061309e-05	2.36043881791135e-05	2.41641755392468e-05	2.29710681544383e-05	2.33650655466184e-05	2.37103985929778e-05	2.30552628464472e-05	2.15847009816013e-05	2.45558610833577e-05	2.10255506769781e-05	2.12571940034188e-05	2.3265536973194e-05	2.43677616646195e-05	2.32466829963235e-05	2.13407130229604e-05	2.3298765898092e-05	1.89407018220633e-05
Isoflavonoid biosynthesis	2.46123483670985e-05	2.05913885326615e-05	1.32004684978396e-05	2.37828614437488e-05	1.9358457484137e-05	1.8518609976262e-05	1.32840322814617e-05	2.05306406800736e-05	1.92649884064806e-05	1.63264023018859e-05	1.95825421279144e-05	1.58353267029865e-05	1.7056578168304e-05	1.5155690061664e-05	0.000128689649654387	1.97668872779032e-05	3.84021479159591e-06	2.84997895807469e-06	4.39828341111802e-06	2.89226042911066e-06	2.91615220687125e-06	4.30464126966759e-06	6.58428524101682e-06	1.92997484784083e-06	7.6964418815846e-06	5.70933757227532e-06	4.19470119122145e-06	2.89672873148059e-06	3.64610749144672e-06	6.70929169318933e-06	4.30834583319292e-06	1.06320659919436e-05
Pancreatic secretion	2.67788102122435e-05	1.96856831097793e-05	1.13108409625878e-05	2.1417684942143e-05	1.7495531633868e-05	2.30000401490413e-05	1.82729569224077e-05	2.29488762881718e-05	1.63043007365471e-05	3.64829660317266e-05	2.69991987532188e-05	1.61873976218961e-05	1.8709902713494e-05	1.3901949809135e-05	1.77555633996541e-05	1.75417155305588e-05	6.42861922097631e-06	6.63441728993813e-06	7.06651012369331e-06	9.69833341740178e-06	7.57165639277138e-06	7.42923537782893e-06	7.95254809168713e-06	5.67088199283058e-06	8.66344005506935e-06	1.42352330401352e-05	6.84313859619801e-06	6.59526929270261e-06	8.44687670162023e-06	9.06389639252432e-06	7.42143061942051e-06	9.40376531606859e-06
Pathogenic Escherichia coli infection	1.18294180757706e-05	1.49340037645934e-05	3.05593947772705e-06	4.29323507326447e-06	9.22755986610146e-06	3.07230877697069e-05	1.27481550129683e-05	8.01010053324479e-06	1.3381746180578e-05	4.42852664629012e-05	2.97816956908869e-05	3.00258001822558e-05	1.38832561889199e-05	8.74758449735941e-06	4.70730450932403e-06	5.91060079922036e-06	3.19382938724923e-06	1.20814558847071e-05	1.63194617607498e-06	1.64774124121689e-05	1.58229533247968e-05	1.42786723671351e-05	2.18870328967388e-06	2.53385753941596e-06	2.45911586467152e-06	5.66324142885037e-05	4.22984141813753e-06	6.35049485489247e-06	9.3700906491167e-06	5.25131438922349e-06	1.69508233148398e-05	3.81268146015433e-06
Hypertrophic cardiomyopathy (HCM)	2.83067571079929e-05	2.01405979941242e-05	1.1975692852298e-05	2.21552101615734e-05	1.71164825440751e-05	2.09080099269835e-05	1.70335534513341e-05	2.4589633405526e-05	1.60511378605303e-05	3.4134289051301e-05	2.69524346899947e-05	1.61599030165152e-05	2.03305125503745e-05	1.41289840235613e-05	1.67257041428084e-05	1.69625617928991e-05	2.9153718791257e-06	2.69331765268749e-06	4.12845973301407e-06	5.71404450743048e-06	3.58971576980795e-06	4.1458363157549e-06	5.78899470760917e-06	1.67174406094786e-06	6.12256425646999e-06	1.09716248482483e-05	3.68196433977299e-06	2.35206356395317e-06	4.3142512678766e-06	5.97285515560131e-06	4.10821818365803e-06	9.03913925028017e-06
Flavonoid biosynthesis	3.48845440810614e-05	2.03474529259687e-05	1.31463347345185e-05	3.24483684216016e-05	1.87240839810533e-05	1.93503404947678e-05	1.45844435608107e-05	2.51297143338591e-05	1.64224546364784e-05	1.76522317317506e-05	2.13247571708551e-05	2.38554633869351e-05	2.21148100868528e-05	1.54885357262976e-05	1.77686622208491e-05	2.04899303776089e-05	1.48980090577914e-06	1.34236050251501e-06	1.64360191039242e-06	1.63345552910862e-06	2.11221271988853e-06	1.65416357685694e-06	2.09414655211325e-06	6.91357680668319e-07	5.30033959986612e-06	3.81178112003718e-06	1.66858517899655e-06	9.64788254359247e-07	1.90078109045382e-06	2.65180122983842e-06	1.53707657276798e-06	4.93531386385862e-06
Vasopressin-regulated water reabsorption	7.13201879013981e-06	1.21633714402613e-05	9.6249247103624e-06	7.40324610013545e-06	1.05959791293594e-05	1.17292895380897e-05	1.01514429282666e-05	7.87154653438634e-06	1.05600268898871e-05	1.20797660030328e-05	1.00015249976466e-05	1.05429431535518e-05	1.0640744082916e-05	1.0267512355434e-05	2.09029080854597e-05	9.30785183110194e-06	1.14669225550437e-05	1.1746316577041e-05	1.14311276423596e-05	1.19635589917273e-05	1.17906388469057e-05	1.155038095209e-05	1.13714961342234e-05	1.16456959920213e-05	1.11682494738981e-05	1.22393682254938e-05	1.15234509563817e-05	1.18340724925173e-05	1.16385517853735e-05	1.13325450781694e-05	1.17521959134797e-05	1.07839484785068e-05
Synaptic vesicle cycle	7.13201879013981e-06	1.21633714402613e-05	9.6249247103624e-06	7.40324610013545e-06	1.05959791293594e-05	1.17292895380897e-05	1.01514429282666e-05	7.87154653438634e-06	1.05600268898871e-05	1.20797660030328e-05	1.00015249976466e-05	1.05429431535518e-05	1.0640744082916e-05	1.0267512355434e-05	2.09029080854597e-05	9.30785183110194e-06	1.14669225550437e-05	1.1746316577041e-05	1.14311276423596e-05	1.19635589917273e-05	1.17906388469057e-05	1.155038095209e-05	1.13714961342234e-05	1.16456959920213e-05	1.11682494738981e-05	1.22393682254938e-05	1.15234509563817e-05	1.18340724925173e-05	1.16385517853735e-05	1.13325450781694e-05	1.17521959134797e-05	1.07839484785068e-05
Fanconi anemia pathway	2.05058462697961e-05	2.47262014218389e-05	3.99938904797321e-06	3.08507719151595e-05	1.81685355998187e-05	2.82275476416292e-05	1.17492893170333e-05	1.48994945641067e-05	9.81712572297396e-06	2.00942846298303e-05	1.39461489938071e-05	9.36610066463125e-06	1.23988965286072e-05	7.43261028009497e-06	2.15627450960995e-05	1.59292466300257e-05	3.98459395761758e-06	4.3964727264536e-06	4.00032254910558e-06	7.11437266672212e-06	7.68898770141433e-06	4.26802915616434e-06	3.69248825282669e-06	4.05190083075971e-06	3.67720543886893e-06	9.17124167964015e-06	3.98100631881099e-06	4.27744475698787e-06	5.88431970744372e-06	3.85510622030644e-06	5.13450576866429e-06	3.38469164120688e-06
Melanogenesis	4.41960733203183e-06	9.33148919603668e-06	9.52699073606712e-06	5.5635029755829e-06	8.26391610112239e-06	8.08753384817907e-06	8.02607000377826e-06	6.00264282904409e-06	8.73842592012954e-06	6.09434277414879e-06	6.36643557588005e-06	8.36391411907275e-06	8.92715109896097e-06	8.97923565498751e-06	8.49695326038993e-06	7.70016855837578e-06	1.05147283022779e-05	1.05243175394769e-05	1.0628164593049e-05	1.01569040076032e-05	1.03040697086847e-05	1.04013003722647e-05	1.05044793708989e-05	1.0600724309639e-05	1.02669859940938e-05	9.3801553377531e-06	1.05781283659514e-05	1.04970853647647e-05	1.03409264409073e-05	1.04082332572358e-05	1.03488352906906e-05	1.03027972795031e-05
Flavone and flavonol biosynthesis	2.10614204912053e-05	1.20174247369423e-05	5.99839616247007e-06	1.82603810895653e-05	1.19816852969749e-05	1.06094096631613e-05	1.07454748803559e-05	1.79917826389384e-05	1.23068446582614e-05	1.30221503668211e-05	1.61583517004749e-05	9.03722385669998e-06	1.036457840021e-05	8.06083611164156e-06	1.05902144838581e-05	1.45781561295076e-05	4.77898814147083e-06	5.1409996201312e-06	4.84510436715241e-06	4.99023651323188e-06	5.10638986470368e-06	5.08080366412431e-06	4.87750084104554e-06	4.65902347254154e-06	5.04172305625003e-06	6.38015687801001e-06	4.88023532700274e-06	4.86460226348288e-06	5.00197440488189e-06	5.42645038309849e-06	5.1637464532392e-06	5.16043039228125e-06
Endocrine and other factor-regulated calcium reabsorption	1.9281212192525e-05	1.32850079877655e-05	7.8526036717916e-06	1.74381372101404e-05	1.24930604947217e-05	1.15614519387699e-05	1.03601138628962e-05	1.62871881109245e-05	1.14871817639961e-05	1.5324184493502e-05	1.54112321677499e-05	9.31251065313875e-06	1.09414559125686e-05	8.58395583052554e-06	1.29752595461298e-05	1.4087066632028e-05	2.88956972117552e-06	2.56464977411767e-06	3.38961552043524e-06	2.90020471751397e-06	2.7784379339036e-06	3.35238831144835e-06	4.3118398643537e-06	2.12699218318256e-06	4.96475298931773e-06	4.48834924393751e-06	3.16294940764421e-06	2.40866109837087e-06	3.24752792409702e-06	4.81922434563726e-06	3.16959905767981e-06	6.28691182335713e-06
Spliceosome	2.46375108820847e-05	1.39293883370665e-05	3.0681868866272e-06	2.50404464342969e-05	1.51333233632284e-05	1.62671183135577e-05	1.02895459018556e-05	1.70566058455412e-05	1.3382053443907e-05	1.26933963302933e-05	1.63870836581001e-05	9.71497096644659e-06	1.01389614607513e-05	6.40674988475064e-06	2.12586710538065e-05	1.66287465314077e-05	9.24714181898816e-07	8.68794489032479e-07	7.90090665571312e-07	5.25888237882967e-07	1.12660878530279e-06	1.1866840670452e-06	8.06985943764548e-07	2.77783633113011e-07	3.28998583493974e-06	1.59933112026181e-06	1.02695986555224e-06	5.44947507679047e-07	1.26405238216264e-06	1.29000961118749e-06	1.00228203887818e-06	2.29498325633289e-06
Gastric acid secretion	1.8171154303396e-05	1.18283523628089e-05	6.44838681032811e-06	1.66262372867831e-05	1.13090646434295e-05	9.76192698702616e-06	9.06882570820892e-06	1.51881714902756e-05	1.03106420835179e-05	1.23379668421863e-05	1.35831108751983e-05	7.69096492163635e-06	9.35317669441706e-06	7.32552442256887e-06	1.16818131707826e-05	1.30862519034168e-05	2.48241376407319e-06	2.1331913792241e-06	2.85358562095507e-06	2.12391602854766e-06	2.21589854176623e-06	2.69302905595328e-06	3.54423421157176e-06	1.8668276785869e-06	4.12435461626292e-06	2.86497926535716e-06	2.6721683574104e-06	2.02692587054409e-06	2.5750933744568e-06	3.93433683249601e-06	2.53261243648e-06	5.14846772246297e-06
Salivary secretion	1.8171154303396e-05	1.18283523628089e-05	6.44838681032811e-06	1.66262372867831e-05	1.13090646434295e-05	9.76192698702616e-06	9.06882570820892e-06	1.51881714902756e-05	1.03106420835179e-05	1.23379668421863e-05	1.35831108751983e-05	7.69096492163635e-06	9.35317669441706e-06	7.32552442256887e-06	1.16818131707826e-05	1.30862519034168e-05	2.48241376407319e-06	2.1331913792241e-06	2.85358562095507e-06	2.12391602854766e-06	2.21589854176623e-06	2.69302905595328e-06	3.54423421157176e-06	1.8668276785869e-06	4.12435461626292e-06	2.86497926535716e-06	2.6721683574104e-06	2.02692587054409e-06	2.5750933744568e-06	3.93433683249601e-06	2.53261243648e-06	5.14846772246297e-06
Aldosterone-regulated sodium reabsorption	1.81676533143209e-05	1.18246299920283e-05	6.44814713744653e-06	1.66161788665889e-05	1.1305329015351e-05	9.75917960291973e-06	9.06865091440344e-06	1.5187954484412e-05	1.03092328403289e-05	1.23378307332759e-05	1.3582436254024e-05	7.68977890750944e-06	9.35255605276177e-06	7.32514564817146e-06	1.16803059186062e-05	1.30842409367467e-05	2.48239459766729e-06	2.13307577879372e-06	2.85266184461422e-06	2.12387596034489e-06	2.21578214993287e-06	2.69293824393841e-06	3.54418961328783e-06	1.86679793339232e-06	4.12427119887088e-06	2.86489366765182e-06	2.6721340967957e-06	2.02671923706287e-06	2.57454275107199e-06	3.93400406448149e-06	2.53145864968221e-06	5.14835807364415e-06
Focal adhesion	1.02830071044457e-05	7.54262362055196e-06	4.93172306901463e-06	9.6436054532389e-06	7.62989853028546e-06	7.29931456350998e-06	6.8440338419263e-06	8.87908313721378e-06	7.57217834360266e-06	7.8831137018101e-06	8.82592895120717e-06	6.40558056966198e-06	6.31972004517368e-06	5.71086371054089e-06	8.02091111271033e-06	7.97460971108821e-06	4.60904801364864e-06	4.81058978554465e-06	4.5823433995911e-06	4.71423194097404e-06	4.79114853855381e-06	4.91397323163502e-06	4.66074660293825e-06	4.48443479757539e-06	4.94513860564163e-06	5.73416317301939e-06	4.6688736262141e-06	4.63500591744278e-06	4.73756399882277e-06	4.8062620941473e-06	4.90790864361415e-06	4.90720113721155e-06
ECM-receptor interaction	1.02830071044457e-05	7.42454432417039e-06	4.93172306901463e-06	9.6436054532389e-06	7.62989853028546e-06	7.29931456350998e-06	6.83920232097446e-06	8.87908313721378e-06	7.57217834360266e-06	7.8831137018101e-06	8.82592895120717e-06	6.40558056966198e-06	6.31972004517368e-06	5.71086371054089e-06	7.83316359688787e-06	7.97460971108821e-06	4.60904801364864e-06	4.81058978554465e-06	4.5802778540015e-06	4.71423194097404e-06	4.79114853855381e-06	4.91397323163502e-06	4.65885157242332e-06	4.48443479757539e-06	4.94513860564163e-06	5.73416317301939e-06	4.6688736262141e-06	4.63500591744278e-06	4.73756399882277e-06	4.8062620941473e-06	4.90790864361415e-06	4.90331830754039e-06
mRNA surveillance pathway	1.07549399206364e-05	2.64272533360415e-05	2.63935111527655e-06	1.24681946000824e-05	1.07260824655234e-05	1.62827515640441e-05	6.3940688654003e-06	4.35388002966874e-06	1.03376364578145e-05	8.08376921835819e-06	8.02039121917049e-06	1.06775418483492e-05	7.95848762549018e-06	4.70764266117008e-06	9.43941627754339e-06	1.19588352759979e-05	1.51268279280579e-06	1.11706704240401e-06	1.22021108660239e-06	5.79668798339869e-07	1.18613694233134e-06	2.03361587156786e-06	9.39449305622991e-07	3.76542653048815e-07	6.50395346327646e-06	1.99408928945623e-06	1.51055926288984e-06	7.9494124075872e-07	2.30869207742668e-06	1.44116762498526e-06	2.1493097894033e-06	3.95574003167534e-06
Cholinergic synapse	1.2959825445721e-05	9.81521918839316e-06	2.64090207194935e-06	1.04584564527761e-05	7.32215303418395e-06	9.31218536964105e-06	6.38896336884962e-06	1.03985707568631e-05	7.32885968942751e-06	1.23501874795866e-05	1.10019596202634e-05	6.78983878567732e-06	8.58249824137475e-06	4.83697731406422e-06	1.83004197444207e-05	7.42986631590676e-06	6.91019077318389e-07	9.77962864820413e-07	7.63408913842618e-07	1.74213946397271e-06	1.29051876914277e-06	1.05957082859198e-06	8.87955399516486e-07	2.99982544695676e-07	1.28916334602448e-06	4.19428110596543e-06	8.91956289640171e-07	6.89697233453758e-07	1.10416162970124e-06	1.10271136632643e-06	1.24108071391604e-06	1.426863520361e-06
Neuroactive ligand-receptor interaction	2.95828274033357e-06	4.19854799277304e-06	5.00079283122166e-06	2.60445934164392e-06	3.93553444605821e-06	6.71309619352554e-06	4.89387582764602e-06	3.18025282146006e-06	5.11289159175951e-06	8.15061615433686e-06	5.03084865468019e-06	4.47131594453953e-06	4.90030617959537e-06	4.32012317684719e-06	6.33980280046552e-06	3.93716133668546e-06	4.21295466169303e-06	4.26652149619818e-06	4.59171244491722e-06	4.83557895051392e-06	4.2621645703232e-06	4.64360946413396e-06	4.80953461936398e-06	3.84901304709854e-06	4.8507617947007e-06	5.11795063357678e-06	4.36110047061056e-06	4.59922967327513e-06	5.22323548717439e-06	5.52506279936839e-06	3.78175045234366e-06	4.33472423972925e-06
Calcium signaling pathway	3.54160916566568e-06	6.5376675652732e-06	1.36033019281128e-06	4.30706653023117e-06	4.02375485016591e-06	6.07098516896948e-06	2.15073001142372e-06	2.58440415260749e-06	3.77470016462992e-06	5.29454039231307e-06	3.86844568366654e-06	4.66142433720222e-06	5.13072762011359e-06	2.43885319013778e-06	3.06284446198512e-06	3.80521265885253e-06	5.21870227544869e-07	1.01953346364056e-06	5.89881997570824e-07	1.26705965541169e-06	1.39966235960874e-06	1.06416459138189e-06	5.30555718643071e-07	2.54780378226135e-07	7.82841056677007e-07	3.8148576068942e-06	5.69369536142921e-07	6.03645116246855e-07	9.73408726856064e-07	9.09282605718449e-07	1.18523758667846e-06	8.02059158988641e-07
Notch signaling pathway	1.35507943703163e-06	2.52378388157977e-06	2.97451568479749e-06	1.77629635536581e-06	2.37892776424124e-06	2.19522790836773e-06	1.96763072189705e-06	1.67339298450646e-06	2.21928797066341e-06	1.80754923390237e-06	1.74669515303745e-06	2.2109210980524e-06	2.32952367603325e-06	2.42021152106622e-06	2.33079576859963e-06	2.31768098345456e-06	1.77821104814251e-06	1.58277199406751e-06	1.95628075306621e-06	1.62831906394328e-06	1.62735526890588e-06	1.86585558440842e-06	2.30630705675324e-06	1.58218859745304e-06	2.27078004426738e-06	1.7241476377598e-06	1.86391420663594e-06	1.58236863503336e-06	1.78147094937467e-06	2.31549223724434e-06	1.76913651843921e-06	2.84364329237211e-06
Chronic myeloid leukemia	1.35507943703163e-06	2.52378388157977e-06	2.97451568479749e-06	1.77629635536581e-06	2.37892776424124e-06	2.19522790836773e-06	1.96763072189705e-06	1.67339298450646e-06	2.21928797066341e-06	1.80754923390237e-06	1.74669515303745e-06	2.2109210980524e-06	2.32952367603325e-06	2.42021152106622e-06	2.33079576859963e-06	2.31768098345456e-06	1.77821104814251e-06	1.58277199406751e-06	1.95628075306621e-06	1.62831906394328e-06	1.62735526890588e-06	1.86585558440842e-06	2.30630705675324e-06	1.58218859745304e-06	2.27078004426738e-06	1.7241476377598e-06	1.86391420663594e-06	1.58236863503336e-06	1.78147094937467e-06	2.31549223724434e-06	1.76913651843921e-06	2.84364329237211e-06
Wnt signaling pathway	1.35507943703163e-06	2.52378388157977e-06	2.97451568479749e-06	1.77629635536581e-06	2.37892776424124e-06	2.19522790836773e-06	1.96763072189705e-06	1.67339298450646e-06	2.21928797066341e-06	1.80754923390237e-06	1.74669515303745e-06	2.2109210980524e-06	2.32952367603325e-06	2.42021152106622e-06	2.33079576859963e-06	2.31768098345456e-06	1.77821104814251e-06	1.58277199406751e-06	1.95628075306621e-06	1.62831906394328e-06	1.62735526890588e-06	1.86585558440842e-06	2.30630705675324e-06	1.58218859745304e-06	2.27078004426738e-06	1.7241476377598e-06	1.86391420663594e-06	1.58236863503336e-06	1.78147094937467e-06	2.31549223724434e-06	1.76913651843921e-06	2.84364329237211e-06
Photosynthesis - antenna proteins	3.56226109034275e-07	7.17784091850718e-06	1.30133193310992e-07	4.44165566208123e-07	4.52565438199355e-07	1.39221940483439e-06	3.32844166026983e-07	4.6736334113554e-07	1.02423079809673e-06	3.78653088774549e-07	4.02965008903013e-07	1.03865668710738e-06	8.21297797753276e-07	2.46566806303815e-07	3.05873820109856e-05	1.08633501147347e-06	9.85264790391207e-08	7.38944407439134e-08	1.56622758443699e-07	1.74491290727795e-07	3.71293239687524e-07	1.37316770886349e-07	8.63929199760925e-08	5.51779275524942e-08	6.49948045233434e-07	2.09814083154931e-07	6.42224657350629e-08	2.0208041709587e-07	1.2022160639909e-07	3.53601478663727e-07	6.92732847176425e-07	7.36610926653641e-07
Transcriptional misregulation in cancer	6.42109779453039e-07	1.64007052952698e-06	1.31789146854113e-06	6.50153795813961e-07	1.33898439138749e-06	1.11550111259423e-06	8.60463079884477e-07	7.83738824892161e-07	9.77388374974606e-07	2.01606753358731e-06	1.17213706528685e-06	1.09916474499902e-06	1.39279353056869e-06	1.36550227914462e-06	9.02142285198122e-07	1.15020440005982e-06	3.64961264039859e-07	2.80170452041153e-07	5.26819068809271e-07	3.70382417205875e-07	3.09956973069278e-07	4.61340303127183e-07	9.72574665596727e-07	2.36235032657334e-07	7.6187679414235e-07	5.63130055652472e-07	4.8218137215799e-07	3.62197932346912e-07	4.27299001655648e-07	8.88519946916985e-07	4.27633816414379e-07	1.14562723350058e-06
Various types of N-glycan biosynthesis	1.42783860333938e-07	9.67914812073708e-06	2.10940474948061e-08	9.64182754155553e-08	1.56258634157299e-07	3.69994817594965e-07	5.59002207397209e-08	1.23404009813597e-07	1.30691757100008e-07	5.82766925969133e-08	1.79000822456056e-07	1.30362059622524e-07	1.06100880288911e-07	7.74747719743798e-08	5.42566096424298e-07	2.50546847587611e-06	1.39034705608268e-08	2.74059526678502e-08	1.51115984444207e-07	1.14316906889942e-08	1.44276924194415e-08	6.08259693710259e-08	5.50378755349758e-08	2.7333033909377e-08	6.62545844089263e-08	5.66200150362069e-08	1.69031805961874e-08	2.25813569435286e-08	2.93842310858191e-07	6.565705341054e-07	4.42055283810789e-07	1.59834001819281e-07
Fat digestion and absorption	3.16324299219146e-07	6.66466142387965e-07	6.72412416651544e-07	3.99457218935862e-07	5.30142777104442e-07	5.76574871793307e-07	4.03133248289836e-07	3.22467377429388e-07	5.2444683043502e-07	4.63999067719165e-07	3.98654552276831e-07	5.36711610445235e-07	5.88830138498418e-07	5.04768267210339e-07	6.66917202512739e-07	6.38580666340242e-07	1.86639367915937e-07	1.23530523783941e-07	2.60996665974599e-07	1.37117576855151e-07	1.27980468242923e-07	2.22300168227621e-07	3.70248914354784e-07	1.07383240885458e-07	4.46409837778759e-07	1.6897925115102e-07	2.14030002043909e-07	1.35182222604144e-07	2.38711364202408e-07	4.43755768141032e-07	1.6473653668626e-07	5.68102459982634e-07
Epstein-Barr virus infection	1.26899507649655e-08	4.86365397075686e-06	2.66851317269085e-09	1.24168413775487e-08	1.39029211570673e-08	1.82856054890634e-07	9.57325682841891e-09	3.75344858646003e-08	9.78478224051774e-09	2.53411260831931e-08	1.17941594887401e-08	1.58838809826114e-08	1.69397399312819e-08	7.1702759401874e-09	4.78068543485351e-08	4.89853136702225e-07	1.13377008280721e-09	4.36827734902993e-09	7.14229548181997e-08	5.24256128767266e-09	5.79903025240972e-09	4.74779957882195e-09	2.93665299531083e-09	1.65425786087397e-08	2.02982327885033e-09	1.74191081943646e-08	2.21847147987392e-09	3.22079115754711e-09	1.86857260985386e-07	2.14728454918187e-09	2.2629077720961e-07	2.50581547227034e-07
Measles	5.94326745999822e-07	7.12112366095971e-07	5.72997743789202e-08	5.02038511558739e-07	2.40966997099251e-07	2.02819234935072e-07	2.15507706341073e-07	4.82962439796643e-07	2.29202649245215e-07	2.83973765798994e-07	3.82289407311608e-07	1.26100932291083e-07	1.90428386400961e-07	1.24873498066333e-07	2.02277064781461e-07	3.62404609304532e-07	5.0561933577595e-09	8.83131696702164e-09	1.35839369213826e-08	3.32589905819624e-09	6.8085824127731e-09	5.23584888335687e-09	8.27365735701248e-09	2.78362777773207e-09	1.83706971457757e-08	1.47956728494787e-08	7.66241112383595e-09	4.51592072505284e-09	2.71795033532482e-08	8.47330762132235e-09	2.82939300251303e-08	1.205688129961e-08
Hepatitis C	5.94326745999822e-07	7.12112366095971e-07	5.72997743789202e-08	5.02038511558739e-07	2.40966997099251e-07	2.02819234935072e-07	2.15507706341073e-07	4.82962439796643e-07	2.29202649245215e-07	2.83973765798994e-07	3.82289407311608e-07	1.26100932291083e-07	1.90428386400961e-07	1.24873498066333e-07	2.02277064781461e-07	3.62404609304532e-07	5.0561933577595e-09	8.83131696702164e-09	1.35839369213826e-08	3.32589905819624e-09	6.8085824127731e-09	5.23584888335687e-09	8.27365735701248e-09	2.78362777773207e-09	1.83706971457757e-08	1.47956728494787e-08	7.66241112383595e-09	4.51592072505284e-09	2.71795033532482e-08	8.47330762132235e-09	2.82939300251303e-08	1.205688129961e-08
Regulation of actin cytoskeleton	1.05418819081419e-07	2.95594672864929e-07	2.2788717314056e-08	5.75614078063417e-08	8.58066123255332e-08	2.04655904314929e-07	1.05751700431278e-07	8.39537052431961e-08	9.23231221848592e-08	3.08953098303491e-07	1.76183035733563e-07	1.32134431115779e-07	1.50108476599882e-07	6.75383500508139e-08	7.51746243079075e-07	4.08637165151439e-08	1.54033804756629e-08	2.80553087271664e-08	1.54421583322563e-08	6.52478042158294e-08	3.6655953688474e-08	3.960957047823e-08	2.27141793289605e-08	5.81762838756847e-09	1.69016034629969e-08	1.47526536573641e-07	2.46819817452322e-08	2.41555253661932e-08	2.98265163361574e-08	1.77709704927078e-08	3.46972706225858e-08	3.84982385811014e-08
Dilated cardiomyopathy	9.72050353895206e-08	1.65641983950628e-07	2.14714148268944e-08	4.78638029290086e-08	7.10804713709804e-08	1.95922920966938e-07	1.01872937688469e-07	8.20092159326006e-08	8.22263410220397e-08	3.04069486942767e-07	1.70311158529064e-07	1.24411950862633e-07	1.45424583350582e-07	6.49677524093234e-08	7.41320126281509e-07	3.42785127001198e-08	1.44393881793347e-08	2.73606422447965e-08	1.25355639129383e-08	6.48235823992052e-08	3.60171999810393e-08	3.82172351450393e-08	2.20504637074884e-08	5.52573761784032e-09	1.2768580452085e-08	1.46170152199688e-07	2.3528573420674e-08	2.34185371270291e-08	2.86943031518158e-08	1.65670668306248e-08	3.38576378239969e-08	3.60477201277911e-08
Arrhythmogenic right ventricular cardiomyopathy (ARVC)	9.72050353895206e-08	1.65641983950628e-07	2.14714148268944e-08	4.78638029290086e-08	7.10804713709804e-08	1.95922920966938e-07	1.01872937688469e-07	8.20092159326006e-08	8.22263410220397e-08	3.04069486942767e-07	1.70311158529064e-07	1.24411950862633e-07	1.45424583350582e-07	6.49677524093234e-08	7.41320126281509e-07	3.42785127001198e-08	1.44393881793347e-08	2.73606422447965e-08	1.25355639129383e-08	6.48235823992052e-08	3.60171999810393e-08	3.82172351450393e-08	2.20504637074884e-08	5.52573761784032e-09	1.2768580452085e-08	1.46170152199688e-07	2.3528573420674e-08	2.34185371270291e-08	2.86943031518158e-08	1.65670668306248e-08	3.38576378239969e-08	3.60477201277911e-08
Cell adhesion molecules (CAMs)	9.72050353895206e-08	1.65641983950628e-07	2.14714148268944e-08	4.78638029290086e-08	7.10804713709804e-08	1.95922920966938e-07	9.70414167366222e-08	8.20092159326006e-08	8.22263410220397e-08	3.04069486942767e-07	1.70311158529064e-07	1.24411950862633e-07	1.45424583350582e-07	6.49677524093234e-08	5.53572610459048e-07	3.42785127001198e-08	1.44393881793347e-08	2.73606422447965e-08	1.25355639129383e-08	6.48235823992052e-08	3.60171999810393e-08	3.82172351450393e-08	2.01554331925538e-08	5.52573761784032e-09	1.2768580452085e-08	1.46170152199688e-07	2.3528573420674e-08	2.34185371270291e-08	2.86943031518158e-08	1.65670668306248e-08	3.38576378239969e-08	3.21648904566281e-08
HTLV-I infection	0	1.46063268001185e-06	0	0	0	7.52199144913228e-08	0	1.50295411047801e-08	0	0	0	0	0	0	0	2.16576665218511e-07	0	0	1.78274670530744e-08	0	0	0	0	4.4300902668491e-09	0	0	0	0	8.15672646407342e-08	0	1.01864304353763e-07	0
Phagosome	0	1.08000810288284e-06	0	0	0	4.36281662285201e-08	4.83152095184652e-09	8.71725688724846e-09	0	0	0	0	0	0	1.8774751582246e-07	1.25616238934461e-07	0	0	1.41363417585578e-08	0	0	0	1.89503051493457e-09	2.56948862381035e-09	0	0	0	0	4.73096812807752e-08	0	4.87350779408142e-08	3.88282967116302e-09
Cytokine-cytokine receptor interaction	1.29917447756364e-07	1.00047152438508e-07	7.64642920686479e-09	3.82131743938441e-07	1.18331487780616e-07	7.44392152589173e-08	1.1400499337311e-10	1.40940875156859e-09	5.11119529721012e-09	0	1.92252258227275e-09	1.13973963523412e-08	1.82440517528833e-09	5.34425470238507e-09	1.60756162740562e-08	5.1520736983661e-08	0	4.91643240895639e-09	3.51086400686514e-08	0	3.24071908907903e-09	2.08285349968355e-09	1.41342066539153e-10	1.31552880891261e-10	1.55121993728353e-09	0	8.67046910187924e-11	7.11430377909361e-09	2.08791425211259e-08	8.48985465965797e-09	4.58628012700243e-08	1.37429385697068e-10
mTOR signaling pathway	0	7.9216957626329e-07	0	0	0	3.00873792979073e-08	0	6.01169925479208e-09	0	0	0	0	0	0	0	8.66289774133807e-08	0	0	1.01741240495018e-08	0	0	0	0	1.77200156479881e-09	0	0	0	0	3.26262698666277e-08	0	4.95528787918837e-08	0
Cell cycle	0	7.55395257154905e-07	0	0	0	2.70786413681166e-08	0	5.41052932931287e-09	0	0	0	0	0	0	0	7.79660796720426e-08	0	0	1.03876377066483e-08	0	0	0	0	1.59480140831892e-09	0	0	0	0	2.93636428799649e-08	0	3.20602328756499e-08	0
Pancreatic cancer	0	4.16416961376662e-07	0	0	0	0	0	0	0	0	0	0	0	0	0	0	0	0	6.70680514478882e-09	0	0	0	0	0	0	0	0	0	0	0	1.96788807163167e-09	0
Phototransduction - fly	3.50097407735145e-09	3.72230729522967e-09	2.3967024198005e-10	1.00583896103015e-08	3.73558783509705e-09	2.74734472301378e-09	5.00630851187119e-09	2.16998017278808e-10	1.4091945477656e-09	1.36104210207149e-10	6.74596400821898e-10	1.18597647593268e-09	6.20617437487333e-10	3.7876340686452e-10	1.89254726441772e-07	2.01093578125566e-09	1.91652855062722e-11	1.15596766034327e-10	9.2377348789107e-10	4.00662564625512e-11	1.16390208748055e-10	9.08100118848027e-11	1.93962713091139e-09	2.97442158597119e-11	8.34145841875777e-11	8.55931264215487e-11	3.42586379779143e-11	2.06631907468745e-10	5.50620825892304e-10	3.32763086967646e-10	1.15378414263755e-09	3.99247420096794e-09
Tight junction	0	0	0	0	0	0	4.83152095184652e-09	0	0	0	0	0	0	0	1.8774751582246e-07	0	0	0	0	0	0	0	1.89503051493457e-09	0	0	0	0	0	0	0	0	3.88282967116302e-09
Leukocyte transendothelial migration	0	0	0	0	0	0	4.83152095184652e-09	0	0	0	0	0	0	0	1.8774751582246e-07	0	0	0	0	0	0	0	1.89503051493457e-09	0	0	0	0	0	0	0	0	3.88282967116302e-09
Adherens junction	0	0	0	0	0	0	4.83152095184652e-09	0	0	0	0	0	0	0	1.8774751582246e-07	0	0	0	0	0	0	0	1.89503051493457e-09	0	0	0	0	0	0	0	0	3.88282967116302e-09
Oocyte meiosis	3.50097407735145e-09	1.21801603676798e-07	2.3967024198005e-10	1.00583896103015e-08	3.73558783509705e-09	2.74734472301378e-09	1.74787560024662e-10	2.16998017278808e-10	1.4091945477656e-09	1.36104210207149e-10	6.74596400821898e-10	1.18597647593268e-09	6.20617437487333e-10	3.7876340686452e-10	1.50721061931232e-09	2.01093578125566e-09	1.91652855062722e-11	1.15596766034327e-10	2.98931907749826e-09	4.00662564625512e-11	1.16390208748055e-10	9.08100118848027e-11	4.45966159768212e-11	2.97442158597119e-11	8.34145841875777e-11	8.55931264215487e-11	3.42586379779143e-11	2.06631907468745e-10	5.50620825892304e-10	3.32763086967646e-10	1.15378414263755e-09	1.09644529804929e-10
Vascular smooth muscle contraction	3.50097407735145e-09	1.21801603676798e-07	2.3967024198005e-10	1.00583896103015e-08	3.73558783509705e-09	2.74734472301378e-09	1.74787560024662e-10	2.16998017278808e-10	1.4091945477656e-09	1.36104210207149e-10	6.74596400821898e-10	1.18597647593268e-09	6.20617437487333e-10	3.7876340686452e-10	1.50721061931232e-09	2.01093578125566e-09	1.91652855062722e-11	1.15596766034327e-10	2.98931907749826e-09	4.00662564625512e-11	1.16390208748055e-10	9.08100118848027e-11	4.45966159768212e-11	2.97442158597119e-11	8.34145841875777e-11	8.55931264215487e-11	3.42586379779143e-11	2.06631907468745e-10	5.50620825892304e-10	3.32763086967646e-10	1.15378414263755e-09	1.09644529804929e-10
Long-term potentiation	3.50097407735145e-09	1.21801603676798e-07	2.3967024198005e-10	1.00583896103015e-08	3.73558783509705e-09	2.74734472301378e-09	1.74787560024662e-10	2.16998017278808e-10	1.4091945477656e-09	1.36104210207149e-10	6.74596400821898e-10	1.18597647593268e-09	6.20617437487333e-10	3.7876340686452e-10	1.50721061931232e-09	2.01093578125566e-09	1.91652855062722e-11	1.15596766034327e-10	2.98931907749826e-09	4.00662564625512e-11	1.16390208748055e-10	9.08100118848027e-11	4.45966159768212e-11	2.97442158597119e-11	8.34145841875777e-11	8.55931264215487e-11	3.42586379779143e-11	2.06631907468745e-10	5.50620825892304e-10	3.32763086967646e-10	1.15378414263755e-09	1.09644529804929e-10
Cytosolic DNA-sensing pathway	0	8.10380706166961e-08	0	0	0	0	0	0	0	0	0	0	0	0	0	0	0	0	9.67998206373633e-10	0	0	0	0	0	0	0	0	0	0	0	3.39313296527193e-09	0
Phototransduction	3.50097407735145e-09	3.72230729522967e-09	2.3967024198005e-10	1.00583896103015e-08	3.73558783509705e-09	2.74734472301378e-09	1.74787560024662e-10	2.16998017278808e-10	1.4091945477656e-09	1.36104210207149e-10	6.74596400821898e-10	1.18597647593268e-09	6.20617437487333e-10	3.7876340686452e-10	1.50721061931232e-09	2.01093578125566e-09	1.91652855062722e-11	1.15596766034327e-10	9.2377348789107e-10	4.00662564625512e-11	1.16390208748055e-10	9.08100118848027e-11	4.45966159768212e-11	2.97442158597119e-11	8.34145841875777e-11	8.55931264215487e-11	3.42586379779143e-11	2.06631907468745e-10	5.50620825892304e-10	3.32763086967646e-10	1.15378414263755e-09	1.09644529804929e-10
Olfactory transduction	3.50097407735145e-09	3.72230729522967e-09	2.3967024198005e-10	1.00583896103015e-08	3.73558783509705e-09	2.74734472301378e-09	1.74787560024662e-10	2.16998017278808e-10	1.4091945477656e-09	1.36104210207149e-10	6.74596400821898e-10	1.18597647593268e-09	6.20617437487333e-10	3.7876340686452e-10	1.50721061931232e-09	2.01093578125566e-09	1.91652855062722e-11	1.15596766034327e-10	9.2377348789107e-10	4.00662564625512e-11	1.16390208748055e-10	9.08100118848027e-11	4.45966159768212e-11	2.97442158597119e-11	8.34145841875777e-11	8.55931264215487e-11	3.42586379779143e-11	2.06631907468745e-10	5.50620825892304e-10	3.32763086967646e-10	1.15378414263755e-09	1.09644529804929e-10
Glioma	3.50097407735145e-09	3.72230729522967e-09	2.3967024198005e-10	1.00583896103015e-08	3.73558783509705e-09	2.74734472301378e-09	1.74787560024662e-10	2.16998017278808e-10	1.4091945477656e-09	1.36104210207149e-10	6.74596400821898e-10	1.18597647593268e-09	6.20617437487333e-10	3.7876340686452e-10	1.50721061931232e-09	2.01093578125566e-09	1.91652855062722e-11	1.15596766034327e-10	9.2377348789107e-10	4.00662564625512e-11	1.16390208748055e-10	9.08100118848027e-11	4.45966159768212e-11	2.97442158597119e-11	8.34145841875777e-11	8.55931264215487e-11	3.42586379779143e-11	2.06631907468745e-10	5.50620825892304e-10	3.32763086967646e-10	1.15378414263755e-09	1.09644529804929e-10
Neurotrophin signaling pathway	3.50097407735145e-09	3.72230729522967e-09	2.3967024198005e-10	1.00583896103015e-08	3.73558783509705e-09	2.74734472301378e-09	1.74787560024662e-10	2.16998017278808e-10	1.4091945477656e-09	1.36104210207149e-10	6.74596400821898e-10	1.18597647593268e-09	6.20617437487333e-10	3.7876340686452e-10	1.50721061931232e-09	2.01093578125566e-09	1.91652855062722e-11	1.15596766034327e-10	9.2377348789107e-10	4.00662564625512e-11	1.16390208748055e-10	9.08100118848027e-11	4.45966159768212e-11	2.97442158597119e-11	8.34145841875777e-11	8.55931264215487e-11	3.42586379779143e-11	2.06631907468745e-10	5.50620825892304e-10	3.32763086967646e-10	1.15378414263755e-09	1.09644529804929e-10
