# Supplementary material for: Effects of a High-Fat Diet on Intestinal and Gonadal Metabolism in Female and Male Sea Cucumber Apostichopus japonicus
Source: Biology (Basel). 2023 Jan 29;12(2):212. doi: 10.3390/biology12020212 (PMC9953091; doi:10.3390/biology12020212)
Supplement: Supplementary file 1 [file biology-12-00212-s001.zip › 16s rDNA SEQ/4.Tax4Fun/pathway_diff_L2/box_data.tsv]

Groups	Tax	X1	X2	X3	X4	X5
CF	Membrane Transport	0.139719785001143	0.142370597168845	0.144924117740924	0.148820379525637	0.151544174986246
CF	Amino Acid Metabolism	0.117209070717205	0.122338097154004	0.126982723842437	0.130097017350383	0.131404191090553
CF	Carbohydrate Metabolism	0.123408177237522	0.12836453317089	0.129252577004459	0.133897731148711	0.135104387488481
CF	Metabolism of Cofactors and Vitamins	0.0681085478162217	0.0685738647773685	0.0700255255140185	0.0703688050189747	0.0711922134258483
CF	Energy Metabolism	0.0601832462129592	0.0622943126568622	0.0670243021441618	0.0676060614538112	0.0708484151446729
CF	Signal Transduction	0.0571153360467153	0.0587373910904806	0.0624635953441941	0.0638399075651844	0.0657492922282011
CF	Nucleotide Metabolism	0.0551889708553503	0.0569935651276021	0.057638311516648	0.0620243785729437	0.06355225297473
CF	Translation	0.0454461763238615	0.0460158850681847	0.0474001071011437	0.0524381071843489	0.0563292357363478
CF	Xenobiotics Biodegradation and Metabolism	0.033554535778906	0.035855663950174	0.0394083098672783	0.0399549716485195	0.0404611191403954
CF	Replication and Repair	0.0388175683590925	0.0399669465891054	0.0413546118978812	0.0463358166061658	0.0499312939947181
CF	Lipid Metabolism	0.0337817579697621	0.0349094907390545	0.0352713411264322	0.0358556545633981	0.0361068148879285
CF	Metabolism of Other Amino Acids	0.0263772249988798	0.0267596417810061	0.0272401746218551	0.0276196310739764	0.0277296297992887
CF	Metabolism of Terpenoids and Polyketides	0.0229834245149714	0.0237005473799171	0.0253441933825072	0.0258430028022911	0.0260834052676284
CF	Glycan Biosynthesis and Metabolism	0.0228336413443518	0.0231908598224813	0.0237949225987723	0.0269772685587817	0.0293494669958814
CF	Folding, Sorting and Degradation	0.0218195135351243	0.0224353732955185	0.0229874646715043	0.0241967661860532	0.0253290042640542
CF	Cell Motility	0.0127386343191334	0.014386845196183	0.0175565347647061	0.0189062768680935	0.0213195488945525
CF	Infectious Diseases	0.0145082283881451	0.0163978914175305	0.0178270933165095	0.0193157290157943	0.0210367791954863
CF	Cell Growth and Death	0.0133714950322772	0.0135235709866999	0.0141545219328621	0.014555265665587	0.0156941732325097
CF	Biosynthesis of Other Secondary Metabolites	0.00839453895331077	0.00852423302512671	0.00857548137596404	0.00863947525136292	0.00875674473767542
CF	Endocrine System	0.00325337029141424	0.00327750029864367	0.00332705333285062	0.00338201010144497	0.00351135870374771
CF	Transport and Catabolism	0.00290863347859731	0.00295750022026538	0.00301012485203059	0.00311066583959408	0.00315975238178477
CF	Environmental Adaptation	0.00217523663301331	0.00221918765527405	0.0022651199748142	0.00230510717639499	0.00231540644516696
CF	Cancers	0.00162872883868834	0.00174881642021949	0.00201980697675005	0.0020815127488587	0.00233444932069105
CF	Neurodegenerative Diseases	0.00186688714648503	0.00189952942310331	0.00194142957517753	0.00199169470736794	0.00212277826759616
CF	Transcription	0.00195709241451098	0.0019843382505456	0.0020600931216072	0.00228161155168923	0.00247979355736481
CF	Nervous System	0.00100186038813609	0.00105672083472486	0.00121566742208801	0.00123378099655222	0.00132487523685655
CF	Immune System	0.000613896663887126	0.000688388716483107	0.000710765881505049	0.000858568227930164	0.000930945667075156
CF	Digestive System	0.000490240355318212	0.000788102204507626	0.000862494635845206	0.00112404993167514	0.00132395675410227
CF	Endocrine and Metabolic Diseases	0.000517689687559693	0.000537492783477186	0.000555568182812256	0.000600981621324545	0.000636499205748072
CF	Immune Diseases	0.000349899465213945	0.00043454399723442	0.000460159702527422	0.000499123141235863	0.000522943181835615
CF	Substance Dependence	0.000177836311579225	0.000192458249375618	0.000253003296432916	0.000277302013088376	0.000338061444331811
CF	Excretory System	0.000150655742208565	0.000153704713779414	0.000158647504000529	0.000162206675111982	0.000167870723148986
CF	Circulatory System	8.64803719673572e-05	9.51036096007439e-05	0.000113849787538028	0.000125583533339725	0.000158978392119669
CF	Cardiovascular Diseases	5.88471468051667e-05	6.4733539890405e-05	7.49340430716201e-05	7.94520210873761e-05	8.66279430347247e-05
CF	Signaling Molecules and Interaction	9.96163374427005e-06	1.17925392529229e-05	1.20157680183453e-05	1.30732363348377e-05	1.42827728932614e-05
CF	Cell Communication	4.93172306901463e-06	7.07650572366998e-06	7.58626107541871e-06	9.26134429522634e-06	1.02830071044457e-05
CF	Sensory System	6.50994051836424e-10	3.03744717893033e-09	9.37247820054787e-09	1.118684269549e-08	1.12067635052911e-08
CM	Membrane Transport	0.138793848721799	0.14177220661026	0.143111049396426	0.148392923872343	0.149131378998051
CM	Amino Acid Metabolism	0.123562563865866	0.123936039049374	0.126245946728295	0.13008077613988	0.130191401363811
CM	Carbohydrate Metabolism	0.123644803928365	0.125635613069582	0.128128722838565	0.130631044550167	0.132248113123698
CM	Metabolism of Cofactors and Vitamins	0.0688826380731883	0.0695576141153023	0.0700387329181092	0.0706724847073452	0.0713084665111998
CM	Energy Metabolism	0.0634551483775756	0.0654340677427132	0.0673213835760516	0.0685779552763109	0.069288289450723
CM	Signal Transduction	0.0608990469861038	0.0626235974456168	0.0636341803638095	0.064612832961753	0.0651832309822536
CM	Nucleotide Metabolism	0.0561300190906539	0.0565837601255685	0.0574513005456422	0.0584471897542791	0.0596654361727175
CM	Translation	0.045733257145319	0.0466750580536249	0.0475755055264322	0.0493439268922492	0.051645368460661
CM	Xenobiotics Biodegradation and Metabolism	0.0361042376764086	0.0371196465692493	0.0385241432668769	0.0396262514597224	0.0402744837491834
CM	Replication and Repair	0.0397581128552192	0.0406847380770806	0.0421770469086245	0.0432310668307007	0.0436528451333514
CM	Lipid Metabolism	0.0341897700749138	0.0346251437534724	0.0351093399156016	0.0352031177665753	0.0353518982411855
CM	Metabolism of Other Amino Acids	0.0269865258925881	0.0270877145832635	0.0271605983302552	0.0274811873872781	0.0276015514708602
CM	Metabolism of Terpenoids and Polyketides	0.0235870255837975	0.0240965590650426	0.0248705223896573	0.0251153487946173	0.0254963871168875
CM	Glycan Biosynthesis and Metabolism	0.0230087637411879	0.0236412957199953	0.0246465341646258	0.0254399965614423	0.0261885861257426
CM	Folding, Sorting and Degradation	0.022272491516587	0.0224848782609956	0.0230912024383245	0.023587730302793	0.0238106554587861
CM	Cell Motility	0.0160364186275559	0.0172447057529319	0.0191106101496076	0.0209956047121499	0.0225179720298356
CM	Infectious Diseases	0.0154318928052968	0.0164294632447537	0.0170150887166	0.0185961417979707	0.0208627309526086
CM	Cell Growth and Death	0.0139098543722809	0.014113812439424	0.0146904331386086	0.0150787426472151	0.0153515511355894
CM	Biosynthesis of Other Secondary Metabolites	0.00812816095489097	0.00829745525768284	0.00847677045584708	0.0087619240117068	0.00938562464944383
CM	Endocrine System	0.00314221498746141	0.00318983777177092	0.00330077427044338	0.00334526694294485	0.00344888586867855
CM	Transport and Catabolism	0.00294848287315099	0.00298713043292525	0.00304085538278755	0.00310229507704492	0.00314530793921762
CM	Environmental Adaptation	0.00219820790182247	0.00222655703235118	0.0023073435170849	0.00247143391134888	0.0026596184298018
CM	Cancers	0.00185806076462497	0.0019273987389178	0.00202463277429329	0.00215929119550644	0.00223554998231903
CM	Neurodegenerative Diseases	0.00179072287119416	0.00187327201521886	0.00197208457840733	0.00206611619395432	0.00217959595801371
CM	Transcription	0.00197182101486354	0.00201639872944244	0.00205748168667549	0.0021505192122725	0.00227526691329181
CM	Nervous System	0.00112185790633549	0.00116211544560507	0.00123297146731324	0.00129226520842637	0.00130765050781496
CM	Immune System	0.000660346680216166	0.000680721696715724	0.000700330840888639	0.000755153101747794	0.000803650340466604
CM	Digestive System	0.000609442980144984	0.000735164280329445	0.000825552757090748	0.00115122108101939	0.00120118818136018
CM	Endocrine and Metabolic Diseases	0.000524997062151374	0.000539783390634056	0.000557908049973897	0.000567719889651283	0.000580623566600322
CM	Immune Diseases	0.000387802540243132	0.00039854349214455	0.000440141769317154	0.000471618358057473	0.000499566243566745
CM	Substance Dependence	0.000224533175366308	0.000239531182770978	0.000265612757349052	0.000317083282394507	0.000360326633910416
CM	Excretory System	0.000138117109522493	0.000141750868408443	0.000157729704182603	0.000160028755221362	0.000169579735604962
CM	Circulatory System	0.000106090359072301	0.00011194597673536	0.000117573741382993	0.000144381603804431	0.000159508663146605
CM	Cardiovascular Diseases	7.15187576208624e-05	7.43239831530745e-05	7.74117740803526e-05	7.78446568450978e-05	7.78465358601653e-05
CM	Signaling Molecules and Interaction	1.01012988944998e-05	1.11899905373557e-05	1.23849888845694e-05	1.43858129555426e-05	1.63377993430897e-05
CM	Cell Communication	5.71086371054089e-06	6.36265030741783e-06	7.72764602270638e-06	8.18550792772173e-06	8.82592895120717e-06
CM	Sensory System	4.08312630621447e-10	1.49907126652778e-09	2.79085931513186e-09	5.13019549353189e-09	6.03280734376698e-09
HF	Membrane Transport	0.159211758963946	0.160002075368148	0.160411265858645	0.160979089179751	0.162042032406911
HF	Amino Acid Metabolism	0.140863337243991	0.141537402225899	0.141893320916204	0.142475416071723	0.143377937809585
HF	Carbohydrate Metabolism	0.124461079832824	0.124602451677616	0.124737967674542	0.124866188199985	0.124921607960243
HF	Metabolism of Cofactors and Vitamins	0.0710965187689958	0.0711506009079694	0.0712005025139421	0.0712402550539938	0.0712984879977736
HF	Energy Metabolism	0.0709796638841744	0.0710897584657587	0.071201936973871	0.0713073895837432	0.0713956602591273
HF	Signal Transduction	0.0653251886458118	0.0653825576508977	0.0657077820791659	0.0661088216506504	0.0662930889589398
HF	Nucleotide Metabolism	0.0541486956629565	0.0541995382360244	0.0542488825569313	0.0542650307901211	0.0542946415650908
HF	Translation	0.0384725308362978	0.0386234022055695	0.0387578293536551	0.038897806101661	0.0389784831732574
HF	Xenobiotics Biodegradation and Metabolism	0.0428425558893	0.0432770160144959	0.0434252540666583	0.0435974000763786	0.0436619871163172
HF	Replication and Repair	0.0314908343295694	0.031878139757085	0.0321099055518838	0.032180304095664	0.0321899721126163
HF	Lipid Metabolism	0.0336097925610155	0.0336258882547024	0.0336625702236285	0.0336769038105675	0.0337506864531114
HF	Metabolism of Other Amino Acids	0.0286337514614154	0.0286439540272424	0.0286823359424452	0.028712154743589	0.0287598889924043
HF	Metabolism of Terpenoids and Polyketides	0.0219618951182671	0.0221090478125454	0.0222409639417575	0.0222712093791208	0.0224471426593023
HF	Glycan Biosynthesis and Metabolism	0.0184498538687652	0.0186753771741112	0.0187855536685952	0.0189283369978372	0.0189905528912976
HF	Folding, Sorting and Degradation	0.0199861440672131	0.0200894936086632	0.02013292633263	0.0202093183654337	0.0203141158662671
HF	Cell Motility	0.0195344399210374	0.0195719780903794	0.0197119311994709	0.0198030876053727	0.019805433486695
HF	Infectious Diseases	0.0110491599950309	0.0115243630701551	0.0118223909427496	0.0120471179051516	0.0123527448037147
HF	Cell Growth and Death	0.0134355822149222	0.0134770163937014	0.0136554754610507	0.0138156814218042	0.0142446448388616
HF	Biosynthesis of Other Secondary Metabolites	0.00852205507996388	0.00858134746206156	0.00861862273429536	0.00864801581452657	0.00866753299101049
HF	Endocrine System	0.0032106118892552	0.00328503596282241	0.00331228837480619	0.00334335030887701	0.00334824637952509
HF	Transport and Catabolism	0.00336507947656089	0.00336938164069652	0.00339426047746471	0.0034091247477737	0.00342818333924849
HF	Environmental Adaptation	0.0022608872294386	0.00226227893026977	0.00226745466515009	0.0022742978897282	0.00227486115940784
HF	Cancers	0.00241952414873622	0.00242356699494878	0.00243557326346402	0.00244465806788683	0.0024660651777291
HF	Neurodegenerative Diseases	0.00178346008919	0.00179564881788673	0.00180590003185309	0.00181922523778382	0.00182088845008939
HF	Transcription	0.00159035764500041	0.00160115741830067	0.00160783908016538	0.00161517182324366	0.00161981080371045
HF	Nervous System	0.00141299053109183	0.00141321051776537	0.00141425789807772	0.00142329503330444	0.00143426919565409
HF	Immune System	0.000587164525037912	0.000598232265888784	0.000604442332955537	0.000609544965240131	0.000610244379218133
HF	Digestive System	0.000259389537387223	0.000292282559511188	0.000310310154780909	0.000326456442495955	0.000355247848278093
HF	Endocrine and Metabolic Diseases	0.000424704979547877	0.000431437776032319	0.000435101023775924	0.000439457743183092	0.000451424146348607
HF	Immune Diseases	0.000390092273471148	0.000402843442798702	0.000408440679006921	0.000416206319342589	0.000420095458636709
HF	Substance Dependence	0.000324932902144063	0.000325283891231393	0.000327113436554672	0.000329444211334052	0.000332566408980551
HF	Excretory System	0.000142157609363391	0.000142654208883166	0.000143089680891778	0.000143564393272934	0.000144124637084639
HF	Circulatory System	0.000143586331309225	0.000144324690995262	0.000145567792662486	0.000145909765076111	0.000147065514138193
HF	Cardiovascular Diseases	9.83211495065277e-05	9.97429434508006e-05	0.000100514207142109	0.000101009657876342	0.000102695035004681
HF	Signaling Molecules and Interaction	8.33910513517266e-06	8.96450654573406e-06	9.16451142964845e-06	9.54328287573005e-06	9.61463447388716e-06
HF	Cell Communication	4.48443479757539e-06	4.59569570661987e-06	4.68938430247108e-06	4.80086916204923e-06	4.91397323163502e-06
HF	Sensory System	5.74958565188166e-11	1.04715708483395e-10	3.09610166878695e-10	1.1889954945546e-09	2.77132046367321e-09
HM	Membrane Transport	0.154553218553065	0.156838500713057	0.159401094315444	0.160370917055501	0.16128235222683
HM	Amino Acid Metabolism	0.137474126832057	0.138275057956335	0.140986621462886	0.141864903569507	0.142928107844326
HM	Carbohydrate Metabolism	0.124427730847283	0.124638502682967	0.124677143084733	0.124887005756803	0.124982308101989
HM	Metabolism of Cofactors and Vitamins	0.0709299399266478	0.0710579635440571	0.0711616607974238	0.0712381202963128	0.0712554644868798
HM	Energy Metabolism	0.0710693445154398	0.0711247180065054	0.0712501157419174	0.071295694043527	0.07130544688732
HM	Signal Transduction	0.0643763564424757	0.0650649183378501	0.0657639165059605	0.06612806406682	0.0662066904716882
HM	Nucleotide Metabolism	0.0541546121613633	0.0541878741224832	0.0542500738261525	0.0542676603311985	0.0543426941060208
HM	Translation	0.0384947371936136	0.0388050655477162	0.039111167136202	0.0403458804316835	0.0411685057445832
HM	Xenobiotics Biodegradation and Metabolism	0.0429656039227249	0.0430813366436937	0.0432346474508115	0.0434241584137277	0.0435572046822323
HM	Replication and Repair	0.0316415479498801	0.0320935025233577	0.0326294578168215	0.033810188592439	0.0344454977696503
HM	Lipid Metabolism	0.033581001288474	0.0336757468205248	0.0336973525072624	0.0338963412188662	0.0340635747816786
HM	Metabolism of Other Amino Acids	0.0282672688429396	0.028408350534879	0.0286014773604211	0.0286609439197779	0.0287424587040738
HM	Metabolism of Terpenoids and Polyketides	0.0220917993271696	0.0223093739480977	0.0223479480829505	0.0227540987383328	0.0232810227224721
HM	Glycan Biosynthesis and Metabolism	0.0185759664220811	0.0187933084739428	0.0190296728245044	0.0198877650147841	0.0201117808995305
HM	Folding, Sorting and Degradation	0.0200488107947885	0.0201438282049931	0.0202645734376061	0.0206115589082784	0.0208082517563523
HM	Cell Motility	0.019620445489325	0.019777930602156	0.0199088597521381	0.0200798671533665	0.0201683767152627
HM	Infectious Diseases	0.0113278891216418	0.0117803527451492	0.0121714449335101	0.0127584937129617	0.013082177284304
HM	Cell Growth and Death	0.0134527100107826	0.0136872574519124	0.0138119514032163	0.0143469376510252	0.0150041849601174
HM	Biosynthesis of Other Secondary Metabolites	0.00859673072989077	0.00859851320731115	0.00862928849057194	0.00864781562947772	0.00866873851803455
HM	Endocrine System	0.00311539710649694	0.00322515371293271	0.00330129055583421	0.00332845222261219	0.00337046563112283
HM	Transport and Catabolism	0.00318326441227392	0.00328636928884246	0.00335493630933174	0.00338492773448029	0.00342779410475935
HM	Environmental Adaptation	0.002262796945024	0.00226839510832076	0.00227923919816534	0.00232719047351795	0.00234419019052184
HM	Cancers	0.00234220630023116	0.00239591966609816	0.00241767445307248	0.00243474354348971	0.00245246808774757
HM	Neurodegenerative Diseases	0.00178339382484956	0.00179175780106976	0.00181028322315041	0.00181907440166876	0.00182078184262229
HM	Transcription	0.00159414661364053	0.00161062537527506	0.00163068706280903	0.00169519407534349	0.0017343906669071
HM	Nervous System	0.00136499772836986	0.00138243897404034	0.00140301760175367	0.00141570804547795	0.00142990779536523
HM	Immune System	0.000575523454318791	0.000592293502668805	0.00060126887378235	0.000605883933188022	0.000618789279397165
HM	Digestive System	0.000282307288374528	0.000312879695144954	0.000338782682328716	0.000386297678283586	0.000406551726113599
HM	Endocrine and Metabolic Diseases	0.000427470703566047	0.000437287587742239	0.000446506782472365	0.000460810943289053	0.000478269369023055
HM	Immune Diseases	0.000370177119999112	0.000389394241549279	0.000407165931412417	0.000412169249462129	0.000432864419268301
HM	Substance Dependence	0.000318938061380468	0.000320802002076838	0.000326088462005982	0.000328887780800378	0.000330741755537385
HM	Excretory System	0.000141637838257438	0.000142670737217832	0.000143092039238093	0.000143538300366318	0.000144716182580799
HM	Circulatory System	0.000140890447723403	0.000144550731481376	0.000145313088940083	0.000147045024890836	0.000148631850760219
HM	Cardiovascular Diseases	9.34149573668737e-05	9.52936919302e-05	9.83283935047516e-05	0.000100126162704809	0.000101918902670994
HM	Signaling Molecules and Interaction	8.76937953505183e-06	9.15917890328019e-06	9.54028253392183e-06	1.01833773733381e-05	1.09982839587959e-05
HM	Cell Communication	4.63500591744278e-06	4.70321881251844e-06	4.85708536888072e-06	4.93005270109776e-06	4.94513860564163e-06
HM	Sensory System	1.02775913933743e-10	2.53511565913689e-10	8.09092491654586e-10	2.55660745279478e-09	4.2117632605778e-09
