# Supplementary material for: Effects of a High-Fat Diet on Intestinal and Gonadal Metabolism in Female and Male Sea Cucumber Apostichopus japonicus
Source: Biology (Basel). 2023 Jan 29;12(2):212. doi: 10.3390/biology12020212 (PMC9953091; doi:10.3390/biology12020212)
Supplement: Supplementary file 1 [file biology-12-00212-s001.zip › 16s rDNA SEQ/4.Tax4Fun/pathway_diff_L2/CF_vs_HF.data4plot.xls]

id	variable	value	group
Membrane Transport	CF_1	0.139719785001143	CF
Amino Acid Metabolism	CF_1	0.117209070717205	CF
Carbohydrate Metabolism	CF_1	0.135104387488481	CF
Metabolism of Cofactors and Vitamins	CF_1	0.0681085478162217	CF
Energy Metabolism	CF_1	0.0601832462129592	CF
Signal Transduction	CF_1	0.0574911523560757	CF
Nucleotide Metabolism	CF_1	0.06355225297473	CF
Translation	CF_1	0.0563292357363478	CF
Xenobiotics Biodegradation and Metabolism	CF_1	0.033554535778906	CF
Replication and Repair	CF_1	0.0499312939947181	CF
Lipid Metabolism	CF_1	0.0359407095243902	CF
Metabolism of Other Amino Acids	CF_1	0.0263772249988798	CF
Metabolism of Terpenoids and Polyketides	CF_1	0.0253710169429067	CF
Glycan Biosynthesis and Metabolism	CF_1	0.0293494669958814	CF
Folding, Sorting and Degradation	CF_1	0.0253290042640542	CF
Cell Motility	CF_1	0.0138331251797136	CF
Infectious Diseases	CF_1	0.0210367791954863	CF
Cell Growth and Death	CF_1	0.0133888901361368	CF
Biosynthesis of Other Secondary Metabolites	CF_1	0.00849951633326268	CF
Endocrine System	CF_1	0.00335498967492705	CF
Transport and Catabolism	CF_1	0.00290863347859731	CF
Environmental Adaptation	CF_1	0.00225858209413365	CF
Cancers	CF_1	0.00162872883868834	CF
Neurodegenerative Diseases	CF_1	0.00212277826759616	CF
Transcription	CF_1	0.00247979355736481	CF
Nervous System	CF_1	0.00100186038813609	CF
Immune System	CF_1	0.000930945667075156	CF
Digestive System	CF_1	0.00132395675410227	CF
Endocrine and Metabolic Diseases	CF_1	0.000636499205748072	CF
Immune Diseases	CF_1	0.000522943181835615	CF
Substance Dependence	CF_1	0.0001848893036561	CF
Excretory System	CF_1	0.000163278498508854	CF
Circulatory System	CF_1	9.07133781417032e-05	CF
Cardiovascular Diseases	CF_1	5.88471468051667e-05	CF
Signaling Molecules and Interaction	CF_1	1.34684123279252e-05	CF
Cell Communication	CF_1	1.02830071044457e-05	CF
Sensory System	CF_1	1.05029222320544e-08	CF
Membrane Transport	CF_2	0.141938563730704	CF
Amino Acid Metabolism	CF_2	0.126101742509509	CF
Carbohydrate Metabolism	CF_2	0.128445381398865	CF
Metabolism of Cofactors and Vitamins	CF_2	0.0702379376635012	CF
Energy Metabolism	CF_2	0.0678184891964053	CF
Signal Transduction	CF_2	0.0638918667548036	CF
Nucleotide Metabolism	CF_2	0.0570779985568371	CF
Translation	CF_2	0.0482592004821296	CF
Xenobiotics Biodegradation and Metabolism	CF_2	0.039347286207789	CF
Replication and Repair	CF_2	0.0420637952103059	CF
Lipid Metabolism	CF_2	0.0351711922432193	CF
Metabolism of Other Amino Acids	CF_2	0.0269893295759531	CF
Metabolism of Terpenoids and Polyketides	CF_2	0.0260834052676284	CF
Glycan Biosynthesis and Metabolism	CF_2	0.0241413195439217	CF
Folding, Sorting and Degradation	CF_2	0.0230909849587334	CF
Cell Motility	CF_2	0.0191852211017076	CF
Infectious Diseases	CF_2	0.0175758751036645	CF
Cell Growth and Death	CF_2	0.0148144955922429	CF
Biosynthesis of Other Secondary Metabolites	CF_2	0.00862543642917943	CF
Endocrine System	CF_2	0.00330245443603816	CF
Transport and Catabolism	CF_2	0.00303291817402427	CF
Environmental Adaptation	CF_2	0.00231540644516696	CF
Cancers	CF_2	0.00205394768937158	CF
Neurodegenerative Diseases	CF_2	0.00193689869677223	CF
Transcription	CF_2	0.00211324241029966	CF
Nervous System	CF_2	0.00122324222631453	CF
Immune System	CF_2	0.000680149447865967	CF
Digestive System	CF_2	0.000838540530305816	CF
Endocrine and Metabolic Diseases	CF_2	0.000563109740986606	CF
Immune Diseases	CF_2	0.000423536828114439	CF
Substance Dependence	CF_2	0.000281995947271933	CF
Excretory System	CF_2	0.000156753685350262	CF
Circulatory System	CF_2	0.000125158129179383	CF
Cardiovascular Diseases	CF_2	7.42659935765512e-05	CF
Signaling Molecules and Interaction	CF_2	1.18887814533326e-05	CF
Cell Communication	CF_2	7.54262362055196e-06	CF
Sensory System	CF_2	1.1166921885689e-08	CF
Membrane Transport	CF_3	0.151544174986246	CF
Amino Acid Metabolism	CF_3	0.131404191090553	CF
Carbohydrate Metabolism	CF_3	0.123408177237522	CF
Metabolism of Cofactors and Vitamins	CF_3	0.0711922134258483	CF
Energy Metabolism	CF_3	0.0708484151446729	CF
Signal Transduction	CF_3	0.0628375441235691	CF
Nucleotide Metabolism	CF_3	0.0551889708553503	CF
Translation	CF_3	0.0465410137201577	CF
Xenobiotics Biodegradation and Metabolism	CF_3	0.0404611191403954	CF
Replication and Repair	CF_3	0.0388175683590925	CF
Lipid Metabolism	CF_3	0.0337817579697621	CF
Metabolism of Other Amino Acids	CF_3	0.0276976943240972	CF
Metabolism of Terpenoids and Polyketides	CF_3	0.0229834245149714	CF
Glycan Biosynthesis and Metabolism	CF_3	0.0228336413443518	CF
Folding, Sorting and Degradation	CF_3	0.0218195135351243	CF
Cell Motility	CF_3	0.0213195488945525	CF
Infectious Diseases	CF_3	0.0145082283881451	CF
Cell Growth and Death	CF_3	0.0156941732325097	CF
Biosynthesis of Other Secondary Metabolites	CF_3	0.00839453895331077	CF
Endocrine System	CF_3	0.00298578004272825	CF
Transport and Catabolism	CF_3	0.0029873315300369	CF
Environmental Adaptation	CF_3	0.00251329832499843	CF
Cancers	CF_3	0.00233444932069105	CF
Neurodegenerative Diseases	CF_3	0.00186688714648503	CF
Transcription	CF_3	0.00200694383291473	CF
Nervous System	CF_3	0.00132487523685655	CF
Immune System	CF_3	0.000613896663887126	CF
Digestive System	CF_3	0.000490240355318212	CF
Endocrine and Metabolic Diseases	CF_3	0.000517689687559693	CF
Immune Diseases	CF_3	0.000349899465213945	CF
Substance Dependence	CF_3	0.000338061444331811	CF
Excretory System	CF_3	0.000134976118743088	CF
Circulatory System	CF_3	0.000158978392119669	CF
Cardiovascular Diseases	CF_3	8.66279430347247e-05	CF
Signaling Molecules and Interaction	CF_3	9.96163374427005e-06	CF
Cell Communication	CF_3	4.93172306901463e-06	CF
Sensory System	CF_3	7.1901072594015e-10	CF
Membrane Transport	CF_4	0.143331731148712	CF
Amino Acid Metabolism	CF_4	0.121306157012121	CF
Carbohydrate Metabolism	CF_4	0.13418779404962	CF
Metabolism of Cofactors and Vitamins	CF_4	0.0688033667166162	CF
Energy Metabolism	CF_4	0.0623615421501293	CF
Signal Transduction	CF_4	0.0571153360467153	CF
Nucleotide Metabolism	CF_4	0.0624259419000506	CF
Translation	CF_4	0.0532981577451337	CF
Xenobiotics Biodegradation and Metabolism	CF_4	0.0361188082245972	CF
Replication and Repair	CF_4	0.0472784230168112	CF
Lipid Metabolism	CF_4	0.0361068148879285	CF
Metabolism of Other Amino Acids	CF_4	0.0266253680134662	CF
Metabolism of Terpenoids and Polyketides	CF_4	0.0258200389565555	CF
Glycan Biosynthesis and Metabolism	CF_4	0.027348836477488	CF
Folding, Sorting and Degradation	CF_4	0.0244550589257893	CF
Cell Motility	CF_4	0.0127386343191334	CF
Infectious Diseases	CF_4	0.0194865427281515	CF
Cell Growth and Death	CF_4	0.0133714950322772	CF
Biosynthesis of Other Secondary Metabolites	CF_4	0.00865351407354641	CF
Endocrine System	CF_4	0.00340903052796289	CF
Transport and Catabolism	CF_4	0.00292919975645329	CF
Environmental Adaptation	CF_4	0.00217523663301331	CF
Cancers	CF_4	0.00170363925323018	CF
Neurodegenerative Diseases	CF_4	0.00194596045358283	CF
Transcription	CF_4	0.00232747348463048	CF
Nervous System	CF_4	0.00104374369939546	CF
Immune System	CF_4	0.000866699820870422	CF
Digestive System	CF_4	0.00113494875539689	CF
Endocrine and Metabolic Diseases	CF_4	0.0006095142347795	CF
Immune Diseases	CF_4	0.000506757899856574	CF
Substance Dependence	CF_4	0.000177836311579225	CF
Excretory System	CF_4	0.000167870723148986	CF
Circulatory System	CF_4	8.64803719673572e-05	CF
Cardiovascular Diseases	CF_4	6.0346793132604e-05	CF
Signaling Molecules and Interaction	CF_4	1.26780603417503e-05	CF
Cell Communication	CF_4	9.6436054532389e-06	CF
Sensory System	CF_4	3.01751688309045e-08	CF
Membrane Transport	CF_5	0.147630432078442	CF
Amino Acid Metabolism	CF_5	0.129193812807417	CF
Carbohydrate Metabolism	CF_5	0.129882627991105	CF
Metabolism of Cofactors and Vitamins	CF_5	0.0699773049558685	CF
Energy Metabolism	CF_5	0.0669401270030121	CF
Signal Transduction	CF_5	0.0620896465648192	CF
Nucleotide Metabolism	CF_5	0.057848115366244	CF
Translation	CF_5	0.0464017137492089	CF
Xenobiotics Biodegradation and Metabolism	CF_5	0.0401247995298042	CF
Replication and Repair	CF_5	0.0406454285854566	CF
Lipid Metabolism	CF_5	0.035371490009645	CF
Metabolism of Other Amino Acids	CF_5	0.0274910196677572	CF
Metabolism of Terpenoids and Polyketides	CF_5	0.0253173698221076	CF
Glycan Biosynthesis and Metabolism	CF_5	0.0233217356090365	CF
Folding, Sorting and Degradation	CF_5	0.0225525932647135	CF
Cell Motility	CF_5	0.0167407128896816	CF
Infectious Diseases	CF_5	0.0166231453244495	CF
Cell Growth and Death	CF_5	0.0141939321119662	CF
Biosynthesis of Other Secondary Metabolites	CF_5	0.00875674473767542	CF
Endocrine System	CF_5	0.00335165222966307	CF
Transport and Catabolism	CF_5	0.0030913794096519	CF
Environmental Adaptation	CF_5	0.00221885286617584	CF
Cancers	CF_5	0.00202598212762869	CF
Neurodegenerative Diseases	CF_5	0.00186737988251336	CF
Transcription	CF_5	0.00200101814421309	CF
Nervous System	CF_5	0.00120827950012184	CF
Immune System	CF_5	0.000708908416231284	CF
Digestive System	CF_5	0.000810610138629706	CF
Endocrine and Metabolic Diseases	CF_5	0.000547567355426787	CF
Immune Diseases	CF_5	0.00045162379465675	CF
Substance Dependence	CF_5	0.00024561163147955	CF
Excretory System	CF_5	0.000160155408114307	CF
Circulatory System	CF_5	0.000113983484900808	CF
Cardiovascular Diseases	CF_5	7.5602092566689e-05	CF
Signaling Molecules and Interaction	CF_5	1.17548449354953e-05	CF
Cell Communication	CF_5	7.62989853028546e-06	CF
Sensory System	CF_5	1.12067635052911e-08	CF
Membrane Transport	CF_6	0.142802630606987	CF
Amino Acid Metabolism	CF_6	0.127863705175364	CF
Carbohydrate Metabolism	CF_6	0.128622526017814	CF
Metabolism of Cofactors and Vitamins	CF_6	0.0704996723744483	CF
Energy Metabolism	CF_6	0.067393633711217	CF
Signal Transduction	CF_6	0.0657492922282011	CF
Nucleotide Metabolism	CF_6	0.0569091316983671	CF
Translation	CF_6	0.0454461763238615	CF
Xenobiotics Biodegradation and Metabolism	CF_6	0.0397851437672348	CF
Replication and Repair	CF_6	0.0405341805606741	CF
Lipid Metabolism	CF_6	0.0357705996024061	CF
Metabolism of Other Amino Acids	CF_6	0.0275415678238557	CF
Metabolism of Terpenoids and Polyketides	CF_6	0.0258659666480267	CF
Glycan Biosynthesis and Metabolism	CF_6	0.0234485256536228	CF
Folding, Sorting and Degradation	CF_6	0.0228839443842752	CF
Cell Motility	CF_6	0.0186273326344794	CF
Infectious Diseases	CF_6	0.0180783115293545	CF
Cell Growth and Death	CF_6	0.0142960357389311	CF
Biosynthesis of Other Secondary Metabolites	CF_6	0.00860111182587073	CF
Endocrine System	CF_6	0.00351135870374771	CF
Transport and Catabolism	CF_6	0.00312995226953626	CF
Environmental Adaptation	CF_6	0.00227165785549475	CF
Cancers	CF_6	0.00201363182587141	CF
Neurodegenerative Diseases	CF_6	0.00193167896369325	CF
Transcription	CF_6	0.00196765835687811	CF
Nervous System	CF_6	0.00122305534405418	CF
Immune System	CF_6	0.000696627985100248	CF
Digestive System	CF_6	0.000886448741384597	CF
Endocrine and Metabolic Diseases	CF_6	0.000548026624637905	CF
Immune Diseases	CF_6	0.000468695610398093	CF
Substance Dependence	CF_6	0.000260394961386281	CF
Excretory System	CF_6	0.000161134851715109	CF
Circulatory System	CF_6	0.000113716090175247	CF
Cardiovascular Diseases	CF_6	7.56909993439053e-05	CF
Signaling Molecules and Interaction	CF_6	1.42827728932614e-05	CF
Cell Communication	CF_6	7.29931456350998e-06	CF
Sensory System	CF_6	8.24203416904134e-09	CF
Membrane Transport	CF_7	0.150010326972831	CF
Amino Acid Metabolism	CF_7	0.131000221893349	CF
Carbohydrate Metabolism	CF_7	0.128283684942916	CF
Metabolism of Cofactors and Vitamins	CF_7	0.0700737460721685	CF
Energy Metabolism	CF_7	0.0671084772853115	CF
Signal Transduction	CF_7	0.0637879483755652	CF
Nucleotide Metabolism	CF_7	0.057428507667052	CF
Translation	CF_7	0.0456300563871604	CF
Xenobiotics Biodegradation and Metabolism	CF_7	0.0394693335267676	CF
Replication and Repair	CF_7	0.0393997126175368	CF
Lipid Metabolism	CF_7	0.0346999104713927	CF
Metabolism of Other Amino Acids	CF_7	0.0277296297992887	CF
Metabolism of Terpenoids and Polyketides	CF_7	0.0236742437203481	CF
Glycan Biosynthesis and Metabolism	CF_7	0.0230599840359261	CF
Folding, Sorting and Degradation	CF_7	0.0223181533263236	CF
Cell Motility	CF_7	0.0183723566397306	CF
Infectious Diseases	CF_7	0.0161726375106114	CF
Cell Growth and Death	CF_7	0.014115111753758	CF
Biosynthesis of Other Secondary Metabolites	CF_7	0.00854894971699074	CF
Endocrine System	CF_7	0.00330163030587309	CF
Transport and Catabolism	CF_7	0.00315975238178477	CF
Environmental Adaptation	CF_7	0.00229480790762303	CF
Cancers	CF_7	0.00210907780834581	CF
Neurodegenerative Diseases	CF_7	0.00194877277297371	CF
Transcription	CF_7	0.00195709241451098	CF
Nervous System	CF_7	0.0012443197667899	CF
Immune System	CF_7	0.000712623346778814	CF
Digestive System	CF_7	0.000765594270385546	CF
Endocrine and Metabolic Diseases	CF_7	0.000527418211527586	CF
Immune Diseases	CF_7	0.000445551166354402	CF
Substance Dependence	CF_7	0.000272608078904819	CF
Excretory System	CF_7	0.000150655742208565	CF
Circulatory System	CF_7	0.000126008937500066	CF
Cardiovascular Diseases	CF_7	8.32130428308469e-05	CF
Signaling Molecules and Interaction	CF_7	1.18302335703505e-05	CF
Cell Communication	CF_7	6.85369688382999e-06	CF
Sensory System	CF_7	5.35588363192051e-09	CF
Membrane Transport	CF_8	0.146516504333135	CF
Amino Acid Metabolism	CF_8	0.123370037295888	CF
Carbohydrate Metabolism	CF_8	0.133607668247801	CF
Metabolism of Cofactors and Vitamins	CF_8	0.0683443628381209	CF
Energy Metabolism	CF_8	0.062227083163595	CF
Signal Transduction	CF_8	0.0599836298248855	CF
Nucleotide Metabolism	CF_8	0.0616228152458367	CF
Translation	CF_8	0.051578056623564	CF
Xenobiotics Biodegradation and Metabolism	CF_8	0.0355925196757509	CF
Replication and Repair	CF_8	0.0453932101955205	CF
Lipid Metabolism	CF_8	0.0351190710067163	CF
Metabolism of Other Amino Acids	CF_8	0.0268939155485461	CF
Metabolism of Terpenoids and Polyketides	CF_8	0.0237268510394862	CF
Glycan Biosynthesis and Metabolism	CF_8	0.0266057006400753	CF
Folding, Sorting and Degradation	CF_8	0.023938473446317	CF
Cell Motility	CF_8	0.0149405652126524	CF
Infectious Diseases	CF_8	0.0191449153034371	CF
Cell Growth and Death	CF_8	0.0136582518372631	CF
Biosynthesis of Other Secondary Metabolites	CF_8	0.00854985092605736	CF
Endocrine System	CF_8	0.00325337029141424	CF
Transport and Catabolism	CF_8	0.00298580068407746	CF
Environmental Adaptation	CF_8	0.00221952244437225	CF
Cancers	CF_8	0.0017939935872088	CF
Neurodegenerative Diseases	CF_8	0.00203461664176216	CF
Transcription	CF_8	0.00223574961874798	CF
Nervous System	CF_8	0.00106969797005426	CF
Immune System	CF_8	0.000850436634989907	CF
Digestive System	CF_8	0.00111315110795339	CF
Endocrine and Metabolic Diseases	CF_8	0.00059244900786959	CF
Immune Diseases	CF_8	0.000491488382615153	CF
Substance Dependence	CF_8	0.000200027195095137	CF
Excretory System	CF_8	0.000157139599886751	CF
Circulatory System	CF_8	9.94938410597845e-05	CF
Cardiovascular Diseases	CF_8	6.91202866482059e-05	CF
Signaling Molecules and Interaction	CF_8	1.2142754583358e-05	CF
Cell Communication	CF_8	8.87908313721378e-06	CF
Sensory System	CF_8	6.50994051836424e-10	CF
Membrane Transport	HF_1	0.161031540227751	HF
Amino Acid Metabolism	HF_1	0.142476384034081	HF
Carbohydrate Metabolism	HF_1	0.124666463165958	HF
Metabolism of Cofactors and Vitamins	HF_1	0.0712284163728679	HF
Energy Metabolism	HF_1	0.0712720882839744	HF
Signal Transduction	HF_1	0.0653251886458118	HF
Nucleotide Metabolism	HF_1	0.0542653913852416	HF
Translation	HF_1	0.0388171290300646	HF
Xenobiotics Biodegradation and Metabolism	HF_1	0.0436146276316567	HF
Replication and Repair	HF_1	0.0319580477368017	HF
Lipid Metabolism	HF_1	0.0336690392660715	HF
Metabolism of Other Amino Acids	HF_1	0.028681353253019	HF
Metabolism of Terpenoids and Polyketides	HF_1	0.0222762433279813	HF
Glycan Biosynthesis and Metabolism	HF_1	0.0186632902778434	HF
Folding, Sorting and Degradation	HF_1	0.0200878729195425	HF
Cell Motility	HF_1	0.0195429679007166	HF
Infectious Diseases	HF_1	0.0114223819154541	HF
Cell Growth and Death	HF_1	0.0136592875934815	HF
Biosynthesis of Other Secondary Metabolites	HF_1	0.00864286603677363	HF
Endocrine System	HF_1	0.00330173521586483	HF
Transport and Catabolism	HF_1	0.00339306577295557	HF
Environmental Adaptation	HF_1	0.00226265791117172	HF
Cancers	HF_1	0.00244682530069289	HF
Neurodegenerative Diseases	HF_1	0.00179856077909422	HF
Transcription	HF_1	0.00161053284277687	HF
Nervous System	HF_1	0.00142262177700994	HF
Immune System	HF_1	0.000603234594489497	HF
Digestive System	HF_1	0.000291042998559839	HF
Endocrine and Metabolic Diseases	HF_1	0.00043419688965236	HF
Immune Diseases	HF_1	0.000405192209225369	HF
Substance Dependence	HF_1	0.00032785367033309	HF
Excretory System	HF_1	0.000143037101596453	HF
Circulatory System	HF_1	0.000145896321725455	HF
Cardiovascular Diseases	HF_1	0.000100753273448143	HF
Signaling Molecules and Interaction	HF_1	8.836442063521e-06	HF
Cell Communication	HF_1	4.60904801364864e-06	HF
Sensory System	HF_1	5.74958565188166e-11	HF
Membrane Transport	HF_2	0.160926638131751	HF
Amino Acid Metabolism	HF_2	0.142474448109366	HF
Carbohydrate Metabolism	HF_2	0.124897256171431	HF
Metabolism of Cofactors and Vitamins	HF_2	0.0711702432008175	HF
Energy Metabolism	HF_2	0.0710832393564692	HF
Signal Transduction	HF_2	0.065924554342361	HF
Nucleotide Metabolism	HF_2	0.0542646701950005	HF
Translation	HF_2	0.038569078773427	HF
Xenobiotics Biodegradation and Metabolism	HF_2	0.0434154742816967	HF
Replication and Repair	HF_2	0.0317982317773684	HF
Lipid Metabolism	HF_2	0.0336419839483893	HF
Metabolism of Other Amino Acids	HF_2	0.0287072318407704	HF
Metabolism of Terpenoids and Polyketides	HF_2	0.0222489662487123	HF
Glycan Biosynthesis and Metabolism	HF_2	0.018687464070379	HF
Folding, Sorting and Degradation	HF_2	0.0200911142977839	HF
Cell Motility	HF_2	0.0196561261278001	HF
Infectious Diseases	HF_2	0.0116278028238968	HF
Cell Growth and Death	HF_2	0.0134355822149222	HF
Biosynthesis of Other Secondary Metabolites	HF_2	0.00860399525954448	HF
Endocrine System	HF_2	0.00333902296206897	HF
Transport and Catabolism	HF_2	0.00341597530151362	HF
Environmental Adaptation	HF_2	0.0022608872294386	HF
Cancers	HF_2	0.00244249083508077	HF
Neurodegenerative Diseases	HF_2	0.00181756202547825	HF
Transcription	HF_2	0.00159801333393174	HF
Nervous System	HF_2	0.00142396828959895	HF
Immune System	HF_2	0.000609412064026006	HF
Digestive System	HF_2	0.000293522120462536	HF
Endocrine and Metabolic Diseases	HF_2	0.000429804406925837	HF
Immune Diseases	HF_2	0.000414849513551492	HF
Substance Dependence	HF_2	0.000328873352460926	HF
Excretory System	HF_2	0.00014345439582547	HF
Circulatory System	HF_2	0.000144394162025087	HF
Cardiovascular Diseases	HF_2	0.000101012257558427	HF
Signaling Molecules and Interaction	HF_2	9.10938835639658e-06	HF
Cell Communication	HF_2	4.81058978554465e-06	HF
Sensory System	HF_2	3.46790298102981e-10	HF
Membrane Transport	HF_3	0.160688354427404	HF
Amino Acid Metabolism	HF_3	0.141981164569822	HF
Carbohydrate Metabolism	HF_3	0.124688241376292	HF
Metabolism of Cofactors and Vitamins	HF_3	0.0711725886550163	HF
Energy Metabolism	HF_3	0.0713008926559838	HF
Signal Transduction	HF_3	0.0653844682629757	HF
Nucleotide Metabolism	HF_3	0.0542429664847696	HF
Translation	HF_3	0.0389784831732574	HF
Xenobiotics Biodegradation and Metabolism	HF_3	0.0435801725211006	HF
Replication and Repair	HF_3	0.0321899721126163	HF
Lipid Metabolism	HF_3	0.0336632094220472	HF
Metabolism of Other Amino Acids	HF_3	0.0286337514614154	HF
Metabolism of Terpenoids and Polyketides	HF_3	0.0222329616348027	HF
Glycan Biosynthesis and Metabolism	HF_3	0.0187429092986943	HF
Folding, Sorting and Degradation	HF_3	0.0201235926144293	HF
Cell Motility	HF_3	0.0196009882800421	HF
Infectious Diseases	HF_3	0.0116263442248561	HF
Cell Growth and Death	HF_3	0.0138816470812879	HF
Biosynthesis of Other Secondary Metabolites	HF_3	0.0086531655922795	HF
Endocrine System	HF_3	0.00326899302627691	HF
Transport and Catabolism	HF_3	0.00336507947656089	HF
Environmental Adaptation	HF_3	0.00226543207565323	HF
Cancers	HF_3	0.00244027987638298	HF
Neurodegenerative Diseases	HF_3	0.00179273685667925	HF
Transcription	HF_3	0.00161981080371045	HF
Nervous System	HF_3	0.00141299053109183	HF
Immune System	HF_3	0.000596619692929422	HF
Digestive System	HF_3	0.000304475669380039	HF
Endocrine and Metabolic Diseases	HF_3	0.000439990464094297	HF
Immune Diseases	HF_3	0.000400494676372034	HF
Substance Dependence	HF_3	0.000325634880318723	HF
Excretory System	HF_3	0.000142770505958585	HF
Circulatory System	HF_3	0.000145923208426767	HF
Cardiovascular Diseases	HF_3	0.000100275140836075	HF
Signaling Molecules and Interaction	HF_3	9.21963450290031e-06	HF
Cell Communication	HF_3	4.5823433995911e-06	HF
Sensory System	HF_3	2.77132046367321e-09	HF
Membrane Transport	HF_4	0.159211758963946	HF
Amino Acid Metabolism	HF_4	0.141431952883001	HF
Carbohydrate Metabolism	HF_4	0.124538440189275	HF
Metabolism of Cofactors and Vitamins	HF_4	0.0712409614755627	HF
Energy Metabolism	HF_4	0.0709796638841744	HF
Signal Transduction	HF_4	0.0672325085882839	HF
Nucleotide Metabolism	HF_4	0.054170111250697	HF
Translation	HF_4	0.038677725637712	HF
Xenobiotics Biodegradation and Metabolism	HF_4	0.0428425558893	HF
Replication and Repair	HF_4	0.0321706360787116	HF
Lipid Metabolism	HF_4	0.0336097925610155	HF
Metabolism of Other Amino Acids	HF_4	0.0287170776464076	HF
Metabolism of Terpenoids and Polyketides	HF_4	0.022006101671172	HF
Glycan Biosynthesis and Metabolism	HF_4	0.0189905528912976	HF
Folding, Sorting and Degradation	HF_4	0.0203141158662671	HF
Cell Motility	HF_4	0.0204460453519067	HF
Infectious Diseases	HF_4	0.0123527448037147	HF
Cell Growth and Death	HF_4	0.0136516633286199	HF
Biosynthesis of Other Secondary Metabolites	HF_4	0.00852205507996388	HF
Endocrine System	HF_4	0.00334767765568505	HF
Transport and Catabolism	HF_4	0.00340227419403378	HF
Environmental Adaptation	HF_4	0.00229488280812004	HF
Cancers	HF_4	0.00242177002965394	HF
Neurodegenerative Diseases	HF_4	0.00185527519391804	HF
Transcription	HF_4	0.0016043015026696	HF
Nervous System	HF_4	0.0014134305044389	HF
Immune System	HF_4	0.000609677866454255	HF
Digestive System	HF_4	0.000355247848278093	HF
Endocrine and Metabolic Diseases	HF_4	0.000436005157899487	HF
Immune Diseases	HF_4	0.000420095458636709	HF
Substance Dependence	HF_4	0.000330015070207177	HF
Excretory System	HF_4	0.000143142260187103	HF
Circulatory System	HF_4	0.000145638499775422	HF
Cardiovascular Diseases	HF_4	0.000101007058194257	HF
Signaling Molecules and Interaction	HF_4	9.61463447388716e-06	HF
Cell Communication	HF_4	4.71423194097404e-06	HF
Sensory System	HF_4	1.20198769387654e-10	HF
Membrane Transport	HF_5	0.160134177289885	HF
Amino Acid Metabolism	HF_5	0.141805477262587	HF
Carbohydrate Metabolism	HF_5	0.124787693972792	HF
Metabolism of Cofactors and Vitamins	HF_5	0.0712395486324248	HF
Energy Metabolism	HF_5	0.0710962775750483	HF
Signal Transduction	HF_5	0.0662930889589398	HF
Nucleotide Metabolism	HF_5	0.0542946415650908	HF
Translation	HF_5	0.038751841277497	HF
Xenobiotics Biodegradation and Metabolism	HF_5	0.0431385577472952	HF
Replication and Repair	HF_5	0.0320988561884352	HF
Lipid Metabolism	HF_5	0.0336619310252097	HF
Metabolism of Other Amino Acids	HF_5	0.0286833186318713	HF
Metabolism of Terpenoids and Polyketides	HF_5	0.0222119939539187	HF
Glycan Biosynthesis and Metabolism	HF_5	0.0189017903165307	HF
Folding, Sorting and Degradation	HF_5	0.0202161761686143	HF
Cell Motility	HF_5	0.019805433486695	HF
Infectious Diseases	HF_5	0.0120188540440002	HF
Cell Growth and Death	HF_5	0.0135118582933737	HF
Biosynthesis of Other Secondary Metabolites	HF_5	0.00855869966457863	HF
Endocrine System	HF_5	0.00334824637952509	HF
Transport and Catabolism	HF_5	0.00339545518197386	HF
Environmental Adaptation	HF_5	0.00227486115940784	HF
Cancers	HF_5	0.00242536396024361	HF
Neurodegenerative Diseases	HF_5	0.00182088845008939	HF
Transcription	HF_5	0.00160610826979535	HF
Nervous System	HF_5	0.00141505066539792	HF
Immune System	HF_5	0.000610244379218133	HF
Digestive System	HF_5	0.000316144640181779	HF
Endocrine and Metabolic Diseases	HF_5	0.000433071145138802	HF
Immune Diseases	HF_5	0.000417563125133685	HF
Substance Dependence	HF_5	0.000326373202776253	HF
Excretory System	HF_5	0.000144124637084639	HF
Circulatory System	HF_5	0.000143586331309225	HF
Cardiovascular Diseases	HF_5	0.000100085916302937	HF
Signaling Molecules and Interaction	HF_5	9.09257102794713e-06	HF
Cell Communication	HF_5	4.79114853855381e-06	HF
Sensory System	HF_5	3.49170626244165e-10	HF
Membrane Transport	HF_6	0.160079135383574	HF
Amino Acid Metabolism	HF_6	0.141642851568796	HF
Carbohydrate Metabolism	HF_6	0.124921607960243	HF
Metabolism of Cofactors and Vitamins	HF_6	0.0711309586151213	HF
Energy Metabolism	HF_6	0.0711317856637676	HF
Signal Transduction	HF_6	0.0659196789518428	HF
Nucleotide Metabolism	HF_6	0.0541486956629565	HF
Translation	HF_6	0.0387638174298131	HF
Xenobiotics Biodegradation and Metabolism	HF_6	0.0434271273121101	HF
Replication and Repair	HF_6	0.0321209549153323	HF
Lipid Metabolism	HF_6	0.0337506864531114	HF
Metabolism of Other Amino Acids	HF_6	0.0286541565930694	HF
Metabolism of Terpenoids and Polyketides	HF_6	0.0224471426593023	HF
Glycan Biosynthesis and Metabolism	HF_6	0.0188281980384961	HF
Folding, Sorting and Degradation	HF_6	0.0201422600508307	HF
Cell Motility	HF_6	0.0198007417240504	HF
Infectious Diseases	HF_6	0.0120169790616025	HF
Cell Growth and Death	HF_6	0.0137497157623204	HF
Biosynthesis of Other Secondary Metabolites	HF_6	0.0086259617468493	HF
Endocrine System	HF_6	0.00330107889936791	HF
Transport and Catabolism	HF_6	0.00337368380483216	HF
Environmental Adaptation	HF_6	0.00226947725464694	HF
Cancers	HF_6	0.00243086665054506	HF
Neurodegenerative Diseases	HF_6	0.00180884044225648	HF
Transcription	HF_6	0.00160956989053542	HF
Nervous System	HF_6	0.00141346513075752	HF
Immune System	HF_6	0.000599844838848146	HF
Digestive System	HF_6	0.000319481108763592	HF
Endocrine and Metabolic Diseases	HF_6	0.000438925022271887	HF
Immune Diseases	HF_6	0.000406722964475778	HF
Substance Dependence	HF_6	0.000324932902144063	HF
Excretory System	HF_6	0.000143674390720398	HF
Circulatory System	HF_6	0.000144255219965436	HF
Cardiovascular Diseases	HF_6	9.93999705986642e-05	HF
Signaling Molecules and Interaction	HF_6	9.5978827844137e-06	HF
Cell Communication	HF_6	4.91397323163502e-06	HF
Sensory System	HF_6	2.72430035654408e-10	HF
Membrane Transport	HF_7	0.159925015352722	HF
Amino Acid Metabolism	HF_7	0.140863337243991	HF
Carbohydrate Metabolism	HF_7	0.124835120228538	HF
Metabolism of Cofactors and Vitamins	HF_7	0.0710965187689958	HF
Energy Metabolism	HF_7	0.0713138865115026	HF
Signal Transduction	HF_7	0.0653806470388197	HF
Nucleotide Metabolism	HF_7	0.0542289652213518	HF
Translation	HF_7	0.0393405265599449	HF
Xenobiotics Biodegradation and Metabolism	HF_7	0.0434233808212066	HF
Replication and Repair	HF_7	0.0326843397874607	HF
Lipid Metabolism	HF_7	0.0336847683550634	HF
Metabolism of Other Amino Acids	HF_7	0.0285401500932552	HF
Metabolism of Terpenoids and Polyketides	HF_7	0.0222661754302603	HF
Glycan Biosynthesis and Metabolism	HF_7	0.0189548836791438	HF
Folding, Sorting and Degradation	HF_7	0.0202024605622532	HF
Cell Motility	HF_7	0.0197677362711417	HF
Infectious Diseases	HF_7	0.0120753817663029	HF
Cell Growth and Death	HF_7	0.0142446448388616	HF
Biosynthesis of Other Secondary Metabolites	HF_7	0.00866753299101049	HF
Endocrine System	HF_7	0.0032106118892552	HF
Transport and Catabolism	HF_7	0.00330346683149912	HF
Environmental Adaptation	HF_7	0.00227373462004857	HF
Cancers	HF_7	0.00241952414873622	HF
Neurodegenerative Diseases	HF_7	0.00178346008919	HF
Transcription	HF_7	0.00164038923605095	HF
Nervous System	HF_7	0.00139353751363258	HF
Immune System	HF_7	0.000587164525037912	HF
Digestive System	HF_7	0.000333431776228318	HF
Endocrine and Metabolic Diseases	HF_7	0.000451424146348607	HF
Immune Diseases	HF_7	0.000390092273471148	HF
Substance Dependence	HF_7	0.000318657588366121	HF
Excretory System	HF_7	0.000142157609363391	HF
Circulatory System	HF_7	0.000145497085549551	HF
Cardiovascular Diseases	HF_7	9.83211495065277e-05	HF
Signaling Molecules and Interaction	HF_7	9.48868296704639e-06	HF
Cell Communication	HF_7	4.66453666396812e-06	HF
Sensory System	HF_7	2.02882036286503e-09	HF
Membrane Transport	HF_8	0.162042032406911	HF
Amino Acid Metabolism	HF_8	0.143377937809585	HF
Carbohydrate Metabolism	HF_8	0.124461079832824	HF
Metabolism of Cofactors and Vitamins	HF_8	0.0712984879977736	HF
Energy Metabolism	HF_8	0.0713956602591273	HF
Signal Transduction	HF_8	0.0654958852064891	HF
Nucleotide Metabolism	HF_8	0.0542547986290931	HF
Translation	HF_8	0.0384725308362978	HF
Xenobiotics Biodegradation and Metabolism	HF_8	0.0436619871163172	HF
Replication and Repair	HF_8	0.0314908343295694	HF
Lipid Metabolism	HF_8	0.0335110555617033	HF
Metabolism of Other Amino Acids	HF_8	0.0287598889924043	HF
Metabolism of Terpenoids and Polyketides	HF_8	0.0219618951182671	HF
Glycan Biosynthesis and Metabolism	HF_8	0.0184498538687652	HF
Folding, Sorting and Degradation	HF_8	0.0199861440672131	HF
Cell Motility	HF_8	0.0195344399210374	HF
Infectious Diseases	HF_8	0.0110491599950309	HF
Cell Growth and Death	HF_8	0.013442174494029	HF
Biosynthesis of Other Secondary Metabolites	HF_8	0.00861128372174141	HF
Endocrine System	HF_8	0.00332284153374754	HF
Transport and Catabolism	HF_8	0.00342818333924849	HF
Environmental Adaptation	HF_8	0.00226189994936782	HF
Cancers	HF_8	0.0024660651777291	HF
Neurodegenerative Diseases	HF_8	0.0018029596214497	HF
Transcription	HF_8	0.00159035764500041	HF
Nervous System	HF_8	0.00143426919565409	HF
Immune System	HF_8	0.000605650071421577	HF
Digestive System	HF_8	0.000259389537387223	HF
Endocrine and Metabolic Diseases	HF_8	0.000424704979547877	HF
Immune Diseases	HF_8	0.000410158393538064	HF
Substance Dependence	HF_8	0.000332566408980551	HF
Excretory System	HF_8	0.000142537911807747	HF
Circulatory System	HF_8	0.000147065514138193	HF
Cardiovascular Diseases	HF_8	0.000102695035004681	HF
Signaling Molecules and Interaction	HF_8	8.33910513517266e-06	HF
Cell Communication	HF_8	4.48443479757539e-06	HF
Sensory System	HF_8	8.92326475791357e-11	HF
