# Supplementary material for: Effects of a High-Fat Diet on Intestinal and Gonadal Metabolism in Female and Male Sea Cucumber Apostichopus japonicus
Source: Biology (Basel). 2023 Jan 29;12(2):212. doi: 10.3390/biology12020212 (PMC9953091; doi:10.3390/biology12020212)
Supplement: Supplementary file 1 [file biology-12-00212-s001.zip › 16s rDNA SEQ/4.Tax4Fun/pathway_diff_L2/CF_vs_HF.t-test.diff.xls]

Level_2	CF	HF	fold(HF/CF)	p-value	significant
Membrane Transport	0.14543677	0.16050483	1.10360559	1.16855042978376e-05	yes
Amino Acid Metabolism	0.12593112	0.14200669	1.12765373	3.18391547173334e-05	yes
Carbohydrate Metabolism	0.13019278	0.12472449	0.95799849	0.00547988104889537	yes
Metabolism of Cofactors and Vitamins	0.06965464	0.07119722	1.022146	0.00548590827693182	yes
Energy Metabolism	0.06561013	0.07119669	1.08514783	0.00321033302755896	yes
Signal Transduction	0.0616183	0.0658695	1.0689925	0.00608424804067578	yes
Nucleotide Metabolism	0.05900672	0.05423378	0.91911198	0.0031333397360818	yes
Translation	0.04918545	0.03879639	0.78877779	0.000169370467056169	yes
Xenobiotics Biodegradation and Metabolism	0.03805669	0.04338799	1.14008816	0.00061238560314291	yes
Replication and Repair	0.04300795	0.03206398	0.74553618	0.000116576822029902	yes
Lipid Metabolism	0.03524519	0.03364906	0.9547134	0.000528357285519081	yes
Metabolism of Other Amino Acids	0.02716822	0.02867212	1.05535502	6.67042652471495e-05	yes
Metabolism of Terpenoids and Polyketides	0.02485529	0.02220644	0.89342894	0.000397582082373535	yes
Glycan Biosynthesis and Metabolism	0.02501365	0.01877737	0.7506848	0.000164034673308382	yes
Folding, Sorting and Degradation	0.02329847	0.02014547	0.86466926	0.000126432662965522	yes
Cell Motility	0.01696969	0.01976931	1.16497787	0.0309135462724356	yes
Infectious Diseases	0.0178283	0.01177371	0.66039405	5.48680131180052e-05	yes
Cell Growth and Death	0.01419155	0.01369707	0.96515697	0.125904866042671	no
Biosynthesis of Other Secondary Metabolites	0.00857871	0.0086107	1.00372867	0.464305092776738	no
Endocrine System	0.00330878	0.00330503	0.99886444	0.948432549888485	no
Transport and Catabolism	0.00302812	0.00338465	1.1177387	2.34981060449651e-06	yes
Environmental Adaptation	0.00228342	0.00227048	0.99433243	0.734782572352016	no
Cancers	0.00195793	0.00243665	1.2445014	0.000650968675804811	yes
Neurodegenerative Diseases	0.00195687	0.00181004	0.92496382	0.00154574028639632	yes
Transcription	0.00213612	0.00160989	0.75364882	0.000109942740109556	yes
Nervous System	0.00116738	0.00141617	1.21311101	0.000432672395244484	yes
Immune System	0.00075754	0.00060273	0.79564668	0.00538003237457638	yes
Digestive System	0.00092044	0.00030909	0.33581026	0.000274249416182225	yes
Endocrine and Metabolic Diseases	0.00056778	0.00043602	0.76792421	3.15360272375167e-05	yes
Immune Diseases	0.00045756	0.00040815	0.89200161	0.0379899218512716	yes
Substance Dependence	0.00024518	0.00032686	1.33316708	0.00399066094062617	yes
Excretory System	0.0001565	0.00014311	0.91448176	0.00700524067250977	yes
Circulatory System	0.00011432	0.00014528	1.27087466	0.00706877950694964	yes
Cardiovascular Diseases	7.296e-05	0.00010044	1.3766149	8.88555079949863e-05	yes
Signaling Molecules and Interaction	1.225e-05	9.16e-06	0.74788507	0.000151007416765713	yes
Cell Communication	7.88e-06	4.7e-06	0.59575876	0.00108126377486717	yes
Sensory System	1e-08	0	0.07735814	0.0293130743810995	yes
