# Supplementary material for: Effects of a High-Fat Diet on Intestinal and Gonadal Metabolism in Female and Male Sea Cucumber Apostichopus japonicus
Source: Biology (Basel). 2023 Jan 29;12(2):212. doi: 10.3390/biology12020212 (PMC9953091; doi:10.3390/biology12020212)
Supplement: Supplementary file 1 [file biology-12-00212-s001.zip › 16s rDNA SEQ/4.Tax4Fun/pathway_diff_L2/CF_vs_HF.t-test.result]

Level_2	CF	HF	diff	conf_min	conf_max	p-value	q-value
Membrane Transport	0.145436768607275	0.160504831522993	-0.015068062915718	-0.0185543293068083	-0.0115817965246277	1.16855042978376e-05	0.000216181829509996
Amino Acid Metabolism	0.125931117312676	0.142006694185154	-0.0160755768724779	-0.0202554744002819	-0.0118956793446739	3.18391547173334e-05	0.000294512181135334
Carbohydrate Metabolism	0.130192780921766	0.124724487862169	0.00546829305959638	0.00219858666540699	0.00873799945378577	0.00547988104889537	0.00751772615727694
Metabolism of Cofactors and Vitamins	0.0696546439828492	0.0711972154648225	-0.00154257148197329	-0.00246577418095299	-0.000619368782993581	0.00548590827693182	0.00751772615727694
Energy Metabolism	0.0656101267334128	0.0711966867737559	-0.00558656004034315	-0.00860068168163659	-0.00257243839904971	0.00321033302755896	0.00516444878346441
Signal Transduction	0.0616183020343293	0.0658695024994405	-0.00425120046511113	-0.00688242438774488	-0.00161997654247739	0.00608424804067578	0.00803989919660728
Nucleotide Metabolism	0.0590067167830585	0.0542337800492751	0.00477293673378336	0.00221114028444136	0.00733473318312536	0.0031333397360818	0.00516444878346441
Translation	0.0491854513459455	0.0387963915897517	0.0103890597561937	0.00698587658004745	0.01379224293234	0.000169370467056169	0.000482054406236789
Xenobiotics Biodegradation and Metabolism	0.0380566932314056	0.0433879854150854	-0.00533129218367975	-0.00749553109162307	-0.00316705327573642	0.00061238560314291	0.00125879262868265
Replication and Repair	0.0430079515675145	0.032063984115787	0.0109439674517275	0.00755253546308833	0.0143353994403667	0.000116576822029902	0.000467800852972431
Lipid Metabolism	0.0352451932144325	0.0336490583240764	0.00159613489035611	0.000965342303307357	0.00222692747740487	0.000528357285519081	0.00114995409201212
Metabolism of Other Amino Acids	0.0271682187189805	0.0286721160640266	-0.00150389734504608	-0.00193635640913416	-0.00107143828095799	6.67042652471495e-05	0.000411342969024089
Metabolism of Terpenoids and Polyketides	0.0248552896140038	0.0222064350055521	0.00264885460845174	0.00164227726056229	0.00365543195634119	0.000397582082373535	0.00098070246985472
Glycan Biosynthesis and Metabolism	0.0250136512875379	0.0187773678051438	0.00623628348239419	0.00420133671668977	0.00827123024809861	0.000164034673308382	0.000482054406236789
Folding, Sorting and Degradation	0.0232984657631663	0.0201454670683668	0.00315299869479955	0.00216362679206019	0.00414237059753891	0.000126432662965522	0.000467800852972431
Cell Motility	0.0169696871089564	0.0197693098829238	-0.00279962277396736	-0.00525898766973715	-0.000340257878197577	0.0309135462724356	0.0357437878775037
Infectious Diseases	0.0178283043854125	0.0117737060793573	0.00605459830605521	0.00431197637796873	0.0077972202341417	5.48680131180052e-05	0.000406023297073238
Cell Growth and Death	0.0141915481793856	0.013697071700862	0.000494476478523602	-0.000170027071803246	0.00115898002885045	0.125904866042671	0.137014118928789
Biosynthesis of Other Secondary Metabolites	0.00857870787448669	0.00861069501159267	-3.19871371059731e-05	-0.00012587002317032	6.18957489583743e-05	0.464305092776738	0.49083681236398
Endocrine System	0.00330878327654431	0.00330502594522394	3.75733132037008e-06	-0.00012538376955853	0.00013289843219927	0.948432549888485	0.948432549888485
Transport and Catabolism	0.00302812096052027	0.00338464798782719	-0.000356527027306916	-0.000435825197599815	-0.000277228857014017	2.34981060449651e-06	8.69429923663709e-05
Environmental Adaptation	0.00228342057137228	0.00227047912598184	1.29414453904327e-05	-7.35294378947873e-05	9.94123286756527e-05	0.734782572352016	0.755193199361794
Cancers	0.00195793130637948	0.00243664824738307	-0.000478716941003589	-0.00067396657727023	-0.000283467304736947	0.000650968675804811	0.00126767584235674
Neurodegenerative Diseases	0.00195687160317234	0.00181003543226942	0.000146836170902925	7.49226854072673e-05	0.000218749656398583	0.00154574028639632	0.00272344717126971
Transcription	0.00213612147744498	0.00160988544055885	0.000526236036886131	0.000364847616435159	0.000687624457337103	0.000109942740109556	0.000467800852972431
Nervous System	0.00116738426646535	0.00141616670094772	-0.000248782434482365	-0.000344123362865192	-0.000153441506099538	0.000432672395244484	0.00100055491400287
Immune System	0.000757535997849865	0.000602731004053119	0.000154804993796747	6.24537459148703e-05	0.000247156241678624	0.00538003237457638	0.00751772615727694
Digestive System	0.000920436331684553	0.000309091962405177	0.000611344369279376	0.000393298582940232	0.000829390155618519	0.000274249416182225	0.000724802028481595
Endocrine and Metabolic Diseases	0.000567784258566967	0.000436015276484894	0.000131768982082073	9.69623167995167e-05	0.000166575647364629	3.15360272375167e-05	0.000294512181135334
Immune Diseases	0.000457562041130621	0.000408146076800535	4.94159643300865e-05	3.56841831695388e-06	9.52635103432192e-05	0.0379899218512716	0.0425947608635469
Substance Dependence	0.000245178109213107	0.000326863384448363	-8.1685275235256e-05	-0.000127692342313662	-3.56782081568502e-05	0.00399066094062617	0.00615226895013201
Excretory System	0.00015649557845949	0.000143112351567973	1.3383226891517e-05	4.97217944100523e-06	2.17942743420288e-05	0.00700524067250977	0.00871816139190456
Circulatory System	0.000114316578130502	0.000145282042864392	-3.09654647338898e-05	-5.045128742099e-05	-1.14796420467895e-05	0.00706877950694964	0.00871816139190456
Cardiovascular Diseases	7.29642872423367e-05	0.000100443725181214	-2.74794379388773e-05	-3.57406268840735e-05	-1.9218248993681e-05	8.88555079949863e-05	0.000467800852972431
Signaling Molecules and Interaction	1.22509367312179e-05	9.16229266391062e-06	3.0886440673073e-06	1.99421013169931e-06	4.1830780029153e-06	0.000151007416765713	0.000482054406236789
Cell Communication	7.8828690452613e-06	4.69628829643635e-06	3.18658074882495e-06	1.76749058388973e-06	4.60567091376017e-06	0.00108126377486717	0.00200033798350426
Sensory System	9.75246237908468e-09	7.54432382503175e-10	8.9980299965815e-09	1.19778845166052e-09	1.67982715415025e-08	0.0293130743810995	0.0349865726484091
