# Supplementary material for: Effects of a High-Fat Diet on Intestinal and Gonadal Metabolism in Female and Male Sea Cucumber Apostichopus japonicus
Source: Biology (Basel). 2023 Jan 29;12(2):212. doi: 10.3390/biology12020212 (PMC9953091; doi:10.3390/biology12020212)
Supplement: Supplementary file 1 [file biology-12-00212-s001.zip › 16s rDNA SEQ/4.Tax4Fun/pathway_diff_L2/CF_vs_HF.wilcox.diff.xls]

Level_2	CF	HF	fold(HF/CF)	p-value	q-value
Membrane Transport	0.14543677	0.16050483	1.10360559	0.000155400155400155	0.000239575239575239
Amino Acid Metabolism	0.12593112	0.14200669	1.12765373	0.000155400155400155	0.000239575239575239
Carbohydrate Metabolism	0.13019278	0.12472449	0.95799849	0.0104118104118104	0.0116738480374844
Metabolism of Cofactors and Vitamins	0.06965464	0.07119722	1.022146	0.00186480186480186	0.00255546922213588
Energy Metabolism	0.06561013	0.07119669	1.08514783	0.000155400155400155	0.000239575239575239
Signal Transduction	0.0616183	0.0658695	1.0689925	0.00186480186480186	0.00255546922213588
Nucleotide Metabolism	0.05900672	0.05423378	0.91911198	0.000155400155400155	0.000239575239575239
Translation	0.04918545	0.03879639	0.78877779	0.000155400155400155	0.000239575239575239
Xenobiotics Biodegradation and Metabolism	0.03805669	0.04338799	1.14008816	0.000155400155400155	0.000239575239575239
Replication and Repair	0.04300795	0.03206398	0.74553618	0.000155400155400155	0.000239575239575239
Lipid Metabolism	0.03524519	0.03364906	0.9547134	0.000155400155400155	0.000239575239575239
Metabolism of Other Amino Acids	0.02716822	0.02867212	1.05535502	0.000155400155400155	0.000239575239575239
Metabolism of Terpenoids and Polyketides	0.02485529	0.02220644	0.89342894	0.000155400155400155	0.000239575239575239
Glycan Biosynthesis and Metabolism	0.02501365	0.01877737	0.7506848	0.000155400155400155	0.000239575239575239
Folding, Sorting and Degradation	0.02329847	0.02014547	0.86466926	0.000155400155400155	0.000239575239575239
Cell Motility	0.01696969	0.01976931	1.16497787	0.0104118104118104	0.0116738480374844
Infectious Diseases	0.0178283	0.01177371	0.66039405	0.000155400155400155	0.000239575239575239
Cell Growth and Death	0.01419155	0.01369707	0.96515697	0.328205128205128	0.357164404223227
Biosynthesis of Other Secondary Metabolites	0.00857871	0.0086107	1.00372867	0.382284382284382	0.404129204129204
Endocrine System	0.00330878	0.00330503	0.99886444	0.441802641802642	0.454074937408271
Transport and Catabolism	0.00302812	0.00338465	1.1177387	0.000155400155400155	0.000239575239575239
Environmental Adaptation	0.00228342	0.00227048	0.99433243	0.720901320901321	0.720901320901321
Cancers	0.00195793	0.00243665	1.2445014	0.000155400155400155	0.000239575239575239
Neurodegenerative Diseases	0.00195687	0.00181004	0.92496382	0.000155400155400155	0.000239575239575239
Transcription	0.00213612	0.00160989	0.75364882	0.000155400155400155	0.000239575239575239
Nervous System	0.00116738	0.00141617	1.21311101	0.000155400155400155	0.000239575239575239
Immune System	0.00075754	0.00060273	0.79564668	0.000155400155400155	0.000239575239575239
Digestive System	0.00092044	0.00030909	0.33581026	0.000155400155400155	0.000239575239575239
Endocrine and Metabolic Diseases	0.00056778	0.00043602	0.76792421	0.000155400155400155	0.000239575239575239
Immune Diseases	0.00045756	0.00040815	0.89200161	0.0104118104118104	0.0116738480374844
Substance Dependence	0.00024518	0.00032686	1.33316708	0.0104118104118104	0.0116738480374844
Excretory System	0.0001565	0.00014311	0.91448176	0.0104118104118104	0.0116738480374844
Circulatory System	0.00011432	0.00014528	1.27087466	0.0104118104118104	0.0116738480374844
Cardiovascular Diseases	7.296e-05	0.00010044	1.3766149	0.000155400155400155	0.000239575239575239
Signaling Molecules and Interaction	1.225e-05	9.16e-06	0.74788507	0.000155400155400155	0.000239575239575239
Cell Communication	7.88e-06	4.7e-06	0.59575876	0.000155400155400155	0.000239575239575239
Sensory System	1e-08	0	0.07735814	0.00186480186480186	0.00255546922213588
