# Supplementary material for: Effects of a High-Fat Diet on Intestinal and Gonadal Metabolism in Female and Male Sea Cucumber Apostichopus japonicus
Source: Biology (Basel). 2023 Jan 29;12(2):212. doi: 10.3390/biology12020212 (PMC9953091; doi:10.3390/biology12020212)
Supplement: Supplementary file 1 [file biology-12-00212-s001.zip › 16s rDNA SEQ/4.Tax4Fun/pathway_diff_L2/CF_vs_HF.wilcox.sig.xls]

Level_2	CF	HF	fold(HF/CF)	p-value	q-value	significant
Membrane Transport	0.14543677	0.16050483	1.10360559	0.000155400155400155	0.000239575239575239	yes
Amino Acid Metabolism	0.12593112	0.14200669	1.12765373	0.000155400155400155	0.000239575239575239	yes
Carbohydrate Metabolism	0.13019278	0.12472449	0.95799849	0.0104118104118104	0.0116738480374844	yes
Metabolism of Cofactors and Vitamins	0.06965464	0.07119722	1.022146	0.00186480186480186	0.00255546922213588	yes
Energy Metabolism	0.06561013	0.07119669	1.08514783	0.000155400155400155	0.000239575239575239	yes
Signal Transduction	0.0616183	0.0658695	1.0689925	0.00186480186480186	0.00255546922213588	yes
Nucleotide Metabolism	0.05900672	0.05423378	0.91911198	0.000155400155400155	0.000239575239575239	yes
Translation	0.04918545	0.03879639	0.78877779	0.000155400155400155	0.000239575239575239	yes
Xenobiotics Biodegradation and Metabolism	0.03805669	0.04338799	1.14008816	0.000155400155400155	0.000239575239575239	yes
Replication and Repair	0.04300795	0.03206398	0.74553618	0.000155400155400155	0.000239575239575239	yes
Lipid Metabolism	0.03524519	0.03364906	0.9547134	0.000155400155400155	0.000239575239575239	yes
Metabolism of Other Amino Acids	0.02716822	0.02867212	1.05535502	0.000155400155400155	0.000239575239575239	yes
Metabolism of Terpenoids and Polyketides	0.02485529	0.02220644	0.89342894	0.000155400155400155	0.000239575239575239	yes
Glycan Biosynthesis and Metabolism	0.02501365	0.01877737	0.7506848	0.000155400155400155	0.000239575239575239	yes
Folding, Sorting and Degradation	0.02329847	0.02014547	0.86466926	0.000155400155400155	0.000239575239575239	yes
Cell Motility	0.01696969	0.01976931	1.16497787	0.0104118104118104	0.0116738480374844	yes
Infectious Diseases	0.0178283	0.01177371	0.66039405	0.000155400155400155	0.000239575239575239	yes
Cell Growth and Death	0.01419155	0.01369707	0.96515697	0.328205128205128	0.357164404223227	no
Biosynthesis of Other Secondary Metabolites	0.00857871	0.0086107	1.00372867	0.382284382284382	0.404129204129204	no
Endocrine System	0.00330878	0.00330503	0.99886444	0.441802641802642	0.454074937408271	no
Transport and Catabolism	0.00302812	0.00338465	1.1177387	0.000155400155400155	0.000239575239575239	yes
Environmental Adaptation	0.00228342	0.00227048	0.99433243	0.720901320901321	0.720901320901321	no
Cancers	0.00195793	0.00243665	1.2445014	0.000155400155400155	0.000239575239575239	yes
Neurodegenerative Diseases	0.00195687	0.00181004	0.92496382	0.000155400155400155	0.000239575239575239	yes
Transcription	0.00213612	0.00160989	0.75364882	0.000155400155400155	0.000239575239575239	yes
Nervous System	0.00116738	0.00141617	1.21311101	0.000155400155400155	0.000239575239575239	yes
Immune System	0.00075754	0.00060273	0.79564668	0.000155400155400155	0.000239575239575239	yes
Digestive System	0.00092044	0.00030909	0.33581026	0.000155400155400155	0.000239575239575239	yes
Endocrine and Metabolic Diseases	0.00056778	0.00043602	0.76792421	0.000155400155400155	0.000239575239575239	yes
Immune Diseases	0.00045756	0.00040815	0.89200161	0.0104118104118104	0.0116738480374844	yes
Substance Dependence	0.00024518	0.00032686	1.33316708	0.0104118104118104	0.0116738480374844	yes
Excretory System	0.0001565	0.00014311	0.91448176	0.0104118104118104	0.0116738480374844	yes
Circulatory System	0.00011432	0.00014528	1.27087466	0.0104118104118104	0.0116738480374844	yes
Cardiovascular Diseases	7.296e-05	0.00010044	1.3766149	0.000155400155400155	0.000239575239575239	yes
Signaling Molecules and Interaction	1.225e-05	9.16e-06	0.74788507	0.000155400155400155	0.000239575239575239	yes
Cell Communication	7.88e-06	4.7e-06	0.59575876	0.000155400155400155	0.000239575239575239	yes
Sensory System	1e-08	0	0.07735814	0.00186480186480186	0.00255546922213588	yes
