# Supplementary material for: Effects of a High-Fat Diet on Intestinal and Gonadal Metabolism in Female and Male Sea Cucumber Apostichopus japonicus
Source: Biology (Basel). 2023 Jan 29;12(2):212. doi: 10.3390/biology12020212 (PMC9953091; doi:10.3390/biology12020212)
Supplement: Supplementary file 1 [file biology-12-00212-s001.zip › 16s rDNA SEQ/4.Tax4Fun/pathway_diff_L2/CM_vs_CF.data4plot.xls]

id	variable	value	group
Membrane Transport	CM_1	0.149075887624183	CM
Amino Acid Metabolism	CM_1	0.130191401363811	CM
Carbohydrate Metabolism	CM_1	0.130153110880004	CM
Metabolism of Cofactors and Vitamins	CM_1	0.0697310472395548	CM
Energy Metabolism	CM_1	0.0667966924184497	CM
Signal Transduction	CM_1	0.062301102257099	CM
Nucleotide Metabolism	CM_1	0.0574590408129045	CM
Translation	CM_1	0.045733257145319	CM
Xenobiotics Biodegradation and Metabolism	CM_1	0.0402744837491834	CM
Replication and Repair	CM_1	0.03985384928625	CM
Lipid Metabolism	CM_1	0.035216515799711	CM
Metabolism of Other Amino Acids	CM_1	0.0275276037360691	CM
Metabolism of Terpenoids and Polyketides	CM_1	0.0251813201127743	CM
Glycan Biosynthesis and Metabolism	CM_1	0.0230087637411879	CM
Folding, Sorting and Degradation	CM_1	0.0222877841434648	CM
Cell Motility	CM_1	0.0171324331108917	CM
Infectious Diseases	CM_1	0.0162930115503737	CM
Cell Growth and Death	CM_1	0.0140852919669141	CM
Biosynthesis of Other Secondary Metabolites	CM_1	0.00878992324145523	CM
Endocrine System	CM_1	0.00331184594546392	CM
Transport and Catabolism	CM_1	0.00314530793921762	CM
Environmental Adaptation	CM_1	0.00221164572759786	CM
Cancers	CM_1	0.00206841974113156	CM
Neurodegenerative Diseases	CM_1	0.00188649211246468	CM
Transcription	CM_1	0.00197182101486354	CM
Nervous System	CM_1	0.00123065318089593	CM
Immune System	CM_1	0.000702262569220968	CM
Digestive System	CM_1	0.000769224336215006	CM
Endocrine and Metabolic Diseases	CM_1	0.000540265785663528	CM
Immune Diseases	CM_1	0.000442890594374714	CM
Substance Dependence	CM_1	0.000256585024667212	CM
Excretory System	CM_1	0.000156210046629838	CM
Circulatory System	CM_1	0.000116391777303259	CM
Cardiovascular Diseases	CM_1	7.78465358601653e-05	CM
Signaling Molecules and Interaction	CM_1	1.27724074716814e-05	CM
Cell Communication	CM_1	7.57217834360266e-06	CM
Sensory System	CM_1	4.2275836432968e-09	CM
Membrane Transport	CM_2	0.138793848721799	CM
Amino Acid Metabolism	CM_2	0.123636852488519	CM
Carbohydrate Metabolism	CM_2	0.129297045839664	CM
Metabolism of Cofactors and Vitamins	CM_2	0.0696118672077266	CM
Energy Metabolism	CM_2	0.0649240576380965	CM
Signal Transduction	CM_2	0.070664020598684	CM
Nucleotide Metabolism	CM_2	0.0578475100559096	CM
Translation	CM_2	0.0466857567633819	CM
Xenobiotics Biodegradation and Metabolism	CM_2	0.0361042376764086	CM
Replication and Repair	CM_2	0.0422976081118104	CM
Lipid Metabolism	CM_2	0.0351897197334395	CM
Metabolism of Other Amino Acids	CM_2	0.0274347710384871	CM
Metabolism of Terpenoids and Polyketides	CM_2	0.0237215808813501	CM
Glycan Biosynthesis and Metabolism	CM_2	0.0251202100552357	CM
Folding, Sorting and Degradation	CM_2	0.0238106554587861	CM
Cell Motility	CM_2	0.021229075179947	CM
Infectious Diseases	CM_2	0.0208627309526086	CM
Cell Growth and Death	CM_2	0.0146492400955788	CM
Biosynthesis of Other Secondary Metabolites	CM_2	0.00826529637294825	CM
Endocrine System	CM_2	0.00344888586867855	CM
Transport and Catabolism	CM_2	0.00312065323373347	CM
Environmental Adaptation	CM_2	0.00236258318856648	CM
Cancers	CM_2	0.00189445798468653	CM
Neurodegenerative Diseases	CM_2	0.00217959595801371	CM
Transcription	CM_2	0.00202268631230224	CM
Nervous System	CM_2	0.00115185880220141	CM
Immune System	CM_2	0.000768034381221665	CM
Digestive System	CM_2	0.00120118818136018	CM
Endocrine and Metabolic Diseases	CM_2	0.000574152648061168	CM
Immune Diseases	CM_2	0.000499566243566745	CM
Substance Dependence	CM_2	0.00025068345049162	CM
Excretory System	CM_2	0.000160374463746723	CM
Circulatory System	CM_2	0.000117671604291698	CM
Cardiovascular Diseases	CM_2	7.78427778300303e-05	CM
Signaling Molecules and Interaction	CM_2	1.63377993430897e-05	CM
Cell Communication	CM_2	7.8831137018101e-06	CM
Sensory System	CM_2	4.08312630621447e-10	CM
Membrane Transport	CM_3	0.14341648115777	CM
Amino Acid Metabolism	CM_3	0.124235225610228	CM
Carbohydrate Metabolism	CM_3	0.132248113123698	CM
Metabolism of Cofactors and Vitamins	CM_3	0.0688826380731883	CM
Energy Metabolism	CM_3	0.0634551483775756	CM
Signal Transduction	CM_3	0.0640424349412525	CM
Nucleotide Metabolism	CM_3	0.0596654361727175	CM
Translation	CM_3	0.0488765433227787	CM
Xenobiotics Biodegradation and Metabolism	CM_3	0.0365917767933685	CM
Replication and Repair	CM_3	0.0435192638162113	CM
Lipid Metabolism	CM_3	0.0353518982411855	CM
Metabolism of Other Amino Acids	CM_3	0.0272090616468578	CM
Metabolism of Terpenoids and Polyketides	CM_3	0.024471537248735	CM
Glycan Biosynthesis and Metabolism	CM_3	0.0255781520480502	CM
Folding, Sorting and Degradation	CM_3	0.0236564807386237	CM
Cell Motility	CM_3	0.017356978394972	CM
Infectious Diseases	CM_3	0.0195206911622513	CM
Cell Growth and Death	CM_3	0.0139098543722809	CM
Biosynthesis of Other Secondary Metabolites	CM_3	0.00854020304669302	CM
Endocrine System	CM_3	0.00336640251980101	CM
Transport and Catabolism	CM_3	0.00308393692035638	CM
Environmental Adaptation	CM_3	0.00225210384560332	CM
Cancers	CM_3	0.00185806076462497	CM
Neurodegenerative Diseases	CM_3	0.002082009078783	CM
Transcription	CM_3	0.00212133393143966	CM
Nervous System	CM_3	0.00112185790633549	CM
Immune System	CM_3	0.000803650340466604	CM
Digestive System	CM_3	0.00112188786880703	CM
Endocrine and Metabolic Diseases	CM_3	0.000580623566600322	CM
Immune Diseases	CM_3	0.000495029269705036	CM
Substance Dependence	CM_3	0.000224533175366308	CM
Excretory System	CM_3	0.000159683046696	CM
Circulatory System	CM_3	0.000106090359072301	CM
Cardiovascular Diseases	CM_3	7.25710873833642e-05	CM
Signaling Molecules and Interaction	CM_3	1.40290112869987e-05	CM
Cell Communication	CM_3	8.82592895120717e-06	CM
Sensory System	CM_3	2.02378920246569e-09	CM
Membrane Transport	CM_4	0.140930850130165	CM
Amino Acid Metabolism	CM_4	0.123562563865866	CM
Carbohydrate Metabolism	CM_4	0.123644803928365	CM
Metabolism of Cofactors and Vitamins	CM_4	0.0713084665111998	CM
Energy Metabolism	CM_4	0.0692605540954374	CM
Signal Transduction	CM_4	0.0629460926341346	CM
Nucleotide Metabolism	CM_4	0.0562138548283031	CM
Translation	CM_4	0.051645368460661	CM
Xenobiotics Biodegradation and Metabolism	CM_4	0.03764751634513	CM
Replication and Repair	CM_4	0.0436528451333514	CM
Lipid Metabolism	CM_4	0.0344840932139219	CM
Metabolism of Other Amino Acids	CM_4	0.0271121350136525	CM
Metabolism of Terpenoids and Polyketides	CM_4	0.0250493774764603	CM
Glycan Biosynthesis and Metabolism	CM_4	0.0261885861257426	CM
Folding, Sorting and Degradation	CM_4	0.0235189798669624	CM
Cell Motility	CM_4	0.0225179720298356	CM
Infectious Diseases	CM_4	0.0171489076811818	CM
Cell Growth and Death	CM_4	0.0153515511355894	CM
Biosynthesis of Other Secondary Metabolites	CM_4	0.00812816095489097	CM
Endocrine System	CM_4	0.00317425123152856	CM
Transport and Catabolism	CM_4	0.00294848287315099	CM
Environmental Adaptation	CM_4	0.0026596184298018	CM
Cancers	CM_4	0.00220419098035643	CM
Neurodegenerative Diseases	CM_4	0.00205022330912563	CM
Transcription	CM_4	0.00227526691329181	CM
Nervous System	CM_4	0.00129222005098873	CM
Immune System	CM_4	0.000686998453927901	CM
Digestive System	CM_4	0.000701104224443884	CM
Endocrine and Metabolic Diseases	CM_4	0.000555135320902362	CM
Immune Diseases	CM_4	0.000387802540243132	CM
Substance Dependence	CM_4	0.000360326633910416	CM
Excretory System	CM_4	0.000138117109522493	CM
Circulatory System	CM_4	0.000159508663146605	CM
Cardiovascular Diseases	CM_4	7.731352807265e-05	CM
Signaling Molecules and Interaction	CM_4	1.10127058614165e-05	CM
Cell Communication	CM_4	6.40558056966198e-06	CM
Sensory System	CM_4	3.55792942779804e-09	CM
Membrane Transport	CM_5	0.142613563090355	CM
Amino Acid Metabolism	CM_5	0.12478200078408	CM
Carbohydrate Metabolism	CM_5	0.126122892079826	CM
Metabolism of Cofactors and Vitamins	CM_5	0.0704986325170937	CM
Energy Metabolism	CM_5	0.0678460747336536	CM
Signal Transduction	CM_5	0.0638802543992354	CM
Nucleotide Metabolism	CM_5	0.0569536654228338	CM
Translation	CM_5	0.0498113104617197	CM
Xenobiotics Biodegradation and Metabolism	CM_5	0.0380478866155327	CM
Replication and Repair	CM_5	0.0429428698451901	CM
Lipid Metabolism	CM_5	0.0347661942930228	CM
Metabolism of Other Amino Acids	CM_5	0.0270794330941533	CM
Metabolism of Terpenoids and Polyketides	CM_5	0.024756394467671	CM
Glycan Biosynthesis and Metabolism	CM_5	0.0253018410748344	CM
Folding, Sorting and Degradation	CM_5	0.0233134659801248	CM
Cell Motility	CM_5	0.0207621342443528	CM
Infectious Diseases	CM_5	0.01767159243369	CM
Cell Growth and Death	CM_5	0.0151658192906262	CM
Biosynthesis of Other Secondary Metabolites	CM_5	0.00832961414241742	CM
Endocrine System	CM_5	0.00320542431201328	CM
Transport and Catabolism	CM_5	0.00297199386886718	CM
Environmental Adaptation	CM_5	0.00248612185603981	CM
Cancers	CM_5	0.00211439141065645	CM
Neurodegenerative Diseases	CM_5	0.00201222996844291	CM
Transcription	CM_5	0.00217970449310534	CM
Nervous System	CM_5	0.00123528975373056	CM
Immune System	CM_5	0.00069839911255631	CM
Digestive System	CM_5	0.000790241063729245	CM
Endocrine and Metabolic Diseases	CM_5	0.000560680779045432	CM
Immune Diseases	CM_5	0.000407153515267876	CM
Substance Dependence	CM_5	0.000313664872198547	CM
Excretory System	CM_5	0.000143300712287171	CM
Circulatory System	CM_5	0.000141195825446758	CM
Cardiovascular Diseases	CM_5	7.75100200880552e-05	CM
Signaling Molecules and Interaction	CM_5	1.13672752132949e-05	CM
Cell Communication	CM_5	6.31972004517368e-06	CM
Sensory System	CM_5	1.861852312462e-09	CM
Membrane Transport	CM_6	0.149131378998051	CM
Amino Acid Metabolism	CM_6	0.130086241167753	CM
Carbohydrate Metabolism	CM_6	0.125148334059339	CM
Metabolism of Cofactors and Vitamins	CM_6	0.0708463368975967	CM
Energy Metabolism	CM_6	0.069288289450723	CM
Signal Transduction	CM_6	0.0633881063283836	CM
Nucleotide Metabolism	CM_6	0.0561300190906539	CM
Translation	CM_6	0.0470206879407981	CM
Xenobiotics Biodegradation and Metabolism	CM_6	0.0396676442404672	CM
Replication and Repair	CM_6	0.0397581128552192	CM
Lipid Metabolism	CM_6	0.0341897700749138	CM
Metabolism of Other Amino Acids	CM_6	0.0276015514708602	CM
Metabolism of Terpenoids and Polyketides	CM_6	0.0235870255837975	CM
Glycan Biosynthesis and Metabolism	CM_6	0.0234186216196026	CM
Folding, Sorting and Degradation	CM_6	0.022272491516587	CM
Cell Motility	CM_6	0.0205956824649199	CM
Infectious Diseases	CM_6	0.0154318928052968	CM
Cell Growth and Death	CM_6	0.0149916660038039	CM
Biosynthesis of Other Secondary Metabolites	CM_6	0.00841333786500113	CM
Endocrine System	CM_6	0.00314221498746141	CM
Transport and Catabolism	CM_6	0.00304899504441982	CM
Environmental Adaptation	CM_6	0.00245674596665794	CM
Cancers	CM_6	0.00223554998231903	CM
Neurodegenerative Diseases	CM_6	0.00193193918837176	CM
Transcription	CM_6	0.00203284130941912	CM
Nervous System	CM_6	0.001292310365864	CM
Immune System	CM_6	0.000660346680216166	CM
Digestive System	CM_6	0.000609442980144984	CM
Endocrine and Metabolic Diseases	CM_6	0.000524997062151374	CM
Immune Diseases	CM_6	0.000389933469021224	CM
Substance Dependence	CM_6	0.000320501692590467	CM
Excretory System	CM_6	0.000140201024529715	CM
Circulatory System	CM_6	0.000147567382162105	CM
Cardiovascular Diseases	CM_6	8.41835042622457e-05	CM
Signaling Molecules and Interaction	CM_6	1.01012988944998e-05	CM
Cell Communication	CM_6	5.71086371054089e-06	CM
Sensory System	CM_6	1.13629022059356e-09	CM
Membrane Transport	CM_7	0.142805617635082	CM
Amino Acid Metabolism	CM_7	0.130075311112007	CM
Carbohydrate Metabolism	CM_7	0.126960399837467	CM
Metabolism of Cofactors and Vitamins	CM_7	0.0703464185966636	CM
Energy Metabolism	CM_7	0.0678953564571845	CM
Signal Transduction	CM_7	0.0651832309822536	CM
Nucleotide Metabolism	CM_7	0.0574435602783798	CM
Translation	CM_7	0.0466643593438679	CM
Xenobiotics Biodegradation and Metabolism	CM_7	0.0395848586789777	CM
Replication and Repair	CM_7	0.0415156268679112	CM
Lipid Metabolism	CM_7	0.0350385554947668	CM
Metabolism of Other Amino Acids	CM_7	0.0269865258925881	CM
Metabolism of Terpenoids and Polyketides	CM_7	0.0254963871168875	CM
Glycan Biosynthesis and Metabolism	CM_7	0.023863969820388	CM
Folding, Sorting and Degradation	CM_7	0.0226819723785263	CM
Cell Motility	CM_7	0.0176255378342953	CM
Infectious Diseases	CM_7	0.0165659149391337	CM
Cell Growth and Death	CM_7	0.0147316261816385	CM
Biosynthesis of Other Secondary Metabolites	CM_7	0.00938562464944383	CM
Endocrine System	CM_7	0.0033241313660887	CM
Transport and Catabolism	CM_7	0.00300226699698331	CM
Environmental Adaptation	CM_7	0.00224146833710451	CM
Cancers	CM_7	0.00198084580745502	CM
Neurodegenerative Diseases	CM_7	0.00179072287119416	CM
Transcription	CM_7	0.00201011114658263	CM
Nervous System	CM_7	0.00130765050781496	CM
Immune System	CM_7	0.000674444939503547	CM
Digestive System	CM_7	0.00118055429323176	CM
Endocrine and Metabolic Diseases	CM_7	0.000539300995604583	CM
Immune Diseases	CM_7	0.000437392944259594	CM
Substance Dependence	CM_7	0.000274640490030891	CM
Excretory System	CM_7	0.000169579735604962	CM
Circulatory System	CM_7	0.000117475878474289	CM
Cardiovascular Diseases	CM_7	7.60768789227848e-05	CM
Signaling Molecules and Interaction	CM_7	1.47426146240865e-05	CM
Cell Communication	CM_7	8.39640614435525e-06	CM
Sensory System	CM_7	1.92269147680397e-07	CM
Membrane Transport	CM_8	0.147709960120504	CM
Amino Acid Metabolism	CM_8	0.127709892672509	CM
Carbohydrate Metabolism	CM_8	0.13110897822033	CM
Metabolism of Cofactors and Vitamins	CM_8	0.0695033610228781	CM
Energy Metabolism	CM_8	0.0659440778473299	CM
Signal Transduction	CM_8	0.0608990469861038	CM
Nucleotide Metabolism	CM_8	0.0590468694526487	CM
Translation	CM_8	0.0481303231120662	CM
Xenobiotics Biodegradation and Metabolism	CM_8	0.0390003999182211	CM
Replication and Repair	CM_8	0.0420564857054386	CM
Lipid Metabolism	CM_8	0.0351801243364363	CM
Metabolism of Other Amino Acids	CM_8	0.0270959960723737	CM
Metabolism of Terpenoids and Polyketides	CM_8	0.0249846503116436	CM
Glycan Biosynthesis and Metabolism	CM_8	0.0241728582740159	CM
Folding, Sorting and Degradation	CM_8	0.0228689388965242	CM
Cell Motility	CM_8	0.0160364186275559	CM
Infectious Diseases	CM_8	0.0168812697520181	CM
Cell Growth and Death	CM_8	0.014142332911934	CM
Biosynthesis of Other Secondary Metabolites	CM_8	0.00873392478195837	CM
Endocrine System	CM_8	0.00328970259542284	CM
Transport and Catabolism	CM_8	0.00303271572115527	CM
Environmental Adaptation	CM_8	0.00219820790182247	CM
Cancers	CM_8	0.00196033949314907	CM
Neurodegenerative Diseases	CM_8	0.00186005191797304	CM
Transcription	CM_8	0.00208212206393186	CM
Nervous System	CM_8	0.00117237208900874	CM
Immune System	CM_8	0.000742271822273923	CM
Digestive System	CM_8	0.000860864450452251	CM
Endocrine and Metabolic Diseases	CM_8	0.000561287131241398	CM
Immune Diseases	CM_8	0.00044820744640991	CM
Substance Dependence	CM_8	0.000228378915050336	CM
Excretory System	CM_8	0.000159249361735367	CM
Circulatory System	CM_8	0.000107500176167462	CM
Cardiovascular Diseases	CM_8	7.15187576208624e-05	CM
Signaling Molecules and Interaction	CM_8	1.19975702974574e-05	CM
Cell Communication	CM_8	7.97460971108821e-06	CM
Sensory System	CM_8	6.03280734376698e-09	CM
Membrane Transport	CF_1	0.139719785001143	CF
Amino Acid Metabolism	CF_1	0.117209070717205	CF
Carbohydrate Metabolism	CF_1	0.135104387488481	CF
Metabolism of Cofactors and Vitamins	CF_1	0.0681085478162217	CF
Energy Metabolism	CF_1	0.0601832462129592	CF
Signal Transduction	CF_1	0.0574911523560757	CF
Nucleotide Metabolism	CF_1	0.06355225297473	CF
Translation	CF_1	0.0563292357363478	CF
Xenobiotics Biodegradation and Metabolism	CF_1	0.033554535778906	CF
Replication and Repair	CF_1	0.0499312939947181	CF
Lipid Metabolism	CF_1	0.0359407095243902	CF
Metabolism of Other Amino Acids	CF_1	0.0263772249988798	CF
Metabolism of Terpenoids and Polyketides	CF_1	0.0253710169429067	CF
Glycan Biosynthesis and Metabolism	CF_1	0.0293494669958814	CF
Folding, Sorting and Degradation	CF_1	0.0253290042640542	CF
Cell Motility	CF_1	0.0138331251797136	CF
Infectious Diseases	CF_1	0.0210367791954863	CF
Cell Growth and Death	CF_1	0.0133888901361368	CF
Biosynthesis of Other Secondary Metabolites	CF_1	0.00849951633326268	CF
Endocrine System	CF_1	0.00335498967492705	CF
Transport and Catabolism	CF_1	0.00290863347859731	CF
Environmental Adaptation	CF_1	0.00225858209413365	CF
Cancers	CF_1	0.00162872883868834	CF
Neurodegenerative Diseases	CF_1	0.00212277826759616	CF
Transcription	CF_1	0.00247979355736481	CF
Nervous System	CF_1	0.00100186038813609	CF
Immune System	CF_1	0.000930945667075156	CF
Digestive System	CF_1	0.00132395675410227	CF
Endocrine and Metabolic Diseases	CF_1	0.000636499205748072	CF
Immune Diseases	CF_1	0.000522943181835615	CF
Substance Dependence	CF_1	0.0001848893036561	CF
Excretory System	CF_1	0.000163278498508854	CF
Circulatory System	CF_1	9.07133781417032e-05	CF
Cardiovascular Diseases	CF_1	5.88471468051667e-05	CF
Signaling Molecules and Interaction	CF_1	1.34684123279252e-05	CF
Cell Communication	CF_1	1.02830071044457e-05	CF
Sensory System	CF_1	1.05029222320544e-08	CF
Membrane Transport	CF_2	0.141938563730704	CF
Amino Acid Metabolism	CF_2	0.126101742509509	CF
Carbohydrate Metabolism	CF_2	0.128445381398865	CF
Metabolism of Cofactors and Vitamins	CF_2	0.0702379376635012	CF
Energy Metabolism	CF_2	0.0678184891964053	CF
Signal Transduction	CF_2	0.0638918667548036	CF
Nucleotide Metabolism	CF_2	0.0570779985568371	CF
Translation	CF_2	0.0482592004821296	CF
Xenobiotics Biodegradation and Metabolism	CF_2	0.039347286207789	CF
Replication and Repair	CF_2	0.0420637952103059	CF
Lipid Metabolism	CF_2	0.0351711922432193	CF
Metabolism of Other Amino Acids	CF_2	0.0269893295759531	CF
Metabolism of Terpenoids and Polyketides	CF_2	0.0260834052676284	CF
Glycan Biosynthesis and Metabolism	CF_2	0.0241413195439217	CF
Folding, Sorting and Degradation	CF_2	0.0230909849587334	CF
Cell Motility	CF_2	0.0191852211017076	CF
Infectious Diseases	CF_2	0.0175758751036645	CF
Cell Growth and Death	CF_2	0.0148144955922429	CF
Biosynthesis of Other Secondary Metabolites	CF_2	0.00862543642917943	CF
Endocrine System	CF_2	0.00330245443603816	CF
Transport and Catabolism	CF_2	0.00303291817402427	CF
Environmental Adaptation	CF_2	0.00231540644516696	CF
Cancers	CF_2	0.00205394768937158	CF
Neurodegenerative Diseases	CF_2	0.00193689869677223	CF
Transcription	CF_2	0.00211324241029966	CF
Nervous System	CF_2	0.00122324222631453	CF
Immune System	CF_2	0.000680149447865967	CF
Digestive System	CF_2	0.000838540530305816	CF
Endocrine and Metabolic Diseases	CF_2	0.000563109740986606	CF
Immune Diseases	CF_2	0.000423536828114439	CF
Substance Dependence	CF_2	0.000281995947271933	CF
Excretory System	CF_2	0.000156753685350262	CF
Circulatory System	CF_2	0.000125158129179383	CF
Cardiovascular Diseases	CF_2	7.42659935765512e-05	CF
Signaling Molecules and Interaction	CF_2	1.18887814533326e-05	CF
Cell Communication	CF_2	7.54262362055196e-06	CF
Sensory System	CF_2	1.1166921885689e-08	CF
Membrane Transport	CF_3	0.151544174986246	CF
Amino Acid Metabolism	CF_3	0.131404191090553	CF
Carbohydrate Metabolism	CF_3	0.123408177237522	CF
Metabolism of Cofactors and Vitamins	CF_3	0.0711922134258483	CF
Energy Metabolism	CF_3	0.0708484151446729	CF
Signal Transduction	CF_3	0.0628375441235691	CF
Nucleotide Metabolism	CF_3	0.0551889708553503	CF
Translation	CF_3	0.0465410137201577	CF
Xenobiotics Biodegradation and Metabolism	CF_3	0.0404611191403954	CF
Replication and Repair	CF_3	0.0388175683590925	CF
Lipid Metabolism	CF_3	0.0337817579697621	CF
Metabolism of Other Amino Acids	CF_3	0.0276976943240972	CF
Metabolism of Terpenoids and Polyketides	CF_3	0.0229834245149714	CF
Glycan Biosynthesis and Metabolism	CF_3	0.0228336413443518	CF
Folding, Sorting and Degradation	CF_3	0.0218195135351243	CF
Cell Motility	CF_3	0.0213195488945525	CF
Infectious Diseases	CF_3	0.0145082283881451	CF
Cell Growth and Death	CF_3	0.0156941732325097	CF
Biosynthesis of Other Secondary Metabolites	CF_3	0.00839453895331077	CF
Endocrine System	CF_3	0.00298578004272825	CF
Transport and Catabolism	CF_3	0.0029873315300369	CF
Environmental Adaptation	CF_3	0.00251329832499843	CF
Cancers	CF_3	0.00233444932069105	CF
Neurodegenerative Diseases	CF_3	0.00186688714648503	CF
Transcription	CF_3	0.00200694383291473	CF
Nervous System	CF_3	0.00132487523685655	CF
Immune System	CF_3	0.000613896663887126	CF
Digestive System	CF_3	0.000490240355318212	CF
Endocrine and Metabolic Diseases	CF_3	0.000517689687559693	CF
Immune Diseases	CF_3	0.000349899465213945	CF
Substance Dependence	CF_3	0.000338061444331811	CF
Excretory System	CF_3	0.000134976118743088	CF
Circulatory System	CF_3	0.000158978392119669	CF
Cardiovascular Diseases	CF_3	8.66279430347247e-05	CF
Signaling Molecules and Interaction	CF_3	9.96163374427005e-06	CF
Cell Communication	CF_3	4.93172306901463e-06	CF
Sensory System	CF_3	7.1901072594015e-10	CF
Membrane Transport	CF_4	0.143331731148712	CF
Amino Acid Metabolism	CF_4	0.121306157012121	CF
Carbohydrate Metabolism	CF_4	0.13418779404962	CF
Metabolism of Cofactors and Vitamins	CF_4	0.0688033667166162	CF
Energy Metabolism	CF_4	0.0623615421501293	CF
Signal Transduction	CF_4	0.0571153360467153	CF
Nucleotide Metabolism	CF_4	0.0624259419000506	CF
Translation	CF_4	0.0532981577451337	CF
Xenobiotics Biodegradation and Metabolism	CF_4	0.0361188082245972	CF
Replication and Repair	CF_4	0.0472784230168112	CF
Lipid Metabolism	CF_4	0.0361068148879285	CF
Metabolism of Other Amino Acids	CF_4	0.0266253680134662	CF
Metabolism of Terpenoids and Polyketides	CF_4	0.0258200389565555	CF
Glycan Biosynthesis and Metabolism	CF_4	0.027348836477488	CF
Folding, Sorting and Degradation	CF_4	0.0244550589257893	CF
Cell Motility	CF_4	0.0127386343191334	CF
Infectious Diseases	CF_4	0.0194865427281515	CF
Cell Growth and Death	CF_4	0.0133714950322772	CF
Biosynthesis of Other Secondary Metabolites	CF_4	0.00865351407354641	CF
Endocrine System	CF_4	0.00340903052796289	CF
Transport and Catabolism	CF_4	0.00292919975645329	CF
Environmental Adaptation	CF_4	0.00217523663301331	CF
Cancers	CF_4	0.00170363925323018	CF
Neurodegenerative Diseases	CF_4	0.00194596045358283	CF
Transcription	CF_4	0.00232747348463048	CF
Nervous System	CF_4	0.00104374369939546	CF
Immune System	CF_4	0.000866699820870422	CF
Digestive System	CF_4	0.00113494875539689	CF
Endocrine and Metabolic Diseases	CF_4	0.0006095142347795	CF
Immune Diseases	CF_4	0.000506757899856574	CF
Substance Dependence	CF_4	0.000177836311579225	CF
Excretory System	CF_4	0.000167870723148986	CF
Circulatory System	CF_4	8.64803719673572e-05	CF
Cardiovascular Diseases	CF_4	6.0346793132604e-05	CF
Signaling Molecules and Interaction	CF_4	1.26780603417503e-05	CF
Cell Communication	CF_4	9.6436054532389e-06	CF
Sensory System	CF_4	3.01751688309045e-08	CF
Membrane Transport	CF_5	0.147630432078442	CF
Amino Acid Metabolism	CF_5	0.129193812807417	CF
Carbohydrate Metabolism	CF_5	0.129882627991105	CF
Metabolism of Cofactors and Vitamins	CF_5	0.0699773049558685	CF
Energy Metabolism	CF_5	0.0669401270030121	CF
Signal Transduction	CF_5	0.0620896465648192	CF
Nucleotide Metabolism	CF_5	0.057848115366244	CF
Translation	CF_5	0.0464017137492089	CF
Xenobiotics Biodegradation and Metabolism	CF_5	0.0401247995298042	CF
Replication and Repair	CF_5	0.0406454285854566	CF
Lipid Metabolism	CF_5	0.035371490009645	CF
Metabolism of Other Amino Acids	CF_5	0.0274910196677572	CF
Metabolism of Terpenoids and Polyketides	CF_5	0.0253173698221076	CF
Glycan Biosynthesis and Metabolism	CF_5	0.0233217356090365	CF
Folding, Sorting and Degradation	CF_5	0.0225525932647135	CF
Cell Motility	CF_5	0.0167407128896816	CF
Infectious Diseases	CF_5	0.0166231453244495	CF
Cell Growth and Death	CF_5	0.0141939321119662	CF
Biosynthesis of Other Secondary Metabolites	CF_5	0.00875674473767542	CF
Endocrine System	CF_5	0.00335165222966307	CF
Transport and Catabolism	CF_5	0.0030913794096519	CF
Environmental Adaptation	CF_5	0.00221885286617584	CF
Cancers	CF_5	0.00202598212762869	CF
Neurodegenerative Diseases	CF_5	0.00186737988251336	CF
Transcription	CF_5	0.00200101814421309	CF
Nervous System	CF_5	0.00120827950012184	CF
Immune System	CF_5	0.000708908416231284	CF
Digestive System	CF_5	0.000810610138629706	CF
Endocrine and Metabolic Diseases	CF_5	0.000547567355426787	CF
Immune Diseases	CF_5	0.00045162379465675	CF
Substance Dependence	CF_5	0.00024561163147955	CF
Excretory System	CF_5	0.000160155408114307	CF
Circulatory System	CF_5	0.000113983484900808	CF
Cardiovascular Diseases	CF_5	7.5602092566689e-05	CF
Signaling Molecules and Interaction	CF_5	1.17548449354953e-05	CF
Cell Communication	CF_5	7.62989853028546e-06	CF
Sensory System	CF_5	1.12067635052911e-08	CF
Membrane Transport	CF_6	0.142802630606987	CF
Amino Acid Metabolism	CF_6	0.127863705175364	CF
Carbohydrate Metabolism	CF_6	0.128622526017814	CF
Metabolism of Cofactors and Vitamins	CF_6	0.0704996723744483	CF
Energy Metabolism	CF_6	0.067393633711217	CF
Signal Transduction	CF_6	0.0657492922282011	CF
Nucleotide Metabolism	CF_6	0.0569091316983671	CF
Translation	CF_6	0.0454461763238615	CF
Xenobiotics Biodegradation and Metabolism	CF_6	0.0397851437672348	CF
Replication and Repair	CF_6	0.0405341805606741	CF
Lipid Metabolism	CF_6	0.0357705996024061	CF
Metabolism of Other Amino Acids	CF_6	0.0275415678238557	CF
Metabolism of Terpenoids and Polyketides	CF_6	0.0258659666480267	CF
Glycan Biosynthesis and Metabolism	CF_6	0.0234485256536228	CF
Folding, Sorting and Degradation	CF_6	0.0228839443842752	CF
Cell Motility	CF_6	0.0186273326344794	CF
Infectious Diseases	CF_6	0.0180783115293545	CF
Cell Growth and Death	CF_6	0.0142960357389311	CF
Biosynthesis of Other Secondary Metabolites	CF_6	0.00860111182587073	CF
Endocrine System	CF_6	0.00351135870374771	CF
Transport and Catabolism	CF_6	0.00312995226953626	CF
Environmental Adaptation	CF_6	0.00227165785549475	CF
Cancers	CF_6	0.00201363182587141	CF
Neurodegenerative Diseases	CF_6	0.00193167896369325	CF
Transcription	CF_6	0.00196765835687811	CF
Nervous System	CF_6	0.00122305534405418	CF
Immune System	CF_6	0.000696627985100248	CF
Digestive System	CF_6	0.000886448741384597	CF
Endocrine and Metabolic Diseases	CF_6	0.000548026624637905	CF
Immune Diseases	CF_6	0.000468695610398093	CF
Substance Dependence	CF_6	0.000260394961386281	CF
Excretory System	CF_6	0.000161134851715109	CF
Circulatory System	CF_6	0.000113716090175247	CF
Cardiovascular Diseases	CF_6	7.56909993439053e-05	CF
Signaling Molecules and Interaction	CF_6	1.42827728932614e-05	CF
Cell Communication	CF_6	7.29931456350998e-06	CF
Sensory System	CF_6	8.24203416904134e-09	CF
Membrane Transport	CF_7	0.150010326972831	CF
Amino Acid Metabolism	CF_7	0.131000221893349	CF
Carbohydrate Metabolism	CF_7	0.128283684942916	CF
Metabolism of Cofactors and Vitamins	CF_7	0.0700737460721685	CF
Energy Metabolism	CF_7	0.0671084772853115	CF
Signal Transduction	CF_7	0.0637879483755652	CF
Nucleotide Metabolism	CF_7	0.057428507667052	CF
Translation	CF_7	0.0456300563871604	CF
Xenobiotics Biodegradation and Metabolism	CF_7	0.0394693335267676	CF
Replication and Repair	CF_7	0.0393997126175368	CF
Lipid Metabolism	CF_7	0.0346999104713927	CF
Metabolism of Other Amino Acids	CF_7	0.0277296297992887	CF
Metabolism of Terpenoids and Polyketides	CF_7	0.0236742437203481	CF
Glycan Biosynthesis and Metabolism	CF_7	0.0230599840359261	CF
Folding, Sorting and Degradation	CF_7	0.0223181533263236	CF
Cell Motility	CF_7	0.0183723566397306	CF
Infectious Diseases	CF_7	0.0161726375106114	CF
Cell Growth and Death	CF_7	0.014115111753758	CF
Biosynthesis of Other Secondary Metabolites	CF_7	0.00854894971699074	CF
Endocrine System	CF_7	0.00330163030587309	CF
Transport and Catabolism	CF_7	0.00315975238178477	CF
Environmental Adaptation	CF_7	0.00229480790762303	CF
Cancers	CF_7	0.00210907780834581	CF
Neurodegenerative Diseases	CF_7	0.00194877277297371	CF
Transcription	CF_7	0.00195709241451098	CF
Nervous System	CF_7	0.0012443197667899	CF
Immune System	CF_7	0.000712623346778814	CF
Digestive System	CF_7	0.000765594270385546	CF
Endocrine and Metabolic Diseases	CF_7	0.000527418211527586	CF
Immune Diseases	CF_7	0.000445551166354402	CF
Substance Dependence	CF_7	0.000272608078904819	CF
Excretory System	CF_7	0.000150655742208565	CF
Circulatory System	CF_7	0.000126008937500066	CF
Cardiovascular Diseases	CF_7	8.32130428308469e-05	CF
Signaling Molecules and Interaction	CF_7	1.18302335703505e-05	CF
Cell Communication	CF_7	6.85369688382999e-06	CF
Sensory System	CF_7	5.35588363192051e-09	CF
Membrane Transport	CF_8	0.146516504333135	CF
Amino Acid Metabolism	CF_8	0.123370037295888	CF
Carbohydrate Metabolism	CF_8	0.133607668247801	CF
Metabolism of Cofactors and Vitamins	CF_8	0.0683443628381209	CF
Energy Metabolism	CF_8	0.062227083163595	CF
Signal Transduction	CF_8	0.0599836298248855	CF
Nucleotide Metabolism	CF_8	0.0616228152458367	CF
Translation	CF_8	0.051578056623564	CF
Xenobiotics Biodegradation and Metabolism	CF_8	0.0355925196757509	CF
Replication and Repair	CF_8	0.0453932101955205	CF
Lipid Metabolism	CF_8	0.0351190710067163	CF
Metabolism of Other Amino Acids	CF_8	0.0268939155485461	CF
Metabolism of Terpenoids and Polyketides	CF_8	0.0237268510394862	CF
Glycan Biosynthesis and Metabolism	CF_8	0.0266057006400753	CF
Folding, Sorting and Degradation	CF_8	0.023938473446317	CF
Cell Motility	CF_8	0.0149405652126524	CF
Infectious Diseases	CF_8	0.0191449153034371	CF
Cell Growth and Death	CF_8	0.0136582518372631	CF
Biosynthesis of Other Secondary Metabolites	CF_8	0.00854985092605736	CF
Endocrine System	CF_8	0.00325337029141424	CF
Transport and Catabolism	CF_8	0.00298580068407746	CF
Environmental Adaptation	CF_8	0.00221952244437225	CF
Cancers	CF_8	0.0017939935872088	CF
Neurodegenerative Diseases	CF_8	0.00203461664176216	CF
Transcription	CF_8	0.00223574961874798	CF
Nervous System	CF_8	0.00106969797005426	CF
Immune System	CF_8	0.000850436634989907	CF
Digestive System	CF_8	0.00111315110795339	CF
Endocrine and Metabolic Diseases	CF_8	0.00059244900786959	CF
Immune Diseases	CF_8	0.000491488382615153	CF
Substance Dependence	CF_8	0.000200027195095137	CF
Excretory System	CF_8	0.000157139599886751	CF
Circulatory System	CF_8	9.94938410597845e-05	CF
Cardiovascular Diseases	CF_8	6.91202866482059e-05	CF
Signaling Molecules and Interaction	CF_8	1.2142754583358e-05	CF
Cell Communication	CF_8	8.87908313721378e-06	CF
Sensory System	CF_8	6.50994051836424e-10	CF
