# Supplementary material for: Effects of a High-Fat Diet on Intestinal and Gonadal Metabolism in Female and Male Sea Cucumber Apostichopus japonicus
Source: Biology (Basel). 2023 Jan 29;12(2):212. doi: 10.3390/biology12020212 (PMC9953091; doi:10.3390/biology12020212)
Supplement: Supplementary file 1 [file biology-12-00212-s001.zip › 16s rDNA SEQ/4.Tax4Fun/pathway_diff_L2/CM_vs_CF.t-test.diff.xls]

Level_2	CM	CF	fold(CF/CM)	p-value	significant
Membrane Transport	0.1443097	0.14543677	1.00781008	0.583510133243084	no
Amino Acid Metabolism	0.12678494	0.12593112	0.99326561	0.686981657463525	no
Carbohydrate Metabolism	0.12808546	0.13019278	1.01645246	0.251189581233379	no
Metabolism of Cofactors and Vitamins	0.0700911	0.06965464	0.99377307	0.38144929296313	no
Energy Metabolism	0.06692628	0.06561013	0.98033426	0.389152656724466	no
Signal Transduction	0.06416304	0.0616183	0.96033956	0.114906505203315	no
Nucleotide Metabolism	0.05759499	0.05900672	1.0245112	0.257558836028455	no
Translation	0.04807095	0.04918545	1.02318449	0.501023411092724	no
Xenobiotics Biodegradation and Metabolism	0.03836485	0.03805669	0.99196772	0.776511910391949	no
Replication and Repair	0.04194958	0.04300795	1.02522954	0.506444836493299	no
Lipid Metabolism	0.03492711	0.03524519	1.00910709	0.317298416193566	no
Metabolism of Other Amino Acids	0.02725588	0.02716822	0.99678359	0.6710122957643	no
Metabolism of Terpenoids and Polyketides	0.02465603	0.02485529	1.00808141	0.691668105743205	no
Glycan Biosynthesis and Metabolism	0.02458163	0.02501365	1.01757516	0.658431330934194	no
Folding, Sorting and Degradation	0.02305135	0.02329847	1.0107204	0.610129242814945	no
Cell Motility	0.01915703	0.01696969	0.8858204	0.125078996356074	no
Infectious Diseases	0.017547	0.0178283	1.0160314	0.776039806442289	no
Cell Growth and Death	0.01462842	0.01419155	0.97013522	0.215281381963206	no
Biosynthesis of Other Secondary Metabolites	0.00857326	0.00857871	1.00063538	0.971147689319317	no
Endocrine System	0.00328286	0.00330878	1.00789737	0.697225555451265	no
Transport and Catabolism	0.00304429	0.00302812	0.9946874	0.698151437587012	no
Environmental Adaptation	0.00235856	0.00228342	0.96814104	0.295305366628087	no
Cancers	0.00203953	0.00195793	0.95999047	0.413247706074488	no
Neurodegenerative Diseases	0.00197416	0.00195687	0.99124364	0.757743274351212	no
Transcription	0.00208699	0.00213612	1.0235438	0.536975763629698	no
Nervous System	0.00122553	0.00116738	0.95255728	0.243767583559724	no
Immune System	0.00071705	0.00075754	1.05646036	0.367083597493772	no
Digestive System	0.00090431	0.00092044	1.01782889	0.897657297987891	no
Endocrine and Metabolic Diseases	0.00055456	0.00056778	1.02385487	0.430493170222289	no
Immune Diseases	0.0004385	0.00045756	1.04347815	0.451670597389826	no
Substance Dependence	0.00027866	0.00024518	0.87983328	0.217304326560869	no
Excretory System	0.00015334	0.0001565	1.02058271	0.565594973289877	no
Circulatory System	0.00012668	0.00011432	0.90243845	0.274132868272293	no
Cardiovascular Diseases	7.686e-05	7.296e-05	0.94934028	0.325202329377843	no
Signaling Molecules and Interaction	1.28e-05	1.225e-05	0.95747206	0.54465924324326	no
Cell Communication	7.39e-06	7.88e-06	1.06726449	0.501336156978915	no
Sensory System	3e-08	1e-08	0.36885658	0.507212261851297	no
