# Supplementary material for: Effects of a High-Fat Diet on Intestinal and Gonadal Metabolism in Female and Male Sea Cucumber Apostichopus japonicus
Source: Biology (Basel). 2023 Jan 29;12(2):212. doi: 10.3390/biology12020212 (PMC9953091; doi:10.3390/biology12020212)
Supplement: Supplementary file 1 [file biology-12-00212-s001.zip › 16s rDNA SEQ/4.Tax4Fun/pathway_diff_L2/CM_vs_CF.t-test.result]

Level_2	CM	CF	diff	conf_min	conf_max	p-value	q-value
Membrane Transport	0.144309698434739	0.145436768607275	-0.00112707017253638	-0.00543559665936162	0.00318145631428885	0.583510133243084	0.807237599709983
Amino Acid Metabolism	0.126784936133097	0.125931117312676	0.000853818820420876	-0.00366589469512084	0.00537353233596259	0.686981657463525	0.807237599709983
Carbohydrate Metabolism	0.128085459746087	0.130192780921766	-0.00210732117567888	-0.00589430671204659	0.00167966436068883	0.251189581233379	0.807237599709983
Metabolism of Cofactors and Vitamins	0.0700910960082377	0.0696546439828492	0.000436452025388501	-0.000605753141009551	0.00147865719178655	0.38144929296313	0.807237599709983
Energy Metabolism	0.0669262813773063	0.0656101267334128	0.00131615464389348	-0.00191142813502295	0.00454373742280991	0.389152656724466	0.807237599709983
Signal Transduction	0.0641630361408933	0.0616183020343293	0.00254473410656398	-0.000702333267238158	0.00579180148036612	0.114906505203315	0.807237599709983
Nucleotide Metabolism	0.0575949945142939	0.0590067167830585	-0.00141172226876461	-0.00404718424674325	0.00122373970921403	0.257558836028455	0.807237599709983
Translation	0.0480709508188241	0.0491854513459455	-0.00111450052712139	-0.00466869083450698	0.00243968978026421	0.501023411092724	0.807237599709983
Xenobiotics Biodegradation and Metabolism	0.0383648505021612	0.0380566932314056	0.000308157270755512	-0.00201694808600256	0.00263326262751358	0.776511910391949	0.820884019557203
Replication and Repair	0.0419495827026728	0.0430079515675145	-0.00105836886484169	-0.00452314845716761	0.00240641072748424	0.506444836493299	0.807237599709983
Lipid Metabolism	0.0349271088984247	0.0352451932144325	-0.000318084316007827	-0.000987280415228076	0.000351111783212421	0.317298416193566	0.807237599709983
Metabolism of Other Amino Acids	0.0272558847456302	0.0271682187189805	8.76660266497242e-05	-0.000360125219414111	0.00053545727271356	0.6710122957643	0.807237599709983
Metabolism of Terpenoids and Polyketides	0.0246560341499149	0.0248552896140038	-0.000199255464088912	-0.0012750110353396	0.000876500107161771	0.691668105743205	0.807237599709983
Glycan Biosynthesis and Metabolism	0.0245816253448822	0.0250136512875379	-0.000432025942655789	-0.00254788857251531	0.00168383668720373	0.658431330934194	0.807237599709983
Folding, Sorting and Degradation	0.0230513461224499	0.0232984657631663	-0.000247119640716401	-0.00128850234580093	0.000794263064368131	0.610129242814945	0.807237599709983
Cell Motility	0.0191570289858463	0.0169696871089564	0.00218734187688989	-0.000692021829495387	0.00506670558327517	0.125078996356074	0.807237599709983
Infectious Diseases	0.0175470014095692	0.0178283043854125	-0.000281302975843237	-0.00236474587361507	0.00180213992192859	0.776039806442289	0.820884019557203
Cell Growth and Death	0.0146284227447957	0.0141915481793856	0.000436874565410099	-0.00028944444756283	0.00116319357838303	0.215281381963206	0.807237599709983
Biosynthesis of Other Secondary Metabolites	0.00857326063185103	0.00857870787448669	-5.44724263566547e-06	-0.000341917946600144	0.000331023461328813	0.971147689319317	0.971147689319317
Endocrine System	0.00328285735330728	0.00330878327654431	-2.59259232370237e-05	-0.000167348153176852	0.000115496306702804	0.697225555451265	0.807237599709983
Transport and Catabolism	0.00304429407473551	0.00302812096052027	1.61731142152349e-05	-7.19219225022769e-05	0.000104268150932747	0.698151437587012	0.807237599709983
Environmental Adaptation	0.00235856190664927	0.00228342057137228	7.51413352769962e-05	-7.46464663231823e-05	0.000224929136877175	0.295305366628087	0.807237599709983
Cancers	0.00203953202054738	0.00195793130637948	8.16007141679e-05	-0.000128963665204199	0.000292165093539999	0.413247706074488	0.807237599709983
Neurodegenerative Diseases	0.00197415805054611	0.00195687160317234	1.728644737377e-05	-0.000101963040965405	0.000136535935712945	0.757743274351212	0.820884019557203
Transcription	0.00208698589811703	0.00213612147744498	-4.91355793279546e-05	-0.000219454353752003	0.000121183195096094	0.536975763629698	0.807237599709983
Nervous System	0.00122552658210498	0.00116738426646535	5.81423156396262e-05	-4.53704148173248e-05	0.000161655046096577	0.243767583559724	0.807237599709983
Immune System	0.000717051037423385	0.000757535997849865	-4.048496042648e-05	-0.000136219271373708	5.52493505207475e-05	0.367083597493772	0.807237599709983
Digestive System	0.000904313424798043	0.000920436331684553	-1.61229068865108e-05	-0.00028042911515093	0.000248183301377909	0.897657297987891	0.922592222931999
Endocrine and Metabolic Diseases	0.000554555411158771	0.000567784258566967	-1.32288474081965e-05	-4.91959434457495e-05	2.27382486293565e-05	0.430493170222289	0.807237599709983
Immune Diseases	0.000438497002856029	0.000457562041130621	-1.90650382745925e-05	-7.20699036704376e-05	3.39398271212526e-05	0.451670597389826	0.807237599709983
Substance Dependence	0.000278664281788225	0.000245178109213107	3.34861725751176e-05	-2.21481144527394e-05	8.91204596029746e-05	0.217304326560869	0.807237599709983
Excretory System	0.000153339437594034	0.00015649557845949	-3.15614086545662e-06	-1.46710450581786e-05	8.35876332726535e-06	0.565594973289877	0.807237599709983
Circulatory System	0.00012667520825806	0.000114316578130502	1.23586301275574e-05	-1.09584127049621e-05	3.56756729600768e-05	0.274132868272293	0.807237599709983
Cardiovascular Diseases	7.68578862550197e-05	7.29642872423367e-05	3.89359901268301e-06	-4.56316766362135e-06	1.23503656889874e-05	0.325202329377843	0.807237599709983
Signaling Molecules and Interaction	1.27950853740656e-05	1.22509367312179e-05	5.44148642847693e-07	-1.36295251766631e-06	2.4512498033617e-06	0.54465924324326	0.807237599709983
Cell Communication	7.38605014717999e-06	7.8828690452613e-06	-4.96818898081306e-07	-2.05752444725835e-06	1.06388665109574e-06	0.501336156978915	0.807237599709983
Sensory System	2.64397140576752e-08	9.75246237908468e-09	1.66872516785905e-08	-3.94660457354205e-08	7.28405490926016e-08	0.507212261851297	0.807237599709983
