# Supplementary material for: Effects of a High-Fat Diet on Intestinal and Gonadal Metabolism in Female and Male Sea Cucumber Apostichopus japonicus
Source: Biology (Basel). 2023 Jan 29;12(2):212. doi: 10.3390/biology12020212 (PMC9953091; doi:10.3390/biology12020212)
Supplement: Supplementary file 1 [file biology-12-00212-s001.zip › 16s rDNA SEQ/4.Tax4Fun/pathway_diff_L2/CM_vs_CF.wilcox.diff.xls]

Level_2	CM	CF	fold(CF/CM)	p-value	q-value
Membrane Transport	0.1443097	0.14543677	1.00781008	0.720901320901321	0.984959148595512
Amino Acid Metabolism	0.12678494	0.12593112	0.99326561	0.878477078477078	0.984959148595512
Carbohydrate Metabolism	0.12808546	0.13019278	1.01645246	0.382284382284382	0.984959148595512
Metabolism of Cofactors and Vitamins	0.0700911	0.06965464	0.99377307	0.505361305361305	0.984959148595512
Energy Metabolism	0.06692628	0.06561013	0.98033426	0.441802641802642	0.984959148595512
Signal Transduction	0.06416304	0.0616183	0.96033956	0.194871794871795	0.984959148595512
Nucleotide Metabolism	0.05759499	0.05900672	1.0245112	0.573737373737374	0.984959148595512
Translation	0.04807095	0.04918545	1.02318449	0.878477078477078	0.984959148595512
Xenobiotics Biodegradation and Metabolism	0.03836485	0.03805669	0.99196772	0.959129759129759	0.985772252438919
Replication and Repair	0.04194958	0.04300795	1.02522954	1	1
Lipid Metabolism	0.03492711	0.03524519	1.00910709	0.328205128205128	0.984959148595512
Metabolism of Other Amino Acids	0.02725588	0.02716822	0.99678359	0.878477078477078	0.984959148595512
Metabolism of Terpenoids and Polyketides	0.02465603	0.02485529	1.00808141	0.382284382284382	0.984959148595512
Glycan Biosynthesis and Metabolism	0.02458163	0.02501365	1.01757516	0.959129759129759	0.985772252438919
Folding, Sorting and Degradation	0.02305135	0.02329847	1.0107204	0.720901320901321	0.984959148595512
Cell Motility	0.01915703	0.01696969	0.8858204	0.234498834498834	0.984959148595512
Infectious Diseases	0.017547	0.0178283	1.0160314	0.798445998445998	0.984959148595512
Cell Growth and Death	0.01462842	0.01419155	0.97013522	0.278632478632479	0.984959148595512
Biosynthesis of Other Secondary Metabolites	0.00857326	0.00857871	1.00063538	0.573737373737374	0.984959148595512
Endocrine System	0.00328286	0.00330878	1.00789737	0.573737373737374	0.984959148595512
Transport and Catabolism	0.00304429	0.00302812	0.9946874	0.798445998445998	0.984959148595512
Environmental Adaptation	0.00235856	0.00228342	0.96814104	0.645376845376845	0.984959148595512
Cancers	0.00203953	0.00195793	0.95999047	0.505361305361305	0.984959148595512
Neurodegenerative Diseases	0.00197416	0.00195687	0.99124364	0.959129759129759	0.985772252438919
Transcription	0.00208699	0.00213612	1.0235438	0.878477078477078	0.984959148595512
Nervous System	0.00122553	0.00116738	0.95255728	0.328205128205128	0.984959148595512
Immune System	0.00071705	0.00075754	1.05646036	0.505361305361305	0.984959148595512
Digestive System	0.00090431	0.00092044	1.01782889	0.878477078477078	0.984959148595512
Endocrine and Metabolic Diseases	0.00055456	0.00056778	1.02385487	0.645376845376845	0.984959148595512
Immune Diseases	0.0004385	0.00045756	1.04347815	0.328205128205128	0.984959148595512
Substance Dependence	0.00027866	0.00024518	0.87983328	0.328205128205128	0.984959148595512
Excretory System	0.00015334	0.0001565	1.02058271	0.573737373737374	0.984959148595512
Circulatory System	0.00012668	0.00011432	0.90243845	0.278632478632479	0.984959148595512
Cardiovascular Diseases	7.686e-05	7.296e-05	0.94934028	0.278632478632479	0.984959148595512
Signaling Molecules and Interaction	1.28e-05	1.225e-05	0.95747206	0.720901320901321	0.984959148595512
Cell Communication	7.39e-06	7.88e-06	1.06726449	0.645376845376845	0.984959148595512
Sensory System	3e-08	1e-08	0.36885658	0.278632478632479	0.984959148595512
