# Supplementary material for: Effects of a High-Fat Diet on Intestinal and Gonadal Metabolism in Female and Male Sea Cucumber Apostichopus japonicus
Source: Biology (Basel). 2023 Jan 29;12(2):212. doi: 10.3390/biology12020212 (PMC9953091; doi:10.3390/biology12020212)
Supplement: Supplementary file 1 [file biology-12-00212-s001.zip › 16s rDNA SEQ/4.Tax4Fun/pathway_diff_L2/CM_vs_CF.wilcox.sig.xls]

Level_2	CM	CF	fold(CF/CM)	p-value	q-value	significant
Membrane Transport	0.1443097	0.14543677	1.00781008	0.720901320901321	0.984959148595512	no
Amino Acid Metabolism	0.12678494	0.12593112	0.99326561	0.878477078477078	0.984959148595512	no
Carbohydrate Metabolism	0.12808546	0.13019278	1.01645246	0.382284382284382	0.984959148595512	no
Metabolism of Cofactors and Vitamins	0.0700911	0.06965464	0.99377307	0.505361305361305	0.984959148595512	no
Energy Metabolism	0.06692628	0.06561013	0.98033426	0.441802641802642	0.984959148595512	no
Signal Transduction	0.06416304	0.0616183	0.96033956	0.194871794871795	0.984959148595512	no
Nucleotide Metabolism	0.05759499	0.05900672	1.0245112	0.573737373737374	0.984959148595512	no
Translation	0.04807095	0.04918545	1.02318449	0.878477078477078	0.984959148595512	no
Xenobiotics Biodegradation and Metabolism	0.03836485	0.03805669	0.99196772	0.959129759129759	0.985772252438919	no
Replication and Repair	0.04194958	0.04300795	1.02522954	1	1	no
Lipid Metabolism	0.03492711	0.03524519	1.00910709	0.328205128205128	0.984959148595512	no
Metabolism of Other Amino Acids	0.02725588	0.02716822	0.99678359	0.878477078477078	0.984959148595512	no
Metabolism of Terpenoids and Polyketides	0.02465603	0.02485529	1.00808141	0.382284382284382	0.984959148595512	no
Glycan Biosynthesis and Metabolism	0.02458163	0.02501365	1.01757516	0.959129759129759	0.985772252438919	no
Folding, Sorting and Degradation	0.02305135	0.02329847	1.0107204	0.720901320901321	0.984959148595512	no
Cell Motility	0.01915703	0.01696969	0.8858204	0.234498834498834	0.984959148595512	no
Infectious Diseases	0.017547	0.0178283	1.0160314	0.798445998445998	0.984959148595512	no
Cell Growth and Death	0.01462842	0.01419155	0.97013522	0.278632478632479	0.984959148595512	no
Biosynthesis of Other Secondary Metabolites	0.00857326	0.00857871	1.00063538	0.573737373737374	0.984959148595512	no
Endocrine System	0.00328286	0.00330878	1.00789737	0.573737373737374	0.984959148595512	no
Transport and Catabolism	0.00304429	0.00302812	0.9946874	0.798445998445998	0.984959148595512	no
Environmental Adaptation	0.00235856	0.00228342	0.96814104	0.645376845376845	0.984959148595512	no
Cancers	0.00203953	0.00195793	0.95999047	0.505361305361305	0.984959148595512	no
Neurodegenerative Diseases	0.00197416	0.00195687	0.99124364	0.959129759129759	0.985772252438919	no
Transcription	0.00208699	0.00213612	1.0235438	0.878477078477078	0.984959148595512	no
Nervous System	0.00122553	0.00116738	0.95255728	0.328205128205128	0.984959148595512	no
Immune System	0.00071705	0.00075754	1.05646036	0.505361305361305	0.984959148595512	no
Digestive System	0.00090431	0.00092044	1.01782889	0.878477078477078	0.984959148595512	no
Endocrine and Metabolic Diseases	0.00055456	0.00056778	1.02385487	0.645376845376845	0.984959148595512	no
Immune Diseases	0.0004385	0.00045756	1.04347815	0.328205128205128	0.984959148595512	no
Substance Dependence	0.00027866	0.00024518	0.87983328	0.328205128205128	0.984959148595512	no
Excretory System	0.00015334	0.0001565	1.02058271	0.573737373737374	0.984959148595512	no
Circulatory System	0.00012668	0.00011432	0.90243845	0.278632478632479	0.984959148595512	no
Cardiovascular Diseases	7.686e-05	7.296e-05	0.94934028	0.278632478632479	0.984959148595512	no
Signaling Molecules and Interaction	1.28e-05	1.225e-05	0.95747206	0.720901320901321	0.984959148595512	no
Cell Communication	7.39e-06	7.88e-06	1.06726449	0.645376845376845	0.984959148595512	no
Sensory System	3e-08	1e-08	0.36885658	0.278632478632479	0.984959148595512	no
