# Supplementary material for: Effects of a High-Fat Diet on Intestinal and Gonadal Metabolism in Female and Male Sea Cucumber Apostichopus japonicus
Source: Biology (Basel). 2023 Jan 29;12(2):212. doi: 10.3390/biology12020212 (PMC9953091; doi:10.3390/biology12020212)
Supplement: Supplementary file 1 [file biology-12-00212-s001.zip › 16s rDNA SEQ/4.Tax4Fun/pathway_diff_L2/CM_vs_HM.data4plot.xls]

id	variable	value	group
Membrane Transport	CM_1	0.149075887624183	CM
Amino Acid Metabolism	CM_1	0.130191401363811	CM
Carbohydrate Metabolism	CM_1	0.130153110880004	CM
Metabolism of Cofactors and Vitamins	CM_1	0.0697310472395548	CM
Energy Metabolism	CM_1	0.0667966924184497	CM
Signal Transduction	CM_1	0.062301102257099	CM
Nucleotide Metabolism	CM_1	0.0574590408129045	CM
Translation	CM_1	0.045733257145319	CM
Xenobiotics Biodegradation and Metabolism	CM_1	0.0402744837491834	CM
Replication and Repair	CM_1	0.03985384928625	CM
Lipid Metabolism	CM_1	0.035216515799711	CM
Metabolism of Other Amino Acids	CM_1	0.0275276037360691	CM
Metabolism of Terpenoids and Polyketides	CM_1	0.0251813201127743	CM
Glycan Biosynthesis and Metabolism	CM_1	0.0230087637411879	CM
Folding, Sorting and Degradation	CM_1	0.0222877841434648	CM
Cell Motility	CM_1	0.0171324331108917	CM
Infectious Diseases	CM_1	0.0162930115503737	CM
Cell Growth and Death	CM_1	0.0140852919669141	CM
Biosynthesis of Other Secondary Metabolites	CM_1	0.00878992324145523	CM
Endocrine System	CM_1	0.00331184594546392	CM
Transport and Catabolism	CM_1	0.00314530793921762	CM
Environmental Adaptation	CM_1	0.00221164572759786	CM
Cancers	CM_1	0.00206841974113156	CM
Neurodegenerative Diseases	CM_1	0.00188649211246468	CM
Transcription	CM_1	0.00197182101486354	CM
Nervous System	CM_1	0.00123065318089593	CM
Immune System	CM_1	0.000702262569220968	CM
Digestive System	CM_1	0.000769224336215006	CM
Endocrine and Metabolic Diseases	CM_1	0.000540265785663528	CM
Immune Diseases	CM_1	0.000442890594374714	CM
Substance Dependence	CM_1	0.000256585024667212	CM
Excretory System	CM_1	0.000156210046629838	CM
Circulatory System	CM_1	0.000116391777303259	CM
Cardiovascular Diseases	CM_1	7.78465358601653e-05	CM
Signaling Molecules and Interaction	CM_1	1.27724074716814e-05	CM
Cell Communication	CM_1	7.57217834360266e-06	CM
Sensory System	CM_1	4.2275836432968e-09	CM
Membrane Transport	CM_2	0.138793848721799	CM
Amino Acid Metabolism	CM_2	0.123636852488519	CM
Carbohydrate Metabolism	CM_2	0.129297045839664	CM
Metabolism of Cofactors and Vitamins	CM_2	0.0696118672077266	CM
Energy Metabolism	CM_2	0.0649240576380965	CM
Signal Transduction	CM_2	0.070664020598684	CM
Nucleotide Metabolism	CM_2	0.0578475100559096	CM
Translation	CM_2	0.0466857567633819	CM
Xenobiotics Biodegradation and Metabolism	CM_2	0.0361042376764086	CM
Replication and Repair	CM_2	0.0422976081118104	CM
Lipid Metabolism	CM_2	0.0351897197334395	CM
Metabolism of Other Amino Acids	CM_2	0.0274347710384871	CM
Metabolism of Terpenoids and Polyketides	CM_2	0.0237215808813501	CM
Glycan Biosynthesis and Metabolism	CM_2	0.0251202100552357	CM
Folding, Sorting and Degradation	CM_2	0.0238106554587861	CM
Cell Motility	CM_2	0.021229075179947	CM
Infectious Diseases	CM_2	0.0208627309526086	CM
Cell Growth and Death	CM_2	0.0146492400955788	CM
Biosynthesis of Other Secondary Metabolites	CM_2	0.00826529637294825	CM
Endocrine System	CM_2	0.00344888586867855	CM
Transport and Catabolism	CM_2	0.00312065323373347	CM
Environmental Adaptation	CM_2	0.00236258318856648	CM
Cancers	CM_2	0.00189445798468653	CM
Neurodegenerative Diseases	CM_2	0.00217959595801371	CM
Transcription	CM_2	0.00202268631230224	CM
Nervous System	CM_2	0.00115185880220141	CM
Immune System	CM_2	0.000768034381221665	CM
Digestive System	CM_2	0.00120118818136018	CM
Endocrine and Metabolic Diseases	CM_2	0.000574152648061168	CM
Immune Diseases	CM_2	0.000499566243566745	CM
Substance Dependence	CM_2	0.00025068345049162	CM
Excretory System	CM_2	0.000160374463746723	CM
Circulatory System	CM_2	0.000117671604291698	CM
Cardiovascular Diseases	CM_2	7.78427778300303e-05	CM
Signaling Molecules and Interaction	CM_2	1.63377993430897e-05	CM
Cell Communication	CM_2	7.8831137018101e-06	CM
Sensory System	CM_2	4.08312630621447e-10	CM
Membrane Transport	CM_3	0.14341648115777	CM
Amino Acid Metabolism	CM_3	0.124235225610228	CM
Carbohydrate Metabolism	CM_3	0.132248113123698	CM
Metabolism of Cofactors and Vitamins	CM_3	0.0688826380731883	CM
Energy Metabolism	CM_3	0.0634551483775756	CM
Signal Transduction	CM_3	0.0640424349412525	CM
Nucleotide Metabolism	CM_3	0.0596654361727175	CM
Translation	CM_3	0.0488765433227787	CM
Xenobiotics Biodegradation and Metabolism	CM_3	0.0365917767933685	CM
Replication and Repair	CM_3	0.0435192638162113	CM
Lipid Metabolism	CM_3	0.0353518982411855	CM
Metabolism of Other Amino Acids	CM_3	0.0272090616468578	CM
Metabolism of Terpenoids and Polyketides	CM_3	0.024471537248735	CM
Glycan Biosynthesis and Metabolism	CM_3	0.0255781520480502	CM
Folding, Sorting and Degradation	CM_3	0.0236564807386237	CM
Cell Motility	CM_3	0.017356978394972	CM
Infectious Diseases	CM_3	0.0195206911622513	CM
Cell Growth and Death	CM_3	0.0139098543722809	CM
Biosynthesis of Other Secondary Metabolites	CM_3	0.00854020304669302	CM
Endocrine System	CM_3	0.00336640251980101	CM
Transport and Catabolism	CM_3	0.00308393692035638	CM
Environmental Adaptation	CM_3	0.00225210384560332	CM
Cancers	CM_3	0.00185806076462497	CM
Neurodegenerative Diseases	CM_3	0.002082009078783	CM
Transcription	CM_3	0.00212133393143966	CM
Nervous System	CM_3	0.00112185790633549	CM
Immune System	CM_3	0.000803650340466604	CM
Digestive System	CM_3	0.00112188786880703	CM
Endocrine and Metabolic Diseases	CM_3	0.000580623566600322	CM
Immune Diseases	CM_3	0.000495029269705036	CM
Substance Dependence	CM_3	0.000224533175366308	CM
Excretory System	CM_3	0.000159683046696	CM
Circulatory System	CM_3	0.000106090359072301	CM
Cardiovascular Diseases	CM_3	7.25710873833642e-05	CM
Signaling Molecules and Interaction	CM_3	1.40290112869987e-05	CM
Cell Communication	CM_3	8.82592895120717e-06	CM
Sensory System	CM_3	2.02378920246569e-09	CM
Membrane Transport	CM_4	0.140930850130165	CM
Amino Acid Metabolism	CM_4	0.123562563865866	CM
Carbohydrate Metabolism	CM_4	0.123644803928365	CM
Metabolism of Cofactors and Vitamins	CM_4	0.0713084665111998	CM
Energy Metabolism	CM_4	0.0692605540954374	CM
Signal Transduction	CM_4	0.0629460926341346	CM
Nucleotide Metabolism	CM_4	0.0562138548283031	CM
Translation	CM_4	0.051645368460661	CM
Xenobiotics Biodegradation and Metabolism	CM_4	0.03764751634513	CM
Replication and Repair	CM_4	0.0436528451333514	CM
Lipid Metabolism	CM_4	0.0344840932139219	CM
Metabolism of Other Amino Acids	CM_4	0.0271121350136525	CM
Metabolism of Terpenoids and Polyketides	CM_4	0.0250493774764603	CM
Glycan Biosynthesis and Metabolism	CM_4	0.0261885861257426	CM
Folding, Sorting and Degradation	CM_4	0.0235189798669624	CM
Cell Motility	CM_4	0.0225179720298356	CM
Infectious Diseases	CM_4	0.0171489076811818	CM
Cell Growth and Death	CM_4	0.0153515511355894	CM
Biosynthesis of Other Secondary Metabolites	CM_4	0.00812816095489097	CM
Endocrine System	CM_4	0.00317425123152856	CM
Transport and Catabolism	CM_4	0.00294848287315099	CM
Environmental Adaptation	CM_4	0.0026596184298018	CM
Cancers	CM_4	0.00220419098035643	CM
Neurodegenerative Diseases	CM_4	0.00205022330912563	CM
Transcription	CM_4	0.00227526691329181	CM
Nervous System	CM_4	0.00129222005098873	CM
Immune System	CM_4	0.000686998453927901	CM
Digestive System	CM_4	0.000701104224443884	CM
Endocrine and Metabolic Diseases	CM_4	0.000555135320902362	CM
Immune Diseases	CM_4	0.000387802540243132	CM
Substance Dependence	CM_4	0.000360326633910416	CM
Excretory System	CM_4	0.000138117109522493	CM
Circulatory System	CM_4	0.000159508663146605	CM
Cardiovascular Diseases	CM_4	7.731352807265e-05	CM
Signaling Molecules and Interaction	CM_4	1.10127058614165e-05	CM
Cell Communication	CM_4	6.40558056966198e-06	CM
Sensory System	CM_4	3.55792942779804e-09	CM
Membrane Transport	CM_5	0.142613563090355	CM
Amino Acid Metabolism	CM_5	0.12478200078408	CM
Carbohydrate Metabolism	CM_5	0.126122892079826	CM
Metabolism of Cofactors and Vitamins	CM_5	0.0704986325170937	CM
Energy Metabolism	CM_5	0.0678460747336536	CM
Signal Transduction	CM_5	0.0638802543992354	CM
Nucleotide Metabolism	CM_5	0.0569536654228338	CM
Translation	CM_5	0.0498113104617197	CM
Xenobiotics Biodegradation and Metabolism	CM_5	0.0380478866155327	CM
Replication and Repair	CM_5	0.0429428698451901	CM
Lipid Metabolism	CM_5	0.0347661942930228	CM
Metabolism of Other Amino Acids	CM_5	0.0270794330941533	CM
Metabolism of Terpenoids and Polyketides	CM_5	0.024756394467671	CM
Glycan Biosynthesis and Metabolism	CM_5	0.0253018410748344	CM
Folding, Sorting and Degradation	CM_5	0.0233134659801248	CM
Cell Motility	CM_5	0.0207621342443528	CM
Infectious Diseases	CM_5	0.01767159243369	CM
Cell Growth and Death	CM_5	0.0151658192906262	CM
Biosynthesis of Other Secondary Metabolites	CM_5	0.00832961414241742	CM
Endocrine System	CM_5	0.00320542431201328	CM
Transport and Catabolism	CM_5	0.00297199386886718	CM
Environmental Adaptation	CM_5	0.00248612185603981	CM
Cancers	CM_5	0.00211439141065645	CM
Neurodegenerative Diseases	CM_5	0.00201222996844291	CM
Transcription	CM_5	0.00217970449310534	CM
Nervous System	CM_5	0.00123528975373056	CM
Immune System	CM_5	0.00069839911255631	CM
Digestive System	CM_5	0.000790241063729245	CM
Endocrine and Metabolic Diseases	CM_5	0.000560680779045432	CM
Immune Diseases	CM_5	0.000407153515267876	CM
Substance Dependence	CM_5	0.000313664872198547	CM
Excretory System	CM_5	0.000143300712287171	CM
Circulatory System	CM_5	0.000141195825446758	CM
Cardiovascular Diseases	CM_5	7.75100200880552e-05	CM
Signaling Molecules and Interaction	CM_5	1.13672752132949e-05	CM
Cell Communication	CM_5	6.31972004517368e-06	CM
Sensory System	CM_5	1.861852312462e-09	CM
Membrane Transport	CM_6	0.149131378998051	CM
Amino Acid Metabolism	CM_6	0.130086241167753	CM
Carbohydrate Metabolism	CM_6	0.125148334059339	CM
Metabolism of Cofactors and Vitamins	CM_6	0.0708463368975967	CM
Energy Metabolism	CM_6	0.069288289450723	CM
Signal Transduction	CM_6	0.0633881063283836	CM
Nucleotide Metabolism	CM_6	0.0561300190906539	CM
Translation	CM_6	0.0470206879407981	CM
Xenobiotics Biodegradation and Metabolism	CM_6	0.0396676442404672	CM
Replication and Repair	CM_6	0.0397581128552192	CM
Lipid Metabolism	CM_6	0.0341897700749138	CM
Metabolism of Other Amino Acids	CM_6	0.0276015514708602	CM
Metabolism of Terpenoids and Polyketides	CM_6	0.0235870255837975	CM
Glycan Biosynthesis and Metabolism	CM_6	0.0234186216196026	CM
Folding, Sorting and Degradation	CM_6	0.022272491516587	CM
Cell Motility	CM_6	0.0205956824649199	CM
Infectious Diseases	CM_6	0.0154318928052968	CM
Cell Growth and Death	CM_6	0.0149916660038039	CM
Biosynthesis of Other Secondary Metabolites	CM_6	0.00841333786500113	CM
Endocrine System	CM_6	0.00314221498746141	CM
Transport and Catabolism	CM_6	0.00304899504441982	CM
Environmental Adaptation	CM_6	0.00245674596665794	CM
Cancers	CM_6	0.00223554998231903	CM
Neurodegenerative Diseases	CM_6	0.00193193918837176	CM
Transcription	CM_6	0.00203284130941912	CM
Nervous System	CM_6	0.001292310365864	CM
Immune System	CM_6	0.000660346680216166	CM
Digestive System	CM_6	0.000609442980144984	CM
Endocrine and Metabolic Diseases	CM_6	0.000524997062151374	CM
Immune Diseases	CM_6	0.000389933469021224	CM
Substance Dependence	CM_6	0.000320501692590467	CM
Excretory System	CM_6	0.000140201024529715	CM
Circulatory System	CM_6	0.000147567382162105	CM
Cardiovascular Diseases	CM_6	8.41835042622457e-05	CM
Signaling Molecules and Interaction	CM_6	1.01012988944998e-05	CM
Cell Communication	CM_6	5.71086371054089e-06	CM
Sensory System	CM_6	1.13629022059356e-09	CM
Membrane Transport	CM_7	0.142805617635082	CM
Amino Acid Metabolism	CM_7	0.130075311112007	CM
Carbohydrate Metabolism	CM_7	0.126960399837467	CM
Metabolism of Cofactors and Vitamins	CM_7	0.0703464185966636	CM
Energy Metabolism	CM_7	0.0678953564571845	CM
Signal Transduction	CM_7	0.0651832309822536	CM
Nucleotide Metabolism	CM_7	0.0574435602783798	CM
Translation	CM_7	0.0466643593438679	CM
Xenobiotics Biodegradation and Metabolism	CM_7	0.0395848586789777	CM
Replication and Repair	CM_7	0.0415156268679112	CM
Lipid Metabolism	CM_7	0.0350385554947668	CM
Metabolism of Other Amino Acids	CM_7	0.0269865258925881	CM
Metabolism of Terpenoids and Polyketides	CM_7	0.0254963871168875	CM
Glycan Biosynthesis and Metabolism	CM_7	0.023863969820388	CM
Folding, Sorting and Degradation	CM_7	0.0226819723785263	CM
Cell Motility	CM_7	0.0176255378342953	CM
Infectious Diseases	CM_7	0.0165659149391337	CM
Cell Growth and Death	CM_7	0.0147316261816385	CM
Biosynthesis of Other Secondary Metabolites	CM_7	0.00938562464944383	CM
Endocrine System	CM_7	0.0033241313660887	CM
Transport and Catabolism	CM_7	0.00300226699698331	CM
Environmental Adaptation	CM_7	0.00224146833710451	CM
Cancers	CM_7	0.00198084580745502	CM
Neurodegenerative Diseases	CM_7	0.00179072287119416	CM
Transcription	CM_7	0.00201011114658263	CM
Nervous System	CM_7	0.00130765050781496	CM
Immune System	CM_7	0.000674444939503547	CM
Digestive System	CM_7	0.00118055429323176	CM
Endocrine and Metabolic Diseases	CM_7	0.000539300995604583	CM
Immune Diseases	CM_7	0.000437392944259594	CM
Substance Dependence	CM_7	0.000274640490030891	CM
Excretory System	CM_7	0.000169579735604962	CM
Circulatory System	CM_7	0.000117475878474289	CM
Cardiovascular Diseases	CM_7	7.60768789227848e-05	CM
Signaling Molecules and Interaction	CM_7	1.47426146240865e-05	CM
Cell Communication	CM_7	8.39640614435525e-06	CM
Sensory System	CM_7	1.92269147680397e-07	CM
Membrane Transport	CM_8	0.147709960120504	CM
Amino Acid Metabolism	CM_8	0.127709892672509	CM
Carbohydrate Metabolism	CM_8	0.13110897822033	CM
Metabolism of Cofactors and Vitamins	CM_8	0.0695033610228781	CM
Energy Metabolism	CM_8	0.0659440778473299	CM
Signal Transduction	CM_8	0.0608990469861038	CM
Nucleotide Metabolism	CM_8	0.0590468694526487	CM
Translation	CM_8	0.0481303231120662	CM
Xenobiotics Biodegradation and Metabolism	CM_8	0.0390003999182211	CM
Replication and Repair	CM_8	0.0420564857054386	CM
Lipid Metabolism	CM_8	0.0351801243364363	CM
Metabolism of Other Amino Acids	CM_8	0.0270959960723737	CM
Metabolism of Terpenoids and Polyketides	CM_8	0.0249846503116436	CM
Glycan Biosynthesis and Metabolism	CM_8	0.0241728582740159	CM
Folding, Sorting and Degradation	CM_8	0.0228689388965242	CM
Cell Motility	CM_8	0.0160364186275559	CM
Infectious Diseases	CM_8	0.0168812697520181	CM
Cell Growth and Death	CM_8	0.014142332911934	CM
Biosynthesis of Other Secondary Metabolites	CM_8	0.00873392478195837	CM
Endocrine System	CM_8	0.00328970259542284	CM
Transport and Catabolism	CM_8	0.00303271572115527	CM
Environmental Adaptation	CM_8	0.00219820790182247	CM
Cancers	CM_8	0.00196033949314907	CM
Neurodegenerative Diseases	CM_8	0.00186005191797304	CM
Transcription	CM_8	0.00208212206393186	CM
Nervous System	CM_8	0.00117237208900874	CM
Immune System	CM_8	0.000742271822273923	CM
Digestive System	CM_8	0.000860864450452251	CM
Endocrine and Metabolic Diseases	CM_8	0.000561287131241398	CM
Immune Diseases	CM_8	0.00044820744640991	CM
Substance Dependence	CM_8	0.000228378915050336	CM
Excretory System	CM_8	0.000159249361735367	CM
Circulatory System	CM_8	0.000107500176167462	CM
Cardiovascular Diseases	CM_8	7.15187576208624e-05	CM
Signaling Molecules and Interaction	CM_8	1.19975702974574e-05	CM
Cell Communication	CM_8	7.97460971108821e-06	CM
Sensory System	CM_8	6.03280734376698e-09	CM
Membrane Transport	HM_1	0.156881976948766	HM
Amino Acid Metabolism	HM_1	0.138796636776407	HM
Carbohydrate Metabolism	HM_1	0.124427730847283	HM
Metabolism of Cofactors and Vitamins	HM_1	0.0712427335478486	HM
Energy Metabolism	HM_1	0.0712938305657906	HM
Signal Transduction	HM_1	0.0643763564424757	HM
Nucleotide Metabolism	HM_1	0.0543426941060208	HM
Translation	HM_1	0.0410610445139616	HM
Xenobiotics Biodegradation and Metabolism	HM_1	0.0432040933757983	HM
Replication and Repair	HM_1	0.0341240851558501	HM
Lipid Metabolism	HM_1	0.0340635747816786	HM
Metabolism of Other Amino Acids	HM_1	0.028354520245738	HM
Metabolism of Terpenoids and Polyketides	HM_1	0.0232810227224721	HM
Glycan Biosynthesis and Metabolism	HM_1	0.0198292510110167	HM
Folding, Sorting and Degradation	HM_1	0.0206137299091606	HM
Cell Motility	HM_1	0.0199210074740308	HM
Infectious Diseases	HM_1	0.0124348101416194	HM
Cell Growth and Death	HM_1	0.0143787522242607	HM
Biosynthesis of Other Secondary Metabolites	HM_1	0.00865077991232108	HM
Endocrine System	HM_1	0.0032334237798439	HM
Transport and Catabolism	HM_1	0.00327800159179987	HM
Environmental Adaptation	HM_1	0.00232305085969437	HM
Cancers	HM_1	0.00240601312607872	HM
Neurodegenerative Diseases	HM_1	0.00180863170848831	HM
Transcription	HM_1	0.0017337900928599	HM
Nervous System	HM_1	0.00139341801495758	HM
Immune System	HM_1	0.000595525694893562	HM
Digestive System	HM_1	0.000366043630453573	HM
Endocrine and Metabolic Diseases	HM_1	0.000464948843311743	HM
Immune Diseases	HM_1	0.000388163083544644	HM
Substance Dependence	HM_1	0.000330452143043552	HM
Excretory System	HM_1	0.000142413521462611	HM
Circulatory System	HM_1	0.000148631850760219	HM
Cardiovascular Diseases	HM_1	9.51531626107728e-05	HM
Signaling Molecules and Interaction	HM_1	9.8102202007317e-06	HM
Cell Communication	HM_1	4.94513860564163e-06	HM
Sensory System	HM_1	2.50243752562733e-10	HM
Membrane Transport	HM_2	0.154553218553065	HM
Amino Acid Metabolism	HM_2	0.137474126832057	HM
Carbohydrate Metabolism	HM_2	0.125466747241819	HM
Metabolism of Cofactors and Vitamins	HM_2	0.0709299399266478	HM
Energy Metabolism	HM_2	0.07002273356232	HM
Signal Transduction	HM_2	0.0694924007216612	HM
Nucleotide Metabolism	HM_2	0.0540209335555659	HM
Translation	HM_2	0.0392984618177848	HM
Xenobiotics Biodegradation and Metabolism	HM_2	0.0414268845167195	HM
Replication and Repair	HM_2	0.0334962920290279	HM
Lipid Metabolism	HM_2	0.0338789449542357	HM
Metabolism of Other Amino Acids	HM_2	0.0285576005496687	HM
Metabolism of Terpenoids and Polyketides	HM_2	0.0226171813136431	HM
Glycan Biosynthesis and Metabolism	HM_2	0.0201117808995305	HM
Folding, Sorting and Degradation	HM_2	0.0208082517563523	HM
Cell Motility	HM_2	0.0217073097568182	HM
Infectious Diseases	HM_2	0.014818118591814	HM
Cell Growth and Death	HM_2	0.0138631649777685	HM
Biosynthesis of Other Secondary Metabolites	HM_2	0.00838522371787258	HM
Endocrine System	HM_2	0.00337046563112283	HM
Transport and Catabolism	HM_2	0.00333334548527319	HM
Environmental Adaptation	HM_2	0.00234419019052184	HM
Cancers	HM_2	0.00234220630023116	HM
Neurodegenerative Diseases	HM_2	0.00193743928625831	HM
Transcription	HM_2	0.00164172717335005	HM
Nervous System	HM_2	0.0013731379139735	HM
Immune System	HM_2	0.000618789279397165	HM
Digestive System	HM_2	0.000500711886548657	HM
Endocrine and Metabolic Diseases	HM_2	0.000456673043266362	HM
Immune Diseases	HM_2	0.000432864419268301	HM
Substance Dependence	HM_2	0.000322442162615696	HM
Excretory System	HM_2	0.000144716182580799	HM
Circulatory System	HM_2	0.000140890447723403	HM
Cardiovascular Diseases	HM_2	9.54342212496272e-05	HM
Signaling Molecules and Interaction	HM_2	1.09982839587959e-05	HM
Cell Communication	HM_2	5.73416317301939e-06	HM
Sensory System	HM_2	2.56779379264646e-10	HM
Membrane Transport	HM_3	0.160616272419488	HM
Amino Acid Metabolism	HM_3	0.142042829465951	HM
Carbohydrate Metabolism	HM_3	0.124702259956412	HM
Metabolism of Cofactors and Vitamins	HM_3	0.0711852355269937	HM
Energy Metabolism	HM_3	0.0712422093440113	HM
Signal Transduction	HM_3	0.0654743013943885	HM
Nucleotide Metabolism	HM_3	0.0542497877573652	HM
Translation	HM_3	0.0389238724546192	HM
Xenobiotics Biodegradation and Metabolism	HM_3	0.0435572046822323	HM
Replication and Repair	HM_3	0.0321302029314247	HM
Lipid Metabolism	HM_3	0.0336918203663626	HM
Metabolism of Other Amino Acids	HM_3	0.0286453541711735	HM
Metabolism of Terpenoids and Polyketides	HM_3	0.0223138646229511	HM
Glycan Biosynthesis and Metabolism	HM_3	0.0187504890290543	HM
Folding, Sorting and Degradation	HM_3	0.0201286349726578	HM
Cell Motility	HM_3	0.019620445489325	HM
Infectious Diseases	HM_3	0.0116455185962613	HM
Cell Growth and Death	HM_3	0.0137607378286641	HM
Biosynthesis of Other Secondary Metabolites	HM_3	0.00864240028242074	HM
Endocrine System	HM_3	0.0032898473265164	HM
Transport and Catabolism	HM_3	0.0033765271333903	HM
Environmental Adaptation	HM_3	0.00226604254829612	HM
Cancers	HM_3	0.00243986394403028	HM
Neurodegenerative Diseases	HM_3	0.00179969411597351	HM
Transcription	HM_3	0.00161633847817978	HM
Nervous System	HM_3	0.00141651541309026	HM
Immune System	HM_3	0.000599762691415708	HM
Digestive System	HM_3	0.000302615462778093	HM
Endocrine and Metabolic Diseases	HM_3	0.000437940053041179	HM
Immune Diseases	HM_3	0.000403519687717984	HM
Substance Dependence	HM_3	0.000326685124702953	HM
Excretory System	HM_3	0.000142927952973052	HM
Circulatory System	HM_3	0.000145521686381535	HM
Cardiovascular Diseases	HM_3	0.000100237746182228	HM
Signaling Molecules and Interaction	HM_3	9.05358937493635e-06	HM
Cell Communication	HM_3	4.6688736262141e-06	HM
Sensory System	HM_3	1.02775913933743e-10	HM
Membrane Transport	HM_4	0.16128235222683	HM
Amino Acid Metabolism	HM_4	0.142928107844326	HM
Carbohydrate Metabolism	HM_4	0.124633274845271	HM
Metabolism of Cofactors and Vitamins	HM_4	0.0712554644868798	HM
Energy Metabolism	HM_4	0.0712580221398235	HM
Signal Transduction	HM_4	0.0658302423777687	HM
Nucleotide Metabolism	HM_4	0.054258861728744	HM
Translation	HM_4	0.0384947371936136	HM
Xenobiotics Biodegradation and Metabolism	HM_4	0.0435393230961073	HM
Replication and Repair	HM_4	0.0316415479498801	HM
Lipid Metabolism	HM_4	0.033581001288474	HM
Metabolism of Other Amino Acids	HM_4	0.0287424587040738	HM
Metabolism of Terpenoids and Polyketides	HM_4	0.0220917993271696	HM
Glycan Biosynthesis and Metabolism	HM_4	0.0185759664220811	HM
Folding, Sorting and Degradation	HM_4	0.0200488107947885	HM
Cell Motility	HM_4	0.0196603395198406	HM
Infectious Diseases	HM_4	0.0113278891216418	HM
Cell Growth and Death	HM_4	0.0134527100107826	HM
Biosynthesis of Other Secondary Metabolites	HM_4	0.00861617669872314	HM
Endocrine System	HM_4	0.00333714862067109	HM
Transport and Catabolism	HM_4	0.00342779410475935	HM
Environmental Adaptation	HM_4	0.002262796945024	HM
Cancers	HM_4	0.00245246808774757	HM
Neurodegenerative Diseases	HM_4	0.00181193473781251	HM
Transcription	HM_4	0.00159414661364053	HM
Nervous System	HM_4	0.00142990779536523	HM
Immune System	HM_4	0.000607327103431512	HM
Digestive System	HM_4	0.000282307288374528	HM
Endocrine and Metabolic Diseases	HM_4	0.000427470703566047	HM
Immune Diseases	HM_4	0.000413463440143212	HM
Substance Dependence	HM_4	0.000330741755537385	HM
Excretory System	HM_4	0.000143084881138219	HM
Circulatory System	HM_4	0.000145787656887292	HM
Cardiovascular Diseases	HM_4	0.000101918902670994	HM
Signaling Molecules and Interaction	HM_4	9.26476843162403e-06	HM
Cell Communication	HM_4	4.63500591744278e-06	HM
Sensory System	HM_4	6.19895722406235e-10	HM
Membrane Transport	HM_5	0.159817281833337	HM
Amino Acid Metabolism	HM_5	0.141686977673063	HM
Carbohydrate Metabolism	HM_5	0.124643730520663	HM
Metabolism of Cofactors and Vitamins	HM_5	0.071233507044777	HM
Energy Metabolism	HM_5	0.0711800914975709	HM
Signal Transduction	HM_5	0.0660494376619518	HM
Nucleotide Metabolism	HM_5	0.0542503598949399	HM
Translation	HM_5	0.0389158821333907	HM
Xenobiotics Biodegradation and Metabolism	HM_5	0.043308993731348	HM
Replication and Repair	HM_5	0.0322428786053521	HM
Lipid Metabolism	HM_5	0.0337028846481621	HM
Metabolism of Other Amino Acids	HM_5	0.0286560071705061	HM
Metabolism of Terpenoids and Polyketides	HM_5	0.0223048832732443	HM
Glycan Biosynthesis and Metabolism	HM_5	0.0188769235541021	HM
Folding, Sorting and Degradation	HM_5	0.0202207562883664	HM
Cell Motility	HM_5	0.0198967120302454	HM
Infectious Diseases	HM_5	0.0119151868940372	HM
Cell Growth and Death	HM_5	0.0137259444923085	HM
Biosynthesis of Other Secondary Metabolites	HM_5	0.00860029568473154	HM
Endocrine System	HM_5	0.00331975582455329	HM
Transport and Catabolism	HM_5	0.00338663242068323	HM
Environmental Adaptation	HM_5	0.00227481577931403	HM
Cancers	HM_5	0.00242962314294914	HM
Neurodegenerative Diseases	HM_5	0.00181736696071522	HM
Transcription	HM_5	0.00161964695226802	HM
Nervous System	HM_5	0.00141490067786564	HM
Immune System	HM_5	0.000604440762944532	HM
Digestive System	HM_5	0.000325407938065304	HM
Endocrine and Metabolic Diseases	HM_5	0.000438448172302943	HM
Immune Diseases	HM_5	0.000410875058781047	HM
Substance Dependence	HM_5	0.000327323418557205	HM
Excretory System	HM_5	0.000143373117257023	HM
Circulatory System	HM_5	0.000145104491498631	HM
Cardiovascular Diseases	HM_5	0.00010001457922739	HM
Signaling Molecules and Interaction	HM_5	1.00103729316701e-05	HM
Cell Communication	HM_5	4.73756399882277e-06	HM
Sensory System	HM_5	1.65186247767691e-09	HM
Membrane Transport	HM_6	0.158984906797551	HM
Amino Acid Metabolism	HM_6	0.140300466505987	HM
Carbohydrate Metabolism	HM_6	0.124791703411616	HM
Metabolism of Cofactors and Vitamins	HM_6	0.0710742664245536	HM
Energy Metabolism	HM_6	0.0712975575212633	HM
Signal Transduction	HM_6	0.0656975906341523	HM
Nucleotide Metabolism	HM_6	0.0542764589336529	HM
Translation	HM_6	0.0396307163494053	HM
Xenobiotics Biodegradation and Metabolism	HM_6	0.0431970693646626	HM
Replication and Repair	HM_6	0.033016037028291	HM
Lipid Metabolism	HM_6	0.033668858378794	HM
Metabolism of Other Amino Acids	HM_6	0.02846218082402	HM
Metabolism of Terpenoids and Polyketides	HM_6	0.0223546415815915	HM
Glycan Biosynthesis and Metabolism	HM_6	0.0191824220949066	HM
Folding, Sorting and Degradation	HM_6	0.0203083905868458	HM
Cell Motility	HM_6	0.0199913575914703	HM
Infectious Diseases	HM_6	0.0122663866445729	HM
Cell Growth and Death	HM_6	0.0143151230777896	HM
Biosynthesis of Other Secondary Metabolites	HM_6	0.00864485134663436	HM
Endocrine System	HM_6	0.00321688364602152	HM
Transport and Catabolism	HM_6	0.00329473698588505	HM
Environmental Adaptation	HM_6	0.00228366261701664	HM
Cancers	HM_6	0.00240719509411692	HM
Neurodegenerative Diseases	HM_6	0.00178382148616601	HM
Transcription	HM_6	0.00165659805782707	HM
Nervous System	HM_6	0.00139174003410717	HM
Immune System	HM_6	0.000589061310444049	HM
Digestive System	HM_6	0.000352157426592129	HM
Endocrine and Metabolic Diseases	HM_6	0.000454565392641787	HM
Immune Diseases	HM_6	0.000390625399553915	HM
Substance Dependence	HM_6	0.000318938061380468	HM
Excretory System	HM_6	0.000143099197337967	HM
Circulatory System	HM_6	0.000144874358243418	HM
Cardiovascular Diseases	HM_6	9.69687062507357e-05	HM
Signaling Molecules and Interaction	HM_6	1.0356381815006e-05	HM
Cell Communication	HM_6	4.8062620941473e-06	HM
Sensory System	HM_6	9.98289260902938e-10	HM
Membrane Transport	HM_7	0.160125561691515	HM
Amino Acid Metabolism	HM_7	0.141672776419785	HM
Carbohydrate Metabolism	HM_7	0.124982308101989	HM
Metabolism of Cofactors and Vitamins	HM_7	0.0711380860678538	HM
Energy Metabolism	HM_7	0.0710693445154398	HM
Signal Transduction	HM_7	0.0662066904716882	HM
Nucleotide Metabolism	HM_7	0.0541546121613633	HM
Translation	HM_7	0.0386942489620417	HM
Xenobiotics Biodegradation and Metabolism	HM_7	0.0432652015258246	HM
Replication and Repair	HM_7	0.0320568021152908	HM
Lipid Metabolism	HM_7	0.0336826352622557	HM
Metabolism of Other Amino Acids	HM_7	0.0286658806690496	HM
Metabolism of Terpenoids and Polyketides	HM_7	0.0223412545843094	HM
Glycan Biosynthesis and Metabolism	HM_7	0.0188361279188313	HM
Folding, Sorting and Degradation	HM_7	0.0201590214373285	HM
Cell Motility	HM_7	0.0198955216844715	HM
Infectious Diseases	HM_7	0.0120765032224474	HM
Cell Growth and Death	HM_7	0.0136485704115164	HM
Biosynthesis of Other Secondary Metabolites	HM_7	0.00859673072989077	HM
Endocrine System	HM_7	0.00331273378515201	HM
Transport and Catabolism	HM_7	0.00338322304827735	HM
Environmental Adaptation	HM_7	0.0022707476683454	HM
Cancers	HM_7	0.00242815381202805	HM
Neurodegenerative Diseases	HM_7	0.00182078184262229	HM
Transcription	HM_7	0.00160491227237034	HM
Nervous System	HM_7	0.00141261718854976	HM
Immune System	HM_7	0.000602775056148992	HM
Digestive System	HM_7	0.000323143927511815	HM
Endocrine and Metabolic Diseases	HM_7	0.0004366351224433	HM
Immune Diseases	HM_7	0.000410812175106849	HM
Substance Dependence	HM_7	0.00032549179930901	HM
Excretory System	HM_7	0.000143703483475612	HM
Circulatory System	HM_7	0.000144227104719334	HM
Cardiovascular Diseases	HM_7	9.96880807587674e-05	HM
Signaling Molecules and Interaction	HM_7	8.76937953505183e-06	HM
Cell Communication	HM_7	4.90790864361415e-06	HM
Sensory System	HM_7	3.46135242791265e-09	HM
Membrane Transport	HM_8	0.156795024477348	HM
Amino Acid Metabolism	HM_8	0.137753479136264	HM
Carbohydrate Metabolism	HM_8	0.124652026213054	HM
Metabolism of Cofactors and Vitamins	HM_8	0.0710416606635606	HM
Energy Metabolism	HM_8	0.07130544688732	HM
Signal Transduction	HM_8	0.0646555352813116	HM
Nucleotide Metabolism	HM_8	0.0542211360836031	HM
Translation	HM_8	0.0411685057445832	HM
Xenobiotics Biodegradation and Metabolism	HM_8	0.0429656039227249	HM
Replication and Repair	HM_8	0.0344454977696503	HM
Lipid Metabolism	HM_8	0.0339137374834968	HM
Metabolism of Other Amino Acids	HM_8	0.0282672688429396	HM
Metabolism of Terpenoids and Polyketides	HM_8	0.0228910161630225	HM
Glycan Biosynthesis and Metabolism	HM_8	0.0199462790185515	HM
Folding, Sorting and Degradation	HM_8	0.0206093879073961	HM
Cell Motility	HM_8	0.0201683767152627	HM
Infectious Diseases	HM_8	0.013082177284304	HM
Cell Growth and Death	HM_8	0.0150041849601174	HM
Biosynthesis of Other Secondary Metabolites	HM_8	0.00866873851803455	HM
Endocrine System	HM_8	0.00311539710649694	HM
Transport and Catabolism	HM_8	0.00318326441227392	HM
Environmental Adaptation	HM_8	0.00233133008734153	HM
Cancers	HM_8	0.0023858262061176	HM
Neurodegenerative Diseases	HM_8	0.00178339382484956	HM
Transcription	HM_8	0.0017343906669071	HM
Nervous System	HM_8	0.00136499772836986	HM
Immune System	HM_8	0.000575523454318791	HM
Digestive System	HM_8	0.000406551726113599	HM
Endocrine and Metabolic Diseases	HM_8	0.000478269369023055	HM
Immune Diseases	HM_8	0.000370177119999112	HM
Substance Dependence	HM_8	0.00031916184153798	HM
Excretory System	HM_8	0.000141637838257438	HM
Circulatory System	HM_8	0.000148302392894381	HM
Cardiovascular Diseases	HM_8	9.34149573668737e-05	HM
Signaling Molecules and Interaction	HM_8	9.27034486711196e-06	HM
Cell Communication	HM_8	4.91496679655388e-06	HM
Sensory System	HM_8	4.2117632605778e-09	HM
