# Supplementary material for: Effects of a High-Fat Diet on Intestinal and Gonadal Metabolism in Female and Male Sea Cucumber Apostichopus japonicus
Source: Biology (Basel). 2023 Jan 29;12(2):212. doi: 10.3390/biology12020212 (PMC9953091; doi:10.3390/biology12020212)
Supplement: Supplementary file 1 [file biology-12-00212-s001.zip › 16s rDNA SEQ/4.Tax4Fun/pathway_diff_L2/CM_vs_HM.t-test.diff.xls]

Level_2	CM	HM	fold(HM/CM)	p-value	significant
Membrane Transport	0.1443097	0.15863207	1.09924749	1.63520272550605e-06	yes
Amino Acid Metabolism	0.12678494	0.14033193	1.10685015	1.81835431938066e-07	yes
Carbohydrate Metabolism	0.12808546	0.12478747	0.97425167	0.0186544944430839	yes
Metabolism of Cofactors and Vitamins	0.0700911	0.07113761	1.01493079	0.00736546206034645	yes
Energy Metabolism	0.06692628	0.07108365	1.06211869	0.000625407024053159	yes
Signal Transduction	0.06416304	0.06597282	1.02820601	0.150978623392268	no
Nucleotide Metabolism	0.05759499	0.05422186	0.94143347	0.000118844720779351	yes
Translation	0.04807095	0.03952343	0.82218955	4.15201572770013e-07	yes
Xenobiotics Biodegradation and Metabolism	0.03836485	0.04305805	1.12233063	1.41258758669927e-05	yes
Replication and Repair	0.04194958	0.03289417	0.78413576	5.53572958031626e-09	yes
Lipid Metabolism	0.03492711	0.03377293	0.9669547	3.76357144324043e-05	yes
Metabolism of Other Amino Acids	0.02725588	0.02854391	1.04725674	1.30358828286939e-08	yes
Metabolism of Terpenoids and Polyketides	0.02465603	0.02252446	0.91354748	9.78878700675259e-06	yes
Glycan Biosynthesis and Metabolism	0.02458163	0.01926365	0.78366075	1.80844307783876e-07	yes
Folding, Sorting and Degradation	0.02305135	0.02036212	0.8833377	5.77945373639233e-07	yes
Cell Motility	0.01915703	0.02010763	1.04962172	0.308149884212272	no
Infectious Diseases	0.017547	0.01244582	0.70928494	2.07977917052506e-05	yes
Cell Growth and Death	0.01462842	0.01401865	0.95831579	0.0351022348669331	yes
Biosynthesis of Other Secondary Metabolites	0.00857326	0.00860065	1.0031947	0.854547598871776	no
Endocrine System	0.00328286	0.00327446	0.99744114	0.859828254719087	no
Transport and Catabolism	0.00304429	0.00333294	1.0948156	2.07925125735015e-06	yes
Environmental Adaptation	0.00235856	0.00229458	0.97287232	0.313269811035319	no
Cancers	0.00203953	0.00241142	1.18233923	8.80505702428345e-05	yes
Neurodegenerative Diseases	0.00197416	0.00182038	0.92210601	0.0119263089077859	yes
Transcription	0.00208699	0.00165019	0.79070673	4.12402590142806e-07	yes
Nervous System	0.00122553	0.00139965	1.14208404	0.000126138869014666	yes
Immune System	0.00071705	0.00059915	0.83557604	0.000193216188538114	yes
Digestive System	0.00090431	0.00035737	0.39518092	0.000179120585386145	yes
Endocrine and Metabolic Diseases	0.00055456	0.00044937	0.8103227	1.37430624854577e-08	yes
Immune Diseases	0.0004385	0.00040256	0.91805085	0.0571680110335751	no
Substance Dependence	0.00027866	0.00032515	1.16683249	0.0298919779480131	yes
Excretory System	0.00015334	0.00014312	0.93335103	0.0383324957931072	yes
Circulatory System	0.00012668	0.00014542	1.14795547	0.0327179752312014	yes
Cardiovascular Diseases	7.686e-05	9.785e-05	1.27317832	1.48411291428285e-08	yes
Signaling Molecules and Interaction	1.28e-05	9.69e-06	0.75745236	0.00365237697177842	yes
Cell Communication	7.39e-06	4.92e-06	0.66594936	0.000271318706511164	yes
Sensory System	3e-08	0	0.05461936	0.326674013667134	no
