# Supplementary material for: Effects of a High-Fat Diet on Intestinal and Gonadal Metabolism in Female and Male Sea Cucumber Apostichopus japonicus
Source: Biology (Basel). 2023 Jan 29;12(2):212. doi: 10.3390/biology12020212 (PMC9953091; doi:10.3390/biology12020212)
Supplement: Supplementary file 1 [file biology-12-00212-s001.zip › 16s rDNA SEQ/4.Tax4Fun/pathway_diff_L2/CM_vs_HM.t-test.result]

Level_2	CM	HM	diff	conf_min	conf_max	p-value	q-value
Membrane Transport	0.144309698434739	0.158632074368488	-0.0143223759337489	-0.0178239175802549	-0.0108208342872428	1.63520272550605e-06	6.05025008437239e-06
Amino Acid Metabolism	0.126784936133097	0.14033192508173	-0.0135469889486334	-0.0163820972102509	-0.0107118806870159	1.81835431938066e-07	1.12131849695141e-06
Carbohydrate Metabolism	0.128085459746087	0.124787472642263	0.00329798710382324	0.00073445662351535	0.00586151758413114	0.0186544944430839	0.0265467805536194
Metabolism of Cofactors and Vitamins	0.0700910960082377	0.0711376117111394	-0.00104651570290165	-0.00171448414579589	-0.000378547260007418	0.00736546206034645	0.0113550873430341
Energy Metabolism	0.0669262813773063	0.0710836545041924	-0.00415737312688615	-0.00589307487067992	-0.00242167138309237	0.000625407024053159	0.0010518209040894
Signal Transduction	0.0641630361408933	0.0659728193731748	-0.00180978323228144	-0.00439386696730202	0.000774300502739144	0.150978623392268	0.17456903329731
Nucleotide Metabolism	0.0575949945142939	0.0542218555276569	0.00337313898663697	0.00232619340970846	0.00442008456356548	0.000118844720779351	0.000258662039343293
Translation	0.0480709508188241	0.039523433646175	0.00854751717264905	0.00681252650678933	0.0102825078385088	4.15201572770013e-07	1.92030727406131e-06
Xenobiotics Biodegradation and Metabolism	0.0383648505021612	0.0430580467769272	-0.00469319627476604	-0.00600927412454809	-0.00337711842498399	1.41258758669927e-05	4.02044159291331e-05
Replication and Repair	0.0419495827026728	0.0328941679480959	0.0090554147545769	0.00765127470075061	0.0104595548084032	5.53572958031626e-09	1.37280444571164e-07
Lipid Metabolism	0.0349271088984247	0.0337729321454324	0.00115417675299227	0.000802610738890419	0.00150574276709411	3.76357144324043e-05	9.28347622665973e-05
Metabolism of Other Amino Acids	0.0272558847456302	0.0285439088971462	-0.00128802415151594	-0.00150718270121449	-0.00106886560181738	1.30358828286939e-08	1.37280444571164e-07
Metabolism of Terpenoids and Polyketides	0.0246560341499149	0.0225244579485505	0.00213157620136446	0.0015176975687531	0.00274545483397583	9.78878700675259e-06	3.01820932708205e-05
Glycan Biosynthesis and Metabolism	0.0245816253448822	0.0192636549935093	0.0053179703513729	0.00431885880382209	0.0063170818989237	1.80844307783876e-07	1.12131849695141e-06
Folding, Sorting and Degradation	0.0230513461224499	0.020362122956612	0.00268922316583791	0.0021610073258952	0.00321743900578062	5.77945373639233e-07	2.37599764718351e-06
Cell Motility	0.0191570289858463	0.0201076337826831	-0.000950604796836788	-0.0029621425989306	0.00106093300525702	0.308149884212272	0.3409112649502
Infectious Diseases	0.0175470014095692	0.0124458238120872	0.005101177597482	0.00347636935728827	0.00672598583767573	2.07977917052506e-05	5.49655923638766e-05
Cell Growth and Death	0.0146284227447957	0.014018648497901	0.00060977424689475	4.91320211565003e-05	0.001170416472633	0.0351022348669331	0.0447856100026388
Biosynthesis of Other Secondary Metabolites	0.00857326063185103	0.0086006496113286	-2.73889794775682e-05	-0.000362688621788343	0.000307910662833206	0.854547598871776	0.859828254719087
Endocrine System	0.00328285735330728	0.00327445696504725	8.40038826003652e-06	-9.2150144383215e-05	0.000108950920903288	0.859828254719087	0.859828254719087
Transport and Catabolism	0.00304429407473551	0.00333294064779278	-0.000288646573057277	-0.000368349373651436	-0.000208943772463119	2.07925125735015e-06	6.9938451383596e-06
Environmental Adaptation	0.00235856190664927	0.00229457958694424	6.39823197050326e-05	-7.39990789453739e-05	0.000201963718355439	0.313269811035319	0.3409112649502
Cancers	0.00203953202054738	0.00241141871416243	-0.000371886693615047	-0.000489231558711397	-0.000254541828518697	8.80505702428345e-05	0.000203616943686555
Neurodegenerative Diseases	0.00197415805054611	0.00182038299536072	0.000153775055185396	4.29994326704354e-05	0.000264550677700357	0.0119263089077859	0.0176509371835231
Transcription	0.00208698589811703	0.00165019378842535	0.000436792109691676	0.000346976111918294	0.000526608107465059	4.12402590142806e-07	1.92030727406131e-06
Nervous System	0.00122552658210498	0.00139965434578488	-0.000174127763679898	-0.000233957782533984	-0.000114297744825811	0.000126138869014666	0.000259285452974591
Immune System	0.000717051037423385	0.000599150669124289	0.000117900368299097	7.604615985288e-05	0.000159754576745313	0.000193216188538114	0.000357449948795511
Digestive System	0.000904313424798043	0.000357367410804712	0.00054694601399333	0.000351415380513528	0.000742476647473133	0.000179120585386145	0.00034881377154144
Endocrine and Metabolic Diseases	0.000554555411158771	0.000449368837449552	0.000105186573709219	8.59300079742172e-05	0.000124443139444221	1.37430624854577e-08	1.37280444571164e-07
Immune Diseases	0.000438497002856029	0.000402562548014383	3.59344548416459e-05	-1.33311028445628e-06	7.32020199677481e-05	0.0571680110335751	0.0682327873626542
Substance Dependence	0.000278664281788225	0.000325154538335531	-4.64902565473065e-05	-8.69800142032058e-05	-6.00049889140718e-06	0.0298919779480131	0.0409630808917217
Excretory System	0.000153339437594034	0.00014311952181034	1.02199157836935e-05	7.2516777804267e-07	1.97146637893444e-05	0.0383324957931072	0.0472767448114989
Circulatory System	0.00012667520825806	0.000145417498638527	-1.8742290380467e-05	-3.54529860301412e-05	-2.03159473079282e-06	0.0327179752312014	0.0432344672698019
Cardiovascular Diseases	7.68578862550197e-05	9.78537945396736e-05	-2.09959082846539e-05	-2.47263058148051e-05	-1.72655107545026e-05	1.48411291428285e-08	1.37280444571164e-07
Signaling Molecules and Interaction	1.27950853740656e-05	9.69166763936598e-06	3.10341773469963e-06	1.31015245975906e-06	4.8966830096402e-06	0.00365237697177842	0.00587556295460007
Cell Communication	7.38605014717999e-06	4.918735356932e-06	2.46731479024799e-06	1.52577758990414e-06	3.40885199059184e-06	0.000271318706511164	0.00047803772099586
Sensory System	2.64397140576752e-08	1.44412027440471e-09	2.49955937832705e-08	-3.10455951827148e-08	8.10367827492558e-08	0.326674013667134	0.345341100162399
