# Supplementary material for: Effects of a High-Fat Diet on Intestinal and Gonadal Metabolism in Female and Male Sea Cucumber Apostichopus japonicus
Source: Biology (Basel). 2023 Jan 29;12(2):212. doi: 10.3390/biology12020212 (PMC9953091; doi:10.3390/biology12020212)
Supplement: Supplementary file 1 [file biology-12-00212-s001.zip › 16s rDNA SEQ/4.Tax4Fun/pathway_diff_L2/CM_vs_HM.wilcox.diff.xls]

Level_2	CM	HM	fold(HM/CM)	p-value	q-value
Membrane Transport	0.1443097	0.15863207	1.09924749	0.000155400155400155	0.000273800273800273
Amino Acid Metabolism	0.12678494	0.14033193	1.10685015	0.000155400155400155	0.000273800273800273
Carbohydrate Metabolism	0.12808546	0.12478747	0.97425167	0.0147630147630148	0.0210089056242903
Metabolism of Cofactors and Vitamins	0.0700911	0.07113761	1.01493079	0.0104118104118104	0.016051541051541
Energy Metabolism	0.06692628	0.07108365	1.06211869	0.000155400155400155	0.000273800273800273
Signal Transduction	0.06416304	0.06597282	1.02820601	0.0206682206682207	0.0273115773115774
Nucleotide Metabolism	0.05759499	0.05422186	0.94143347	0.000155400155400155	0.000273800273800273
Translation	0.04807095	0.03952343	0.82218955	0.000155400155400155	0.000273800273800273
Xenobiotics Biodegradation and Metabolism	0.03836485	0.04305805	1.12233063	0.000155400155400155	0.000273800273800273
Replication and Repair	0.04194958	0.03289417	0.78413576	0.000155400155400155	0.000273800273800273
Lipid Metabolism	0.03492711	0.03377293	0.9669547	0.000155400155400155	0.000273800273800273
Metabolism of Other Amino Acids	0.02725588	0.02854391	1.04725674	0.000155400155400155	0.000273800273800273
Metabolism of Terpenoids and Polyketides	0.02465603	0.02252446	0.91354748	0.000155400155400155	0.000273800273800273
Glycan Biosynthesis and Metabolism	0.02458163	0.01926365	0.78366075	0.000155400155400155	0.000273800273800273
Folding, Sorting and Degradation	0.02305135	0.02036212	0.8833377	0.000155400155400155	0.000273800273800273
Cell Motility	0.01915703	0.02010763	1.04962172	0.798445998445998	0.844071484071484
Infectious Diseases	0.017547	0.01244582	0.70928494	0.000155400155400155	0.000273800273800273
Cell Growth and Death	0.01462842	0.01401865	0.95831579	0.0379176379176379	0.0483776759638828
Biosynthesis of Other Secondary Metabolites	0.00857326	0.00860065	1.0031947	0.573737373737374	0.624361259655377
Endocrine System	0.00328286	0.00327446	0.99744114	0.959129759129759	0.985772252438919
Transport and Catabolism	0.00304429	0.00333294	1.0948156	0.000155400155400155	0.000273800273800273
Environmental Adaptation	0.00235856	0.00229458	0.97287232	1	1
Cancers	0.00203953	0.00241142	1.18233923	0.000155400155400155	0.000273800273800273
Neurodegenerative Diseases	0.00197416	0.00182038	0.92210601	0.0147630147630148	0.0210089056242903
Transcription	0.00208699	0.00165019	0.79070673	0.000155400155400155	0.000273800273800273
Nervous System	0.00122553	0.00139965	1.14208404	0.000155400155400155	0.000273800273800273
Immune System	0.00071705	0.00059915	0.83557604	0.000155400155400155	0.000273800273800273
Digestive System	0.00090431	0.00035737	0.39518092	0.000155400155400155	0.000273800273800273
Endocrine and Metabolic Diseases	0.00055456	0.00044937	0.8103227	0.000155400155400155	0.000273800273800273
Immune Diseases	0.0004385	0.00040256	0.91805085	0.13038073038073	0.150752719502719
Substance Dependence	0.00027866	0.00032515	1.16683249	0.0206682206682207	0.0273115773115774
Excretory System	0.00015334	0.00014312	0.93335103	0.194871794871795	0.218492618492619
Circulatory System	0.00012668	0.00014542	1.14795547	0.082983682983683	0.0990450409805249
Cardiovascular Diseases	7.686e-05	9.785e-05	1.27317832	0.000155400155400155	0.000273800273800273
Signaling Molecules and Interaction	1.28e-05	9.69e-06	0.75745236	0.000621600621600622	0.000999966217357523
Cell Communication	7.39e-06	4.92e-06	0.66594936	0.000310800310800311	0.000522709613618705
Sensory System	3e-08	0	0.05461936	0.0498834498834499	0.0615229215229215
