# Supplementary material for: Effects of a High-Fat Diet on Intestinal and Gonadal Metabolism in Female and Male Sea Cucumber Apostichopus japonicus
Source: Biology (Basel). 2023 Jan 29;12(2):212. doi: 10.3390/biology12020212 (PMC9953091; doi:10.3390/biology12020212)
Supplement: Supplementary file 1 [file biology-12-00212-s001.zip › 16s rDNA SEQ/4.Tax4Fun/pathway_diff_L2/CM_vs_HM.wilcox.sig.xls]

Level_2	CM	HM	fold(HM/CM)	p-value	q-value	significant
Membrane Transport	0.1443097	0.15863207	1.09924749	0.000155400155400155	0.000273800273800273	yes
Amino Acid Metabolism	0.12678494	0.14033193	1.10685015	0.000155400155400155	0.000273800273800273	yes
Carbohydrate Metabolism	0.12808546	0.12478747	0.97425167	0.0147630147630148	0.0210089056242903	yes
Metabolism of Cofactors and Vitamins	0.0700911	0.07113761	1.01493079	0.0104118104118104	0.016051541051541	yes
Energy Metabolism	0.06692628	0.07108365	1.06211869	0.000155400155400155	0.000273800273800273	yes
Signal Transduction	0.06416304	0.06597282	1.02820601	0.0206682206682207	0.0273115773115774	yes
Nucleotide Metabolism	0.05759499	0.05422186	0.94143347	0.000155400155400155	0.000273800273800273	yes
Translation	0.04807095	0.03952343	0.82218955	0.000155400155400155	0.000273800273800273	yes
Xenobiotics Biodegradation and Metabolism	0.03836485	0.04305805	1.12233063	0.000155400155400155	0.000273800273800273	yes
Replication and Repair	0.04194958	0.03289417	0.78413576	0.000155400155400155	0.000273800273800273	yes
Lipid Metabolism	0.03492711	0.03377293	0.9669547	0.000155400155400155	0.000273800273800273	yes
Metabolism of Other Amino Acids	0.02725588	0.02854391	1.04725674	0.000155400155400155	0.000273800273800273	yes
Metabolism of Terpenoids and Polyketides	0.02465603	0.02252446	0.91354748	0.000155400155400155	0.000273800273800273	yes
Glycan Biosynthesis and Metabolism	0.02458163	0.01926365	0.78366075	0.000155400155400155	0.000273800273800273	yes
Folding, Sorting and Degradation	0.02305135	0.02036212	0.8833377	0.000155400155400155	0.000273800273800273	yes
Cell Motility	0.01915703	0.02010763	1.04962172	0.798445998445998	0.844071484071484	no
Infectious Diseases	0.017547	0.01244582	0.70928494	0.000155400155400155	0.000273800273800273	yes
Cell Growth and Death	0.01462842	0.01401865	0.95831579	0.0379176379176379	0.0483776759638828	yes
Biosynthesis of Other Secondary Metabolites	0.00857326	0.00860065	1.0031947	0.573737373737374	0.624361259655377	no
Endocrine System	0.00328286	0.00327446	0.99744114	0.959129759129759	0.985772252438919	no
Transport and Catabolism	0.00304429	0.00333294	1.0948156	0.000155400155400155	0.000273800273800273	yes
Environmental Adaptation	0.00235856	0.00229458	0.97287232	1	1	no
Cancers	0.00203953	0.00241142	1.18233923	0.000155400155400155	0.000273800273800273	yes
Neurodegenerative Diseases	0.00197416	0.00182038	0.92210601	0.0147630147630148	0.0210089056242903	yes
Transcription	0.00208699	0.00165019	0.79070673	0.000155400155400155	0.000273800273800273	yes
Nervous System	0.00122553	0.00139965	1.14208404	0.000155400155400155	0.000273800273800273	yes
Immune System	0.00071705	0.00059915	0.83557604	0.000155400155400155	0.000273800273800273	yes
Digestive System	0.00090431	0.00035737	0.39518092	0.000155400155400155	0.000273800273800273	yes
Endocrine and Metabolic Diseases	0.00055456	0.00044937	0.8103227	0.000155400155400155	0.000273800273800273	yes
Immune Diseases	0.0004385	0.00040256	0.91805085	0.13038073038073	0.150752719502719	no
Substance Dependence	0.00027866	0.00032515	1.16683249	0.0206682206682207	0.0273115773115774	yes
Excretory System	0.00015334	0.00014312	0.93335103	0.194871794871795	0.218492618492619	no
Circulatory System	0.00012668	0.00014542	1.14795547	0.082983682983683	0.0990450409805249	no
Cardiovascular Diseases	7.686e-05	9.785e-05	1.27317832	0.000155400155400155	0.000273800273800273	yes
Signaling Molecules and Interaction	1.28e-05	9.69e-06	0.75745236	0.000621600621600622	0.000999966217357523	yes
Cell Communication	7.39e-06	4.92e-06	0.66594936	0.000310800310800311	0.000522709613618705	yes
Sensory System	3e-08	0	0.05461936	0.0498834498834499	0.0615229215229215	yes
