# Supplementary material for: Effects of a High-Fat Diet on Intestinal and Gonadal Metabolism in Female and Male Sea Cucumber Apostichopus japonicus
Source: Biology (Basel). 2023 Jan 29;12(2):212. doi: 10.3390/biology12020212 (PMC9953091; doi:10.3390/biology12020212)
Supplement: Supplementary file 1 [file biology-12-00212-s001.zip › 16s rDNA SEQ/4.Tax4Fun/pathway_diff_L2/HM_vs_HF.data4plot.xls]

id	variable	value	group
Membrane Transport	HM_1	0.156881976948766	HM
Amino Acid Metabolism	HM_1	0.138796636776407	HM
Carbohydrate Metabolism	HM_1	0.124427730847283	HM
Metabolism of Cofactors and Vitamins	HM_1	0.0712427335478486	HM
Energy Metabolism	HM_1	0.0712938305657906	HM
Signal Transduction	HM_1	0.0643763564424757	HM
Nucleotide Metabolism	HM_1	0.0543426941060208	HM
Translation	HM_1	0.0410610445139616	HM
Xenobiotics Biodegradation and Metabolism	HM_1	0.0432040933757983	HM
Replication and Repair	HM_1	0.0341240851558501	HM
Lipid Metabolism	HM_1	0.0340635747816786	HM
Metabolism of Other Amino Acids	HM_1	0.028354520245738	HM
Metabolism of Terpenoids and Polyketides	HM_1	0.0232810227224721	HM
Glycan Biosynthesis and Metabolism	HM_1	0.0198292510110167	HM
Folding, Sorting and Degradation	HM_1	0.0206137299091606	HM
Cell Motility	HM_1	0.0199210074740308	HM
Infectious Diseases	HM_1	0.0124348101416194	HM
Cell Growth and Death	HM_1	0.0143787522242607	HM
Biosynthesis of Other Secondary Metabolites	HM_1	0.00865077991232108	HM
Endocrine System	HM_1	0.0032334237798439	HM
Transport and Catabolism	HM_1	0.00327800159179987	HM
Environmental Adaptation	HM_1	0.00232305085969437	HM
Cancers	HM_1	0.00240601312607872	HM
Neurodegenerative Diseases	HM_1	0.00180863170848831	HM
Transcription	HM_1	0.0017337900928599	HM
Nervous System	HM_1	0.00139341801495758	HM
Immune System	HM_1	0.000595525694893562	HM
Digestive System	HM_1	0.000366043630453573	HM
Endocrine and Metabolic Diseases	HM_1	0.000464948843311743	HM
Immune Diseases	HM_1	0.000388163083544644	HM
Substance Dependence	HM_1	0.000330452143043552	HM
Excretory System	HM_1	0.000142413521462611	HM
Circulatory System	HM_1	0.000148631850760219	HM
Cardiovascular Diseases	HM_1	9.51531626107728e-05	HM
Signaling Molecules and Interaction	HM_1	9.8102202007317e-06	HM
Cell Communication	HM_1	4.94513860564163e-06	HM
Sensory System	HM_1	2.50243752562733e-10	HM
Membrane Transport	HM_2	0.154553218553065	HM
Amino Acid Metabolism	HM_2	0.137474126832057	HM
Carbohydrate Metabolism	HM_2	0.125466747241819	HM
Metabolism of Cofactors and Vitamins	HM_2	0.0709299399266478	HM
Energy Metabolism	HM_2	0.07002273356232	HM
Signal Transduction	HM_2	0.0694924007216612	HM
Nucleotide Metabolism	HM_2	0.0540209335555659	HM
Translation	HM_2	0.0392984618177848	HM
Xenobiotics Biodegradation and Metabolism	HM_2	0.0414268845167195	HM
Replication and Repair	HM_2	0.0334962920290279	HM
Lipid Metabolism	HM_2	0.0338789449542357	HM
Metabolism of Other Amino Acids	HM_2	0.0285576005496687	HM
Metabolism of Terpenoids and Polyketides	HM_2	0.0226171813136431	HM
Glycan Biosynthesis and Metabolism	HM_2	0.0201117808995305	HM
Folding, Sorting and Degradation	HM_2	0.0208082517563523	HM
Cell Motility	HM_2	0.0217073097568182	HM
Infectious Diseases	HM_2	0.014818118591814	HM
Cell Growth and Death	HM_2	0.0138631649777685	HM
Biosynthesis of Other Secondary Metabolites	HM_2	0.00838522371787258	HM
Endocrine System	HM_2	0.00337046563112283	HM
Transport and Catabolism	HM_2	0.00333334548527319	HM
Environmental Adaptation	HM_2	0.00234419019052184	HM
Cancers	HM_2	0.00234220630023116	HM
Neurodegenerative Diseases	HM_2	0.00193743928625831	HM
Transcription	HM_2	0.00164172717335005	HM
Nervous System	HM_2	0.0013731379139735	HM
Immune System	HM_2	0.000618789279397165	HM
Digestive System	HM_2	0.000500711886548657	HM
Endocrine and Metabolic Diseases	HM_2	0.000456673043266362	HM
Immune Diseases	HM_2	0.000432864419268301	HM
Substance Dependence	HM_2	0.000322442162615696	HM
Excretory System	HM_2	0.000144716182580799	HM
Circulatory System	HM_2	0.000140890447723403	HM
Cardiovascular Diseases	HM_2	9.54342212496272e-05	HM
Signaling Molecules and Interaction	HM_2	1.09982839587959e-05	HM
Cell Communication	HM_2	5.73416317301939e-06	HM
Sensory System	HM_2	2.56779379264646e-10	HM
Membrane Transport	HM_3	0.160616272419488	HM
Amino Acid Metabolism	HM_3	0.142042829465951	HM
Carbohydrate Metabolism	HM_3	0.124702259956412	HM
Metabolism of Cofactors and Vitamins	HM_3	0.0711852355269937	HM
Energy Metabolism	HM_3	0.0712422093440113	HM
Signal Transduction	HM_3	0.0654743013943885	HM
Nucleotide Metabolism	HM_3	0.0542497877573652	HM
Translation	HM_3	0.0389238724546192	HM
Xenobiotics Biodegradation and Metabolism	HM_3	0.0435572046822323	HM
Replication and Repair	HM_3	0.0321302029314247	HM
Lipid Metabolism	HM_3	0.0336918203663626	HM
Metabolism of Other Amino Acids	HM_3	0.0286453541711735	HM
Metabolism of Terpenoids and Polyketides	HM_3	0.0223138646229511	HM
Glycan Biosynthesis and Metabolism	HM_3	0.0187504890290543	HM
Folding, Sorting and Degradation	HM_3	0.0201286349726578	HM
Cell Motility	HM_3	0.019620445489325	HM
Infectious Diseases	HM_3	0.0116455185962613	HM
Cell Growth and Death	HM_3	0.0137607378286641	HM
Biosynthesis of Other Secondary Metabolites	HM_3	0.00864240028242074	HM
Endocrine System	HM_3	0.0032898473265164	HM
Transport and Catabolism	HM_3	0.0033765271333903	HM
Environmental Adaptation	HM_3	0.00226604254829612	HM
Cancers	HM_3	0.00243986394403028	HM
Neurodegenerative Diseases	HM_3	0.00179969411597351	HM
Transcription	HM_3	0.00161633847817978	HM
Nervous System	HM_3	0.00141651541309026	HM
Immune System	HM_3	0.000599762691415708	HM
Digestive System	HM_3	0.000302615462778093	HM
Endocrine and Metabolic Diseases	HM_3	0.000437940053041179	HM
Immune Diseases	HM_3	0.000403519687717984	HM
Substance Dependence	HM_3	0.000326685124702953	HM
Excretory System	HM_3	0.000142927952973052	HM
Circulatory System	HM_3	0.000145521686381535	HM
Cardiovascular Diseases	HM_3	0.000100237746182228	HM
Signaling Molecules and Interaction	HM_3	9.05358937493635e-06	HM
Cell Communication	HM_3	4.6688736262141e-06	HM
Sensory System	HM_3	1.02775913933743e-10	HM
Membrane Transport	HM_4	0.16128235222683	HM
Amino Acid Metabolism	HM_4	0.142928107844326	HM
Carbohydrate Metabolism	HM_4	0.124633274845271	HM
Metabolism of Cofactors and Vitamins	HM_4	0.0712554644868798	HM
Energy Metabolism	HM_4	0.0712580221398235	HM
Signal Transduction	HM_4	0.0658302423777687	HM
Nucleotide Metabolism	HM_4	0.054258861728744	HM
Translation	HM_4	0.0384947371936136	HM
Xenobiotics Biodegradation and Metabolism	HM_4	0.0435393230961073	HM
Replication and Repair	HM_4	0.0316415479498801	HM
Lipid Metabolism	HM_4	0.033581001288474	HM
Metabolism of Other Amino Acids	HM_4	0.0287424587040738	HM
Metabolism of Terpenoids and Polyketides	HM_4	0.0220917993271696	HM
Glycan Biosynthesis and Metabolism	HM_4	0.0185759664220811	HM
Folding, Sorting and Degradation	HM_4	0.0200488107947885	HM
Cell Motility	HM_4	0.0196603395198406	HM
Infectious Diseases	HM_4	0.0113278891216418	HM
Cell Growth and Death	HM_4	0.0134527100107826	HM
Biosynthesis of Other Secondary Metabolites	HM_4	0.00861617669872314	HM
Endocrine System	HM_4	0.00333714862067109	HM
Transport and Catabolism	HM_4	0.00342779410475935	HM
Environmental Adaptation	HM_4	0.002262796945024	HM
Cancers	HM_4	0.00245246808774757	HM
Neurodegenerative Diseases	HM_4	0.00181193473781251	HM
Transcription	HM_4	0.00159414661364053	HM
Nervous System	HM_4	0.00142990779536523	HM
Immune System	HM_4	0.000607327103431512	HM
Digestive System	HM_4	0.000282307288374528	HM
Endocrine and Metabolic Diseases	HM_4	0.000427470703566047	HM
Immune Diseases	HM_4	0.000413463440143212	HM
Substance Dependence	HM_4	0.000330741755537385	HM
Excretory System	HM_4	0.000143084881138219	HM
Circulatory System	HM_4	0.000145787656887292	HM
Cardiovascular Diseases	HM_4	0.000101918902670994	HM
Signaling Molecules and Interaction	HM_4	9.26476843162403e-06	HM
Cell Communication	HM_4	4.63500591744278e-06	HM
Sensory System	HM_4	6.19895722406235e-10	HM
Membrane Transport	HM_5	0.159817281833337	HM
Amino Acid Metabolism	HM_5	0.141686977673063	HM
Carbohydrate Metabolism	HM_5	0.124643730520663	HM
Metabolism of Cofactors and Vitamins	HM_5	0.071233507044777	HM
Energy Metabolism	HM_5	0.0711800914975709	HM
Signal Transduction	HM_5	0.0660494376619518	HM
Nucleotide Metabolism	HM_5	0.0542503598949399	HM
Translation	HM_5	0.0389158821333907	HM
Xenobiotics Biodegradation and Metabolism	HM_5	0.043308993731348	HM
Replication and Repair	HM_5	0.0322428786053521	HM
Lipid Metabolism	HM_5	0.0337028846481621	HM
Metabolism of Other Amino Acids	HM_5	0.0286560071705061	HM
Metabolism of Terpenoids and Polyketides	HM_5	0.0223048832732443	HM
Glycan Biosynthesis and Metabolism	HM_5	0.0188769235541021	HM
Folding, Sorting and Degradation	HM_5	0.0202207562883664	HM
Cell Motility	HM_5	0.0198967120302454	HM
Infectious Diseases	HM_5	0.0119151868940372	HM
Cell Growth and Death	HM_5	0.0137259444923085	HM
Biosynthesis of Other Secondary Metabolites	HM_5	0.00860029568473154	HM
Endocrine System	HM_5	0.00331975582455329	HM
Transport and Catabolism	HM_5	0.00338663242068323	HM
Environmental Adaptation	HM_5	0.00227481577931403	HM
Cancers	HM_5	0.00242962314294914	HM
Neurodegenerative Diseases	HM_5	0.00181736696071522	HM
Transcription	HM_5	0.00161964695226802	HM
Nervous System	HM_5	0.00141490067786564	HM
Immune System	HM_5	0.000604440762944532	HM
Digestive System	HM_5	0.000325407938065304	HM
Endocrine and Metabolic Diseases	HM_5	0.000438448172302943	HM
Immune Diseases	HM_5	0.000410875058781047	HM
Substance Dependence	HM_5	0.000327323418557205	HM
Excretory System	HM_5	0.000143373117257023	HM
Circulatory System	HM_5	0.000145104491498631	HM
Cardiovascular Diseases	HM_5	0.00010001457922739	HM
Signaling Molecules and Interaction	HM_5	1.00103729316701e-05	HM
Cell Communication	HM_5	4.73756399882277e-06	HM
Sensory System	HM_5	1.65186247767691e-09	HM
Membrane Transport	HM_6	0.158984906797551	HM
Amino Acid Metabolism	HM_6	0.140300466505987	HM
Carbohydrate Metabolism	HM_6	0.124791703411616	HM
Metabolism of Cofactors and Vitamins	HM_6	0.0710742664245536	HM
Energy Metabolism	HM_6	0.0712975575212633	HM
Signal Transduction	HM_6	0.0656975906341523	HM
Nucleotide Metabolism	HM_6	0.0542764589336529	HM
Translation	HM_6	0.0396307163494053	HM
Xenobiotics Biodegradation and Metabolism	HM_6	0.0431970693646626	HM
Replication and Repair	HM_6	0.033016037028291	HM
Lipid Metabolism	HM_6	0.033668858378794	HM
Metabolism of Other Amino Acids	HM_6	0.02846218082402	HM
Metabolism of Terpenoids and Polyketides	HM_6	0.0223546415815915	HM
Glycan Biosynthesis and Metabolism	HM_6	0.0191824220949066	HM
Folding, Sorting and Degradation	HM_6	0.0203083905868458	HM
Cell Motility	HM_6	0.0199913575914703	HM
Infectious Diseases	HM_6	0.0122663866445729	HM
Cell Growth and Death	HM_6	0.0143151230777896	HM
Biosynthesis of Other Secondary Metabolites	HM_6	0.00864485134663436	HM
Endocrine System	HM_6	0.00321688364602152	HM
Transport and Catabolism	HM_6	0.00329473698588505	HM
Environmental Adaptation	HM_6	0.00228366261701664	HM
Cancers	HM_6	0.00240719509411692	HM
Neurodegenerative Diseases	HM_6	0.00178382148616601	HM
Transcription	HM_6	0.00165659805782707	HM
Nervous System	HM_6	0.00139174003410717	HM
Immune System	HM_6	0.000589061310444049	HM
Digestive System	HM_6	0.000352157426592129	HM
Endocrine and Metabolic Diseases	HM_6	0.000454565392641787	HM
Immune Diseases	HM_6	0.000390625399553915	HM
Substance Dependence	HM_6	0.000318938061380468	HM
Excretory System	HM_6	0.000143099197337967	HM
Circulatory System	HM_6	0.000144874358243418	HM
Cardiovascular Diseases	HM_6	9.69687062507357e-05	HM
Signaling Molecules and Interaction	HM_6	1.0356381815006e-05	HM
Cell Communication	HM_6	4.8062620941473e-06	HM
Sensory System	HM_6	9.98289260902938e-10	HM
Membrane Transport	HM_7	0.160125561691515	HM
Amino Acid Metabolism	HM_7	0.141672776419785	HM
Carbohydrate Metabolism	HM_7	0.124982308101989	HM
Metabolism of Cofactors and Vitamins	HM_7	0.0711380860678538	HM
Energy Metabolism	HM_7	0.0710693445154398	HM
Signal Transduction	HM_7	0.0662066904716882	HM
Nucleotide Metabolism	HM_7	0.0541546121613633	HM
Translation	HM_7	0.0386942489620417	HM
Xenobiotics Biodegradation and Metabolism	HM_7	0.0432652015258246	HM
Replication and Repair	HM_7	0.0320568021152908	HM
Lipid Metabolism	HM_7	0.0336826352622557	HM
Metabolism of Other Amino Acids	HM_7	0.0286658806690496	HM
Metabolism of Terpenoids and Polyketides	HM_7	0.0223412545843094	HM
Glycan Biosynthesis and Metabolism	HM_7	0.0188361279188313	HM
Folding, Sorting and Degradation	HM_7	0.0201590214373285	HM
Cell Motility	HM_7	0.0198955216844715	HM
Infectious Diseases	HM_7	0.0120765032224474	HM
Cell Growth and Death	HM_7	0.0136485704115164	HM
Biosynthesis of Other Secondary Metabolites	HM_7	0.00859673072989077	HM
Endocrine System	HM_7	0.00331273378515201	HM
Transport and Catabolism	HM_7	0.00338322304827735	HM
Environmental Adaptation	HM_7	0.0022707476683454	HM
Cancers	HM_7	0.00242815381202805	HM
Neurodegenerative Diseases	HM_7	0.00182078184262229	HM
Transcription	HM_7	0.00160491227237034	HM
Nervous System	HM_7	0.00141261718854976	HM
Immune System	HM_7	0.000602775056148992	HM
Digestive System	HM_7	0.000323143927511815	HM
Endocrine and Metabolic Diseases	HM_7	0.0004366351224433	HM
Immune Diseases	HM_7	0.000410812175106849	HM
Substance Dependence	HM_7	0.00032549179930901	HM
Excretory System	HM_7	0.000143703483475612	HM
Circulatory System	HM_7	0.000144227104719334	HM
Cardiovascular Diseases	HM_7	9.96880807587674e-05	HM
Signaling Molecules and Interaction	HM_7	8.76937953505183e-06	HM
Cell Communication	HM_7	4.90790864361415e-06	HM
Sensory System	HM_7	3.46135242791265e-09	HM
Membrane Transport	HM_8	0.156795024477348	HM
Amino Acid Metabolism	HM_8	0.137753479136264	HM
Carbohydrate Metabolism	HM_8	0.124652026213054	HM
Metabolism of Cofactors and Vitamins	HM_8	0.0710416606635606	HM
Energy Metabolism	HM_8	0.07130544688732	HM
Signal Transduction	HM_8	0.0646555352813116	HM
Nucleotide Metabolism	HM_8	0.0542211360836031	HM
Translation	HM_8	0.0411685057445832	HM
Xenobiotics Biodegradation and Metabolism	HM_8	0.0429656039227249	HM
Replication and Repair	HM_8	0.0344454977696503	HM
Lipid Metabolism	HM_8	0.0339137374834968	HM
Metabolism of Other Amino Acids	HM_8	0.0282672688429396	HM
Metabolism of Terpenoids and Polyketides	HM_8	0.0228910161630225	HM
Glycan Biosynthesis and Metabolism	HM_8	0.0199462790185515	HM
Folding, Sorting and Degradation	HM_8	0.0206093879073961	HM
Cell Motility	HM_8	0.0201683767152627	HM
Infectious Diseases	HM_8	0.013082177284304	HM
Cell Growth and Death	HM_8	0.0150041849601174	HM
Biosynthesis of Other Secondary Metabolites	HM_8	0.00866873851803455	HM
Endocrine System	HM_8	0.00311539710649694	HM
Transport and Catabolism	HM_8	0.00318326441227392	HM
Environmental Adaptation	HM_8	0.00233133008734153	HM
Cancers	HM_8	0.0023858262061176	HM
Neurodegenerative Diseases	HM_8	0.00178339382484956	HM
Transcription	HM_8	0.0017343906669071	HM
Nervous System	HM_8	0.00136499772836986	HM
Immune System	HM_8	0.000575523454318791	HM
Digestive System	HM_8	0.000406551726113599	HM
Endocrine and Metabolic Diseases	HM_8	0.000478269369023055	HM
Immune Diseases	HM_8	0.000370177119999112	HM
Substance Dependence	HM_8	0.00031916184153798	HM
Excretory System	HM_8	0.000141637838257438	HM
Circulatory System	HM_8	0.000148302392894381	HM
Cardiovascular Diseases	HM_8	9.34149573668737e-05	HM
Signaling Molecules and Interaction	HM_8	9.27034486711196e-06	HM
Cell Communication	HM_8	4.91496679655388e-06	HM
Sensory System	HM_8	4.2117632605778e-09	HM
Membrane Transport	HF_1	0.161031540227751	HF
Amino Acid Metabolism	HF_1	0.142476384034081	HF
Carbohydrate Metabolism	HF_1	0.124666463165958	HF
Metabolism of Cofactors and Vitamins	HF_1	0.0712284163728679	HF
Energy Metabolism	HF_1	0.0712720882839744	HF
Signal Transduction	HF_1	0.0653251886458118	HF
Nucleotide Metabolism	HF_1	0.0542653913852416	HF
Translation	HF_1	0.0388171290300646	HF
Xenobiotics Biodegradation and Metabolism	HF_1	0.0436146276316567	HF
Replication and Repair	HF_1	0.0319580477368017	HF
Lipid Metabolism	HF_1	0.0336690392660715	HF
Metabolism of Other Amino Acids	HF_1	0.028681353253019	HF
Metabolism of Terpenoids and Polyketides	HF_1	0.0222762433279813	HF
Glycan Biosynthesis and Metabolism	HF_1	0.0186632902778434	HF
Folding, Sorting and Degradation	HF_1	0.0200878729195425	HF
Cell Motility	HF_1	0.0195429679007166	HF
Infectious Diseases	HF_1	0.0114223819154541	HF
Cell Growth and Death	HF_1	0.0136592875934815	HF
Biosynthesis of Other Secondary Metabolites	HF_1	0.00864286603677363	HF
Endocrine System	HF_1	0.00330173521586483	HF
Transport and Catabolism	HF_1	0.00339306577295557	HF
Environmental Adaptation	HF_1	0.00226265791117172	HF
Cancers	HF_1	0.00244682530069289	HF
Neurodegenerative Diseases	HF_1	0.00179856077909422	HF
Transcription	HF_1	0.00161053284277687	HF
Nervous System	HF_1	0.00142262177700994	HF
Immune System	HF_1	0.000603234594489497	HF
Digestive System	HF_1	0.000291042998559839	HF
Endocrine and Metabolic Diseases	HF_1	0.00043419688965236	HF
Immune Diseases	HF_1	0.000405192209225369	HF
Substance Dependence	HF_1	0.00032785367033309	HF
Excretory System	HF_1	0.000143037101596453	HF
Circulatory System	HF_1	0.000145896321725455	HF
Cardiovascular Diseases	HF_1	0.000100753273448143	HF
Signaling Molecules and Interaction	HF_1	8.836442063521e-06	HF
Cell Communication	HF_1	4.60904801364864e-06	HF
Sensory System	HF_1	5.74958565188166e-11	HF
Membrane Transport	HF_2	0.160926638131751	HF
Amino Acid Metabolism	HF_2	0.142474448109366	HF
Carbohydrate Metabolism	HF_2	0.124897256171431	HF
Metabolism of Cofactors and Vitamins	HF_2	0.0711702432008175	HF
Energy Metabolism	HF_2	0.0710832393564692	HF
Signal Transduction	HF_2	0.065924554342361	HF
Nucleotide Metabolism	HF_2	0.0542646701950005	HF
Translation	HF_2	0.038569078773427	HF
Xenobiotics Biodegradation and Metabolism	HF_2	0.0434154742816967	HF
Replication and Repair	HF_2	0.0317982317773684	HF
Lipid Metabolism	HF_2	0.0336419839483893	HF
Metabolism of Other Amino Acids	HF_2	0.0287072318407704	HF
Metabolism of Terpenoids and Polyketides	HF_2	0.0222489662487123	HF
Glycan Biosynthesis and Metabolism	HF_2	0.018687464070379	HF
Folding, Sorting and Degradation	HF_2	0.0200911142977839	HF
Cell Motility	HF_2	0.0196561261278001	HF
Infectious Diseases	HF_2	0.0116278028238968	HF
Cell Growth and Death	HF_2	0.0134355822149222	HF
Biosynthesis of Other Secondary Metabolites	HF_2	0.00860399525954448	HF
Endocrine System	HF_2	0.00333902296206897	HF
Transport and Catabolism	HF_2	0.00341597530151362	HF
Environmental Adaptation	HF_2	0.0022608872294386	HF
Cancers	HF_2	0.00244249083508077	HF
Neurodegenerative Diseases	HF_2	0.00181756202547825	HF
Transcription	HF_2	0.00159801333393174	HF
Nervous System	HF_2	0.00142396828959895	HF
Immune System	HF_2	0.000609412064026006	HF
Digestive System	HF_2	0.000293522120462536	HF
Endocrine and Metabolic Diseases	HF_2	0.000429804406925837	HF
Immune Diseases	HF_2	0.000414849513551492	HF
Substance Dependence	HF_2	0.000328873352460926	HF
Excretory System	HF_2	0.00014345439582547	HF
Circulatory System	HF_2	0.000144394162025087	HF
Cardiovascular Diseases	HF_2	0.000101012257558427	HF
Signaling Molecules and Interaction	HF_2	9.10938835639658e-06	HF
Cell Communication	HF_2	4.81058978554465e-06	HF
Sensory System	HF_2	3.46790298102981e-10	HF
Membrane Transport	HF_3	0.160688354427404	HF
Amino Acid Metabolism	HF_3	0.141981164569822	HF
Carbohydrate Metabolism	HF_3	0.124688241376292	HF
Metabolism of Cofactors and Vitamins	HF_3	0.0711725886550163	HF
Energy Metabolism	HF_3	0.0713008926559838	HF
Signal Transduction	HF_3	0.0653844682629757	HF
Nucleotide Metabolism	HF_3	0.0542429664847696	HF
Translation	HF_3	0.0389784831732574	HF
Xenobiotics Biodegradation and Metabolism	HF_3	0.0435801725211006	HF
Replication and Repair	HF_3	0.0321899721126163	HF
Lipid Metabolism	HF_3	0.0336632094220472	HF
Metabolism of Other Amino Acids	HF_3	0.0286337514614154	HF
Metabolism of Terpenoids and Polyketides	HF_3	0.0222329616348027	HF
Glycan Biosynthesis and Metabolism	HF_3	0.0187429092986943	HF
Folding, Sorting and Degradation	HF_3	0.0201235926144293	HF
Cell Motility	HF_3	0.0196009882800421	HF
Infectious Diseases	HF_3	0.0116263442248561	HF
Cell Growth and Death	HF_3	0.0138816470812879	HF
Biosynthesis of Other Secondary Metabolites	HF_3	0.0086531655922795	HF
Endocrine System	HF_3	0.00326899302627691	HF
Transport and Catabolism	HF_3	0.00336507947656089	HF
Environmental Adaptation	HF_3	0.00226543207565323	HF
Cancers	HF_3	0.00244027987638298	HF
Neurodegenerative Diseases	HF_3	0.00179273685667925	HF
Transcription	HF_3	0.00161981080371045	HF
Nervous System	HF_3	0.00141299053109183	HF
Immune System	HF_3	0.000596619692929422	HF
Digestive System	HF_3	0.000304475669380039	HF
Endocrine and Metabolic Diseases	HF_3	0.000439990464094297	HF
Immune Diseases	HF_3	0.000400494676372034	HF
Substance Dependence	HF_3	0.000325634880318723	HF
Excretory System	HF_3	0.000142770505958585	HF
Circulatory System	HF_3	0.000145923208426767	HF
Cardiovascular Diseases	HF_3	0.000100275140836075	HF
Signaling Molecules and Interaction	HF_3	9.21963450290031e-06	HF
Cell Communication	HF_3	4.5823433995911e-06	HF
Sensory System	HF_3	2.77132046367321e-09	HF
Membrane Transport	HF_4	0.159211758963946	HF
Amino Acid Metabolism	HF_4	0.141431952883001	HF
Carbohydrate Metabolism	HF_4	0.124538440189275	HF
Metabolism of Cofactors and Vitamins	HF_4	0.0712409614755627	HF
Energy Metabolism	HF_4	0.0709796638841744	HF
Signal Transduction	HF_4	0.0672325085882839	HF
Nucleotide Metabolism	HF_4	0.054170111250697	HF
Translation	HF_4	0.038677725637712	HF
Xenobiotics Biodegradation and Metabolism	HF_4	0.0428425558893	HF
Replication and Repair	HF_4	0.0321706360787116	HF
Lipid Metabolism	HF_4	0.0336097925610155	HF
Metabolism of Other Amino Acids	HF_4	0.0287170776464076	HF
Metabolism of Terpenoids and Polyketides	HF_4	0.022006101671172	HF
Glycan Biosynthesis and Metabolism	HF_4	0.0189905528912976	HF
Folding, Sorting and Degradation	HF_4	0.0203141158662671	HF
Cell Motility	HF_4	0.0204460453519067	HF
Infectious Diseases	HF_4	0.0123527448037147	HF
Cell Growth and Death	HF_4	0.0136516633286199	HF
Biosynthesis of Other Secondary Metabolites	HF_4	0.00852205507996388	HF
Endocrine System	HF_4	0.00334767765568505	HF
Transport and Catabolism	HF_4	0.00340227419403378	HF
Environmental Adaptation	HF_4	0.00229488280812004	HF
Cancers	HF_4	0.00242177002965394	HF
Neurodegenerative Diseases	HF_4	0.00185527519391804	HF
Transcription	HF_4	0.0016043015026696	HF
Nervous System	HF_4	0.0014134305044389	HF
Immune System	HF_4	0.000609677866454255	HF
Digestive System	HF_4	0.000355247848278093	HF
Endocrine and Metabolic Diseases	HF_4	0.000436005157899487	HF
Immune Diseases	HF_4	0.000420095458636709	HF
Substance Dependence	HF_4	0.000330015070207177	HF
Excretory System	HF_4	0.000143142260187103	HF
Circulatory System	HF_4	0.000145638499775422	HF
Cardiovascular Diseases	HF_4	0.000101007058194257	HF
Signaling Molecules and Interaction	HF_4	9.61463447388716e-06	HF
Cell Communication	HF_4	4.71423194097404e-06	HF
Sensory System	HF_4	1.20198769387654e-10	HF
Membrane Transport	HF_5	0.160134177289885	HF
Amino Acid Metabolism	HF_5	0.141805477262587	HF
Carbohydrate Metabolism	HF_5	0.124787693972792	HF
Metabolism of Cofactors and Vitamins	HF_5	0.0712395486324248	HF
Energy Metabolism	HF_5	0.0710962775750483	HF
Signal Transduction	HF_5	0.0662930889589398	HF
Nucleotide Metabolism	HF_5	0.0542946415650908	HF
Translation	HF_5	0.038751841277497	HF
Xenobiotics Biodegradation and Metabolism	HF_5	0.0431385577472952	HF
Replication and Repair	HF_5	0.0320988561884352	HF
Lipid Metabolism	HF_5	0.0336619310252097	HF
Metabolism of Other Amino Acids	HF_5	0.0286833186318713	HF
Metabolism of Terpenoids and Polyketides	HF_5	0.0222119939539187	HF
Glycan Biosynthesis and Metabolism	HF_5	0.0189017903165307	HF
Folding, Sorting and Degradation	HF_5	0.0202161761686143	HF
Cell Motility	HF_5	0.019805433486695	HF
Infectious Diseases	HF_5	0.0120188540440002	HF
Cell Growth and Death	HF_5	0.0135118582933737	HF
Biosynthesis of Other Secondary Metabolites	HF_5	0.00855869966457863	HF
Endocrine System	HF_5	0.00334824637952509	HF
Transport and Catabolism	HF_5	0.00339545518197386	HF
Environmental Adaptation	HF_5	0.00227486115940784	HF
Cancers	HF_5	0.00242536396024361	HF
Neurodegenerative Diseases	HF_5	0.00182088845008939	HF
Transcription	HF_5	0.00160610826979535	HF
Nervous System	HF_5	0.00141505066539792	HF
Immune System	HF_5	0.000610244379218133	HF
Digestive System	HF_5	0.000316144640181779	HF
Endocrine and Metabolic Diseases	HF_5	0.000433071145138802	HF
Immune Diseases	HF_5	0.000417563125133685	HF
Substance Dependence	HF_5	0.000326373202776253	HF
Excretory System	HF_5	0.000144124637084639	HF
Circulatory System	HF_5	0.000143586331309225	HF
Cardiovascular Diseases	HF_5	0.000100085916302937	HF
Signaling Molecules and Interaction	HF_5	9.09257102794713e-06	HF
Cell Communication	HF_5	4.79114853855381e-06	HF
Sensory System	HF_5	3.49170626244165e-10	HF
Membrane Transport	HF_6	0.160079135383574	HF
Amino Acid Metabolism	HF_6	0.141642851568796	HF
Carbohydrate Metabolism	HF_6	0.124921607960243	HF
Metabolism of Cofactors and Vitamins	HF_6	0.0711309586151213	HF
Energy Metabolism	HF_6	0.0711317856637676	HF
Signal Transduction	HF_6	0.0659196789518428	HF
Nucleotide Metabolism	HF_6	0.0541486956629565	HF
Translation	HF_6	0.0387638174298131	HF
Xenobiotics Biodegradation and Metabolism	HF_6	0.0434271273121101	HF
Replication and Repair	HF_6	0.0321209549153323	HF
Lipid Metabolism	HF_6	0.0337506864531114	HF
Metabolism of Other Amino Acids	HF_6	0.0286541565930694	HF
Metabolism of Terpenoids and Polyketides	HF_6	0.0224471426593023	HF
Glycan Biosynthesis and Metabolism	HF_6	0.0188281980384961	HF
Folding, Sorting and Degradation	HF_6	0.0201422600508307	HF
Cell Motility	HF_6	0.0198007417240504	HF
Infectious Diseases	HF_6	0.0120169790616025	HF
Cell Growth and Death	HF_6	0.0137497157623204	HF
Biosynthesis of Other Secondary Metabolites	HF_6	0.0086259617468493	HF
Endocrine System	HF_6	0.00330107889936791	HF
Transport and Catabolism	HF_6	0.00337368380483216	HF
Environmental Adaptation	HF_6	0.00226947725464694	HF
Cancers	HF_6	0.00243086665054506	HF
Neurodegenerative Diseases	HF_6	0.00180884044225648	HF
Transcription	HF_6	0.00160956989053542	HF
Nervous System	HF_6	0.00141346513075752	HF
Immune System	HF_6	0.000599844838848146	HF
Digestive System	HF_6	0.000319481108763592	HF
Endocrine and Metabolic Diseases	HF_6	0.000438925022271887	HF
Immune Diseases	HF_6	0.000406722964475778	HF
Substance Dependence	HF_6	0.000324932902144063	HF
Excretory System	HF_6	0.000143674390720398	HF
Circulatory System	HF_6	0.000144255219965436	HF
Cardiovascular Diseases	HF_6	9.93999705986642e-05	HF
Signaling Molecules and Interaction	HF_6	9.5978827844137e-06	HF
Cell Communication	HF_6	4.91397323163502e-06	HF
Sensory System	HF_6	2.72430035654408e-10	HF
Membrane Transport	HF_7	0.159925015352722	HF
Amino Acid Metabolism	HF_7	0.140863337243991	HF
Carbohydrate Metabolism	HF_7	0.124835120228538	HF
Metabolism of Cofactors and Vitamins	HF_7	0.0710965187689958	HF
Energy Metabolism	HF_7	0.0713138865115026	HF
Signal Transduction	HF_7	0.0653806470388197	HF
Nucleotide Metabolism	HF_7	0.0542289652213518	HF
Translation	HF_7	0.0393405265599449	HF
Xenobiotics Biodegradation and Metabolism	HF_7	0.0434233808212066	HF
Replication and Repair	HF_7	0.0326843397874607	HF
Lipid Metabolism	HF_7	0.0336847683550634	HF
Metabolism of Other Amino Acids	HF_7	0.0285401500932552	HF
Metabolism of Terpenoids and Polyketides	HF_7	0.0222661754302603	HF
Glycan Biosynthesis and Metabolism	HF_7	0.0189548836791438	HF
Folding, Sorting and Degradation	HF_7	0.0202024605622532	HF
Cell Motility	HF_7	0.0197677362711417	HF
Infectious Diseases	HF_7	0.0120753817663029	HF
Cell Growth and Death	HF_7	0.0142446448388616	HF
Biosynthesis of Other Secondary Metabolites	HF_7	0.00866753299101049	HF
Endocrine System	HF_7	0.0032106118892552	HF
Transport and Catabolism	HF_7	0.00330346683149912	HF
Environmental Adaptation	HF_7	0.00227373462004857	HF
Cancers	HF_7	0.00241952414873622	HF
Neurodegenerative Diseases	HF_7	0.00178346008919	HF
Transcription	HF_7	0.00164038923605095	HF
Nervous System	HF_7	0.00139353751363258	HF
Immune System	HF_7	0.000587164525037912	HF
Digestive System	HF_7	0.000333431776228318	HF
Endocrine and Metabolic Diseases	HF_7	0.000451424146348607	HF
Immune Diseases	HF_7	0.000390092273471148	HF
Substance Dependence	HF_7	0.000318657588366121	HF
Excretory System	HF_7	0.000142157609363391	HF
Circulatory System	HF_7	0.000145497085549551	HF
Cardiovascular Diseases	HF_7	9.83211495065277e-05	HF
Signaling Molecules and Interaction	HF_7	9.48868296704639e-06	HF
Cell Communication	HF_7	4.66453666396812e-06	HF
Sensory System	HF_7	2.02882036286503e-09	HF
Membrane Transport	HF_8	0.162042032406911	HF
Amino Acid Metabolism	HF_8	0.143377937809585	HF
Carbohydrate Metabolism	HF_8	0.124461079832824	HF
Metabolism of Cofactors and Vitamins	HF_8	0.0712984879977736	HF
Energy Metabolism	HF_8	0.0713956602591273	HF
Signal Transduction	HF_8	0.0654958852064891	HF
Nucleotide Metabolism	HF_8	0.0542547986290931	HF
Translation	HF_8	0.0384725308362978	HF
Xenobiotics Biodegradation and Metabolism	HF_8	0.0436619871163172	HF
Replication and Repair	HF_8	0.0314908343295694	HF
Lipid Metabolism	HF_8	0.0335110555617033	HF
Metabolism of Other Amino Acids	HF_8	0.0287598889924043	HF
Metabolism of Terpenoids and Polyketides	HF_8	0.0219618951182671	HF
Glycan Biosynthesis and Metabolism	HF_8	0.0184498538687652	HF
Folding, Sorting and Degradation	HF_8	0.0199861440672131	HF
Cell Motility	HF_8	0.0195344399210374	HF
Infectious Diseases	HF_8	0.0110491599950309	HF
Cell Growth and Death	HF_8	0.013442174494029	HF
Biosynthesis of Other Secondary Metabolites	HF_8	0.00861128372174141	HF
Endocrine System	HF_8	0.00332284153374754	HF
Transport and Catabolism	HF_8	0.00342818333924849	HF
Environmental Adaptation	HF_8	0.00226189994936782	HF
Cancers	HF_8	0.0024660651777291	HF
Neurodegenerative Diseases	HF_8	0.0018029596214497	HF
Transcription	HF_8	0.00159035764500041	HF
Nervous System	HF_8	0.00143426919565409	HF
Immune System	HF_8	0.000605650071421577	HF
Digestive System	HF_8	0.000259389537387223	HF
Endocrine and Metabolic Diseases	HF_8	0.000424704979547877	HF
Immune Diseases	HF_8	0.000410158393538064	HF
Substance Dependence	HF_8	0.000332566408980551	HF
Excretory System	HF_8	0.000142537911807747	HF
Circulatory System	HF_8	0.000147065514138193	HF
Cardiovascular Diseases	HF_8	0.000102695035004681	HF
Signaling Molecules and Interaction	HF_8	8.33910513517266e-06	HF
Cell Communication	HF_8	4.48443479757539e-06	HF
Sensory System	HF_8	8.92326475791357e-11	HF
