# Supplementary material for: Effects of a High-Fat Diet on Intestinal and Gonadal Metabolism in Female and Male Sea Cucumber Apostichopus japonicus
Source: Biology (Basel). 2023 Jan 29;12(2):212. doi: 10.3390/biology12020212 (PMC9953091; doi:10.3390/biology12020212)
Supplement: Supplementary file 1 [file biology-12-00212-s001.zip › 16s rDNA SEQ/4.Tax4Fun/pathway_diff_L2/HM_vs_HF.t-test.diff.xls]

Level_2	HM	HF	fold(HF/HM)	p-value	significant
Membrane Transport	0.15863207	0.16050483	1.01180567	0.0616328648374889	no
Amino Acid Metabolism	0.14033193	0.14200669	1.01193434	0.0624379141457259	no
Carbohydrate Metabolism	0.12478747	0.12472449	0.99949526	0.628023619820096	no
Metabolism of Cofactors and Vitamins	0.07113761	0.07119722	1.00083787	0.230223453768236	no
Energy Metabolism	0.07108365	0.07119669	1.00159013	0.504573268333066	no
Signal Transduction	0.06597282	0.0658695	0.99843395	0.866525616360518	no
Nucleotide Metabolism	0.05422186	0.05423378	1.00021992	0.762736582920067	no
Translation	0.03952343	0.03879639	0.98160479	0.0928269527366645	no
Xenobiotics Biodegradation and Metabolism	0.04305805	0.04338799	1.00766265	0.237810905354328	no
Replication and Repair	0.03289417	0.03206398	0.97476198	0.0624167635747404	no
Lipid Metabolism	0.03377293	0.03364906	0.99633216	0.075639967815687	no
Metabolism of Other Amino Acids	0.02854391	0.02867212	1.00449158	0.0743766958448491	no
Metabolism of Terpenoids and Polyketides	0.02252446	0.02220644	0.98588099	0.059547674436628	no
Glycan Biosynthesis and Metabolism	0.01926365	0.01877737	0.97475623	0.0606962531843959	no
Folding, Sorting and Degradation	0.02036212	0.02014547	0.98935986	0.0684126401458567	no
Cell Motility	0.02010763	0.01976931	0.98317436	0.221232371582754	no
Infectious Diseases	0.01244582	0.01177371	0.94599653	0.139065765224295	no
Cell Growth and Death	0.01401865	0.01369707	0.97706078	0.14422525190884	no
Biosynthesis of Other Secondary Metabolites	0.00860065	0.0086107	1.00116798	0.788090996819539	no
Endocrine System	0.00327446	0.00330503	1.00933559	0.379942630265316	no
Transport and Catabolism	0.00333294	0.00338465	1.01551403	0.12517356023283	no
Environmental Adaptation	0.00229458	0.00227048	0.98949679	0.0821176289603622	no
Cancers	0.00241142	0.00243665	1.01046253	0.0933976388761701	no
Neurodegenerative Diseases	0.00182038	0.00181004	0.99431572	0.600518723047302	no
Transcription	0.00165019	0.00160989	0.97557357	0.0820639814695562	no
Nervous System	0.00139965	0.00141617	1.01179745	0.0962049576611028	no
Immune System	0.00059915	0.00060273	1.00597568	0.517714618461793	no
Digestive System	0.00035737	0.00030909	0.86491368	0.102373172084331	no
Endocrine and Metabolic Diseases	0.00044937	0.00043602	0.97028374	0.0734388560613676	no
Immune Diseases	0.00040256	0.00040815	1.01386997	0.479701698422973	no
Substance Dependence	0.00032515	0.00032686	1.00525549	0.448402236554261	no
Excretory System	0.00014312	0.00014311	0.9999499	0.985613032442485	no
Circulatory System	0.00014542	0.00014528	0.9990685	0.888855962732111	no
Cardiovascular Diseases	9.785e-05	0.00010044	1.02646735	0.0511966650136501	no
Signaling Molecules and Interaction	9.69e-06	9.16e-06	0.94537834	0.109050465231271	no
Cell Communication	4.92e-06	4.7e-06	0.95477556	0.128065935278376	no
Sensory System	0	0	0.52241659	0.32085945541575	no
