# Supplementary material for: Effects of a High-Fat Diet on Intestinal and Gonadal Metabolism in Female and Male Sea Cucumber Apostichopus japonicus
Source: Biology (Basel). 2023 Jan 29;12(2):212. doi: 10.3390/biology12020212 (PMC9953091; doi:10.3390/biology12020212)
Supplement: Supplementary file 1 [file biology-12-00212-s001.zip › 16s rDNA SEQ/4.Tax4Fun/pathway_diff_L2/HM_vs_HF.t-test.result]

Level_2	HM	HF	diff	conf_min	conf_max	p-value	q-value
Membrane Transport	0.158632074368488	0.160504831522993	-0.00187275715450549	-0.00385842064711964	0.000112906338108653	0.0616328648374889	0.236737960445015
Amino Acid Metabolism	0.14033192508173	0.142006694185154	-0.00167476910342362	-0.00345724504164684	0.000107706834799589	0.0624379141457259	0.236737960445015
Carbohydrate Metabolism	0.124787472642263	0.124724487862169	6.29847800942551e-05	-0.000216148586334729	0.000342118146523239	0.628023619820096	0.726152310416986
Metabolism of Cofactors and Vitamins	0.0711376117111394	0.0711972154648225	-5.96037536831351e-05	-0.000162775009922624	4.35675025563537e-05	0.230223453768236	0.366625145754589
Energy Metabolism	0.0710836545041924	0.0711966867737559	-0.000113032269563523	-0.000483342023984399	0.000257277484857353	0.504573268333066	0.638514696102878
Signal Transduction	0.0659728193731748	0.0658695024994405	0.000103316873734285	-0.00124188149030178	0.00144851523777035	0.866525616360518	0.913546406141336
Nucleotide Metabolism	0.0542218555276569	0.0542337800492751	-1.19245216182243e-05	-9.71283157360675e-05	7.32792724996189e-05	0.762736582920067	0.855189502061893
Translation	0.039523433646175	0.0387963915897517	0.000727042056423287	-0.00015203540636102	0.00160611951920759	0.0928269527366645	0.236737960445015
Xenobiotics Biodegradation and Metabolism	0.0430580467769272	0.0433879854150854	-0.000329938638158195	-0.000919242594270649	0.00025936531795426	0.237810905354328	0.366625145754589
Replication and Repair	0.0328941679480959	0.032063984115787	0.000830183832308921	-5.37797941899707e-05	0.00171414745880781	0.0624167635747404	0.236737960445015
Lipid Metabolism	0.0337729321454324	0.0336490583240764	0.000123873821356021	-1.55638513500153e-05	0.000263311494062058	0.075639967815687	0.236737960445015
Metabolism of Other Amino Acids	0.0285439088971462	0.0286721160640266	-0.000128207166880414	-0.000271894303139737	1.54799693789088e-05	0.0743766958448491	0.236737960445015
Metabolism of Terpenoids and Polyketides	0.0225244579485505	0.0222064350055521	0.000318022942998365	-1.5744205723944e-05	0.000651790091720673	0.059547674436628	0.236737960445015
Glycan Biosynthesis and Metabolism	0.0192636549935093	0.0187773678051438	0.000486287188365502	-2.75263768184718e-05	0.00100010075354948	0.0606962531843959	0.236737960445015
Folding, Sorting and Degradation	0.020362122956612	0.0201454670683668	0.000216655888245237	-2.02808920420659e-05	0.000453592668532541	0.0684126401458567	0.236737960445015
Cell Motility	0.0201076337826831	0.0197693098829238	0.000338323899759314	-0.000241086068957713	0.00091773386847634	0.221232371582754	0.366625145754589
Infectious Diseases	0.0124458238120872	0.0117737060793573	0.000672117732729976	-0.000264624457453746	0.0016088599229137	0.139065765224295	0.254111158125099
Cell Growth and Death	0.014018648497901	0.013697071700862	0.000321576797038951	-0.000129372032642262	0.000772525626720164	0.14422525190884	0.254111158125099
Biosynthesis of Other Secondary Metabolites	0.0086006496113286	0.00861069501159267	-1.00454002640703e-05	-9.04729711103381e-05	7.03821705821974e-05	0.788090996819539	0.857628437715381
Endocrine System	0.00327445696504725	0.00330502594522394	-3.05689801766902e-05	-0.000104053992527558	4.29160321741776e-05	0.379942630265316	0.540687589223719
Transport and Catabolism	0.00333294064779278	0.00338464798782719	-5.17073400344036e-05	-0.0001204904649322	1.70757848633922e-05	0.12517356023283	0.24939155817368
Environmental Adaptation	0.00229457958694424	0.00227047912598184	2.41004609623963e-05	-3.80171232412731e-06	5.20026342489199e-05	0.0821176289603622	0.236737960445015
Cancers	0.00241141871416243	0.00243664824738307	-2.52295332206411e-05	-5.55807907913918e-05	5.12172435010955e-06	0.0933976388761701	0.236737960445015
Neurodegenerative Diseases	0.00182038299536072	0.00181003543226942	1.03475630912988e-05	-3.24300022511601e-05	5.31251284337577e-05	0.600518723047302	0.716748153314522
Transcription	0.00165019378842535	0.00160988544055885	4.03083478665001e-05	-6.44794355520268e-06	8.70646392882029e-05	0.0820639814695562	0.236737960445015
Nervous System	0.00139965434578488	0.00141616670094772	-1.65123551628412e-05	-3.65189357114487e-05	3.4942253857663e-06	0.0962049576611028	0.236737960445015
Immune System	0.000599150669124289	0.000602731004053119	-3.58033492882967e-06	-1.53118701365185e-05	8.15120027885919e-06	0.517714618461793	0.638514696102878
Digestive System	0.000357367410804712	0.000309091962405177	4.82754483995349e-05	-1.16865351525806e-05	0.00010823743195165	0.102373172084331	0.236737960445015
Endocrine and Metabolic Diseases	0.000449368837449552	0.000436015276484894	1.33535609646578e-05	-1.52999129091e-06	2.82371132202255e-05	0.0734388560613676	0.236737960445015
Immune Diseases	0.000402562548014383	0.000408146076800535	-5.58352878615189e-06	-2.24601731401874e-05	1.12931155678837e-05	0.479701698422973	0.633891530058929
Substance Dependence	0.000325154538335531	0.000326863384448363	-1.70884611283188e-06	-6.41130411243965e-06	2.9936118867759e-06	0.448402236554261	0.614477138981765
Excretory System	0.00014311952181034	0.000143112351567973	7.17024236686348e-09	-8.37864516454328e-07	8.52205001188055e-07	0.985613032442485	0.985613032442485
Circulatory System	0.000145417498638527	0.000145282042864392	1.35455774134645e-07	-1.97261146317886e-06	2.24352301144815e-06	0.888855962732111	0.913546406141336
Cardiovascular Diseases	9.78537945396736e-05	0.000100443725181214	-2.58993064154039e-06	-5.19636892619232e-06	1.65076431115378e-08	0.0511966650136501	0.236737960445015
Signaling Molecules and Interaction	9.69166763936598e-06	9.16229266391062e-06	5.29374975455367e-07	-1.3840732028206e-07	1.19715727119279e-06	0.109050465231271	0.237345130209237
Cell Communication	4.918735356932e-06	4.69628829643635e-06	2.22447060495654e-07	-7.75075702953677e-08	5.22401691286675e-07	0.128065935278376	0.24939155817368
Sensory System	1.44412027440471e-09	7.54432382503175e-10	6.89687891901532e-10	-7.60289298804627e-10	2.13966508260769e-09	0.32085945541575	0.47487199401531
