# Supplementary material for: Effects of a High-Fat Diet on Intestinal and Gonadal Metabolism in Female and Male Sea Cucumber Apostichopus japonicus
Source: Biology (Basel). 2023 Jan 29;12(2):212. doi: 10.3390/biology12020212 (PMC9953091; doi:10.3390/biology12020212)
Supplement: Supplementary file 1 [file biology-12-00212-s001.zip › 16s rDNA SEQ/4.Tax4Fun/pathway_diff_L2/HM_vs_HF.wilcox.diff.xls]

Level_2	HM	HF	fold(HF/HM)	p-value	q-value
Membrane Transport	0.15863207	0.16050483	1.01180567	0.082983682983683	0.253899317057211
Amino Acid Metabolism	0.14033193	0.14200669	1.01193434	0.160528360528361	0.282835682835684
Carbohydrate Metabolism	0.12478747	0.12472449	0.99949526	0.959129759129759	1
Metabolism of Cofactors and Vitamins	0.07113761	0.07119722	1.00083787	0.505361305361305	0.692532159198825
Energy Metabolism	0.07108365	0.07119669	1.00159013	0.798445998445998	0.984750064750064
Signal Transduction	0.06597282	0.0658695	0.99843395	0.959129759129759	1
Nucleotide Metabolism	0.05422186	0.05423378	1.00021992	0.959129759129759	1
Translation	0.03952343	0.03879639	0.98160479	0.13038073038073	0.253899317057211
Xenobiotics Biodegradation and Metabolism	0.04305805	0.04338799	1.00766265	0.194871794871795	0.313489409141583
Replication and Repair	0.03289417	0.03206398	0.97476198	0.104895104895105	0.253899317057211
Lipid Metabolism	0.03377293	0.03364906	0.99633216	0.0649572649572649	0.253899317057211
Metabolism of Other Amino Acids	0.02854391	0.02867212	1.00449158	0.104895104895105	0.253899317057211
Metabolism of Terpenoids and Polyketides	0.02252446	0.02220644	0.98588099	0.0206682206682207	0.253899317057211
Glycan Biosynthesis and Metabolism	0.01926365	0.01877737	0.97475623	0.13038073038073	0.253899317057211
Folding, Sorting and Degradation	0.02036212	0.02014547	0.98935986	0.104895104895105	0.253899317057211
Cell Motility	0.02010763	0.01976931	0.98317436	0.0649572649572649	0.253899317057211
Infectious Diseases	0.01244582	0.01177371	0.94599653	0.13038073038073	0.253899317057211
Cell Growth and Death	0.01401865	0.01369707	0.97706078	0.160528360528361	0.282835682835684
Biosynthesis of Other Secondary Metabolites	0.00860065	0.0086107	1.00116798	0.959129759129759	1
Endocrine System	0.00327446	0.00330503	1.00933559	0.505361305361305	0.692532159198825
Transport and Catabolism	0.00333294	0.00338465	1.01551403	0.13038073038073	0.253899317057211
Environmental Adaptation	0.00229458	0.00227048	0.98949679	0.082983682983683	0.253899317057211
Cancers	0.00241142	0.00243665	1.01046253	0.13038073038073	0.253899317057211
Neurodegenerative Diseases	0.00182038	0.00181004	0.99431572	1	1
Transcription	0.00165019	0.00160989	0.97557357	0.104895104895105	0.253899317057211
Nervous System	0.00139965	0.00141617	1.01179745	0.13038073038073	0.253899317057211
Immune System	0.00059915	0.00060273	1.00597568	0.441802641802642	0.65386790986791
Digestive System	0.00035737	0.00030909	0.86491368	0.13038073038073	0.253899317057211
Endocrine and Metabolic Diseases	0.00044937	0.00043602	0.97028374	0.104895104895105	0.253899317057211
Immune Diseases	0.00040256	0.00040815	1.01386997	0.573737373737374	0.758152958152958
Substance Dependence	0.00032515	0.00032686	1.00525549	0.645376845376845	0.82341183720494
Excretory System	0.00014312	0.00014311	0.9999499	1	1
Circulatory System	0.00014542	0.00014528	0.9990685	1	1
Cardiovascular Diseases	9.785e-05	0.00010044	1.02646735	0.0649572649572649	0.253899317057211
Signaling Molecules and Interaction	9.69e-06	9.16e-06	0.94537834	0.194871794871795	0.313489409141583
Cell Communication	4.92e-06	4.7e-06	0.95477556	0.082983682983683	0.253899317057211
Sensory System	0	0	0.52241659	0.328205128205128	0.505982905982906
