# Supplementary material for: Effects of a High-Fat Diet on Intestinal and Gonadal Metabolism in Female and Male Sea Cucumber Apostichopus japonicus
Source: Biology (Basel). 2023 Jan 29;12(2):212. doi: 10.3390/biology12020212 (PMC9953091; doi:10.3390/biology12020212)
Supplement: Supplementary file 1 [file biology-12-00212-s001.zip › 16s rDNA SEQ/4.Tax4Fun/pathway_diff_L2/HM_vs_HF.wilcox.sig.xls]

Level_2	HM	HF	fold(HF/HM)	p-value	q-value	significant
Membrane Transport	0.15863207	0.16050483	1.01180567	0.082983682983683	0.253899317057211	no
Amino Acid Metabolism	0.14033193	0.14200669	1.01193434	0.160528360528361	0.282835682835684	no
Carbohydrate Metabolism	0.12478747	0.12472449	0.99949526	0.959129759129759	1	no
Metabolism of Cofactors and Vitamins	0.07113761	0.07119722	1.00083787	0.505361305361305	0.692532159198825	no
Energy Metabolism	0.07108365	0.07119669	1.00159013	0.798445998445998	0.984750064750064	no
Signal Transduction	0.06597282	0.0658695	0.99843395	0.959129759129759	1	no
Nucleotide Metabolism	0.05422186	0.05423378	1.00021992	0.959129759129759	1	no
Translation	0.03952343	0.03879639	0.98160479	0.13038073038073	0.253899317057211	no
Xenobiotics Biodegradation and Metabolism	0.04305805	0.04338799	1.00766265	0.194871794871795	0.313489409141583	no
Replication and Repair	0.03289417	0.03206398	0.97476198	0.104895104895105	0.253899317057211	no
Lipid Metabolism	0.03377293	0.03364906	0.99633216	0.0649572649572649	0.253899317057211	no
Metabolism of Other Amino Acids	0.02854391	0.02867212	1.00449158	0.104895104895105	0.253899317057211	no
Metabolism of Terpenoids and Polyketides	0.02252446	0.02220644	0.98588099	0.0206682206682207	0.253899317057211	yes
Glycan Biosynthesis and Metabolism	0.01926365	0.01877737	0.97475623	0.13038073038073	0.253899317057211	no
Folding, Sorting and Degradation	0.02036212	0.02014547	0.98935986	0.104895104895105	0.253899317057211	no
Cell Motility	0.02010763	0.01976931	0.98317436	0.0649572649572649	0.253899317057211	no
Infectious Diseases	0.01244582	0.01177371	0.94599653	0.13038073038073	0.253899317057211	no
Cell Growth and Death	0.01401865	0.01369707	0.97706078	0.160528360528361	0.282835682835684	no
Biosynthesis of Other Secondary Metabolites	0.00860065	0.0086107	1.00116798	0.959129759129759	1	no
Endocrine System	0.00327446	0.00330503	1.00933559	0.505361305361305	0.692532159198825	no
Transport and Catabolism	0.00333294	0.00338465	1.01551403	0.13038073038073	0.253899317057211	no
Environmental Adaptation	0.00229458	0.00227048	0.98949679	0.082983682983683	0.253899317057211	no
Cancers	0.00241142	0.00243665	1.01046253	0.13038073038073	0.253899317057211	no
Neurodegenerative Diseases	0.00182038	0.00181004	0.99431572	1	1	no
Transcription	0.00165019	0.00160989	0.97557357	0.104895104895105	0.253899317057211	no
Nervous System	0.00139965	0.00141617	1.01179745	0.13038073038073	0.253899317057211	no
Immune System	0.00059915	0.00060273	1.00597568	0.441802641802642	0.65386790986791	no
Digestive System	0.00035737	0.00030909	0.86491368	0.13038073038073	0.253899317057211	no
Endocrine and Metabolic Diseases	0.00044937	0.00043602	0.97028374	0.104895104895105	0.253899317057211	no
Immune Diseases	0.00040256	0.00040815	1.01386997	0.573737373737374	0.758152958152958	no
Substance Dependence	0.00032515	0.00032686	1.00525549	0.645376845376845	0.82341183720494	no
Excretory System	0.00014312	0.00014311	0.9999499	1	1	no
Circulatory System	0.00014542	0.00014528	0.9990685	1	1	no
Cardiovascular Diseases	9.785e-05	0.00010044	1.02646735	0.0649572649572649	0.253899317057211	no
Signaling Molecules and Interaction	9.69e-06	9.16e-06	0.94537834	0.194871794871795	0.313489409141583	no
Cell Communication	4.92e-06	4.7e-06	0.95477556	0.082983682983683	0.253899317057211	no
Sensory System	0	0	0.52241659	0.328205128205128	0.505982905982906	no
