# Supplementary material for: Effects of a High-Fat Diet on Intestinal and Gonadal Metabolism in Female and Male Sea Cucumber Apostichopus japonicus
Source: Biology (Basel). 2023 Jan 29;12(2):212. doi: 10.3390/biology12020212 (PMC9953091; doi:10.3390/biology12020212)
Supplement: Supplementary file 1 [file biology-12-00212-s001.zip › 16s rDNA SEQ/4.Tax4Fun/pathway_diff_L3/box_data.tsv]

Groups	Tax	X1	X2	X3	X4	X5
CF	ABC transporters	0.116425660283458	0.122386033312584	0.124815493697682	0.130919365577858	0.133614610029334
CF	Two-component system	0.0557076587782023	0.0573366654192979	0.0610628316442301	0.0624737220299923	0.064405635314805
CF	Purine metabolism	0.0341909741585619	0.0348510089534155	0.0353857529556367	0.0371765912305893	0.0376271393545269
CF	Aminoacyl-tRNA biosynthesis	0.0273623987809452	0.0277853221235312	0.0286247098451888	0.031290447863318	0.0334361466580322
CF	Glycine, serine and threonine metabolism	0.0180311934875338	0.0203564756001909	0.022569349769927	0.0243607232648489	0.0260721335380756
CF	Porphyrin and chlorophyll metabolism	0.0176420989503021	0.0192086607721631	0.0212616221582088	0.0217256931379824	0.0230754291648787
CF	Arginine and proline metabolism	0.0182996305417594	0.0194790863207281	0.0208807728445485	0.0215403889174071	0.0222624898250405
CF	Pyrimidine metabolism	0.0209979966967884	0.0220356077232891	0.0223595070119088	0.0248477873423543	0.0259251136202031
CF	Nitrogen metabolism	0.0142948180254645	0.015471390553363	0.0181386242136016	0.018434697114596	0.0200809419187382
CF	Oxidative phosphorylation	0.0151984424989813	0.0152503983942413	0.0157085509133639	0.016260372451684	0.0177053783965102
CF	Ribosome	0.0162194534977427	0.0165108467969993	0.0171700241889652	0.0188098153621769	0.0202639205704212
CF	Glyoxylate and dicarboxylate metabolism	0.0105961910320723	0.0117999996652315	0.0137590024630826	0.0142642117170363	0.0155920082367621
CF	Amino sugar and nucleotide sugar metabolism	0.0131877261256955	0.0150796121862524	0.0154504682120968	0.0176740900093837	0.0189104411808817
CF	Methane metabolism	0.0114453737987879	0.0121547321047427	0.0130401062642022	0.0132096112051135	0.0134523980110785
CF	Peptidoglycan biosynthesis	0.0137379609891629	0.01384341676349	0.0143809517437994	0.016612092936948	0.0181696343668568
CF	Pyruvate metabolism	0.0129541695428229	0.012963079251721	0.0129865953987435	0.0130668212021584	0.0131377659866285
CF	Cell cycle - Caulobacter	0.0122000877954165	0.0124359950060028	0.012678184869913	0.0130607136286453	0.0133413633619042
CF	RNA degradation	0.0123015141815308	0.0125680319962398	0.0126303107193981	0.0132144797517786	0.0136283928809318
CF	Fructose and mannose metabolism	0.0118941010585882	0.0125643532914196	0.0127316700872203	0.0136992623063125	0.0138630640045401
CF	Bacterial secretion system	0.0105092430325216	0.0112030779927246	0.0119314967036179	0.0130521703468535	0.0151633709035268
CF	Cysteine and methionine metabolism	0.0100772126458734	0.0107505349505963	0.010869459832702	0.0113169869781708	0.0113967573491031
CF	Alanine, aspartate and glutamate metabolism	0.00980749925252381	0.0102774744313642	0.0103681551087884	0.0106146100931295	0.0107030267586696
CF	Pentose phosphate pathway	0.00973999768651135	0.00978789281894242	0.010015178226595	0.0100593671749499	0.0102159745453027
CF	Flagellar assembly	0.00644309458029555	0.00748961159323247	0.00892077210435045	0.00990589673037296	0.0123563334736804
CF	Starch and sucrose metabolism	0.00856660258168308	0.0113598046543047	0.0121593846184941	0.0142867841594544	0.0156339933270159
CF	Glutathione metabolism	0.00874468453129387	0.00895226384458698	0.00929943058512441	0.00960311436440395	0.00985098911894307
CF	Homologous recombination	0.00986858700442194	0.0104237755810772	0.010911658670471	0.0122595672613047	0.0133624684140769
CF	Butanoate metabolism	0.00796915177097853	0.00846316983626689	0.00919006640604336	0.00930071421760745	0.00980760552882199
CF	Phenylalanine, tyrosine and tryptophan biosynthesis	0.00877117936012606	0.00961374839337335	0.00977497867996708	0.0104433734431788	0.0106813028790003
CF	Histidine metabolism	0.00822110673200085	0.00864575632563506	0.00882278580017488	0.00905320464350005	0.00922697740129339
CF	Glycolysis / Gluconeogenesis	0.00862440506613493	0.0095903134476211	0.00973455764020927	0.0112252936909494	0.0118936963247499
CF	Carbon fixation pathways in prokaryotes	0.0082254483637995	0.00848112229724646	0.00889105265297598	0.00891581703316749	0.00909878244629289
CF	Bacterial chemotaxis	0.00629548217743007	0.00689713891668836	0.00851784810792389	0.00893544864389085	0.00932819291578791
CF	Glycerophospholipid metabolism	0.00880124904991366	0.00923343373315247	0.00942230391216276	0.00993170780009986	0.0102017434888027
CF	Lysine biosynthesis	0.00891164331845957	0.00905499607783948	0.00922832691638248	0.00971003059044244	0.0100764320663616
CF	Nucleotide excision repair	0.00877284988016992	0.00897109450630033	0.00938283992913656	0.010477255113211	0.0113015483985301
CF	Valine, leucine and isoleucine degradation	0.00607693414566232	0.0066953232536253	0.00774209066023143	0.00793981075744207	0.00861659093993025
CF	Phenylalanine metabolism	0.00569833307325893	0.00645490174587134	0.00734849398135427	0.00770664750091944	0.00805167549317833
CF	Mismatch repair	0.00866173572987036	0.00887664485406393	0.0091738997807611	0.0105573828459134	0.0114607182906392
CF	Fatty acid biosynthesis	0.00779789207007224	0.00783892579316134	0.00799803718368266	0.00809358757183279	0.0084263972958391
CF	Nicotinate and nicotinamide metabolism	0.00739825057975003	0.00746529945301505	0.00749382824583801	0.00754275115148046	0.00757674320421254
CF	Terpenoid backbone biosynthesis	0.0075925511263855	0.00772133118399158	0.00791327500955812	0.00847287757716026	0.00901042653027912
CF	Pentose and glucuronate interconversions	0.00580695217717583	0.00618920038128763	0.00651255507525378	0.00676775532730289	0.00697431977850392
CF	Pantothenate and CoA biosynthesis	0.00655775951823728	0.00661320287975091	0.00673556353904765	0.00693614950895385	0.00712231419676433
CF	Benzoate degradation	0.00469331090518917	0.00528163229227076	0.00615138347340631	0.00623019767096246	0.00658484420740849
CF	Propanoate metabolism	0.00517423014865005	0.00541337590923364	0.00589725051617499	0.00598257851880778	0.0060523994123994
CF	Tyrosine metabolism	0.00578255848602938	0.0059938841053013	0.00606291957038373	0.00613801324454168	0.0062162225095526
CF	Ubiquinone and other terpenoid-quinone biosynthesis	0.00534904996828772	0.00555323104935698	0.00590782158039543	0.00623195490842596	0.00639443179978653
CF	Lipopolysaccharide biosynthesis	0.00406212496319019	0.00437505790721771	0.00549173376491326	0.00586378857151885	0.0067427380473774
CF	Citrate cycle (TCA cycle)	0.00560709229045666	0.00569541827017523	0.00586470401224012	0.0060344056414156	0.00638513910781356
CF	Thiamine metabolism	0.00554235443569838	0.00571605924674384	0.0057789617837555	0.00588057770947823	0.00592234330818655
CF	Base excision repair	0.00574073586499007	0.00579346662162876	0.00600073767367439	0.00638427058562216	0.00670616601888831
CF	Valine, leucine and isoleucine biosynthesis	0.00513684949093535	0.00521057029617411	0.00526272930668529	0.00534905560369922	0.00544394329184525
CF	Aminobenzoate degradation	0.00471603503365893	0.0049566869132242	0.00526863827899116	0.00531488980825983	0.00539351369484351
CF	Protein export	0.00558937033574704	0.00563956352946992	0.00580729310399293	0.00636760694527915	0.00688066402266328
CF	DNA replication	0.00540910252638016	0.00547496054385199	0.00567129576042102	0.00641055612796866	0.00688092689057962
CF	Galactose metabolism	0.00433624186049582	0.0057503013177066	0.00590519111312898	0.00784104879603856	0.00859065499656992
CF	Glycerolipid metabolism	0.00439938331503165	0.00547660212723007	0.00571853112198501	0.00678533104702285	0.00733765757201443
CF	One carbon pool by folate	0.00480607792169159	0.00486856922916347	0.00496156440870139	0.0051458954165278	0.00518249581034364
CF	Lysine degradation	0.00472793601173868	0.00473659521482233	0.00492572306002306	0.00498553810436602	0.00513187090808756
CF	Folate biosynthesis	0.00472015845199519	0.00495025992176809	0.00509442100641625	0.00557707543863501	0.00596406632679213
CF	Selenocompound metabolism	0.00471544431045166	0.00473609632051987	0.00482211712409174	0.0049516470043595	0.00502101051368716
CF	Phosphotransferase system (PTS)	0.00276619405338547	0.00583372587222277	0.00620458700013943	0.0101982344317716	0.0119267006850646
CF	Sulfur metabolism	0.00394749231498186	0.00409807335601724	0.00427923589665878	0.00436574786599589	0.00455161869842828
CF	Carbon fixation in photosynthetic organisms	0.00407399933810514	0.00415054977735183	0.00427939452500915	0.00433933732352479	0.00442020576562683
CF	Inositol phosphate metabolism	0.0030775189748078	0.00335089229552348	0.00357156802274752	0.00376558142416223	0.00403379501470176
CF	Geraniol degradation	0.00251837232882202	0.00292266556249427	0.00376162815675537	0.00383394752639218	0.00418557954793925
CF	Biotin metabolism	0.00406140191302926	0.00417727526906815	0.00431710831739152	0.0044377848533222	0.00471436915901985
CF	Fatty acid metabolism	0.00293742203895803	0.00317348826378849	0.00373012129747203	0.00375401649543842	0.00393789312391067
CF	Sulfur relay system	0.00351133669989962	0.00384786489547265	0.00404877674421891	0.0042405723586967	0.0043836641787571
CF	Riboflavin metabolism	0.00348052357047209	0.0035294190296952	0.00356136602358622	0.0035806747064576	0.00359448716659707
CF	Ascorbate and aldarate metabolism	0.00323302475538733	0.00325621859238146	0.00336188964435157	0.00343663977551494	0.00345173495978208
CF	Vibrio cholerae pathogenic cycle	0.00244652667815313	0.00280163931707307	0.00325524729711983	0.00345041802214147	0.0038177092506643
CF	Tryptophan metabolism	0.00238877780007536	0.00261860115497742	0.00307417150981395	0.00315238711973876	0.00338131084955971
CF	Chloroalkane and chloroalkene degradation	0.00276347889022721	0.00299270362333403	0.00322789241220034	0.0032853348647255	0.00342878548448887
CF	Vitamin B6 metabolism	0.00293769787505708	0.00303424238326764	0.0030880618561567	0.00313268238561812	0.00314866134509386
CF	Bisphenol degradation	0.00253091763185251	0.00268945191297636	0.0029483315749783	0.0029949851817561	0.00302095201223118
CF	Taurine and hypotaurine metabolism	0.00213540775457643	0.00233121433188124	0.00265788153266952	0.00278089655763136	0.00297902542008616
CF	Drug metabolism - other enzymes	0.00270897050638731	0.00300926531081845	0.00305176812596935	0.00336758530839007	0.00348172638560711
CF	Phosphonate and phosphinate metabolism	0.00180426997917296	0.00207562198823857	0.00233747222077716	0.00250825188156567	0.00279180318593981
CF	Peroxisome	0.00212285882221207	0.00220602076821236	0.00237616385957641	0.00242287429318614	0.00244701589716262
CF	D-Alanine metabolism	0.00241545738961125	0.00267616920932569	0.00278548242491066	0.00329018191303145	0.00356331041317282
CF	Limonene and pinene degradation	0.00238358678497169	0.00241317036229651	0.00249551189587188	0.00258894548162731	0.00263070206802179
CF	Polycyclic aromatic hydrocarbon degradation	0.00243401757041697	0.00249564840772822	0.00255552578720617	0.00261110942034748	0.00271958774935468
CF	Plant-pathogen interaction	0.00217523663301331	0.00221918765527405	0.0022651199748142	0.00230510717639499	0.00231540644516696
CF	Streptomycin biosynthesis	0.0022609590691259	0.00227332696624503	0.00230576045499862	0.00233517063016486	0.00237542217689505
CF	Photosynthesis	0.00227803281115551	0.00230017409296404	0.00239426008841963	0.00253767174617345	0.00269548838038851
CF	Biosynthesis of unsaturated fatty acids	0.00183607214691271	0.00188842559320881	0.00215572033070767	0.00223475610020081	0.0023395876214372
CF	beta-Alanine metabolism	0.00147467086768347	0.0016683132880477	0.00202407210005076	0.00205455659050854	0.00222590217011347
CF	Legionellosis	0.00216502647020919	0.00216955854170976	0.00226735991644221	0.00235768268537175	0.00241069882817761
CF	Pertussis	0.00158348474372144	0.00182304497708695	0.00213075115727539	0.0022743582556685	0.0028974197600988
CF	Naphthalene degradation	0.0015868908714073	0.00175810791808987	0.00198318470775566	0.00201904390996594	0.0021286668098494
CF	C5-Branched dibasic acid metabolism	0.00178066585281042	0.00180282317486709	0.00183308890421328	0.00190001220894415	0.00192910416026218
CF	RNA polymerase	0.00187300422766382	0.00190078891372055	0.00199355371529725	0.00215167121052862	0.00232348353722532
CF	Biosynthesis of siderophore group nonribosomal peptides	0.00162811833853525	0.00177612485442817	0.00196547697160431	0.00212866340585425	0.0022770883356709
CF	Staphylococcus aureus infection	0.00113416113909444	0.0025105583182012	0.00291177341026118	0.00510328645875846	0.00603333633107306
CF	Nonribosomal peptide structures	0.00125373848423644	0.00211188434181166	0.00247673839625531	0.0028033822256486	0.00295938227780376
CF	Nitrotoluene degradation	0.00137771014830597	0.00144987799935912	0.00158706498485877	0.00163348894457524	0.0016963022496459
CF	Linoleic acid metabolism	0.0014628492337174	0.00152930764299332	0.00160539285881428	0.00162359903885351	0.00164123990582696
CF	Atrazine degradation	0.00112495902801684	0.00127044018916935	0.00142998618879253	0.00151845939923169	0.00158281882455547
CF	Carotenoid biosynthesis	0.00135249718800297	0.00146030204595693	0.00151972153542263	0.00156771624836641	0.00158109999931468
CF	PPAR signaling pathway	0.00137954514561053	0.00143493048633102	0.00158300113936318	0.00160220160941892	0.00167089758386518
CF	Penicillin and cephalosporin biosynthesis	0.00127638239871642	0.00135167001377845	0.00147151281544429	0.00151444264008222	0.00153874880320762
CF	Drug metabolism - cytochrome P450	0.00100095174254296	0.00115851340562571	0.00137998806300467	0.00146535983864741	0.00166399183527074
CF	D-Glutamine and D-glutamate metabolism	0.00153167342820138	0.00165518587590217	0.00170764554290847	0.00187101908655009	0.00198131700593259
CF	Cyanoamino acid metabolism	0.00149543713651945	0.00150533469925502	0.00152198557546897	0.00157019402727854	0.00158653832802208
CF	Tuberculosis	0.00146639609169816	0.00150814658937986	0.00157021212168981	0.00168080504217321	0.00182225939055389
CF	Caprolactam degradation	0.000929999061305571	0.00105438649224624	0.00132229793291043	0.0013553972969635	0.00140798037702033
CF	Other glycan degradation	0.00075722133732861	0.00196227390723742	0.00216581257439397	0.0039925738157399	0.00479845970406607
CF	Styrene degradation	0.000795225823053301	0.000959162780971976	0.0011923020987691	0.00125347481102604	0.00137492143722847
CF	Chlorocyclohexane and chlorobenzene degradation	0.000948072502880055	0.00105743482595899	0.00126204275219794	0.00129601333673143	0.00136821968914707
CF	Meiosis - yeast	0.000850707359851324	0.000977391820885421	0.00123279600926585	0.00124788381293932	0.00138277774142985
CF	Steroid hormone biosynthesis	0.000821501096208707	0.00093863082176168	0.00118822567899395	0.00121158860531862	0.00130090835899562
CF	Sphingolipid metabolism	0.00107469775508263	0.00124380423110015	0.00129853881814706	0.00140579298220652	0.00144548888707649
CF	Lipoic acid metabolism	0.00128786654771789	0.00131387288113671	0.00141471732275239	0.00144920413840491	0.00159757030743455
CF	Metabolism of xenobiotics by cytochrome P450	0.000867905827228533	0.000980375737041426	0.00115492972365027	0.00119553999465889	0.0013451794799463
CF	Tropane, piperidine and pyridine alkaloid biosynthesis	0.00115426200851862	0.00120625278281911	0.00127723569182415	0.00134087074814292	0.00134679174093722
CF	Toluene degradation	0.000969977962118463	0.00100734113364166	0.00115903985763006	0.00121500287506403	0.00123152699083156
CF	Biosynthesis of ansamycins	0.00103135718022977	0.00124896314052406	0.0014723351642447	0.00153997577328603	0.00158013316345464
CF	Salmonella infection	0.00101321722186554	0.00104851824886755	0.00113766728287828	0.00119572068310173	0.00137328963171323
CF	Ethylbenzene degradation	0.000948934517864646	0.00106780954662838	0.00111385838886868	0.00117593394102156	0.00121122903967085
CF	RNA transport	0.000780552856002001	0.00116961054260685	0.00127442783382842	0.00168938718290053	0.00189484478868813
CF	Epithelial cell signaling in Helicobacter pylori infection	0.000965375342268175	0.00110621551496161	0.00117567339432668	0.00138419015653236	0.00149543798599674
CF	Chemical carcinogenesis	0.000551128274491983	0.000657888641116699	0.000839436116300095	0.000879172713657603	0.00104370605203095
CF	Polyketide sugar unit biosynthesis	0.00089591602019611	0.000982388574366753	0.00103464535295767	0.00106311706391758	0.00111111287055244
CF	Alzheimers disease	0.00084121189269041	0.000957455867590897	0.00100346953048012	0.00110465675116777	0.00121081294558189
CF	Synthesis and degradation of ketone bodies	0.000679614763117114	0.000738981649122482	0.000807527954439016	0.000830352402796791	0.000874484680257394
CF	Novobiocin biosynthesis	0.000785189597654389	0.000795894229462736	0.000807690123606966	0.000817361005369664	0.000825534175965212
CF	Adipocytokine signaling pathway	0.000621394477322194	0.000671504095475173	0.000745689485281837	0.000780814625354159	0.000823907935393122
CF	Bacterial invasion of epithelial cells	0.000417066484400822	0.00115677956681753	0.00129355097507521	0.00213218705753713	0.00257295680327486
CF	Phosphatidylinositol signaling system	0.000730617064710239	0.00074778476741954	0.000767408613156551	0.000789555635689628	0.000804348659636857
CF	Steroid degradation	0.000507562415092432	0.000626521017893243	0.000680292970218626	0.000831406976199271	0.000880780883630078
CF	Phenylpropanoid biosynthesis	0.000695556373462787	0.000702047490487209	0.000716569309014758	0.000721388243415147	0.000746030425749744
CF	beta-Lactam resistance	0.000604533702059344	0.000763786906447137	0.000812323045182488	0.000996698512566702	0.00108854164087334
CF	Arachidonic acid metabolism	0.000497676860382028	0.000537560034049278	0.000555043261219	0.000591781276925483	0.000605045722787484
CF	Lysosome	0.00053380879483334	0.000612021193892402	0.000635628881711779	0.000706426668957888	0.00075284721352283
CF	Zeatin biosynthesis	0.000613106375216159	0.000621344215597679	0.000636653540517295	0.000722963910528919	0.000783935341452328
CF	Insulin signaling pathway	0.00044952230524826	0.000648246290761247	0.000700209508888709	0.000861867301817524	0.000942988771116956
CF	MAPK signaling pathway - yeast	0.000556815749845596	0.0005596686512993	0.000571152532532366	0.000576581104508101	0.000581061925745029
CF	Xylene degradation	0.000509372521101035	0.000532820717001591	0.000557045175222724	0.000580617411704987	0.00059009559815754
CF	Glutamatergic synapse	0.000372887953093526	0.000412433975492773	0.000465735922503025	0.000493498566168112	0.000539520136078976
CF	N-Glycan biosynthesis	0.000524797195815466	0.000602306146414733	0.00067414217705018	0.000735484706954322	0.000783065740464254
CF	GABAergic synapse	0.000413924378816201	0.000434815543935681	0.000480190319303785	0.000488893053521289	0.000516432290096401
CF	Dioxin degradation	0.000471897721809324	0.000491421109032823	0.000508904225129263	0.000530086384352518	0.000534809322642408
CF	Huntingtons disease	0.000455204472181293	0.000472557360412126	0.000483687307735999	0.000501149953967486	0.000508770597626304
CF	Retinol metabolism	0.00043592901764518	0.000457322566689517	0.000483761053202809	0.000487852596440533	0.000496055465803491
CF	Ribosome biogenesis in eukaryotes	0.000477937754268997	0.000541545529381879	0.000609575406939248	0.000641657604304006	0.000723568779285648
CF	Tetracycline biosynthesis	0.0004575172160373	0.000461220470144684	0.000474645684574239	0.000491983932379537	0.000497836131157859
CF	Fluorobenzoate degradation	0.000252517330935188	0.00030750658761597	0.00042512077839194	0.000426090750718785	0.000471634438338312
CF	Biosynthesis of 12-, 14- and 16-membered macrolides	0.000343888612245883	0.000417461392284027	0.000585301640155907	0.000634096350068424	0.000693485920149751
CF	Pathways in cancer	0.000324332820360792	0.000326657863510355	0.000362653718766767	0.000382880301026199	0.000434087952720627
CF	Glycosaminoglycan degradation	0.000309486996267866	0.000383873807337165	0.000418915006541319	0.000535508632743095	0.000590388984537791
CF	Primary immunodeficiency	0.000303663006183659	0.000393728600208861	0.000420264201725171	0.00047139534653824	0.000502145097882699
CF	Caffeine metabolism	0.000155492029917538	0.000205896008462935	0.00026098805924663	0.000298251832025391	0.000340739062720844
CF	Biosynthesis of type II polyketide products	0.000179927930260373	0.000220405728524025	0.000296847358682825	0.000310916935974371	0.000325810642921922
CF	Type I diabetes mellitus	0.000362313318517071	0.00037400578152345	0.000387328195561736	0.000405490773733717	0.000431227072948673
CF	Stilbenoid, diarylheptanoid and gingerol biosynthesis	0.000297019892080387	0.00031111723281203	0.000326095907427594	0.000342830718051691	0.00034355029802819
CF	Isoquinoline alkaloid biosynthesis	0.000241634952137268	0.000248529139320482	0.00027114286188938	0.000279408333586291	0.000308380311955855
CF	RIG-I-like receptor signaling pathway	0.000242349875570271	0.000252392683732217	0.000270866401729455	0.000274193749214389	0.000276602676548108
CF	Biosynthesis of vancomycin group antibiotics	0.000268926641242229	0.000288604702541288	0.000304522780560924	0.00031549048582746	0.000331513138869339
CF	African trypanosomiasis	0.000331886529686288	0.000354101210272185	0.000398222491793377	0.000485240789891752	0.000602340122734528
CF	Protein processing in endoplasmic reticulum	0.000256625686850407	0.000271201874243058	0.000292617435082332	0.000315362012740888	0.000326550259164119
CF	Glycosphingolipid biosynthesis - globo series	0.000184717487391027	0.000265811602719471	0.000278698897256679	0.000374285455685387	0.00042173003416151
CF	Non-homologous end-joining	0.000198960135734224	0.000223909538906209	0.000267371943407253	0.000332376835203063	0.000360557964212075
CF	Parkinsons disease	0.000161293454754286	0.000175704835958231	0.000192718283427528	0.000208281666451518	0.000250602236354543
CF	Bladder cancer	0.000180041093092121	0.000183876151365058	0.000197489090389673	0.000199575255018603	0.000216063276616328
CF	Amoebiasis	0.000201644273983182	0.000210985361751579	0.000214722745671601	0.000217404567472631	0.000219710044486723
CF	Renal cell carcinoma	0.000200280132017226	0.000202563850951339	0.000206252264985744	0.000218826347976745	0.000242564164752246
CF	Amyotrophic lateral sclerosis (ALS)	0.000199360784000937	0.000213183353026049	0.000217796600776907	0.000226141067665701	0.000230011157899271
CF	DDT degradation	0.00013116438351985	0.000147319951110198	0.000185307523768251	0.000191731979647464	0.000203940945244777
CF	Protein digestion and absorption	0.000161392784902537	0.000203533913415064	0.000221421405941654	0.000255683935783551	0.000281919416711531
CF	Carbohydrate digestion and absorption	7.95766360573627e-05	0.0002773460540345	0.000289645957021896	0.000553413535446814	0.000678574206278196
CF	Butirosin and neomycin biosynthesis	0.000166250623587044	0.000208062928087419	0.000217803152525125	0.000272336662036344	0.000293018235910835
CF	Primary bile acid biosynthesis	0.000185171542365065	0.00020458635250903	0.00022260566263207	0.000246473777461638	0.000261255169461945
CF	Chagas disease (American trypanosomiasis)	0.000207875232429883	0.00021632325351427	0.000237835974807228	0.000289944374043562	0.000340776137943458
CF	Apoptosis	0.000126231315449575	0.000147310204703286	0.000167080994891996	0.000175845482357247	0.000183194336253001
CF	NOD-like receptor signaling pathway	0.000125466194058098	0.000221489985537861	0.000229579345998756	0.000396345304642216	0.000476931303946794
CF	Viral carcinogenesis	0.000147569102951884	0.000181483075007581	0.000191242266278375	0.000205818848653074	0.000217739634854132
CF	Type II diabetes mellitus	0.000137283341299629	0.000166982294566857	0.000173791208508896	0.000195490847590828	0.000205272132799399
CF	Ether lipid metabolism	0.000128402898769039	0.000169579891012686	0.000182462199669226	0.000198094201230916	0.000213134947274683
CF	Mineral absorption	0.000136883509862576	0.000168563909520399	0.000188813576124299	0.000221077781752169	0.000234784358753396
CF	Sesquiterpenoid and triterpenoid biosynthesis	0.000121760385975447	0.000125717513492353	0.000134238528743098	0.000152918090674141	0.000177435642170915
CF	Morphine addiction	7.44354488767636e-05	8.92315397390351e-05	0.000118794757995549	0.000125536843970085	0.000137466452260015
CF	Cardiac muscle contraction	8.64703135777469e-05	9.51017506146966e-05	0.000113846546071748	0.000125522545144106	0.000158978152449427
CF	Secondary bile acid biosynthesis	0.000133963428879817	0.000159036303969329	0.000179474744595168	0.000219477798036455	0.000243673524805382
CF	Proximal tubule bicarbonate reclamation	0.000111050443223487	0.000118245262484448	0.000120278105216603	0.000126087100223498	0.00012808493063533
CF	Retrograde endocannabinoid signaling	0.000102734946874184	0.000109290856923221	0.000118192732493217	0.000129174963193464	0.000151646682219755
CF	Glycosylphosphatidylinositol(GPI)-anchor biosynthesis	2.27930011282496e-05	2.89200418094223e-05	6.15870661624994e-05	0.000179141214572866	0.000206419172287293
CF	Small cell lung cancer	4.75586175419975e-05	6.27786142036427e-05	7.86215590211045e-05	9.12555914239958e-05	0.000104754720893715
CF	Steroid biosynthesis	6.55345635947471e-05	7.08240646373933e-05	9.16580872971093e-05	9.76913466702634e-05	0.000108017342500993
CF	D-Arginine and D-ornithine metabolism	6.60156053384008e-05	7.5361695849815e-05	8.4150417046028e-05	8.9755012449612e-05	0.000102229152025621
CF	Renin-angiotensin system	5.72223625736856e-05	0.000139882871589753	0.000148734697192319	0.000252472267683661	0.000307623586437389
CF	Biosynthesis of type II polyketide backbone	5.19514720673238e-05	6.1787574332332e-05	8.04343703809892e-05	8.33322192389484e-05	8.49866487331982e-05
CF	Vibrio cholerae infection	4.0408916128014e-05	7.93982965862342e-05	0.000111254274133079	0.000125706300432307	0.000167748801959598
CF	Influenza A	4.04373647601358e-05	4.92798407196704e-05	6.58715190766535e-05	7.27159735563271e-05	8.12790054710863e-05
CF	alpha-Linolenic acid metabolism	6.53830238838925e-05	7.93471109614453e-05	8.89051781200189e-05	9.78430595384114e-05	0.000120488840039723
CF	Fc gamma R-mediated phagocytosis	3.45939688076724e-05	4.6611751485e-05	5.87073321935594e-05	6.78147926013958e-05	7.85626984042542e-05
CF	Proteasome	4.7231500893741e-05	9.36605021046076e-05	0.000136230017250405	0.000152048984200613	0.000153928692505108
CF	Serotonergic synapse	4.36650743668868e-05	4.63039585804504e-05	6.13315096438751e-05	6.99662131383671e-05	8.97050979927806e-05
CF	GnRH signaling pathway	3.29309438487083e-05	4.50535621743729e-05	5.73041503920939e-05	6.68452662556748e-05	7.77159350430677e-05
CF	Endocytosis	3.29274428624067e-05	4.50484244666898e-05	5.73009155231e-05	6.68433110489148e-05	7.77156953705866e-05
CF	Glycosphingolipid biosynthesis - ganglio series	4.58829695862949e-05	9.70757770606953e-05	0.000103687230398717	0.000166986584424906	0.000201581344231529
CF	p53 signaling pathway	3.16927619499309e-05	4.17021448824823e-05	5.55803955652088e-05	6.3000319991871e-05	7.8163237102819e-05
CF	Toxoplasmosis	3.11956476029697e-05	4.23627505732717e-05	5.55906746712255e-05	6.30931686759479e-05	7.47948706338437e-05
CF	Herpes simplex infection	3.09403063723946e-05	4.17285550695591e-05	5.49858211148217e-05	6.23854190619144e-05	7.46666071271518e-05
CF	Prostate cancer	5.63620425770591e-05	6.45418402212726e-05	6.8498988706002e-05	8.24304380317886e-05	8.38235164056914e-05
CF	Viral myocarditis	3.03459796263948e-05	4.12312450879937e-05	5.40926275947568e-05	6.21595962920039e-05	7.46093073527729e-05
CF	Colorectal cancer	3.03459796263948e-05	4.12312450879937e-05	5.40926275947568e-05	6.21571817101941e-05	7.46093073527729e-05
CF	Progesterone-mediated oocyte maturation	5.63017646983774e-05	6.43371245838685e-05	6.83701466837695e-05	8.21354798996375e-05	8.37934298813106e-05
CF	Antigen processing and presentation	5.63017646983774e-05	6.43371245838685e-05	6.83701466837695e-05	8.21354798996375e-05	8.37934298813106e-05
CF	Bile secretion	6.70948384537056e-05	7.39737311620797e-05	8.22921711966478e-05	9.40234400973363e-05	0.000102084437707738
CF	Glycosaminoglycan biosynthesis - chondroitin sulfate	6.95651193535524e-05	8.34400168782958e-05	9.1656805655192e-05	0.000119742680811265	0.000129076581525573
CF	Alcoholism	3.68173911650104e-05	4.42710849426731e-05	5.39759063636173e-05	6.1085217039232e-05	7.37390751124462e-05
CF	Shigellosis	3.58678609371978e-05	4.68110632336175e-05	6.26759273343903e-05	8.01250112052236e-05	9.65217523105117e-05
CF	Monoterpenoid biosynthesis	4.41353370010376e-05	5.59119388227557e-05	6.69434532241508e-05	7.85495150838989e-05	8.02768658196035e-05
CF	Systemic lupus erythematosus	2.07980839529165e-05	2.7727794697624e-05	3.85532886511634e-05	4.21576091766461e-05	4.62364590302858e-05
CF	Fatty acid elongation	3.36859152370041e-05	3.75678917981868e-05	3.99725599163154e-05	4.25314471442857e-05	4.55349221294889e-05
CF	Dopaminergic synapse	3.14689904659075e-05	3.37635191512386e-05	4.13811370699102e-05	4.83963067577459e-05	6.42164596914077e-05
CF	Amphetamine addiction	2.87141774531678e-05	3.17700360032012e-05	3.89255690248119e-05	4.65628381360352e-05	6.34280783268795e-05
CF	Cocaine addiction	2.8704117856186e-05	3.17681768047576e-05	3.89223272297098e-05	4.65018497622509e-05	6.34278386324707e-05
CF	Basal transcription factors	2.14257397350604e-05	6.55549310089483e-05	8.65212542809268e-05	0.000108891815020685	0.000131672509257401
CF	Indole alkaloid biosynthesis	1.99134693338714e-05	2.50672394585873e-05	3.60958717347022e-05	3.64158860378197e-05	4.20461797849217e-05
CF	Glycosphingolipid biosynthesis - lacto and neolacto series	3.89734027170972e-05	4.13228533300387e-05	4.33303163710837e-05	4.88804835536343e-05	5.41281368610356e-05
CF	Hematopoietic cell lineage	2.09743156987613e-05	4.80501644552867e-05	5.48912757551088e-05	6.93809621388116e-05	8.79973034849768e-05
CF	VEGF signaling pathway	1.2852417744811e-05	1.72486782565938e-05	2.12675950821362e-05	2.46148535748222e-05	2.70937878116335e-05
CF	NF-kappa B signaling pathway	1.13519841119937e-05	1.59220809091822e-05	2.01574437489797e-05	2.41136427540385e-05	2.64966813505962e-05
CF	Leishmaniasis	1.13519841119937e-05	1.59220809091822e-05	2.01574437489797e-05	2.41136427540385e-05	2.64966813505962e-05
CF	Complement and coagulation cascades	1.19632766768456e-05	1.57741846301839e-05	2.2810230040306e-05	2.42114251579917e-05	2.87406244722619e-05
CF	Prion diseases	2.75574671802702e-05	2.89711130279574e-05	3.01853768763411e-05	3.26949339329553e-05	3.45154778674211e-05
CF	Betalain biosynthesis	1.33731120168186e-05	1.57092418184802e-05	2.0963751964179e-05	2.16497726369608e-05	2.31754927528163e-05
CF	Clavulanic acid biosynthesis	7.96854595906812e-06	1.03071086333442e-05	1.49206403637389e-05	1.54525645871254e-05	1.59854843902933e-05
CF	Isoflavonoid biosynthesis	1.32004684978396e-05	1.59013211288619e-05	1.99445490821053e-05	2.21871249882052e-05	2.46123483670985e-05
CF	Pancreatic secretion	1.13108409625878e-05	1.78842442781379e-05	2.05516840259612e-05	2.29744582186066e-05	2.67788102122435e-05
CF	Pathogenic Escherichia coli infection	3.05593947772705e-06	6.15166780325463e-06	1.0528488970936e-05	1.38410793887808e-05	1.49340037645934e-05
CF	Hypertrophic cardiomyopathy (HCM)	1.1975692852298e-05	1.70750179977046e-05	2.05243039605539e-05	2.33724217835497e-05	2.83067571079929e-05
CF	Flavonoid biosynthesis	1.31463347345185e-05	1.6654263770932e-05	1.98488967103682e-05	2.87890413777303e-05	3.48845440810614e-05
CF	Vasopressin-regulated water reabsorption	7.13201879013981e-06	7.63739631726089e-06	9.8881838193145e-06	1.11626343337246e-05	1.21633714402613e-05
CF	Synaptic vesicle cycle	7.13201879013981e-06	7.63739631726089e-06	9.8881838193145e-06	1.11626343337246e-05	1.21633714402613e-05
CF	Fanconi anemia pathway	3.99938904797321e-06	1.332439194057e-05	1.93371909348074e-05	2.64768745317341e-05	3.08507719151595e-05
CF	Melanogenesis	4.41960733203183e-06	5.78307290231349e-06	8.05680192597866e-06	8.79770264857954e-06	9.52699073606712e-06
CF	Flavone and flavonol biosynthesis	5.99839616247007e-06	1.06774422717586e-05	1.19995550169586e-05	1.81260818642519e-05	2.10614204912053e-05
CF	Endocrine and other factor-regulated calcium reabsorption	7.8526036717916e-06	1.09607829008331e-05	1.28890342412436e-05	1.68626626605324e-05	1.9281212192525e-05
CF	Spliceosome	3.0681868866272e-06	1.21094671194611e-05	1.5700220838393e-05	2.08470583638129e-05	2.50404464342969e-05
CF	Gastric acid secretion	6.44838681032811e-06	9.41537634761754e-06	1.15687085031192e-05	1.59072043885294e-05	1.8171154303396e-05
CF	Salivary secretion	6.44838681032811e-06	9.41537634761754e-06	1.15687085031192e-05	1.59072043885294e-05	1.8171154303396e-05
CF	Aldosterone-regulated sodium reabsorption	6.44814713744653e-06	9.41391525866158e-06	1.15649795036896e-05	1.59020666755004e-05	1.81676533143209e-05
CF	Focal adhesion	4.93172306901463e-06	7.07167420271814e-06	7.58626107541871e-06	9.26134429522634e-06	1.02830071044457e-05
CF	ECM-receptor interaction	4.93172306901463e-06	7.06925844224222e-06	7.52722142722793e-06	9.26134429522634e-06	1.02830071044457e-05
CF	mRNA surveillance pathway	2.63935111527655e-06	5.37397444753452e-06	1.07405111930799e-05	1.43754730820632e-05	2.64272533360415e-05
CF	Cholinergic synapse	2.64090207194935e-06	6.85555820151678e-06	9.5637022790171e-06	1.04285136048196e-05	1.2959825445721e-05
CF	Neuroactive ligand-receptor interaction	2.60445934164392e-06	3.06926778089681e-06	4.06704121941563e-06	4.94733432943384e-06	6.71309619352554e-06
CF	Calcium signaling pathway	1.36033019281128e-06	2.3675670820156e-06	3.78268200791579e-06	5.18902584960033e-06	6.5376675652732e-06
CF	Notch signaling pathway	1.35507943703163e-06	1.72484466993614e-06	2.08142931513239e-06	2.45135582291051e-06	2.97451568479749e-06
CF	Chronic myeloid leukemia	1.35507943703163e-06	1.72484466993614e-06	2.08142931513239e-06	2.45135582291051e-06	2.97451568479749e-06
CF	Wnt signaling pathway	1.35507943703163e-06	1.72484466993614e-06	2.08142931513239e-06	2.45135582291051e-06	2.97451568479749e-06
CF	Photosynthesis - antenna proteins	1.30133193310992e-07	3.44535137530629e-07	4.48365502203739e-07	9.29791372984965e-07	1.39221940483439e-06
CF	Transcriptional misregulation in cancer	6.42109779453039e-07	7.16946310353061e-07	9.87982096239353e-07	1.32843792996431e-06	1.64007052952698e-06
CF	Various types of N-glycan biosynthesis	2.10940474948061e-08	7.61592480776381e-08	1.33093935073768e-07	2.63126725876132e-07	3.69994817594965e-07
CF	Fat digestion and absorption	3.16324299219146e-07	3.60962298182625e-07	4.66638012697139e-07	6.21520507090636e-07	6.72412416651544e-07
CF	Epstein-Barr virus infection	2.66851317269085e-09	1.09950491029838e-08	1.32964359610164e-08	1.10195270377617e-07	1.82856054890634e-07
CF	Measles	5.72997743789202e-08	2.09163470638073e-07	3.61964718447947e-07	5.4818262877928e-07	7.12112366095971e-07
CF	Hepatitis C	5.72997743789202e-08	2.09163470638073e-07	3.61964718447947e-07	5.4818262877928e-07	7.12112366095971e-07
CF	Regulation of actin cytoskeleton	2.2788717314056e-08	7.07575565247689e-08	9.56127157034761e-08	1.55203802373103e-07	2.04655904314929e-07
CF	Dilated cardiomyopathy	2.14714148268944e-08	5.94721371499945e-08	8.96071256610606e-08	1.33757460819549e-07	1.95922920966938e-07
CF	Arrhythmogenic right ventricular cardiomyopathy (ARVC)	2.14714148268944e-08	5.94721371499945e-08	8.96071256610606e-08	1.33757460819549e-07	1.95922920966938e-07
CF	Cell adhesion molecules (CAMs)	2.14714148268944e-08	5.94721371499945e-08	8.95253163346114e-08	1.31423509670074e-07	1.95922920966938e-07
CF	HTLV-I infection	0	0	0	4.51247277980514e-08	7.52199144913228e-08
CF	Phagosome	0	0	2.41576047592326e-09	2.61727115578843e-08	4.36281662285201e-08
CF	Cytokine-cytokine receptor interaction	1.1400499337311e-10	4.52791897921669e-09	8.72431838487127e-08	1.2412446776849e-07	1.29917447756364e-07
CF	mTOR signaling pathway	0	0	0	1.80495392763497e-08	3.00873792979073e-08
CF	Cell cycle	0	0	0	1.62445853487147e-08	2.70786413681166e-08
CF	Pancreatic cancer	0	0	0	0	0
CF	Phototransduction - fly	2.16998017278808e-10	1.49350748249692e-09	3.61164068629056e-09	4.37094817348412e-09	5.00630851187119e-09
CF	Tight junction	0	0	0	0	0
CF	Leukocyte transendothelial migration	0	0	0	0	0
CF	Adherens junction	0	0	0	0	0
CF	Oocyte meiosis	1.74787560024662e-10	2.28334129629429e-10	3.12415940018261e-09	6.89698872269928e-09	1.00583896103015e-08
CF	Vascular smooth muscle contraction	1.74787560024662e-10	2.28334129629429e-10	3.12415940018261e-09	6.89698872269928e-09	1.00583896103015e-08
CF	Long-term potentiation	1.74787560024662e-10	2.28334129629429e-10	3.12415940018261e-09	6.89698872269928e-09	1.00583896103015e-08
CF	Cytosolic DNA-sensing pathway	0	0	0	0	0
CF	Phototransduction	1.74787560024662e-10	2.28334129629429e-10	3.12415940018261e-09	3.72894756516336e-09	3.73558783509705e-09
CF	Olfactory transduction	1.74787560024662e-10	2.28334129629429e-10	3.12415940018261e-09	3.72894756516336e-09	3.73558783509705e-09
CF	Glioma	1.74787560024662e-10	2.28334129629429e-10	3.12415940018261e-09	3.72894756516336e-09	3.73558783509705e-09
CF	Neurotrophin signaling pathway	1.74787560024662e-10	2.28334129629429e-10	3.12415940018261e-09	3.72894756516336e-09	3.73558783509705e-09
CM	ABC transporters	0.117301880644266	0.12074178821659	0.123577818102677	0.1299841679227	0.131305941248514
CM	Two-component system	0.059502588520189	0.0612638853236575	0.0622585843370213	0.0632465029456182	0.0638188714598565
CM	Purine metabolism	0.0341718873232624	0.0346209004277847	0.0351162941589731	0.0355952289187522	0.0361255746306106
CM	Aminoacyl-tRNA biosynthesis	0.0275887788284341	0.0279717413590426	0.0287125371396202	0.0295920733016164	0.0311901445201952
CM	Glycine, serine and threonine metabolism	0.0209083029737165	0.0218752960363267	0.0228609756405131	0.0237575232304893	0.0252761503143406
CM	Porphyrin and chlorophyll metabolism	0.0194224270422671	0.0202624531394829	0.0212620921578048	0.0215350602764892	0.0224914237876283
CM	Arginine and proline metabolism	0.020338012504891	0.0204331915250871	0.0207782631764349	0.0214114572679211	0.0218060871003701
CM	Pyrimidine metabolism	0.0215683052738028	0.0221106621856374	0.0223821171456097	0.022851960835527	0.0235398615421069
CM	Nitrogen metabolism	0.0165315186396078	0.0173956708339947	0.0183167049531099	0.0188093846333516	0.0193304700948897
CM	Oxidative phosphorylation	0.0150839484129979	0.0155379524764481	0.0162466900887941	0.0169977618760027	0.0176945162246316
CM	Ribosome	0.016424837458934	0.0166705360589727	0.0171682556417149	0.0177826878029185	0.0188105559113942
CM	Glyoxylate and dicarboxylate metabolism	0.0126035056534246	0.0131341602961648	0.0138529992816018	0.0141788785218553	0.0150014939124244
CM	Amino sugar and nucleotide sugar metabolism	0.0140200884709532	0.0149284154320253	0.0152034437871606	0.0163005945575804	0.0169699192121772
CM	Methane metabolism	0.0124070005338833	0.0124777902413206	0.0129255532974845	0.0129777844497613	0.0130276127196838
CM	Peptidoglycan biosynthesis	0.0139956150863882	0.014076841458923	0.0147039358978188	0.0153423335003624	0.0157128269248778
CM	Pyruvate metabolism	0.0126382944543499	0.0128192968618073	0.012969243582327	0.0130475167460751	0.0131073510017063
CM	Cell cycle - Caulobacter	0.0125880515475789	0.0126869351914107	0.0132579818412653	0.0136025106138698	0.0139122258104429
CM	RNA degradation	0.0124478887472012	0.0124995100679091	0.0127070525191713	0.0129534413582983	0.013197389940421
CM	Fructose and mannose metabolism	0.0118853675427122	0.0121993246449696	0.0125554597751154	0.0129895832255401	0.0131951151324404
CM	Bacterial secretion system	0.0113550244034534	0.0118348908009961	0.013221792030622	0.0146710851945745	0.0168489874422033
CM	Cysteine and methionine metabolism	0.0100783896837799	0.0103876104002078	0.0108589325783179	0.0110244105133824	0.0110838243178485
CM	Alanine, aspartate and glutamate metabolism	0.00986566942802356	0.010013917650982	0.0103139968411414	0.0105316064190875	0.0106320044315832
CM	Pentose phosphate pathway	0.00944680610983482	0.00970889740980702	0.00980355187760978	0.0100739967621208	0.0101203377502653
CM	Flagellar assembly	0.00818101678997343	0.00877519961596337	0.0096822612653943	0.0117120524853754	0.0136243596816489
CM	Starch and sucrose metabolism	0.00962330805775777	0.0107177807229773	0.0117311301913312	0.0128479569623891	0.0136177775979542
CM	Glutathione metabolism	0.00915706760586115	0.00928065553066106	0.00940666283723174	0.00959885687257943	0.00971045980307627
CM	Homologous recombination	0.0102611132370757	0.0105835052596473	0.0111164203841372	0.0115637927304358	0.0116283897934459
CM	Butanoate metabolism	0.00860079813197431	0.00883009608362242	0.00913497687092249	0.00923745800409899	0.00952335857616111
CM	Phenylalanine, tyrosine and tryptophan biosynthesis	0.00891156852176361	0.00919888314208639	0.00978181761447008	0.0100193450289095	0.0102126285415859
CM	Histidine metabolism	0.00831588823464135	0.00867401998829003	0.00885702481459046	0.00898262994367357	0.00926457741968643
CM	Glycolysis / Gluconeogenesis	0.00908924683102985	0.00925151281795542	0.00967157691716765	0.0101534245057243	0.0106913131502038
CM	Carbon fixation pathways in prokaryotes	0.00847881106297198	0.00866751763236314	0.00884788935981155	0.00895633181034265	0.00910384372529599
CM	Bacterial chemotaxis	0.00785536097386592	0.00844777509847956	0.00877966882447915	0.0089667470458476	0.00898073640686316
CM	Glycerophospholipid metabolism	0.00898165696087789	0.00923166503623593	0.00933213799318159	0.00953158869050648	0.00968181496379376
CM	Lysine biosynthesis	0.00903031389627515	0.0091196215598741	0.00924134732259222	0.00937452753793146	0.00939510817189024
CM	Nucleotide excision repair	0.0089766403814569	0.00919011506514327	0.00955644873325702	0.00971680422976021	0.00984783671631483
CM	Valine, leucine and isoleucine degradation	0.00694528064161757	0.00728468140878213	0.00770084951595815	0.00805433221797202	0.00824104943249584
CM	Phenylalanine metabolism	0.00650408342244049	0.00689689808424055	0.00722823639434235	0.0077817895334415	0.00786770907648599
CM	Mismatch repair	0.0087494325527716	0.00898955920015935	0.00943199884519046	0.00973864899421517	0.00995765829483194
CM	Fatty acid biosynthesis	0.0077701052030043	0.00792192837734666	0.00813809243193165	0.00822188331060647	0.00832918732804767
CM	Nicotinate and nicotinamide metabolism	0.00739374801386008	0.00742789076289661	0.00750216997094964	0.00752856225439217	0.00758336687289136
CM	Terpenoid backbone biosynthesis	0.00760560500017041	0.00770755115100715	0.00789542879747234	0.00811746854265488	0.00863215924289228
CM	Pentose and glucuronate interconversions	0.00627761983617614	0.00633401275331895	0.00641599914228436	0.00673642474632465	0.00688805931486825
CM	Pantothenate and CoA biosynthesis	0.00659154125427671	0.00665165898259253	0.00673439601880053	0.00678517678408929	0.00683340779528241
CM	Benzoate degradation	0.00536083452851829	0.00564481334561221	0.00597355011709572	0.00623401987390541	0.00633370470796195
CM	Propanoate metabolism	0.00565917441779842	0.0057666308483779	0.00579266664556682	0.00593226893578656	0.00598342223716528
CM	Tyrosine metabolism	0.00575408304713457	0.00588338513899503	0.00598442077978742	0.00617333750462696	0.00621583988420825
CM	Ubiquinone and other terpenoid-quinone biosynthesis	0.00569052569238506	0.00590969231315946	0.00612674913743497	0.00646606558160023	0.00672786484375199
CM	Lipopolysaccharide biosynthesis	0.00493761567457883	0.00507996896974455	0.00604933698837002	0.00631228258890915	0.00698242468500601
CM	Citrate cycle (TCA cycle)	0.00571417849715556	0.00580674733612555	0.00591302627315438	0.00628435698606595	0.00666779099927107
CM	Thiamine metabolism	0.00559527541425306	0.00561135677088533	0.00567492987037657	0.00581444345426988	0.00584146612830997
CM	Base excision repair	0.00578967316819003	0.00593778672987434	0.00604180093388683	0.00605348216229796	0.00617186433638509
CM	Valine, leucine and isoleucine biosynthesis	0.00497376881099201	0.00514730485365392	0.00528990360247792	0.00535025651422565	0.00540777753278991
CM	Aminobenzoate degradation	0.00479317139841912	0.00497952680887621	0.00515840105867581	0.00533137399223698	0.00543776722828205
CM	Protein export	0.00561944217669169	0.00573880297332671	0.00588327996964626	0.00610071843227924	0.00634260984520835
CM	DNA replication	0.0055072623627993	0.00557353858339837	0.00573670835413045	0.00591747920409105	0.00599834104399418
CM	Galactose metabolism	0.00492165401098518	0.00519674596119505	0.00577758188989307	0.00650132780535246	0.0071725483702213
CM	Glycerolipid metabolism	0.00486219456227031	0.005266806221236	0.00549000136821108	0.00590348656314143	0.00625652856492828
CM	One carbon pool by folate	0.00483776765109226	0.00486783005854865	0.00491572412851984	0.00496879971157071	0.00500069975793664
CM	Lysine degradation	0.00477736327151939	0.00493024956964576	0.00499652330229372	0.00515055880271599	0.00540243900362344
CM	Folate biosynthesis	0.00485152986885345	0.0049786149836818	0.00516741101409375	0.00525369786378608	0.00536760296154941
CM	Selenocompound metabolism	0.00455509267721402	0.00465786886950155	0.00471761621288269	0.00485957151283854	0.00510401821765554
CM	Phosphotransferase system (PTS)	0.00413372348928432	0.00499163763602909	0.00583899841880269	0.00749426574833875	0.00881914210752571
CM	Sulfur metabolism	0.0042342783194304	0.00423869628470741	0.00426737894940255	0.00433595411513574	0.00436558365931037
CM	Carbon fixation in photosynthetic organisms	0.00411169321289253	0.00413194104294536	0.00420689946529905	0.0043353125796066	0.00440963642155851
CM	Inositol phosphate metabolism	0.00324919547158392	0.00348017313725256	0.00361618898678231	0.00374535325557284	0.00387222054103595
CM	Geraniol degradation	0.00315174682055691	0.0034008345570474	0.00366377250041855	0.00382726591946948	0.00391739497286915
CM	Biotin metabolism	0.00404315908540494	0.00419619483215608	0.00449047288777029	0.00465469696706399	0.00483908048544715
CM	Fatty acid metabolism	0.00344323884468557	0.00356619199609029	0.00362017400243273	0.00373060892062983	0.00376278119190051
CM	Sulfur relay system	0.0036694312367702	0.00385723667112649	0.00395332318404925	0.00404628628943043	0.00430456723049777
CM	Riboflavin metabolism	0.00348345873377594	0.00350208367792915	0.00353803748829074	0.00356185905092149	0.00358309780798693
CM	Ascorbate and aldarate metabolism	0.00310528976412821	0.00316281862303567	0.00331613279492635	0.0034076084204535	0.0035082829679256
CM	Vibrio cholerae pathogenic cycle	0.0028319580980123	0.00315766915392424	0.00348067474793327	0.00358029825514593	0.003634097250277
CM	Tryptophan metabolism	0.00275937584496419	0.00286500815599922	0.00311510581548535	0.00317733815204531	0.00329903839811142
CM	Chloroalkane and chloroalkene degradation	0.00295783172000776	0.00304214133644985	0.00319841897200667	0.00328763569309252	0.00331201569382868
CM	Vitamin B6 metabolism	0.00289939154671905	0.00301761767326328	0.003125583318604	0.00314519391214011	0.0031571889809113
CM	Bisphenol degradation	0.00264051883210698	0.00277518991839224	0.00288791607492271	0.00295302137828894	0.00303749723107286
CM	Taurine and hypotaurine metabolism	0.00247145595127906	0.00254681120890865	0.00267247492291916	0.00276720178189542	0.00291159595183874
CM	Drug metabolism - other enzymes	0.00278567544671318	0.00287013155007514	0.00303304265797538	0.00314714432443021	0.00325404198623242
CM	Phosphonate and phosphinate metabolism	0.00213792588072636	0.00224523456443604	0.00236722284783032	0.00245528974460055	0.00262242303986783
CM	Peroxisome	0.00230080690344321	0.00232112859781857	0.00232886330242971	0.00237097232758457	0.0024396838991887
CM	D-Alanine metabolism	0.00255294050110553	0.002677729924807	0.00276010555536285	0.0028842645967804	0.00306230666949097
CM	Limonene and pinene degradation	0.00237181188868374	0.00242845695498469	0.00246791150969228	0.00253486731206373	0.00258050288950655
CM	Polycyclic aromatic hydrocarbon degradation	0.00233648958765574	0.00241343469564707	0.00246266029280716	0.00256911680623723	0.0026337154866188
CM	Plant-pathogen interaction	0.00219820790182247	0.00222655703235118	0.0023073435170849	0.00247143391134888	0.0026596184298018
CM	Streptomycin biosynthesis	0.00214785430319227	0.00221925999365925	0.00226700730799964	0.00234382940060129	0.00241083853843721
CM	Photosynthesis	0.00228155378593688	0.00233736495141089	0.00238643926019729	0.00244612764778775	0.00259999659166329
CM	Biosynthesis of unsaturated fatty acids	0.00204988278251649	0.00211796256268099	0.00221464916692062	0.00227045182999683	0.00231728406079608
CM	beta-Alanine metabolism	0.00180901233685052	0.00190553230598259	0.00195956572923544	0.00205621734470205	0.00212144748682269
CM	Legionellosis	0.00215503091327608	0.00218729598347651	0.00222356219394877	0.00238693203805913	0.00259924861371926
CM	Pertussis	0.00198523034761133	0.00207594682861025	0.00223773726278662	0.00245106728024269	0.00281222982318288
CM	Naphthalene degradation	0.00179216201332972	0.00184281323242443	0.00194168474709085	0.00200155479350678	0.00203483823817151
CM	C5-Branched dibasic acid metabolism	0.00175563241221236	0.00179143320958616	0.0018066229931727	0.00183557615822821	0.00185258206198523
CM	RNA polymerase	0.00188344326085596	0.00192789065728976	0.00198032483358601	0.00205736479411788	0.00220986246176552
CM	Biosynthesis of siderophore group nonribosomal peptides	0.00174449517076849	0.00194792768069519	0.00203587528900804	0.00208553651040067	0.0022035107026002
CM	Staphylococcus aureus infection	0.00178648028853248	0.00222502814098873	0.00278363827931615	0.00333338709641268	0.00409895395640102
CM	Nonribosomal peptide structures	0.00219894721751728	0.00224597585040193	0.00234762997638057	0.00237504990103253	0.00256533584710001
CM	Nitrotoluene degradation	0.00153781843381261	0.00155479558093857	0.00159253256379667	0.00161514180428366	0.00161781808791117
CM	Linoleic acid metabolism	0.00147075878840105	0.00153817842291434	0.00158230344404669	0.00161253049581968	0.00165765600112347
CM	Atrazine degradation	0.00130211113855451	0.00136462013383343	0.00141709675938838	0.00147704325271792	0.00155110880584233
CM	Carotenoid biosynthesis	0.00127161373057005	0.00141746986087574	0.00151383956065472	0.00158727059035848	0.00163119899428081
CM	PPAR signaling pathway	0.00148540154519061	0.00153034008462696	0.00158079425595713	0.00159830069424338	0.00159898715108637
CM	Penicillin and cephalosporin biosynthesis	0.00141590559829715	0.00143039512271147	0.0014410166066504	0.00152786924218076	0.00153558713089161
CM	Drug metabolism - cytochrome P450	0.00123859519819993	0.00130554934047501	0.00139065655043288	0.00145310324969647	0.00156983959045432
CM	D-Glutamine and D-glutamate metabolism	0.00165833340207283	0.00166685097867434	0.00169679354609988	0.00171873448000956	0.00176692967541499
CM	Cyanoamino acid metabolism	0.00143343384093667	0.00145305478842069	0.0015179704374823	0.00153084258788198	0.00155558274226237
CM	Tuberculosis	0.00150154671577932	0.00151612629248366	0.00155845263676768	0.00159732869359402	0.00168911979732972
CM	Caprolactam degradation	0.00111077584150365	0.00118796247779282	0.00127815448945353	0.00135356414643263	0.0013682524860353
CM	Other glycan degradation	0.00129859833425724	0.00167137483333616	0.00211833796465659	0.00268762126959094	0.0033090684413996
CM	Styrene degradation	0.00103207132834175	0.00109761375483102	0.00116949566347773	0.00125633640218534	0.0013130143451682
CM	Chlorocyclohexane and chlorobenzene degradation	0.00110794042298854	0.0011712439611887	0.0012353707234528	0.00130463277074331	0.00133890583769183
CM	Meiosis - yeast	0.00106507555742857	0.00114396233589173	0.00120474514801194	0.00127270975871074	0.0012812130915459
CM	Steroid hormone biosynthesis	0.00103570562394798	0.00109839340437902	0.00114681214421184	0.00119685644199094	0.00124153909426673
CM	Sphingolipid metabolism	0.00111914986761723	0.00116317042823938	0.00124281444895132	0.0013306721326796	0.00138862310305275
CM	Lipoic acid metabolism	0.00133860045202092	0.00133957551338574	0.00139156913454941	0.00146764931118163	0.00161730337777916
CM	Metabolism of xenobiotics by cytochrome P450	0.00104835387054313	0.00109283584517225	0.00115307450619098	0.00118659692317387	0.00126113410311464
CM	Tropane, piperidine and pyridine alkaloid biosynthesis	0.0011684192345708	0.00122595669054212	0.00128035354262736	0.00131929624167403	0.00132672434894564
CM	Toluene degradation	0.00107386851478604	0.00111764647181064	0.00118459127802946	0.00120899258969441	0.00124033273108776
CM	Biosynthesis of ansamycins	0.00113205609995732	0.00128449119124162	0.00133961005344726	0.00142292664906598	0.00144078193508765
CM	Salmonella infection	0.00103664619043724	0.00109761324439618	0.00122404203688071	0.00132149280634299	0.00162121323810761
CM	Ethylbenzene degradation	0.000979583708648086	0.00101363977713403	0.00108114359863559	0.00112901820184657	0.00114684928417099
CM	RNA transport	0.000939947107610467	0.00110153816534796	0.00126592510399344	0.00143084543086995	0.00150923971416768
CM	Epithelial cell signaling in Helicobacter pylori infection	0.00100035980677632	0.00106304822058723	0.00114338556142051	0.00126257699027108	0.00144549656900871
CM	Chemical carcinogenesis	0.000733325723875057	0.000781343903612639	0.000847282374263048	0.000880152824917352	0.00095913168551695
CM	Polyketide sugar unit biosynthesis	0.000887591206190268	0.000926518667795397	0.00101373677693759	0.00104885859427799	0.00107175151851983
CM	Alzheimers disease	0.000885289566472423	0.00093795312250293	0.000969248496250926	0.00106658304560752	0.00120497139617235
CM	Synthesis and degradation of ketone bodies	0.000730841781245295	0.000763889200495273	0.000800113198020134	0.000825439940431563	0.000842887478582856
CM	Novobiocin biosynthesis	0.000747244286341672	0.000773251578424381	0.000801974024150467	0.000821243309026625	0.00082853892245672
CM	Adipocytokine signaling pathway	0.000712610662467562	0.000723624877528344	0.000741466106877481	0.000754244745789072	0.000779199436668537
CM	Bacterial invasion of epithelial cells	0.000767949481937045	0.00106240296130687	0.00126517055469754	0.0015194346935015	0.00184508152057716
CM	Phosphatidylinositol signaling system	0.000752181697228619	0.000753237297282214	0.000757792836668496	0.00076809435213885	0.000769396429074196
CM	Steroid degradation	0.000649042661485627	0.000672449716989578	0.00072495422648376	0.000769269683336578	0.000791064428567635
CM	Phenylpropanoid biosynthesis	0.000662308712018836	0.000681567934808363	0.00070139768357367	0.000725360051427745	0.000743330591154281
CM	beta-Lactam resistance	0.000675829166134644	0.000730619357349451	0.000815120171504629	0.000874286959401426	0.000914141695449482
CM	Arachidonic acid metabolism	0.000534341099943194	0.00055104183262068	0.000556628266291749	0.000582113834226064	0.000615250699664355
CM	Lysosome	0.000554736766390347	0.000577940613716531	0.000629420143242113	0.000687473085327334	0.000751553738427417
CM	Zeatin biosynthesis	0.00061698278356229	0.000631506953031912	0.000643918585121454	0.000672657981570357	0.000704189038791907
CM	Insulin signaling pathway	0.000535633842200287	0.000590117753979527	0.000681490174686878	0.000769869163526626	0.000823942466481971
CM	MAPK signaling pathway - yeast	0.000551049932187972	0.000555692626199593	0.000561349646305066	0.000571450436775149	0.00057816025863407
CM	Xylene degradation	0.000517094953691376	0.000536578603534305	0.000554836918830374	0.000565903448305249	0.000585484115691302
CM	Glutamatergic synapse	0.000426370116679743	0.000450496398672448	0.000472958000175478	0.000490167979568026	0.000520179156840441
CM	N-Glycan biosynthesis	0.00054630880988282	0.000622490374890852	0.00063366793380476	0.000676650405212389	0.000683957588198762
CM	GABAergic synapse	0.000456247277136006	0.000468285316600757	0.000483485710007494	0.000491139824946931	0.000503571359990735
CM	Dioxin degradation	0.00048400490990622	0.000492566644825943	0.000502951297859897	0.000515052844546015	0.000532268661810141
CM	Huntingtons disease	0.000472880487682777	0.00048441803322587	0.000489083132854368	0.000536382352359587	0.000573323128786058
CM	Retinol metabolism	0.000453083671310887	0.000463234116080711	0.00047273954664785	0.000482502140448412	0.000498187228491943
CM	Ribosome biogenesis in eukaryotes	0.000504554156256266	0.000525187592412315	0.000577411713330141	0.000624546722805664	0.000681793067727026
CM	Tetracycline biosynthesis	0.000431120106143128	0.00045789219527527	0.000471719673606733	0.00047791005397306	0.000482537358969173
CM	Fluorobenzoate degradation	0.00034680787849833	0.000372044648780575	0.000413487133519363	0.000442475231785864	0.000468492437011801
CM	Biosynthesis of 12-, 14- and 16-membered macrolides	0.00040233680789385	0.000480559070304063	0.000525614591781149	0.000573142272495826	0.000585206316083684
CM	Pathways in cancer	0.000334646143084376	0.000344691622382873	0.000360608742941134	0.000418871076225649	0.000461004580317118
CM	Glycosaminoglycan degradation	0.000338326025518801	0.000361634459437625	0.000400374824977863	0.000471481513694004	0.000519808491683897
CM	Primary immunodeficiency	0.000345041956989949	0.000358603164746725	0.000400430204744785	0.000436680260025094	0.000466867731972711
CM	Caffeine metabolism	0.000218700405082832	0.000243820791966061	0.00026791389943142	0.000285735171329553	0.000321181392494404
CM	Biosynthesis of type II polyketide products	0.000238514486105025	0.000260828954248119	0.00028635382309383	0.000308886281807315	0.000318243883094655
CM	Type I diabetes mellitus	0.000370451939372908	0.000374052934124203	0.0003841417166871	0.000395149595412054	0.000407509842522582
CM	Stilbenoid, diarylheptanoid and gingerol biosynthesis	0.000282820978502974	0.000310157936428285	0.00031732229762746	0.000333606774874678	0.000342765223919983
CM	Isoquinoline alkaloid biosynthesis	0.000252886787639038	0.000259578160365858	0.000274751549727033	0.000296325133663974	0.000312035572635364
CM	RIG-I-like receptor signaling pathway	0.000228933276435011	0.000240142024135993	0.000255235601332531	0.000270845665019209	0.000275094030107231
CM	Biosynthesis of vancomycin group antibiotics	0.000263006007389971	0.000273949972546325	0.000298059174470443	0.000313210468175091	0.000333094534274883
CM	African trypanosomiasis	0.000339292811090601	0.000372624091750507	0.000425200530337429	0.000478809065434082	0.000492727714486833
CM	Protein processing in endoplasmic reticulum	0.000275652591788987	0.000285702935221848	0.000309149114183471	0.000323714629890165	0.000327739768119375
CM	Glycosphingolipid biosynthesis - globo series	0.000223909012589556	0.000237207735276019	0.000266267602158414	0.000326687507067167	0.000362735295327117
CM	Non-homologous end-joining	0.000232991620676594	0.000266724525945791	0.000300553434213203	0.00030790792210015	0.000318360371126171
CM	Parkinsons disease	0.000186042881960832	0.000192180510901731	0.000199117201226143	0.000232420440691817	0.000252293133453951
CM	Bladder cancer	0.000184794240003597	0.000188430051536351	0.000197299436734971	0.000201354121789253	0.000205606920119564
CM	Amoebiasis	0.000182785608700065	0.000196611888716309	0.000208153434953549	0.000222748943261112	0.000224558245889877
CM	Renal cell carcinoma	0.000192596208385118	0.000200962727296872	0.000210138143978669	0.000235959342608054	0.000256828491281826
CM	Amyotrophic lateral sclerosis (ALS)	0.000198080787656581	0.000209589223466868	0.000216654559540372	0.000227391926341531	0.000245003438191368
CM	DDT degradation	0.000164528886776478	0.000174579152421436	0.000178850377489241	0.000188246678823694	0.000191078369694401
CM	Protein digestion and absorption	0.000178178350029201	0.000184764112923796	0.000237161050081232	0.000366495060068682	0.000601881965629093
CM	Carbohydrate digestion and absorption	0.000166090956002796	0.000226164881318583	0.000270693009361816	0.000401164946251101	0.000489579060913098
CM	Butirosin and neomycin biosynthesis	0.0001801369959962	0.000191308528312587	0.000213282314032701	0.000230040552065139	0.000248284875813844
CM	Primary bile acid biosynthesis	0.000187560486098321	0.000195531226158063	0.000213528254987991	0.000225908317835036	0.000234557289868372
CM	Chagas disease (American trypanosomiasis)	0.000209085439366564	0.000222246984542938	0.000281685084707614	0.000347689191294062	0.000420869462921937
CM	Apoptosis	0.00015432893385026	0.000157529802643675	0.000166807295900985	0.000184428573770176	0.000205478859352651
CM	NOD-like receptor signaling pathway	0.000175299115146207	0.000206065025228428	0.00022952248910094	0.000285646499201781	0.000336927367015949
CM	Viral carcinogenesis	0.000161253572206645	0.000169032117114831	0.000181904646434049	0.000202780847595372	0.000223622312494127
CM	Type II diabetes mellitus	0.00014762547837978	0.000154781805971321	0.000168601796313011	0.000183031834327887	0.000191336663323744
CM	Ether lipid metabolism	0.000143597733831685	0.00015553681923867	0.000169664599355939	0.00017938161080491	0.000184045861846328
CM	Mineral absorption	0.000146229077822695	0.000160392445955746	0.000175762197415014	0.000193229254201602	0.000195581401126416
CM	Sesquiterpenoid and triterpenoid biosynthesis	0.000116976823825013	0.000131046440296889	0.000144587161530062	0.000155584427071991	0.00015805056795245
CM	Morphine addiction	0.000105817962814411	0.000114542936479893	0.000118321874441851	0.00012141846637872	0.000130564323203712
CM	Cardiac muscle contraction	0.0001060896844759	0.000111944266670196	0.000117572919725579	0.000144381104114009	0.000159507477170129
CM	Secondary bile acid biosynthesis	0.000139638068099227	0.0001496520982838	0.000169935215195133	0.000190496946202616	0.000202733011405098
CM	Proximal tubule bicarbonate reclamation	0.000110571876808293	0.000113195183467255	0.000120660267896746	0.000123311903735558	0.000124021262054766
CM	Retrograde endocannabinoid signaling	0.000107896985308021	0.000118588866127765	0.00012392013048476	0.000140115494649467	0.000153336283905618
CM	Glycosylphosphatidylinositol(GPI)-anchor biosynthesis	2.098918022296e-05	2.58634359599599e-05	3.76409354513042e-05	0.000379901613678764	0.000690756751631026
CM	Small cell lung cancer	6.43788281225232e-05	7.41384736258587e-05	8.20988499482198e-05	8.828631566e-05	9.99555006589259e-05
CM	Steroid biosynthesis	8.2132230205995e-05	8.83534879408696e-05	9.13809271577498e-05	9.47351352671668e-05	9.57792753446647e-05
CM	D-Arginine and D-ornithine metabolism	7.04276514098002e-05	8.06234906970972e-05	8.66710276214898e-05	9.17804773122103e-05	9.56242879014012e-05
CM	Renin-angiotensin system	9.04663556063519e-05	0.000118193050323215	0.000138130118163138	0.000193270641699444	0.000227921820370359
CM	Biosynthesis of type II polyketide backbone	6.21212158383501e-05	6.98365909898153e-05	7.77274261017188e-05	8.46814361288727e-05	0.000100660594403377
CM	Vibrio cholerae infection	5.83524578873962e-05	7.30068421529254e-05	0.000101868488258972	0.000155479242005271	0.000183840818737605
CM	Influenza A	5.93484709216205e-05	6.45984553707754e-05	6.7959588641994e-05	7.01477466367796e-05	7.7684020913714e-05
CM	alpha-Linolenic acid metabolism	7.70719264393261e-05	8.25517177215066e-05	9.42873498732164e-05	0.000104896905756679	0.000110390881079997
CM	Fc gamma R-mediated phagocytosis	4.91713816316005e-05	5.48610537853003e-05	6.14465383669405e-05	6.48083404904477e-05	7.37007206405354e-05
CM	Proteasome	6.8553455781753e-05	9.85525157145571e-05	0.000112928494251805	0.000124066536670919	0.000125950415535215
CM	Serotonergic synapse	5.08565703401711e-05	5.41408219362578e-05	6.43590109016116e-05	8.32239816233171e-05	9.7889177335646e-05
CM	GnRH signaling pathway	4.81366698553864e-05	5.36176229247655e-05	5.99346345919076e-05	6.37858427045096e-05	7.28568397226828e-05
CM	Endocytosis	4.81365337477516e-05	5.36169752974473e-05	5.99330361078039e-05	6.37843844666742e-05	7.28564609503736e-05
CM	Glycosphingolipid biosynthesis - ganglio series	6.96195641874726e-05	8.45158236500894e-05	9.73757367175326e-05	0.000137643607654965	0.00016528056242773
CM	p53 signaling pathway	4.38455664530248e-05	5.0548033548078e-05	5.95928284423736e-05	6.43984793530103e-05	7.27768965983051e-05
CM	Toxoplasmosis	4.46035821740095e-05	5.06270992482731e-05	5.8752901984641e-05	6.19743163695152e-05	7.02837089559641e-05
CM	Herpes simplex infection	4.33843235706427e-05	5.03244868905186e-05	5.74811212185287e-05	6.14455250267684e-05	7.00494582319322e-05
CM	Prostate cancer	6.22899427565915e-05	6.32594868533748e-05	7.29803318122437e-05	9.01819331893933e-05	0.000115945398323246
CM	Viral myocarditis	4.31003498048438e-05	4.98828345894373e-05	5.73785964491964e-05	6.12678732360002e-05	6.99245847338658e-05
CM	Colorectal cancer	4.31003498048438e-05	4.98828345894373e-05	5.72847684929375e-05	6.12678732360002e-05	6.99245847338658e-05
CM	Progesterone-mediated oocyte maturation	6.19748000132355e-05	6.30817800649378e-05	7.28473004419688e-05	9.00689490462007e-05	0.000115705015482013
CM	Antigen processing and presentation	6.19748000132355e-05	6.30817800649378e-05	7.28473004419688e-05	9.00689490462007e-05	0.000115705015482013
CM	Bile secretion	8.06695128567164e-05	8.33247362987367e-05	8.60609864077879e-05	8.84150030405529e-05	9.00969025959133e-05
CM	Glycosaminoglycan biosynthesis - chondroitin sulfate	7.11724282357289e-05	7.7296551904147e-05	8.75976617522147e-05	0.000100410375031777	0.000105425920508364
CM	Alcoholism	4.44604892084138e-05	5.22693142510709e-05	6.76842646758591e-05	7.36498172710523e-05	9.00558930068846e-05
CM	Shigellosis	5.68888794907108e-05	6.36966049686263e-05	7.40025813041901e-05	0.000100190655147184	0.000128530184634058
CM	Monoterpenoid biosynthesis	5.24680942620685e-05	6.03706792474804e-05	6.85937941319352e-05	7.28246874615033e-05	7.54667741506931e-05
CM	Systemic lupus erythematosus	3.26985115940336e-05	3.47873193732951e-05	3.71867398468585e-05	4.15504663933733e-05	4.48915120312755e-05
CM	Fatty acid elongation	3.42623134896683e-05	3.81920296564844e-05	3.99315475525558e-05	4.27025758364042e-05	4.45678460139975e-05
CM	Dopaminergic synapse	3.49506572473819e-05	3.67939366243588e-05	4.36763765416505e-05	6.10263773131572e-05	7.7621135939213e-05
CM	Amphetamine addiction	3.31018193638411e-05	3.48234792652916e-05	4.16921191190625e-05	5.97013329149294e-05	7.57893995142577e-05
CM	Cocaine addiction	3.31011447396089e-05	3.48224056492519e-05	4.16906608454492e-05	5.97008331993752e-05	7.57882134710546e-05
CM	Basal transcription factors	4.04542088000309e-05	6.14584846850631e-05	7.14917703797128e-05	8.29501188441359e-05	9.25553023801086e-05
CM	Indole alkaloid biosynthesis	2.92926720982966e-05	3.22072218023296e-05	3.58023738597989e-05	3.80882482843399e-05	3.90768148244286e-05
CM	Glycosphingolipid biosynthesis - lacto and neolacto series	4.29128346765528e-05	4.3959301481199e-05	4.52431352200381e-05	4.78152363824684e-05	5.30425115068401e-05
CM	Hematopoietic cell lineage	3.13634932101796e-05	4.29495113667276e-05	4.5846283913223e-05	6.3240917753428e-05	8.84036256027218e-05
CM	VEGF signaling pathway	1.74077671205053e-05	1.96966811158241e-05	2.16548529252912e-05	2.35014105537175e-05	2.62082791591052e-05
CM	NF-kappa B signaling pathway	1.65937370404843e-05	1.87485419523538e-05	2.06606202346927e-05	2.2642582894086e-05	2.57566763871999e-05
CM	Leishmaniasis	1.65937370404843e-05	1.87485419523538e-05	2.06606202346927e-05	2.2642582894086e-05	2.57566763871999e-05
CM	Complement and coagulation cascades	2.01715819304739e-05	2.17351632150545e-05	2.31279189455036e-05	2.59797268054022e-05	2.76113271479534e-05
CM	Prion diseases	2.74431079866563e-05	2.91173628496737e-05	3.06410251443921e-05	3.32884030860338e-05	3.49809361218128e-05
CM	Betalain biosynthesis	1.7370431599758e-05	1.88050174422378e-05	2.08426956183534e-05	2.18694538786056e-05	2.20233060235684e-05
CM	Clavulanic acid biosynthesis	1.14762595424216e-05	1.26695436556407e-05	1.39572158229364e-05	1.53600663638852e-05	1.61934178365547e-05
CM	Isoflavonoid biosynthesis	1.5155690061664e-05	1.60808645024362e-05	1.81607832873923e-05	1.96747147029088e-05	1.97668872779032e-05
CM	Pancreatic secretion	1.3901949809135e-05	1.62458491792216e-05	1.76486394651065e-05	2.28545507333564e-05	2.69991987532188e-05
CM	Pathogenic Escherichia coli infection	4.70730450932403e-06	7.32909264828989e-06	1.36325011847489e-05	2.99037479365713e-05	4.42852664629012e-05
CM	Hypertrophic cardiomyopathy (HCM)	1.41289840235613e-05	1.61055204385228e-05	1.68441329678538e-05	2.36414736201846e-05	3.4134289051301e-05
CM	Flavonoid biosynthesis	1.54885357262976e-05	1.70373431841145e-05	1.9129296299229e-05	2.1719783628854e-05	2.38554633869351e-05
CM	Vasopressin-regulated water reabsorption	9.30785183110194e-06	1.01345186765403e-05	1.05514850217195e-05	1.13602550429744e-05	1.20797660030328e-05
CM	Synaptic vesicle cycle	9.30785183110194e-06	1.01345186765403e-05	1.05514850217195e-05	1.13602550429744e-05	1.20797660030328e-05
CM	Fanconi anemia pathway	7.43261028009497e-06	9.59161319380261e-06	1.31725227612072e-05	1.8011765629928e-05	2.15627450960995e-05
CM	Melanogenesis	6.09434277414879e-06	7.03330206712791e-06	8.43043368973134e-06	8.83278850954525e-06	8.97923565498751e-06
CM	Flavone and flavonol biosynthesis	8.06083611164156e-06	9.70090112845499e-06	1.14485295710598e-05	1.38001532481644e-05	1.61583517004749e-05
CM	Endocrine and other factor-regulated calcium reabsorption	8.58395583052554e-06	1.01269832828537e-05	1.2231220655063e-05	1.4705625562765e-05	1.54112321677499e-05
CM	Spliceosome	6.40674988475064e-06	9.92696621359895e-06	1.30377248871001e-05	1.65079150947539e-05	2.12586710538065e-05
CM	Gastric acid secretion	7.32552442256887e-06	8.5220708080267e-06	1.09962276271503e-05	1.27121093728015e-05	1.35831108751983e-05
CM	Salivary secretion	7.32552442256887e-06	8.5220708080267e-06	1.09962276271503e-05	1.27121093728015e-05	1.35831108751983e-05
CM	Aldosterone-regulated sodium reabsorption	7.32514564817146e-06	8.5211674801356e-06	1.09947693794676e-05	1.27110358350113e-05	1.3582436254024e-05
CM	Focal adhesion	5.71086371054089e-06	6.36265030741783e-06	7.72764602270638e-06	7.99776041189927e-06	8.82592895120717e-06
CM	ECM-receptor interaction	5.71086371054089e-06	6.36265030741783e-06	7.70267097024526e-06	7.92886170644916e-06	8.82592895120717e-06
CM	mRNA surveillance pathway	4.70764266117008e-06	7.98943942233033e-06	8.76159274795079e-06	1.05075891530818e-05	1.19588352759979e-05
CM	Cholinergic synapse	4.83697731406422e-06	7.05934923755242e-06	8.00618227864075e-06	1.1676073549925e-05	1.83004197444207e-05
CM	Neuroactive ligand-receptor interaction	3.93716133668546e-06	4.39571956069336e-06	4.96557741713778e-06	5.72634719611252e-06	6.33980280046552e-06
CM	Calcium signaling pathway	2.43885319013778e-06	3.41877231330752e-06	3.83682917125954e-06	4.89607597865791e-06	5.29454039231307e-06
CM	Notch signaling pathway	1.74669515303745e-06	2.00923516597739e-06	2.26848447705898e-06	2.33015972231644e-06	2.42021152106622e-06
CM	Chronic myeloid leukemia	1.74669515303745e-06	2.00923516597739e-06	2.26848447705898e-06	2.33015972231644e-06	2.42021152106622e-06
CM	Wnt signaling pathway	1.74669515303745e-06	2.00923516597739e-06	2.26848447705898e-06	2.33015972231644e-06	2.42021152106622e-06
CM	Photosynthesis - antenna proteins	2.46566806303815e-07	3.90809048838781e-07	9.22764297925003e-07	1.06249584929043e-06	1.08633501147347e-06
CM	Transcriptional misregulation in cancer	9.02142285198122e-07	1.03827655998681e-06	1.16117073267333e-06	1.37914790485666e-06	1.39279353056869e-06
CM	Various types of N-glycan biosynthesis	5.82766925969133e-08	9.17878261316454e-08	1.30526908361266e-07	3.60783459440177e-07	5.42566096424298e-07
CM	Fat digestion and absorption	3.98654552276831e-07	4.84383667464752e-07	5.30579220440127e-07	6.1370540241933e-07	6.66917202512739e-07
CM	Epstein-Barr virus infection	7.1702759401874e-09	1.07894708646289e-08	1.64118104569466e-08	3.65739902158641e-08	4.78068543485351e-08
CM	Measles	1.24873498066333e-07	1.58264659346022e-07	2.15739857013338e-07	3.23189187551763e-07	3.82289407311608e-07
CM	Hepatitis C	1.24873498066333e-07	1.58264659346022e-07	2.15739857013338e-07	3.23189187551763e-07	3.82289407311608e-07
CM	Regulation of actin cytoskeleton	4.08637165151439e-08	7.99307361178365e-08	1.41121453857831e-07	2.42568067018527e-07	3.08953098303491e-07
CM	Dilated cardiomyopathy	3.42785127001198e-08	7.35970467156815e-08	1.34918267106608e-07	2.37190322735915e-07	3.04069486942767e-07
CM	Arrhythmogenic right ventricular cardiomyopathy (ARVC)	3.42785127001198e-08	7.35970467156815e-08	1.34918267106608e-07	2.37190322735915e-07	3.04069486942767e-07
CM	Cell adhesion molecules (CAMs)	3.42785127001198e-08	7.35970467156815e-08	1.34918267106608e-07	2.37190322735915e-07	3.04069486942767e-07
CM	HTLV-I infection	0	0	0	0	0
CM	Phagosome	0	0	0	6.28081194672305e-08	1.25616238934461e-07
CM	Cytokine-cytokine receptor interaction	0	1.87346387878054e-09	5.22772499979759e-09	1.37365063131987e-08	1.60756162740562e-08
CM	mTOR signaling pathway	0	0	0	0	0
CM	Cell cycle	0	0	0	0	0
CM	Pancreatic cancer	0	0	0	0	0
CM	Phototransduction - fly	1.36104210207149e-10	4.99690422175926e-10	9.30286438377289e-10	1.71006516451063e-09	2.01093578125566e-09
CM	Tight junction	0	0	0	0	0
CM	Leukocyte transendothelial migration	0	0	0	0	0
CM	Adherens junction	0	0	0	0	0
CM	Oocyte meiosis	1.36104210207149e-10	4.99690422175926e-10	9.30286438377289e-10	1.45820258353896e-09	2.01093578125566e-09
CM	Vascular smooth muscle contraction	1.36104210207149e-10	4.99690422175926e-10	9.30286438377289e-10	1.45820258353896e-09	2.01093578125566e-09
CM	Long-term potentiation	1.36104210207149e-10	4.99690422175926e-10	9.30286438377289e-10	1.45820258353896e-09	2.01093578125566e-09
CM	Cytosolic DNA-sensing pathway	0	0	0	0	0
CM	Phototransduction	1.36104210207149e-10	4.99690422175926e-10	9.30286438377289e-10	1.45820258353896e-09	2.01093578125566e-09
CM	Olfactory transduction	1.36104210207149e-10	4.99690422175926e-10	9.30286438377289e-10	1.45820258353896e-09	2.01093578125566e-09
CM	Glioma	1.36104210207149e-10	4.99690422175926e-10	9.30286438377289e-10	1.45820258353896e-09	2.01093578125566e-09
CM	Neurotrophin signaling pathway	1.36104210207149e-10	4.99690422175926e-10	9.30286438377289e-10	1.45820258353896e-09	2.01093578125566e-09
HF	ABC transporters	0.145514468759671	0.146436822735132	0.147097980705306	0.147910930175154	0.14937488123905
HF	Two-component system	0.063988855119033	0.0640235888945885	0.0643795777896614	0.0647925263452272	0.0659190062313467
HF	Purine metabolism	0.0341613208766907	0.0341838969801048	0.0342253178143436	0.0342334120435012	0.0342562183036168
HF	Aminoacyl-tRNA biosynthesis	0.0237961317800529	0.0238289923337921	0.0239073630107115	0.024001501468772	0.02421907008324
HF	Glycine, serine and threonine metabolism	0.0302432218746347	0.0308283663250434	0.0310096560717824	0.0313439021478524	0.0319031349525794
HF	Porphyrin and chlorophyll metabolism	0.0248223288718149	0.0249052908359763	0.0250567116008121	0.0251505543986039	0.0254142282300275
HF	Arginine and proline metabolism	0.0242156878020628	0.0242812960481604	0.0243531920657254	0.0244461922877489	0.0246113200025696
HF	Pyrimidine metabolism	0.0199853152555711	0.0200036853497413	0.0200218276750712	0.0200344002848604	0.0200623056630773
HF	Nitrogen metabolism	0.0208691473088755	0.0209085294434627	0.0209214998164343	0.020936633570516	0.0209435589544417
HF	Oxidative phosphorylation	0.0154528648506961	0.0154833613889503	0.0156242166853824	0.0157775571966534	0.0161223728434087
HF	Ribosome	0.0137639148400014	0.0138049089604075	0.0138586553567094	0.0139388924769447	0.014128892037045
HF	Glyoxylate and dicarboxylate metabolism	0.0171710409418278	0.0172566767459775	0.0173312843085729	0.0174436726256873	0.0176368386910215
HF	Amino sugar and nucleotide sugar metabolism	0.0120380573535864	0.0121581063463376	0.0122335984668705	0.0123128534536989	0.0124444733600247
HF	Methane metabolism	0.0144602445172517	0.0147516764667918	0.0148992045113947	0.0149837846014772	0.0150848222151976
HF	Peptidoglycan biosynthesis	0.0110841226832511	0.0110982417974723	0.011131789496383	0.0111568469223207	0.0111628079931764
HF	Pyruvate metabolism	0.0131138929820239	0.0131251668457679	0.0131347502520756	0.0131638430141235	0.0132072472845867
HF	Cell cycle - Caulobacter	0.0117393720709662	0.0117859372142741	0.0119603097809672	0.0121013016980635	0.0125191474196425
HF	RNA degradation	0.0118850477700032	0.0118956008885101	0.0119037060948671	0.0119406009482066	0.0119610747084627
HF	Fructose and mannose metabolism	0.0118750460854748	0.0118908825872327	0.011921015712104	0.0119262272418558	0.0119594229560377
HF	Bacterial secretion system	0.0109520790757894	0.0111428221754825	0.0113374627202211	0.0115249964206159	0.0117628568471962
HF	Cysteine and methionine metabolism	0.0105731311645221	0.0106647555515514	0.0107093031654771	0.0107474406253717	0.0107567610289158
HF	Alanine, aspartate and glutamate metabolism	0.00987304209628309	0.00989424790754648	0.00990417487862669	0.00992037890302108	0.00994665868596445
HF	Pentose phosphate pathway	0.0101457595534288	0.0101646544169183	0.0101862718656409	0.0102080055415423	0.010222330659371
HF	Flagellar assembly	0.0100585393395003	0.0100947272507499	0.0101344998312552	0.0102293759745883	0.0102536118268352
HF	Starch and sucrose metabolism	0.00718326750610364	0.00722299366754835	0.0073311403529576	0.00742919678187177	0.00755770902153883
HF	Glutathione metabolism	0.0101471549051244	0.01017665544424	0.0101822862552837	0.0102057268011989	0.0102209414284174
HF	Homologous recombination	0.00783039706695845	0.0079571157380084	0.00802625653074317	0.00811259418025026	0.00816018338668604
HF	Butanoate metabolism	0.0100699369448838	0.0101254613423402	0.0101736376843529	0.0102014718205422	0.0102137782495436
HF	Phenylalanine, tyrosine and tryptophan biosynthesis	0.00871787565806274	0.00877082541072055	0.0087909056203919	0.00881516086940901	0.0088212712403731
HF	Histidine metabolism	0.00952326360765478	0.00953009793065583	0.00955380033762545	0.00957566061554405	0.00958382233860507
HF	Glycolysis / Gluconeogenesis	0.0082260404827556	0.0082660217009915	0.00828594358257688	0.00830379034890344	0.00830750693935091
HF	Carbon fixation pathways in prokaryotes	0.00937288724232658	0.00939948545398652	0.00943161849117733	0.00945101785573928	0.00949591889078601
HF	Bacterial chemotaxis	0.00944895291546101	0.00947739542008004	0.00953737244149696	0.00962701796100088	0.00965847392986336
HF	Glycerophospholipid metabolism	0.00825782103874926	0.00832637877977048	0.00836110377976441	0.00840040668059544	0.00841074465717941
HF	Lysine biosynthesis	0.0082404424354523	0.00825293033876806	0.00829224703800254	0.00834217487672761	0.00842834498122876
HF	Nucleotide excision repair	0.00714638487326543	0.00721717263925522	0.00724685763521124	0.00728377518183719	0.00730223620298798
HF	Valine, leucine and isoleucine degradation	0.00906276861426666	0.00914996000398116	0.00921661143184827	0.00927967978882838	0.00931119559076854
HF	Phenylalanine metabolism	0.00934815233104088	0.00947770752649066	0.00954523124419248	0.00964245099536319	0.00978442497820606
HF	Mismatch repair	0.00680755548455778	0.00688886060307705	0.00694035336222482	0.00698813406893459	0.0070518631069
HF	Fatty acid biosynthesis	0.00790967904010629	0.00792681498474565	0.00798564628830128	0.00803514639123595	0.00811568901388524
HF	Nicotinate and nicotinamide metabolism	0.00759084442854628	0.00764133597293467	0.00766710381979418	0.00767915380538995	0.00768208744291225
HF	Terpenoid backbone biosynthesis	0.0067471099838916	0.00674856251867214	0.00676401331537177	0.00677558901130703	0.00678221451467221
HF	Pentose and glucuronate interconversions	0.00760894796312892	0.00762642821866726	0.00766380201169715	0.00769775353947595	0.0077114551119711
HF	Pantothenate and CoA biosynthesis	0.00632184005634881	0.00632540186406419	0.00633276929826782	0.00633606584327126	0.00634017789729631
HF	Benzoate degradation	0.00708402366734399	0.00717033353645877	0.00720227246284988	0.00724373889904154	0.0072727346826477
HF	Propanoate metabolism	0.00642651492795227	0.00644545795820833	0.00645662919010138	0.00646746149764294	0.00648376171821519
HF	Tyrosine metabolism	0.00611655338969447	0.00614405904460141	0.00617365990628718	0.00620788123951332	0.0062709383167398
HF	Ubiquinone and other terpenoid-quinone biosynthesis	0.00568721432445748	0.00575185685851433	0.00578641315681793	0.00586314135521908	0.00588595815318098
HF	Lipopolysaccharide biosynthesis	0.00620402501321949	0.00621592860870537	0.0062357567646922	0.0063348179102282	0.00645862603302377
HF	Citrate cycle (TCA cycle)	0.00580261599954798	0.00581193036691854	0.00583171496089662	0.00584505002753485	0.00588166854177167
HF	Thiamine metabolism	0.00559324274204698	0.00562249726272412	0.00564140557556501	0.0056580507520608	0.00566780870060472
HF	Base excision repair	0.00503249280565865	0.00506002458181604	0.00508103270376099	0.00512742534722066	0.00520905145052967
HF	Valine, leucine and isoleucine biosynthesis	0.00568877132579765	0.00573236196919058	0.00574021827702234	0.00576288635888166	0.00579312218605407
HF	Aminobenzoate degradation	0.00568378018825129	0.00573019948830776	0.0057723498845436	0.00579930116545617	0.00582336282382814
HF	Protein export	0.0046221535132838	0.0046604143062153	0.00468474228748903	0.00469979364891254	0.00470777341434007
HF	DNA replication	0.00450677579015515	0.00453551422786596	0.0045523499434518	0.004564379049781	0.00457498905769976
HF	Galactose metabolism	0.0041221847020969	0.0041627874791575	0.00418926689349313	0.00422482916313518	0.00423555008020996
HF	Glycerolipid metabolism	0.00409532920376539	0.00412480642524891	0.0041671956406998	0.00418981037928413	0.0042186650030961
HF	One carbon pool by folate	0.00489249265878195	0.00492271183540722	0.00494249908267891	0.00495208834673111	0.00496881045297783
HF	Lysine degradation	0.00475907821631619	0.00479164043455266	0.00481705402236826	0.00485288751825024	0.00486754031922472
HF	Folate biosynthesis	0.00401086443051978	0.00406204101091564	0.00408929000911588	0.00410190843795002	0.00414956292918143
HF	Selenocompound metabolism	0.0044366024707187	0.00443825116554311	0.00446843024742701	0.00450934354678256	0.00454571899306679
HF	Phosphotransferase system (PTS)	0.00171507209207164	0.00184405648334288	0.00194538375266619	0.00205710277888813	0.00212417827654776
HF	Sulfur metabolism	0.00445646466612054	0.00446769382412085	0.00448050132008588	0.00449622371651752	0.00452011481279796
HF	Carbon fixation in photosynthetic organisms	0.00378048083504702	0.00378616872751106	0.00381722348435858	0.00386465915392377	0.00397607221152773
HF	Inositol phosphate metabolism	0.00429322450383765	0.00434115418386434	0.0043657310156631	0.00438939742654347	0.00442019780190154
HF	Geraniol degradation	0.00424447957482322	0.00429217999585966	0.00436479964854612	0.00439759724491681	0.00444152478119886
HF	Biotin metabolism	0.00331354447191312	0.00336614439313068	0.00340846766197866	0.00344346153307002	0.00346924548312322
HF	Fatty acid metabolism	0.00417490852857705	0.00418310009360133	0.00419434287466505	0.0042017112680435	0.00420542847008632
HF	Sulfur relay system	0.00322597464322607	0.00325960270258939	0.00328220978455547	0.00331940504406441	0.00336011806889492
HF	Riboflavin metabolism	0.00343915721753119	0.00344423067306039	0.00345227310310537	0.00345630777114107	0.00346772526643478
HF	Ascorbate and aldarate metabolism	0.00366287545127693	0.00367895681660039	0.00369756507201306	0.00370263829475892	0.00371360191792212
HF	Vibrio cholerae pathogenic cycle	0.00343297836940081	0.00345537375719867	0.00350363100695019	0.00357080082269983	0.00358408321969745
HF	Tryptophan metabolism	0.00373887321766741	0.00379010188670873	0.00380534926920827	0.00383946723874539	0.00388232278297167
HF	Chloroalkane and chloroalkene degradation	0.00351284222697278	0.00354611620344062	0.00357506143496435	0.00359146535478171	0.00362108409976488
HF	Vitamin B6 metabolism	0.00317294643844382	0.00317998211391247	0.00318733145460362	0.00319866857310084	0.00321947862002475
HF	Bisphenol degradation	0.00315641458388026	0.00320012849042556	0.00322270839216154	0.00323205554175047	0.00323599506076419
HF	Taurine and hypotaurine metabolism	0.00340570778626944	0.00340888038988614	0.00342698944789327	0.00345543837460538	0.00350794877583237
HF	Drug metabolism - other enzymes	0.00279042076677429	0.0028122213916726	0.00282462567193258	0.0028343091708979	0.00283630439722241
HF	Phosphonate and phosphinate metabolism	0.00301883496452566	0.00304850147752431	0.00307892121522471	0.00309705864707313	0.00311759989122546
HF	Peroxisome	0.00270881643642645	0.00271236779512355	0.00273220405582191	0.00274628791470664	0.00276885074916644
HF	D-Alanine metabolism	0.00208608986422513	0.00208629195759723	0.00209473735318612	0.00209705667193302	0.00209821662443326
HF	Limonene and pinene degradation	0.00240351683865186	0.00241108762981444	0.00243189144344524	0.00245331321571121	0.00247073023203839
HF	Polycyclic aromatic hydrocarbon degradation	0.00229751776215535	0.0023278400818464	0.00234346834099605	0.00236456592814924	0.00238967794790919
HF	Plant-pathogen interaction	0.0022608872294386	0.00226227893026977	0.00226745466515009	0.0022742978897282	0.00227486115940784
HF	Streptomycin biosynthesis	0.00220743920480146	0.00221285872008375	0.00222419629183091	0.00224080626726449	0.0022727365023044
HF	Photosynthesis	0.00198047645667012	0.00198423007523414	0.00199118675455602	0.0020026990283916	0.00200742083475868
HF	Biosynthesis of unsaturated fatty acids	0.00218730905088291	0.00219311145270762	0.00221257584832363	0.00223049157815995	0.00226066516856006
HF	beta-Alanine metabolism	0.00237643702919392	0.00238912473373524	0.00241349655990379	0.00241945844635281	0.00242294177372924
HF	Legionellosis	0.00191680063343115	0.00192384636221889	0.00194023548573621	0.00195066423711179	0.00198510684219044
HF	Pertussis	0.00162379131130402	0.001747665532119	0.00186170263967603	0.0019753790418143	0.00199664984577698
HF	Naphthalene degradation	0.00218781192791684	0.00220737984038097	0.00222973340029504	0.00224110419381564	0.00226104284005458
HF	C5-Branched dibasic acid metabolism	0.00192398048074144	0.00194396678651348	0.00195340774905312	0.00196388749161015	0.00197445837246137
HF	RNA polymerase	0.00158791978445249	0.00159479222776058	0.00160063948596711	0.0016084079703287	0.00161279969806759
HF	Biosynthesis of siderophore group nonribosomal peptides	0.00153537922554808	0.00158650225142481	0.00160994371607432	0.00163282590282839	0.00167871322581074
HF	Staphylococcus aureus infection	0.000278194389589166	0.000350715625864112	0.000374963517405249	0.000404419665928717	0.000425405808784422
HF	Nonribosomal peptide structures	0.00106489183521541	0.00110410965503747	0.00117012242425393	0.00123660767650801	0.0012466941642171
HF	Nitrotoluene degradation	0.00178717814226337	0.00181267480956327	0.00183598033137906	0.00185181140212605	0.00186500591325738
HF	Linoleic acid metabolism	0.00172342147039618	0.00173949028827304	0.00174910398931826	0.00175394615144874	0.00176061366337494
HF	Atrazine degradation	0.00192018960395162	0.0019226964783605	0.0019343587703395	0.00195644515526175	0.0019929611558832
HF	Carotenoid biosynthesis	0.0017822099609751	0.00180488525654622	0.00182122193018237	0.0018424007139357	0.00186794610348104
HF	PPAR signaling pathway	0.00173517853858631	0.00173759480221852	0.00175002890314226	0.00175651887829377	0.0017649384365494
HF	Penicillin and cephalosporin biosynthesis	0.00171962458975967	0.00174257248638733	0.00174471990191224	0.00175791665695676	0.00177276847425284
HF	Drug metabolism - cytochrome P450	0.00183788032285139	0.00184825251138054	0.00186216775140803	0.00187350498469288	0.00189886599819367
HF	D-Glutamine and D-glutamate metabolism	0.00136187369301345	0.00136321580314422	0.00136811683529712	0.00137241931907866	0.00137997748626543
HF	Cyanoamino acid metabolism	0.00149069507194748	0.00152159126344777	0.00153488570820392	0.00154580699296647	0.00154903572426635
HF	Tuberculosis	0.00122202991572101	0.00122958452848554	0.00123711691995455	0.0012435984378104	0.00124928278290943
HF	Caprolactam degradation	0.00154132119773392	0.00156362070886937	0.00157995903503498	0.00158738357539454	0.00159240878767232
HF	Other glycan degradation	0.000261691277265482	0.000268642975305506	0.000286103272620645	0.000290121528403533	0.000313331732150974
HF	Styrene degradation	0.0016052093296324	0.00161805036298626	0.00163097622947356	0.00164515662171973	0.00167183647006988
HF	Chlorocyclohexane and chlorobenzene degradation	0.00137392599924169	0.00138837015406476	0.00140725242171827	0.00141848332709271	0.0014361692560065
HF	Meiosis - yeast	0.00139180286799296	0.00140453301562685	0.00142713010388898	0.00143932277902522	0.00145402490749359
HF	Steroid hormone biosynthesis	0.00143905943681627	0.00144841585824589	0.00145941041155153	0.00146796847901878	0.00147578095350702
HF	Sphingolipid metabolism	0.00125042807030804	0.00129974356134471	0.00132352623710299	0.00133713919866131	0.0013411992004407
HF	Lipoic acid metabolism	0.00112755810548669	0.00113560375889917	0.00113913317163856	0.00114195619260417	0.00114897828425914
HF	Metabolism of xenobiotics by cytochrome P450	0.00137774233561931	0.00138787969692728	0.00140720776520203	0.00141450201529068	0.0014254727612843
HF	Tropane, piperidine and pyridine alkaloid biosynthesis	0.00119273033166704	0.00120518039661344	0.00122519946435778	0.00125452191463893	0.00129884863125976
HF	Toluene degradation	0.00120087908449719	0.00120244006988975	0.0012065891351833	0.00121489153979681	0.00121934349293391
HF	Biosynthesis of ansamycins	0.000914709258153697	0.000936309120320294	0.00095230405023004	0.000961641030061466	0.000986284701675627
HF	Salmonella infection	0.00107903426017049	0.00108099605274084	0.00110379552698842	0.00115103727572405	0.00121290273413146
HF	Ethylbenzene degradation	0.000841394784692197	0.000860453333483559	0.0008663478740963	0.000877140300358949	0.000898812992760568
HF	RNA transport	0.000555801178533418	0.000587628750510089	0.000599027275419894	0.000616458261783744	0.000620701782828902
HF	Epithelial cell signaling in Helicobacter pylori infection	0.000630568213817584	0.000664196901029985	0.000694861398546641	0.000712809524016125	0.000751181858228849
HF	Chemical carcinogenesis	0.00108022651254549	0.00108784186408734	0.00110471289582215	0.00111181199785977	0.00111728485354529
HF	Polyketide sugar unit biosynthesis	0.000874912856443117	0.000883079684962494	0.00089207733988329	0.000895573228236374	0.000903406458597935
HF	Alzheimers disease	0.000832018304351084	0.000851286805428819	0.000861907013376197	0.00087755947544257	0.000905101345002531
HF	Synthesis and degradation of ketone bodies	0.000907182538959498	0.000917190144235947	0.000926409983144095	0.00093114254039878	0.000933047891162594
HF	Novobiocin biosynthesis	0.00083998445931319	0.000844760149213411	0.000848992333732001	0.000851453224829877	0.00085533012855251
HF	Adipocytokine signaling pathway	0.00090363457445981	0.000906011449635222	0.000919438365613041	0.000926103804022535	0.000933102772288073
HF	Bacterial invasion of epithelial cells	0.000146081913867627	0.000181989656264953	0.000207633951125221	0.00023985714783057	0.000247540108735276
HF	Phosphatidylinositol signaling system	0.00067510869043009	0.000676855040443251	0.00068282002680329	0.000691827728957801	0.000710199657051318
HF	Steroid degradation	0.000658210923142926	0.000666497660048365	0.000681704923938671	0.000689523866914859	0.000700895123399536
HF	Phenylpropanoid biosynthesis	0.000664379960759274	0.000680510577205593	0.000686283516756459	0.00069160136802203	0.000694856477992074
HF	beta-Lactam resistance	0.000538037541285712	0.000545652211357872	0.000549536022733026	0.000552070337406862	0.000557538353179537
HF	Arachidonic acid metabolism	0.000677168836608751	0.000704840692875855	0.000717601624636	0.000727104644687785	0.000733160540245641
HF	Lysosome	0.000553296357298396	0.000553915718625052	0.000556422744708884	0.000558211127663244	0.000558794143421869
HF	Zeatin biosynthesis	0.000499807255602031	0.000502467361002348	0.00050483091035596	0.000507365044726661	0.00050854387605418
HF	Insulin signaling pathway	0.000428663941342573	0.000433775907376419	0.000443973420898835	0.000459554709350478	0.000469461380043203
HF	MAPK signaling pathway - yeast	0.000549116127356512	0.000550161544184339	0.000555686258432807	0.00056332145103442	0.000577904983853486
HF	Xylene degradation	0.000551662567293284	0.000557207702495141	0.000562556641463635	0.000568592663355338	0.000576145295105487
HF	Glutamatergic synapse	0.00060156768331999	0.00060994617556017	0.000613176043874071	0.000619389838821116	0.000629274627188622
HF	N-Glycan biosynthesis	0.000372877149435038	0.00038920846375855	0.000393452055025429	0.000403031688892079	0.000419988120878205
HF	GABAergic synapse	0.00054560748193354	0.000547145828198248	0.000549253365259467	0.000551536324812374	0.000555490877237538
HF	Dioxin degradation	0.000502745071535841	0.00050578521490009	0.000509927167920498	0.000515830203531351	0.000523034685119554
HF	Huntingtons disease	0.000485655380805717	0.000488216187018446	0.000489533351521602	0.000490943729673372	0.000493766759043221
HF	Retinol metabolism	0.000507095120601503	0.000511635682533814	0.000514636396546526	0.000515901376739842	0.000516483434305117
HF	Ribosome biogenesis in eukaryotes	0.000356306495057008	0.000368391839858058	0.000374042813252366	0.00037877236463091	0.000392079321178088
HF	Tetracycline biosynthesis	0.000461153705773816	0.00046230883268043	0.000463782049576489	0.000465545653792539	0.000469380045691712
HF	Fluorobenzoate degradation	0.00053354986398669	0.000537146135753846	0.000542534904656724	0.00054452059240267	0.000549075654418789
HF	Biosynthesis of 12-, 14- and 16-membered macrolides	0.000293845536079233	0.000304438737747379	0.000314923815375064	0.000323355931638039	0.000344703849823242
HF	Pathways in cancer	0.000416341456081157	0.000416419648707455	0.000418868638230896	0.000420715217445384	0.00042450307114149
HF	Glycosaminoglycan degradation	0.000326867849645618	0.00033468324555377	0.000338337383641298	0.000342712325370143	0.000349044797687393
HF	Primary immunodeficiency	0.000329540894791509	0.000338436123522178	0.000342491627470815	0.000350040235186067	0.000355307401054875
HF	Caffeine metabolism	0.000427480917581195	0.000438811242685925	0.00044289571327245	0.000450188814312235	0.000461842658267924
HF	Biosynthesis of type II polyketide products	0.00040738731624942	0.000421603848321597	0.000424654463635569	0.000431790274136929	0.000440956230547158
HF	Type I diabetes mellitus	0.000290435497431681	0.000293384316011636	0.000297498175169845	0.000302486990273178	0.000313960455120908
HF	Stilbenoid, diarylheptanoid and gingerol biosynthesis	0.000313321159925873	0.000314680525886	0.000316909926118548	0.000319071517305623	0.000320278650023656
HF	Isoquinoline alkaloid biosynthesis	0.000304140138493638	0.000307188860468968	0.000308720255913864	0.000309586187314372	0.000312274779698696
HF	RIG-I-like receptor signaling pathway	0.000302678010990663	0.000306960920391895	0.000309018363889988	0.000311355017912906	0.000315510765069278
HF	Biosynthesis of vancomycin group antibiotics	0.000215760023025967	0.000222432972177447	0.00022647266262897	0.000231290368675202	0.000231460631613288
HF	African trypanosomiasis	4.22167994859333e-05	6.04814371444677e-05	7.71751480238294e-05	8.928260973614e-05	0.000127586164860557
HF	Protein processing in endoplasmic reticulum	0.000200171671191072	0.000206754244834259	0.000210481689295928	0.00021709761386172	0.000226799414675636
HF	Glycosphingolipid biosynthesis - globo series	0.000192701154544713	0.00019876944816135	0.000201607086641952	0.000206732216219519	0.00021296515809911
HF	Non-homologous end-joining	0.000163176408143129	0.000167045976233839	0.000180934829377332	0.000210230083262257	0.000260474574511579
HF	Parkinsons disease	0.000242970668867474	0.000246250998969496	0.000247642567521828	0.000248883715584963	0.00025194775554318
HF	Bladder cancer	0.000242199575032927	0.000251812987435419	0.000256157603508004	0.000258407648583058	0.000262143403577424
HF	Amoebiasis	0.000224000273500236	0.000227961063291228	0.000230317367531973	0.000231564178470148	0.000231679704204252
HF	Renal cell carcinoma	0.000197220607236972	0.000198558236710227	0.000200245751048217	0.000202175269134452	0.000205685285140776
HF	Amyotrophic lateral sclerosis (ALS)	0.000185437756993521	0.000189984626002097	0.000191121262577374	0.000194391525674789	0.000194608985082926
HF	DDT degradation	0.000231121300046205	0.000231693048888957	0.0002336327354727	0.000234830436178051	0.000237581262401234
HF	Protein digestion and absorption	9.19264136509958e-05	0.000100929661580947	0.000107955135511803	0.000113386914806258	0.000113695099533799
HF	Carbohydrate digestion and absorption	1.67880137184022e-05	2.31885468877065e-05	3.03895513865388e-05	3.81836497465869e-05	4.78387276411344e-05
HF	Butirosin and neomycin biosynthesis	0.000145799522521622	0.000145935991781287	0.000146558086159682	0.000148094395802225	0.000148259186245477
HF	Primary bile acid biosynthesis	0.000142781184935168	0.00014460694437933	0.000147638035942574	0.000153013813789288	0.000162205403469311
HF	Chagas disease (American trypanosomiasis)	3.61805152354164e-05	5.05468680754953e-05	7.06065737067497e-05	8.11033109640113e-05	0.000118539046027324
HF	Apoptosis	0.000178350065754511	0.000178381620748623	0.000180094888182887	0.000185668074775653	0.000193180576487754
HF	NOD-like receptor signaling pathway	7.27680552085224e-05	7.56073448513278e-05	7.84067285833286e-05	8.41586308571159e-05	8.49436323935694e-05
HF	Viral carcinogenesis	0.000143594290122149	0.000145564740003905	0.000147509239697868	0.000149275516785792	0.000153515302282063
HF	Type II diabetes mellitus	0.000134269482116196	0.000135812187520103	0.000137348178216191	0.000138358996122862	0.000139679090582737
HF	Ether lipid metabolism	0.000124955766864642	0.000126670861805934	0.000128055223738629	0.000128894214814415	0.000130047832734522
HF	Mineral absorption	9.21220132611098e-05	9.59342601693655e-05	9.8330845717167e-05	0.000102299578033697	0.000111739974207819
HF	Sesquiterpenoid and triterpenoid biosynthesis	0.000125810854709529	0.000128474440769388	0.000129842686475251	0.000130484171351059	0.00013198682891343
HF	Morphine addiction	0.000159123117053752	0.000160889541250341	0.000161599598825467	0.00016210758012948	0.00016218501141347
HF	Cardiac muscle contraction	0.000143586214919016	0.000144324587791873	0.00014556775033105	0.000145908260833929	0.000147065484393977
HF	Secondary bile acid biosynthesis	6.51280767118636e-05	6.93066342980657e-05	7.34043276425066e-05	7.99282977075584e-05	9.221285230897e-05
HF	Proximal tubule bicarbonate reclamation	0.000125097100951176	0.000125587892082049	0.000126176417620042	0.000126954389697334	0.000127339778153897
HF	Retrograde endocannabinoid signaling	8.6930378362339e-05	9.25633507225768e-05	9.47123810357467e-05	9.71601734913369e-05	9.84707069548236e-05
HF	Glycosylphosphatidylinositol(GPI)-anchor biosynthesis	4.22855434788777e-05	4.63915096439323e-05	4.6830776940152e-05	5.20968340973141e-05	5.24442565328198e-05
HF	Small cell lung cancer	0.000134820078761211	0.000140651271002202	0.000142148551267686	0.000145089434074221	0.000149762088302592
HF	Steroid biosynthesis	0.000106744414628546	0.000107095555791498	0.000107958411978659	0.000108376420990167	0.000108425271892689
HF	D-Arginine and D-ornithine metabolism	0.000105105269095394	0.000107296783949468	0.000109002113589322	0.000109998783333824	0.000110109289514165
HF	Renin-angiotensin system	6.04810388410425e-06	1.22260590169271e-05	1.53680382909893e-05	1.85635020889345e-05	2.10368735938541e-05
HF	Biosynthesis of type II polyketide backbone	9.99516781978169e-05	0.000101554788432441	0.000102749326411021	0.00010406085828486	0.000105380692536687
HF	Vibrio cholerae infection	3.80448170733064e-05	3.84202279252716e-05	4.65904158270527e-05	6.07010686417206e-05	8.97910373243043e-05
HF	Influenza A	9.80532512559922e-05	0.000100980677443459	0.000102185466221131	0.000102963581066637	0.000105144093240058
HF	alpha-Linolenic acid metabolism	5.92021416213897e-05	6.16280678123301e-05	6.37695585273244e-05	6.84940938018474e-05	7.50394071146322e-05
HF	Fc gamma R-mediated phagocytosis	9.83266091836602e-05	0.000100110067310529	0.000101109016582192	0.000102745466541086	0.000105498839516272
HF	Proteasome	3.22554132084765e-05	3.53184679181372e-05	3.69824121039146e-05	3.81152536308604e-05	4.11734513987593e-05
HF	Serotonergic synapse	9.20053753005922e-05	9.2208539655662e-05	9.36207355444582e-05	9.49498474053836e-05	9.74850416515364e-05
HF	GnRH signaling pathway	9.7953585953118e-05	9.99163775767802e-05	0.000100904845496188	0.000102557573554553	0.000105381776827436
HF	Endocytosis	9.79535413550932e-05	9.99163121369805e-05	0.000100904325412623	0.00010255750617133	0.000105381747082423
HF	Glycosphingolipid biosynthesis - ganglio series	3.31733391743126e-05	3.42980494379859e-05	3.58136947925157e-05	3.79873433579651e-05	3.90445576791129e-05
HF	p53 signaling pathway	9.30741615232522e-05	9.55434635102288e-05	9.66148203090194e-05	9.83498198825807e-05	0.000101231550398187
HF	Toxoplasmosis	9.25894001523445e-05	9.53678866385515e-05	9.64971470792231e-05	9.8117695800355e-05	0.000101052332504276
HF	Herpes simplex infection	9.2494433422944e-05	9.51748140412946e-05	9.6287836980145e-05	9.80435644621167e-05	0.000101017858385133
HF	Prostate cancer	6.66550616095534e-05	7.13997011816232e-05	7.33814506036022e-05	7.61138546555629e-05	7.80805642526643e-05
HF	Viral myocarditis	9.24880538715035e-05	9.51705331673238e-05	9.62728880542008e-05	9.80366207069543e-05	0.000101012239468497
HF	Colorectal cancer	9.2486159765587e-05	9.51705331673238e-05	9.62728880542008e-05	9.80366207069543e-05	0.000101012239468497
HF	Progesterone-mediated oocyte maturation	6.66420052856365e-05	7.13758384975524e-05	7.33629503774222e-05	7.60966400213462e-05	7.80738985541952e-05
HF	Antigen processing and presentation	6.66420052856365e-05	7.13758384975524e-05	7.33629503774222e-05	7.60966400213462e-05	7.80738985541952e-05
HF	Bile secretion	4.90411761658251e-05	5.10344994982799e-05	5.45198979588737e-05	5.96715988033234e-05	6.75961333141606e-05
HF	Glycosaminoglycan biosynthesis - chondroitin sulfate	4.07801699657941e-05	4.3527297455847e-05	4.45812032610094e-05	4.69972174585939e-05	4.718498075388e-05
HF	Alcoholism	5.99805865834403e-05	6.14532802562124e-05	6.20413993135687e-05	6.25247283082666e-05	6.26813960575763e-05
HF	Shigellosis	1.66964397837146e-05	2.88472393315855e-05	4.09035200613334e-05	4.69324599162029e-05	5.34986413723445e-05
HF	Monoterpenoid biosynthesis	4.53423739690389e-05	4.67470780671509e-05	4.99317478437651e-05	5.38563569122611e-05	5.8041503191716e-05
HF	Systemic lupus erythematosus	6.36697107262692e-05	6.40620997310201e-05	6.49664927043064e-05	6.61660841565213e-05	6.74436143364412e-05
HF	Fatty acid elongation	5.91614035604146e-05	5.9172024657331e-05	6.00538837243457e-05	6.1254288775767e-05	6.28722392943783e-05
HF	Dopaminergic synapse	5.14727889031899e-05	5.15409500910912e-05	5.17304066374028e-05	5.24144262438296e-05	5.31425331889079e-05
HF	Amphetamine addiction	5.10333532647632e-05	5.12320443664331e-05	5.15103251983572e-05	5.2129480625085e-05	5.30396719221174e-05
HF	Cocaine addiction	5.10332624477201e-05	5.12305042428872e-05	5.15102469633492e-05	5.21294132404624e-05	5.30396421765177e-05
HF	Basal transcription factors	4.23496945293918e-06	4.91342772905599e-06	6.0653742089118e-06	6.63844550199617e-06	6.8466340498838e-06
HF	Indole alkaloid biosynthesis	4.45677221427358e-05	4.48259347233332e-05	4.53812795082286e-05	4.55973660629128e-05	4.58063676559614e-05
HF	Glycosphingolipid biosynthesis - lacto and neolacto series	2.16557696233506e-05	2.26573706851469e-05	2.47325276901093e-05	2.86228232503225e-05	3.55821780202901e-05
HF	Hematopoietic cell lineage	2.92935085325525e-06	5.62423403052616e-06	7.18848615697044e-06	8.72745494228975e-06	1.22413791044102e-05
HF	VEGF signaling pathway	4.09421684452907e-05	4.09487490114783e-05	4.20125170800778e-05	4.28320106794961e-05	4.44548232123941e-05
HF	NF-kappa B signaling pathway	4.08748870525148e-05	4.08884265729419e-05	4.1953904438681e-05	4.27602239676113e-05	4.44238378405651e-05
HF	Leishmaniasis	4.08748870525148e-05	4.08884265729419e-05	4.1953904438681e-05	4.27602239676113e-05	4.44238378405651e-05
HF	Complement and coagulation cascades	3.19580766412973e-05	3.19722560987297e-05	3.20356177933437e-05	3.25275258635112e-05	3.2762515485869e-05
HF	Prion diseases	1.31358417525483e-05	1.54927866691135e-05	1.66365536299447e-05	1.79220453433053e-05	2.00953718452954e-05
HF	Betalain biosynthesis	2.41970633012813e-05	2.45589614680347e-05	2.48758247941026e-05	2.49748963079594e-05	2.50561254768087e-05
HF	Clavulanic acid biosynthesis	2.29710681544383e-05	2.30131655004427e-05	2.3484726862866e-05	2.39372870661123e-05	2.45558610833577e-05
HF	Isoflavonoid biosynthesis	1.92997484784083e-06	2.87111969359267e-06	3.37818349923358e-06	4.3514623403928e-06	4.39828341111802e-06
HF	Pancreatic secretion	5.67088199283058e-06	6.53151825545722e-06	7.24787275076112e-06	7.76210224222925e-06	7.95254809168713e-06
HF	Pathogenic Escherichia coli infection	1.63194617607498e-06	2.36128041454492e-06	7.63764263597817e-06	1.50508128459659e-05	1.64774124121689e-05
HF	Hypertrophic cardiomyopathy (HCM)	1.67174406094786e-06	2.80434476590659e-06	3.85908775141101e-06	4.92994041159269e-06	5.78899470760917e-06
HF	Flavonoid biosynthesis	1.34236050251501e-06	1.41608070414707e-06	1.63852871975052e-06	1.87415506448509e-06	2.11221271988853e-06
HF	Vasopressin-regulated water reabsorption	1.13714961342234e-05	1.14490250987016e-05	1.15980384720556e-05	1.17684777119734e-05	1.19635589917273e-05
HF	Synaptic vesicle cycle	1.13714961342234e-05	1.14490250987016e-05	1.15980384720556e-05	1.17684777119734e-05	1.19635589917273e-05
HF	Fanconi anemia pathway	3.69248825282669e-06	3.99245825336158e-06	4.15996499346203e-06	5.75542269658786e-06	7.68898770141433e-06
HF	Melanogenesis	1.01569040076032e-05	1.03526850404747e-05	1.05096038365884e-05	1.0562520924558e-05	1.0628164593049e-05
HF	Flavone and flavonol biosynthesis	4.65902347254154e-06	4.81204625431162e-06	4.93386867713871e-06	5.09359676441399e-06	5.1409996201312e-06
HF	Endocrine and other factor-regulated calcium reabsorption	2.12699218318256e-06	2.67154385401064e-06	2.89488721934475e-06	3.3710019159418e-06	4.3118398643537e-06
HF	Spliceosome	2.77783633113011e-07	6.5798945172714e-07	8.37890216398513e-07	1.0256614836008e-06	1.1866840670452e-06
HF	Gastric acid secretion	1.8668276785869e-06	2.12855370388588e-06	2.34915615291971e-06	2.77330733845418e-06	3.54423421157176e-06
HF	Salivary secretion	1.8668276785869e-06	2.12855370388588e-06	2.34915615291971e-06	2.77330733845418e-06	3.54423421157176e-06
HF	Aldosterone-regulated sodium reabsorption	1.86679793339232e-06	2.1284758695693e-06	2.34908837380008e-06	2.77280004427631e-06	3.54418961328783e-06
HF	Focal adhesion	4.48443479757539e-06	4.59569570661987e-06	4.68748927195615e-06	4.80086916204923e-06	4.91397323163502e-06
HF	ECM-receptor interaction	4.48443479757539e-06	4.59466293382507e-06	4.68654175669868e-06	4.80086916204923e-06	4.91397323163502e-06
HF	mRNA surveillance pathway	3.76542653048815e-07	7.5955905198143e-07	1.15160199236768e-06	1.36644693970409e-06	2.03361587156786e-06
HF	Cholinergic synapse	2.99982544695676e-07	7.27213995580503e-07	9.32959132168449e-07	1.17504479886737e-06	1.74213946397271e-06
HF	Neuroactive ligand-receptor interaction	3.84901304709854e-06	4.23755961600812e-06	4.4291169705577e-06	4.72657204174897e-06	4.83557895051392e-06
HF	Calcium signaling pathway	2.54780378226135e-07	5.2621297309397e-07	8.04707730605692e-07	1.16561212339679e-06	1.39966235960874e-06
HF	Notch signaling pathway	1.58218859745304e-06	1.60506363148669e-06	1.70326505604289e-06	1.91106816873732e-06	2.30630705675324e-06
HF	Chronic myeloid leukemia	1.58218859745304e-06	1.60506363148669e-06	1.70326505604289e-06	1.91106816873732e-06	2.30630705675324e-06
HF	Wnt signaling pathway	1.58218859745304e-06	1.60506363148669e-06	1.70326505604289e-06	1.91106816873732e-06	2.30630705675324e-06
HF	Photosynthesis - antenna proteins	5.51779275524942e-08	8.01436803600029e-08	1.17921624962735e-07	1.65557024585747e-07	1.74491290727795e-07
HF	Transcriptional misregulation in cancer	2.36235032657334e-07	2.95063712555216e-07	3.67671840622867e-07	4.94079685968227e-07	5.26819068809271e-07
HF	Various types of N-glycan biosynthesis	1.14316906889942e-08	1.41655814901342e-08	2.73694932886136e-08	5.79319224530009e-08	6.08259693710259e-08
HF	Fat digestion and absorption	1.07383240885458e-07	1.25755496013432e-07	1.61878472385544e-07	2.4164841710111e-07	3.70248914354784e-07
HF	Epstein-Barr virus infection	1.13377008280721e-09	3.65246517217038e-09	4.9951804332473e-09	1.11708044305747e-08	1.65425786087397e-08
HF	Measles	2.78362777773207e-09	4.19104620797787e-09	6.02221564806498e-09	8.55248716201706e-09	1.35839369213826e-08
HF	Hepatitis C	2.78362777773207e-09	4.19104620797787e-09	6.02221564806498e-09	8.55248716201706e-09	1.35839369213826e-08
HF	Regulation of actin cytoskeleton	5.81762838756847e-09	1.54227694039596e-08	2.53847440280634e-08	3.8132762083352e-08	6.52478042158294e-08
HF	Dilated cardiomyopathy	5.52573761784032e-09	1.34874760461365e-08	2.47055529761424e-08	3.71172175630393e-08	6.48235823992052e-08
HF	Arrhythmogenic right ventricular cardiomyopathy (ARVC)	5.52573761784032e-09	1.34874760461365e-08	2.47055529761424e-08	3.71172175630393e-08	6.48235823992052e-08
HF	Cell adhesion molecules (CAMs)	5.52573761784032e-09	1.34874760461365e-08	2.37580377186752e-08	3.71172175630393e-08	6.48235823992052e-08
HF	HTLV-I infection	0	0	0	2.21504513342455e-09	4.4300902668491e-09
HF	Phagosome	0	0	0	2.23225956937246e-09	2.56948862381035e-09
HF	Cytokine-cytokine receptor interaction	0	6.57764404456305e-11	1.11209778311135e-09	4.07857574901771e-09	4.91643240895639e-09
HF	mTOR signaling pathway	0	0	0	8.86000782399405e-10	1.77200156479881e-09
HF	Cell cycle	0	0	0	7.9740070415946e-10	1.59480140831892e-09
HF	Pancreatic cancer	0	0	0	0	0
HF	Phototransduction - fly	1.91652855062722e-11	3.49052361611316e-11	1.03203388959565e-10	5.20081848319563e-10	9.2377348789107e-10
HF	Tight junction	0	0	0	0	0
HF	Leukocyte transendothelial migration	0	0	0	0	0
HF	Adherens junction	0	0	0	0	0
HF	Oocyte meiosis	1.91652855062722e-11	3.49052361611316e-11	6.7703313930812e-11	1.15993487391191e-10	1.16390208748055e-10
HF	Vascular smooth muscle contraction	1.91652855062722e-11	3.49052361611316e-11	6.7703313930812e-11	1.15993487391191e-10	1.16390208748055e-10
HF	Long-term potentiation	1.91652855062722e-11	3.49052361611316e-11	6.7703313930812e-11	1.15993487391191e-10	1.16390208748055e-10
HF	Cytosolic DNA-sensing pathway	0	0	0	0	0
HF	Phototransduction	1.91652855062722e-11	3.49052361611316e-11	6.7703313930812e-11	1.15993487391191e-10	1.16390208748055e-10
HF	Olfactory transduction	1.91652855062722e-11	3.49052361611316e-11	6.7703313930812e-11	1.15993487391191e-10	1.16390208748055e-10
HF	Glioma	1.91652855062722e-11	3.49052361611316e-11	6.7703313930812e-11	1.15993487391191e-10	1.16390208748055e-10
HF	Neurotrophin signaling pathway	1.91652855062722e-11	3.49052361611316e-11	6.7703313930812e-11	1.15993487391191e-10	1.16390208748055e-10
HM	ABC transporters	0.138746856710806	0.142098848756523	0.14577159470926	0.147009144991029	0.148420432570571
HM	Two-component system	0.0630115535613318	0.0636952270580713	0.0644224242398315	0.0648009906594425	0.0648823099799338
HM	Purine metabolism	0.0339459896271134	0.0340971688071519	0.0341698678261352	0.0342113915274002	0.0342463720747862
HM	Aminoacyl-tRNA biosynthesis	0.0237850747382875	0.0239249450965692	0.024047163791647	0.0247875959297301	0.0252347806084698
HM	Glycine, serine and threonine metabolism	0.0285373132443629	0.0290720893275722	0.0304148187482137	0.030969363186823	0.0316344257307919
HM	Porphyrin and chlorophyll metabolism	0.0237840435137907	0.0242902287541635	0.0247879910363622	0.0250227492637152	0.0252928792166485
HM	Arginine and proline metabolism	0.0236201876451812	0.0236698130157272	0.0242125568682758	0.0243577281169082	0.0245258408255221
HM	Pyrimidine metabolism	0.0199953079265321	0.0200217265042852	0.0200606725856722	0.0201218706754262	0.0202217787406814
HM	Nitrogen metabolism	0.0205750970479026	0.0207024454980425	0.0208637924889519	0.0209150897822162	0.0209936938606721
HM	Oxidative phosphorylation	0.0153408774951228	0.0155645777200911	0.0157137621463352	0.0162919117356759	0.0167970454626149
HM	Ribosome	0.0137675148906956	0.0138848224226297	0.0139842987558817	0.0145132784737608	0.0148534143040658
HM	Glyoxylate and dicarboxylate metabolism	0.0164620987354776	0.0167437066820332	0.0171646799346772	0.0173348827917267	0.0175327180911985
HM	Amino sugar and nucleotide sugar metabolism	0.0121428487484449	0.0122451628431973	0.0123330350081642	0.0124560547793161	0.0124653296018355
HM	Methane metabolism	0.013842836476718	0.0143530757774216	0.0146443878876831	0.0148502743297307	0.0150390563380814
HM	Peptidoglycan biosynthesis	0.0110175022279095	0.0111423285751985	0.0112882378565057	0.0117302025110648	0.0118889942156494
HM	Pyruvate metabolism	0.0130907724185233	0.0131234035618919	0.0131399101730645	0.01316963985847	0.0131983968865762
HM	Cell cycle - Caulobacter	0.0117542244273797	0.0119879516855252	0.0121435990881127	0.0126246223980373	0.0132640385145911
HM	RNA degradation	0.0118994702636133	0.0119097558908056	0.0119198567172235	0.0119525679164996	0.0119630912915661
HM	Fructose and mannose metabolism	0.0118870610348407	0.0118920404419708	0.0119072628308662	0.0119402431624126	0.0119667027684574
HM	Bacterial secretion system	0.0110159816981973	0.0113695489080384	0.0116802182566461	0.0126054220586208	0.013002260103522
HM	Cysteine and methionine metabolism	0.0103533907113983	0.0105201670149867	0.010671181975995	0.0106955945821743	0.0107503056256374
HM	Alanine, aspartate and glutamate metabolism	0.00986609196029996	0.00989352443655354	0.00991045480861657	0.00993344559805955	0.00994234528356783
HM	Pentose phosphate pathway	0.010025655055373	0.0100666766401097	0.0101369257231857	0.0101944915580244	0.0102146539843665
HM	Flagellar assembly	0.010096838842556	0.0101793100328055	0.0102957297873279	0.0107184899088915	0.011123953492765
HM	Starch and sucrose metabolism	0.00709209756559271	0.00733859891639617	0.00759249887368427	0.00797125961344999	0.00855971043620592
HM	Glutathione metabolism	0.0100536205961116	0.0100801706075012	0.0101772255885654	0.010196153498214	0.0102114031364568
HM	Homologous recombination	0.00789551954348409	0.00803088463030742	0.00817428824558927	0.00858989575796888	0.00874397431122222
HM	Butanoate metabolism	0.0101075608468674	0.0101159176945468	0.0101355755191429	0.0101588861237169	0.0101827980425931
HM	Phenylalanine, tyrosine and tryptophan biosynthesis	0.00875052811087917	0.00877990072516408	0.00880507361960075	0.00884720471012626	0.00884743837394006
HM	Histidine metabolism	0.00934540998364266	0.0093906522295834	0.00951144791329532	0.00954502863207917	0.00956551050305661
HM	Glycolysis / Gluconeogenesis	0.00825882184773209	0.00827936547805824	0.00829983636736897	0.00833568716674628	0.00834586554903694
HM	Carbon fixation pathways in prokaryotes	0.00917898301241152	0.00931105595815409	0.00938830772846485	0.0094283742352483	0.00947335139325499
HM	Bacterial chemotaxis	0.00926134567433822	0.00943999416020693	0.00959902886255139	0.00966514197603959	0.00966949792237771
HM	Glycerophospholipid metabolism	0.00829572170014145	0.00835809445748649	0.00839749940884071	0.00850262699948431	0.0086998329922464
HM	Lysine biosynthesis	0.00825894217398986	0.00827631629792388	0.00832687519728008	0.0085228191382981	0.00865037108186725
HM	Nucleotide excision repair	0.00717441309833038	0.00726248366196328	0.00736324577689989	0.00761313855825626	0.00778796817774454
HM	Valine, leucine and isoleucine degradation	0.00912648896132524	0.00913522063099237	0.00915781494311027	0.00921507409917184	0.00925634317254347
HM	Phenylalanine metabolism	0.00884465581341528	0.0089959055427567	0.0093883463317339	0.00953782900620341	0.00971810228135489
HM	Mismatch repair	0.00683982307985635	0.00693534240078745	0.00705521095702163	0.0073711674589286	0.00746276332838091
HM	Fatty acid biosynthesis	0.0078306699672189	0.00796034246482426	0.00801000799657449	0.00816006531238009	0.00829524902702683
HM	Nicotinate and nicotinamide metabolism	0.00751146151724429	0.00758059661185127	0.00765037745436976	0.00766398021455209	0.00767868709858016
HM	Terpenoid backbone biosynthesis	0.00674851400546807	0.00676354875867614	0.00678879378426957	0.00688388348554204	0.00706361910161447
HM	Pentose and glucuronate interconversions	0.00741254404419285	0.0075116284972642	0.00761153331918766	0.00766966375683064	0.00770073403014774
HM	Pantothenate and CoA biosynthesis	0.00632429678135874	0.00633564223216258	0.00634966243813543	0.00637576742452744	0.00639954294894369
HM	Benzoate degradation	0.00708995952604187	0.00710281160408502	0.00716051883579476	0.00720148543815287	0.00723265724939337
HM	Propanoate metabolism	0.00634063588872115	0.00637129543012878	0.00642434384240239	0.00645563763561429	0.0064789933097493
HM	Tyrosine metabolism	0.00604444158750936	0.00615835093960279	0.00618681595106348	0.00623690830610736	0.00631780572472869
HM	Ubiquinone and other terpenoid-quinone biosynthesis	0.00572554167956802	0.00581021609489438	0.0058766690906775	0.0060835003278527	0.00621574328120139
HM	Lipopolysaccharide biosynthesis	0.00622264362953205	0.00625989135171135	0.00630466534551235	0.0063588477300784	0.00640675041390395
HM	Citrate cycle (TCA cycle)	0.00580370583383375	0.00583616264669251	0.00586676107109417	0.00596083975157265	0.00604719091108909
HM	Thiamine metabolism	0.00554384698710122	0.00559637632428605	0.0056317576519928	0.00564449306223712	0.00567731731350483
HM	Base excision repair	0.00504637872773187	0.00510282551954768	0.00513913863563437	0.00528429864598779	0.0054084044543104
HM	Valine, leucine and isoleucine biosynthesis	0.00554108862004744	0.00560597636908734	0.00570048717704662	0.00574185091884509	0.00578332394890825
HM	Aminobenzoate degradation	0.00560884062899929	0.00564720898442502	0.00573332105382325	0.00577080776021614	0.00580801263865712
HM	Protein export	0.0046355242494508	0.00468885674560281	0.00475718700560279	0.00491060468172093	0.00501826684386181
HM	DNA replication	0.0045148459249268	0.00455421202227508	0.00460107653178668	0.00473098851157913	0.0048204285204718
HM	Galactose metabolism	0.00417414354076307	0.00417710303513929	0.00419326815534247	0.00421444109632022	0.00423164921932078
HM	Glycerolipid metabolism	0.00413496426987132	0.00415133550980818	0.00418903017396768	0.00425183382173762	0.00430930297241394
HM	One carbon pool by folate	0.00483142318925033	0.00487348995347192	0.00490641271185208	0.0049335929961076	0.0049589633729354
HM	Lysine degradation	0.00477884781411659	0.00482309087035419	0.00484671108038631	0.00494202009745961	0.00499762571204245
HM	Folate biosynthesis	0.00403355322097532	0.00409055356979804	0.00413934842208219	0.00428696955166137	0.00433523001918832
HM	Selenocompound metabolism	0.00442658040766351	0.00444518307609361	0.00446126888635002	0.00449947149513697	0.00450958843721151
HM	Phosphotransferase system (PTS)	0.00184593795806142	0.00192445189910017	0.00199399393011405	0.00204872302142563	0.00205530498124592
HM	Sulfur metabolism	0.00441082144337052	0.0044567147123023	0.00447146561285315	0.00449233899956372	0.00449784310164397
HM	Carbon fixation in photosynthetic organisms	0.0037816292029266	0.00382493635557359	0.00384533120241567	0.00399533757610483	0.0041557046410224
HM	Inositol phosphate metabolism	0.00426737057705603	0.00427019732442791	0.00432758693667058	0.00436062416455452	0.00439068211731781
HM	Geraniol degradation	0.00432581834040169	0.00432932801363027	0.00436722241186437	0.00443541677469843	0.00450672114668854
HM	Biotin metabolism	0.00333475684058958	0.00341106433542416	0.00347584043053675	0.00369708429827229	0.00374380882301142
HM	Fatty acid metabolism	0.00406098880922924	0.00412724600346651	0.00416940620805594	0.00419421176536922	0.00421033162194647
HM	Sulfur relay system	0.00325326555110477	0.0032907109495029	0.00331655575159565	0.00336020340648224	0.00336569540116322
HM	Riboflavin metabolism	0.00344376575693098	0.00345104811006167	0.00346124572107722	0.00346891515709056	0.00348465187547324
HM	Ascorbate and aldarate metabolism	0.00354101094241111	0.00362462754930969	0.00366616448387704	0.00369306363141347	0.00369815440528332
HM	Vibrio cholerae pathogenic cycle	0.00342792130918183	0.00348367028215242	0.00352790456084888	0.00358778626276863	0.00359639030206731
HM	Tryptophan metabolism	0.00360469821176596	0.00365606695167695	0.00375245411255915	0.00380702394097491	0.00386511608418289
HM	Chloroalkane and chloroalkene degradation	0.00355433149579478	0.00355516548983525	0.00356273563776386	0.00359061805637377	0.00360332347450322
HM	Vitamin B6 metabolism	0.00316177934729326	0.00318213217499654	0.00319349214661067	0.00321847796661621	0.00322605658163426
HM	Bisphenol degradation	0.00320381114980639	0.00320561716365634	0.00320802339142443	0.00322611382028096	0.00323248527450142
HM	Taurine and hypotaurine metabolism	0.00318056402608631	0.0032656463365371	0.00336103318466269	0.00341957557559001	0.00348465649839925
HM	Drug metabolism - other enzymes	0.00274111560597988	0.00278694884279829	0.00281833995205678	0.00282927724313192	0.00283570056372253
HM	Phosphonate and phosphinate metabolism	0.00299407153517353	0.00300624841460261	0.00305236016570871	0.00307054846966394	0.0030906812690193
HM	Peroxisome	0.002542051718344	0.00263876800204153	0.00268478816816751	0.00272331817726399	0.00276458568939276
HM	D-Alanine metabolism	0.00206874770477106	0.00209515907483781	0.00212044316047106	0.00219059586311401	0.0022070901068828
HM	Limonene and pinene degradation	0.00240624724027813	0.00242508752018205	0.00244488676575655	0.00249079795002044	0.00252211683933077
HM	Polycyclic aromatic hydrocarbon degradation	0.00225100007917528	0.00233218235581189	0.00235636948361966	0.00241552846027207	0.00245126737712947
HM	Plant-pathogen interaction	0.002262796945024	0.00226839510832076	0.00227923919816534	0.00232719047351795	0.00234419019052184
HM	Streptomycin biosynthesis	0.00218814125636975	0.00222011796138065	0.0022319229596646	0.0022650348850067	0.0023089580331677
HM	Photosynthesis	0.00198119137004066	0.00199403034589401	0.00200280730649406	0.00207675248710501	0.00211690951975222
HM	Biosynthesis of unsaturated fatty acids	0.00219323354951506	0.00221918755416885	0.00223779853829396	0.00227651682865264	0.00233863919703593
HM	beta-Alanine metabolism	0.00238300287369685	0.00239060851190284	0.00239998038787803	0.00240795511252195	0.0024146286643835
HM	Legionellosis	0.00191647563808766	0.00194314062675173	0.00196933935738965	0.00203969960070188	0.00212760028215038
HM	Pertussis	0.00169274445610116	0.00182632036730485	0.00194355455842087	0.00209677815383047	0.00220612926218508
HM	Naphthalene degradation	0.00221669069057371	0.00221738900498715	0.00222387322416814	0.00224085603892601	0.0022630699950751
HM	C5-Branched dibasic acid metabolism	0.00187353814481191	0.00190699420763264	0.00193650301112014	0.00194998681690181	0.00196334732522601
HM	RNA polymerase	0.00158903491821829	0.00160328375862558	0.0016190434268027	0.00167914575549285	0.00172094851970671
HM	Biosynthesis of siderophore group nonribosomal peptides	0.00157409054532603	0.00161310494903074	0.00165439784749118	0.00171861951095782	0.0017387443106217
HM	Staphylococcus aureus infection	0.000320132951485224	0.000380599508296472	0.000459121899459283	0.000564254669502394	0.000638355081736526
HM	Nonribosomal peptide structures	0.00113360129222465	0.00115309866936169	0.00119311981143834	0.00129435010855491	0.001328150615118
HM	Nitrotoluene degradation	0.00170494575631668	0.00175884010091725	0.00182479897173795	0.00184855252659173	0.00190330378264966
HM	Linoleic acid metabolism	0.00171568029854362	0.0017239837982253	0.00173769832269159	0.0017467875195145	0.00175463880389134
HM	Atrazine degradation	0.0017539844077885	0.00180985925026145	0.00189105819653656	0.00193029557865929	0.00197645542842729
HM	Carotenoid biosynthesis	0.00162839826062879	0.00173629969465814	0.00179067060488553	0.00182235658592718	0.00186202575555224
HM	PPAR signaling pathway	0.00165625645496193	0.001702749085029	0.00173022956851769	0.00174583038807873	0.00176429259026133
HM	Penicillin and cephalosporin biosynthesis	0.00165339977554241	0.00168028197438429	0.00172325539958169	0.00174577454691072	0.00177158735675914
HM	Drug metabolism - cytochrome P450	0.00172405004184059	0.00179694516790321	0.00184010393942211	0.00185995226121694	0.00188250559214035
HM	D-Glutamine and D-glutamate metabolism	0.00135456532023805	0.00136846921660892	0.00138310079066078	0.00142184931369098	0.00143136989196905
HM	Cyanoamino acid metabolism	0.0014399047214819	0.00148593008701	0.00152684893579627	0.00153127672484905	0.00154787496673716
HM	Tuberculosis	0.00122635172436895	0.00124212705920613	0.00125281156411947	0.00129352642074302	0.00134706741928615
HM	Caprolactam degradation	0.00155184077134229	0.00155455856764435	0.00157094427178306	0.0015827683700498	0.00158464532791716
HM	Other glycan degradation	0.000245554731268577	0.000284180846393708	0.00032410774090836	0.000408471353128824	0.000519454189884895
HM	Styrene degradation	0.00149533081248411	0.00154452925009263	0.00160397680063231	0.00163047142253318	0.00165877299520904
HM	Chlorocyclohexane and chlorobenzene degradation	0.00139876088342558	0.00139952134618616	0.00140907716138746	0.00142957171834823	0.00145676878369281
HM	Meiosis - yeast	0.00141552621402942	0.00141601437488235	0.00142853611207469	0.00145423651495611	0.00148010618060962
HM	Steroid hormone biosynthesis	0.00142899249950141	0.00143546799704607	0.00144935223590829	0.00146028126157847	0.00146747407204752
HM	Sphingolipid metabolism	0.00116710356002461	0.00124308271313637	0.00130754563944315	0.00131629024216458	0.00134173005548177
HM	Lipoic acid metabolism	0.00113216294745665	0.00114105515766678	0.00114838752707064	0.00119870677560243	0.00121459262963743
HM	Metabolism of xenobiotics by cytochrome P450	0.00139579264214329	0.00139582280378716	0.00140049823354412	0.0014112787521252	0.00142498684245921
HM	Tropane, piperidine and pyridine alkaloid biosynthesis	0.00118464212370075	0.00121986167256565	0.00124112300675009	0.00130846250894346	0.00137355393038113
HM	Toluene degradation	0.00120266439098358	0.0012104368587141	0.00121227452098149	0.00123219825102961	0.00124788703485717
HM	Biosynthesis of ansamycins	0.000934776274443607	0.000966979234004024	0.000974613854966102	0.00102825201078866	0.00111103815816071
HM	Salmonella infection	0.0010913554998862	0.00109992769946068	0.00111163799949524	0.00114533271492013	0.0011535514512853
HM	Ethylbenzene degradation	0.000849528625499542	0.00087253332028935	0.000886998641795235	0.000914489618263457	0.000942273955243651
HM	RNA transport	0.000577045733696459	0.000602128503798053	0.000624390229320111	0.000659010156940825	0.000736711355291154
HM	Epithelial cell signaling in Helicobacter pylori infection	0.000646998911476596	0.000692952873373427	0.000731885317374317	0.000809224330777121	0.000860187099056237
HM	Chemical carcinogenesis	0.00109411325670121	0.00109422763580623	0.0010981213483638	0.00110627400696439	0.0011139050333346
HM	Polyketide sugar unit biosynthesis	0.000880988331484276	0.000888891870398944	0.000895801061607741	0.000912689582128589	0.000920030266605892
HM	Alzheimers disease	0.000807914213853444	0.000835719325410235	0.000862775433967772	0.000871764347214324	0.000871790291980695
HM	Synthesis and degradation of ketone bodies	0.000917573417925135	0.000918737344659145	0.00092213025637431	0.000925586138928816	0.000928876455275098
HM	Novobiocin biosynthesis	0.000810870710691715	0.000832704041722305	0.000844147042628726	0.000847572213432301	0.000852669146602996
HM	Adipocytokine signaling pathway	0.000820901514145505	0.000870345618312453	0.000898188287459756	0.000913827609321517	0.000932207036777581
HM	Bacterial invasion of epithelial cells	0.000185255115284784	0.000199832582650513	0.000212263391744803	0.000245604619096533	0.000248265744505869
HM	Phosphatidylinositol signaling system	0.000671724658736487	0.000680069333186161	0.000688235051278489	0.000713954444383379	0.000739556430161043
HM	Steroid degradation	0.000667478842103626	0.000678702293242837	0.000692519741066324	0.000716646862244322	0.000738192622144344
HM	Phenylpropanoid biosynthesis	0.000644907359538642	0.000667424832955269	0.000683281213590389	0.000691297401665975	0.000705353101751425
HM	beta-Lactam resistance	0.000542597164048131	0.000550225074959371	0.00055737545454127	0.000568576492980653	0.000572650463603162
HM	Arachidonic acid metabolism	0.000618009756340722	0.000664128081152745	0.000699049395094177	0.000711592887411117	0.000731449069144564
HM	Lysosome	0.000546663630416145	0.000552932541006001	0.000558896218224426	0.000561233700540132	0.000561663696472663
HM	Zeatin biosynthesis	0.000500046745190561	0.000505279976712532	0.000511112210596922	0.000530203723960234	0.000545901805904123
HM	Insulin signaling pathway	0.000437292727342928	0.000438554491817587	0.000444046797054024	0.000455864519487191	0.000459547134907504
HM	MAPK signaling pathway - yeast	0.000539610842776892	0.000552842011687539	0.000559149301513307	0.000570618065484987	0.000589289877358836
HM	Xylene degradation	0.000549195129414019	0.000560338910880272	0.000565446583160034	0.000576961589776497	0.000588570754719722
HM	Glutamatergic synapse	0.000571974501135003	0.00058310335494862	0.000604610445080167	0.000613236535054913	0.000624190216745571
HM	N-Glycan biosynthesis	0.000381085311338143	0.00039854032701511	0.00041423345655479	0.000444710676856671	0.000474200338345051
HM	GABAergic synapse	0.000530502132828813	0.000539557902642858	0.000546522388193886	0.000549477513543812	0.000553119053429635
HM	Dioxin degradation	0.000504284771018549	0.000508401924035817	0.00051332312694773	0.000523274388775038	0.000534512098470548
HM	Huntingtons disease	0.000487843890964661	0.000489880109597492	0.00049217598240546	0.000501405648398084	0.00050835968356675
HM	Retinol metabolism	0.000512360899524148	0.000512468102284658	0.000513194843250806	0.000514076823298556	0.000515557332821148
HM	Ribosome biogenesis in eukaryotes	0.000364306889693289	0.000376510348672116	0.000384564577636183	0.000408111871894608	0.000454321879459566
HM	Tetracycline biosynthesis	0.000460957136835348	0.000461800525606234	0.000463000068630781	0.00046567560107837	0.000467759056529467
HM	Fluorobenzoate degradation	0.000509383322394881	0.000526333630339537	0.000535497106186802	0.000541914007686918	0.000546243471703207
HM	Biosynthesis of 12-, 14- and 16-membered macrolides	0.000307003968564304	0.000326491180777814	0.000332020925318467	0.000365194588304057	0.000378308819776364
HM	Pathways in cancer	0.000407764309764419	0.000410381069327293	0.000417423997919702	0.000419233941786131	0.000422053952950138
HM	Glycosaminoglycan degradation	0.00031394087985824	0.000325079601138644	0.000337445386885032	0.00034214516744441	0.000362053985118135
HM	Primary immunodeficiency	0.000315710688651721	0.000330030561097504	0.000342540656701208	0.00034662131053896	0.000346739387172546
HM	Caffeine metabolism	0.000392604961206209	0.000402531703401281	0.000430922363490319	0.000442141839349489	0.000456402282837745
HM	Biosynthesis of type II polyketide products	0.000377382172298058	0.000392806216481583	0.000413116375135369	0.000424707951390647	0.000436847425135763
HM	Type I diabetes mellitus	0.000291466340828946	0.0002995326608724	0.000304515228714167	0.000322425610276825	0.000340698911248883
HM	Stilbenoid, diarylheptanoid and gingerol biosynthesis	0.000315472720062727	0.000315926286265886	0.000317034752244963	0.000320843608740074	0.000321872362113069
HM	Isoquinoline alkaloid biosynthesis	0.00030084977858874	0.000302597917588587	0.000306783309409891	0.000308000903952041	0.00031080690289785
HM	RIG-I-like receptor signaling pathway	0.000280777844236666	0.000295977488513784	0.000304892108085012	0.000308270655706057	0.000311792245695634
HM	Biosynthesis of vancomycin group antibiotics	0.000219313812046078	0.000228215250589889	0.000235606170690248	0.000247035133929518	0.000266005457085533
HM	African trypanosomiasis	4.95798428194201e-05	8.22935452671813e-05	0.000111742318674303	0.000166545786139647	0.000225340715981716
HM	Protein processing in endoplasmic reticulum	0.000203117493172699	0.000213851857287114	0.000220074838372474	0.000245567224202639	0.000260149934754266
HM	Glycosphingolipid biosynthesis - globo series	0.000184835722812841	0.000194241135487844	0.000202090377417214	0.000205425079512073	0.000205807807898351
HM	Non-homologous end-joining	0.00016629013079367	0.000185344609593904	0.000199250868216424	0.000265964118137874	0.000335654945018845
HM	Parkinsons disease	0.000240486460195867	0.00024250554305656	0.000245946398986843	0.000246988168044034	0.000250164934649003
HM	Bladder cancer	0.000222503329907519	0.000237299942310797	0.000249340092540936	0.000254268457072252	0.000260777649111084
HM	Amoebiasis	0.000225229346073601	0.000226218566859754	0.000227955187186746	0.000230050217546638	0.000230545232486123
HM	Renal cell carcinoma	0.000198423693732685	0.000199667104197136	0.000201283021837162	0.000210339813053414	0.000217363923700925
HM	Amyotrophic lateral sclerosis (ALS)	0.000187967994728095	0.000191579304187829	0.000194383094480134	0.000198433473474402	0.000200371840850002
HM	DDT degradation	0.000214046826297561	0.000222688490556721	0.000228934742704031	0.000233189216704618	0.000237247232225762
HM	Protein digestion and absorption	0.000100655393775542	0.000109205839079858	0.000120080539347776	0.000132236956388757	0.000139763530232033
HM	Carbohydrate digestion and absorption	2.6696887902389e-05	2.97171786570916e-05	3.48594214219465e-05	3.77745136518147e-05	3.99697371694098e-05
HM	Butirosin and neomycin biosynthesis	0.000144065859881146	0.000147274511690718	0.000150395794563222	0.000154251206771808	0.000158855826605784
HM	Primary bile acid biosynthesis	0.000144099366886943	0.000149402147686269	0.00015137167887792	0.000165254721331804	0.000177149337402686
HM	Chagas disease (American trypanosomiasis)	4.17862533964855e-05	7.31936599184387e-05	0.000102024922167446	0.000154244250646256	0.000214373464031775
HM	Apoptosis	0.000174418266640359	0.000176617876233956	0.000180952843060601	0.000183858079770501	0.000184584823024984
HM	NOD-like receptor signaling pathway	7.59483502363527e-05	7.71685193411768e-05	8.00248506546921e-05	8.35808083884486e-05	8.58727403889789e-05
HM	Viral carcinogenesis	0.000146108951751962	0.000146339865387338	0.000148451453473476	0.000149324675755941	0.000149530532791688
HM	Type II diabetes mellitus	0.000136004362737101	0.000136376522737202	0.000137702771376715	0.000138237918731555	0.000138292949440925
HM	Ether lipid metabolism	0.000127294804237875	0.000127693517092787	0.000128902453674469	0.000130820923472295	0.000132137185190876
HM	Mineral absorption	9.38438628982514e-05	9.95908544219958e-05	0.000103152901024419	0.000113390552172156	0.000125191819460297
HM	Sesquiterpenoid and triterpenoid biosynthesis	0.000128388033843167	0.000128782878425227	0.000129599815303035	0.000130574176426161	0.000131134028120855
HM	Morphine addiction	0.000153857769200526	0.000154642056484059	0.00015939375753893	0.000161334856961511	0.000163303051245152
HM	Cardiac muscle contraction	0.000140890362130277	0.000144549988207761	0.000145312796500351	0.000147044866752618	0.000148631767345635
HM	Secondary bile acid biosynthesis	6.68853807594588e-05	7.57705008098092e-05	8.13454517594844e-05	9.75641852571834e-05	0.000115529781656684
HM	Proximal tubule bicarbonate reclamation	0.00011941861988193	0.000122584835825102	0.000125346494977973	0.000126081362325625	0.000126815428310268
HM	Retrograde endocannabinoid signaling	9.1239051770893e-05	9.49800272954401e-05	9.72972430211889e-05	0.000102337216881611	0.000103919134625297
HM	Glycosylphosphatidylinositol(GPI)-anchor biosynthesis	4.55024123920966e-05	4.95367878013906e-05	5.25730371709798e-05	9.66829962824048e-05	0.000149245117826926
HM	Small cell lung cancer	0.000120679290428573	0.000126962836370403	0.000136888540828746	0.000141727594721342	0.000147566154709984
HM	Steroid biosynthesis	0.000102282402818517	0.000104511405710739	0.000107796113919067	0.000108533502122563	0.000109757840197109
HM	D-Arginine and D-ornithine metabolism	0.000107425515772744	0.000107468485389015	0.000108056080558243	0.000108815457752005	0.000109415474114773
HM	Renin-angiotensin system	9.92778722322511e-06	1.56567622883362e-05	2.02954396655166e-05	3.09225279774632e-05	4.38766218491649e-05
HM	Biosynthesis of type II polyketide backbone	9.34734354315717e-05	9.77625504306118e-05	0.000101192435124307	0.000102864595577745	0.000104827212335286
HM	Vibrio cholerae infection	3.89587505883574e-05	4.15526721505847e-05	4.56745900013675e-05	6.15120118227022e-05	6.37265461129943e-05
HM	Influenza A	8.98661698471139e-05	9.46264573405923e-05	9.91373625636995e-05	0.000101925899933118	0.000104744881914951
HM	alpha-Linolenic acid metabolism	6.28898232209516e-05	6.36655734482792e-05	6.77741210041235e-05	6.91129942603553e-05	6.94008738444004e-05
HM	Fc gamma R-mediated phagocytosis	8.9346372599977e-05	9.21288669294353e-05	9.87250849738865e-05	0.000101001071512245	0.000104235706426668
HM	Proteasome	3.51962024750555e-05	3.94226358532389e-05	4.08973634776441e-05	4.68111810480657e-05	4.97298436380228e-05
HM	Serotonergic synapse	8.37954187318945e-05	8.71334093059368e-05	9.2036836754753e-05	9.31641275877758e-05	9.62178062560009e-05
HM	GnRH signaling pathway	8.90708463952138e-05	9.16054392890435e-05	9.83305588576915e-05	0.000100742916873269	0.000104115895596618
HM	Endocytosis	8.90707607978249e-05	9.16053427565218e-05	9.83298155810827e-05	0.000100742624431596	0.000104115688963581
HM	Glycosphingolipid biosynthesis - ganglio series	3.51363535507913e-05	3.61182891175908e-05	3.68696744030221e-05	3.86139958588005e-05	3.86772658537623e-05
HM	p53 signaling pathway	8.46401908880477e-05	8.80012930059904e-05	9.37283671400669e-05	9.65233744978813e-05	9.98278262255445e-05
HM	Toxoplasmosis	8.44641313233065e-05	8.68872275889938e-05	9.33643730276682e-05	9.62272085220643e-05	9.96155261060645e-05
HM	Herpes simplex infection	8.4185051769829e-05	8.6667665256485e-05	9.32907174442151e-05	9.61193547925306e-05	9.95245179535119e-05
HM	Prostate cancer	6.69233143178697e-05	7.05132206237635e-05	7.41632746614054e-05	7.47715684314134e-05	7.48388882427712e-05
HM	Viral myocarditis	8.41702560969795e-05	8.66543919348682e-05	9.32374321304672e-05	9.60758320244117e-05	9.95200020327869e-05
HM	Colorectal cancer	8.41702560969795e-05	8.66524514672623e-05	9.32374321304672e-05	9.60758320244117e-05	9.95200020327869e-05
HM	Progesterone-mediated oocyte maturation	6.68756548904067e-05	7.04560331570239e-05	7.41157911006972e-05	7.47110607589478e-05	7.47487544555504e-05
HM	Antigen processing and presentation	6.68756548904067e-05	7.04560331570239e-05	7.41157911006972e-05	7.47110607589478e-05	7.47487544555504e-05
HM	Bile secretion	5.03268405419504e-05	5.69682394949598e-05	5.93811587002134e-05	7.19601313839029e-05	8.57482830660721e-05
HM	Glycosaminoglycan biosynthesis - chondroitin sulfate	4.18209671760574e-05	4.57142058581063e-05	4.88499064381774e-05	5.36005946854977e-05	6.15103259708828e-05
HM	Alcoholism	6.04777479098678e-05	6.20315972485125e-05	6.24522678269765e-05	6.39094371363248e-05	6.50088335830069e-05
HM	Shigellosis	2.43331383633313e-05	3.55844295945899e-05	4.92857042799472e-05	6.4490113794229e-05	7.4205751457136e-05
HM	Monoterpenoid biosynthesis	4.68841892292091e-05	4.90302743097328e-05	5.24335522370679e-05	6.40522379009916e-05	7.17985203345564e-05
HM	Systemic lupus erythematosus	5.44664313473909e-05	5.93636804517759e-05	6.27479749401112e-05	6.46969434383669e-05	6.67240529706663e-05
HM	Fatty acid elongation	4.94576231031468e-05	5.39079864439382e-05	5.73349441531046e-05	5.96617907943217e-05	6.22321134457066e-05
HM	Dopaminergic synapse	5.01997611272267e-05	5.10593643171658e-05	5.20599319356277e-05	5.24666121825883e-05	5.26174841733442e-05
HM	Amphetamine addiction	4.98240367733971e-05	5.07030707804295e-05	5.15883117157809e-05	5.2076322703166e-05	5.24440882967398e-05
HM	Cocaine addiction	4.98239511756917e-05	5.07023274205411e-05	5.15879815489809e-05	5.2076202245078e-05	5.24438816413498e-05
HM	Basal transcription factors	4.5667479145618e-06	6.32699569726579e-06	9.52400238144768e-06	1.14543421951311e-05	1.71310075562794e-05
HM	Indole alkaloid biosynthesis	4.48113765019585e-05	4.48747495453921e-05	4.52703136232813e-05	4.54880712044782e-05	4.5821930641472e-05
HM	Glycosphingolipid biosynthesis - lacto and neolacto series	2.19117404697276e-05	2.63735745769833e-05	2.76852679471155e-05	3.69379573039357e-05	4.75638336860391e-05
HM	Hematopoietic cell lineage	4.95068465640135e-06	7.4636736253851e-06	1.00181358512397e-05	1.4575632641544e-05	2.4307757268937e-05
HM	VEGF signaling pathway	3.23171773436923e-05	3.6396082144256e-05	3.9554072855399e-05	4.14657826929007e-05	4.37516148957546e-05
HM	NF-kappa B signaling pathway	3.21958393790954e-05	3.6262415539834e-05	3.93841194615115e-05	4.13668833786688e-05	4.37114488389683e-05
HM	Leishmaniasis	3.21958393790954e-05	3.6262415539834e-05	3.93841194615115e-05	4.13668833786688e-05	4.37114488389683e-05
HM	Complement and coagulation cascades	3.08455168125732e-05	3.17834200139838e-05	3.22674103755611e-05	3.25398055864543e-05	3.28961279812793e-05
HM	Prion diseases	1.41676254900568e-05	1.69187315943067e-05	1.93409274524296e-05	2.41606735437e-05	2.68129044832389e-05
HM	Betalain biosynthesis	2.46770027699532e-05	2.46898928027795e-05	2.48036690602681e-05	2.50624788206861e-05	2.51603057130016e-05
HM	Clavulanic acid biosynthesis	1.89407018220633e-05	2.11413723401984e-05	2.22936980096419e-05	2.3282151435643e-05	2.43677616646195e-05
HM	Isoflavonoid biosynthesis	2.89672873148059e-06	3.92040434133408e-06	5.00884170273412e-06	7.20286678738697e-06	1.06320659919436e-05
HM	Pancreatic secretion	6.59526929270261e-06	7.13228460780926e-06	8.55515837834479e-06	9.23383085429645e-06	9.40376531606859e-06
HM	Pathogenic Escherichia coli infection	2.45911586467152e-06	4.02126143914593e-06	5.80090462205798e-06	1.31604569819782e-05	1.69508233148398e-05
HM	Hypertrophic cardiomyopathy (HCM)	2.35206356395317e-06	3.89509126171551e-06	5.14355321173895e-06	7.58085175337508e-06	1.09716248482483e-05
HM	Flavonoid biosynthesis	9.64788254359247e-07	1.60283087588226e-06	2.27629116014612e-06	4.3735474919479e-06	5.30033959986612e-06
HM	Vasopressin-regulated water reabsorption	1.07839484785068e-05	1.12503972760337e-05	1.15810013708776e-05	1.17931342029985e-05	1.22393682254938e-05
HM	Synaptic vesicle cycle	1.07839484785068e-05	1.12503972760337e-05	1.15810013708776e-05	1.17931342029985e-05	1.22393682254938e-05
HM	Fanconi anemia pathway	3.38469164120688e-06	3.76615582958769e-06	4.12922553789943e-06	5.509412738054e-06	5.88431970744372e-06
HM	Melanogenesis	1.02669859940938e-05	1.02848916367985e-05	1.0344880865799e-05	1.04526593110002e-05	1.05781283659514e-05
HM	Flavone and flavonol biosynthesis	4.86460226348288e-06	4.94110486594232e-06	5.10107672426564e-06	5.29509841816885e-06	5.42645038309849e-06
HM	Endocrine and other factor-regulated calcium reabsorption	2.40866109837087e-06	3.16627423266201e-06	3.86793858401727e-06	4.89198866747749e-06	6.28691182335713e-06
HM	Spliceosome	5.44947507679047e-07	1.01462095221521e-06	1.27703099667506e-06	1.94715718829735e-06	3.28998583493974e-06
HM	Gastric acid secretion	2.02692587054409e-06	2.5538529054684e-06	2.76857381138378e-06	4.02934572437946e-06	5.14846772246297e-06
HM	Salivary secretion	2.02692587054409e-06	2.5538529054684e-06	2.76857381138378e-06	4.02934572437946e-06	5.14846772246297e-06
HM	Aldosterone-regulated sodium reabsorption	2.02671923706287e-06	2.5530007003771e-06	2.76851388222376e-06	4.02913763167619e-06	5.14835807364415e-06
HM	Focal adhesion	4.63500591744278e-06	4.70321881251844e-06	4.85673161567943e-06	4.92652362462789e-06	4.94513860564163e-06
HM	ECM-receptor interaction	4.63500591744278e-06	4.70321881251844e-06	4.85479020084385e-06	4.92652362462789e-06	4.94513860564163e-06
HM	mRNA surveillance pathway	7.9494124075872e-07	1.47586344393755e-06	2.07169953942977e-06	3.13221605455101e-06	3.95574003167534e-06
HM	Cholinergic synapse	6.89697233453758e-07	9.973338279833e-07	1.17262117180864e-06	1.35801343319274e-06	1.426863520361e-06
HM	Neuroactive ligand-receptor interaction	3.78175045234366e-06	4.34791235516991e-06	4.72499573398792e-06	5.17059306037559e-06	5.52506279936839e-06
HM	Calcium signaling pathway	5.69369536142921e-07	6.93243086461931e-07	8.55670882353545e-07	1.07932315676726e-06	1.18523758667846e-06
HM	Notch signaling pathway	1.58236863503336e-06	1.74664207809951e-06	1.8226925780053e-06	2.29313614075586e-06	2.84364329237211e-06
HM	Chronic myeloid leukemia	1.58236863503336e-06	1.74664207809951e-06	1.8226925780053e-06	2.29313614075586e-06	2.84364329237211e-06
HM	Wnt signaling pathway	1.58236863503336e-06	1.74664207809951e-06	1.8226925780053e-06	2.29313614075586e-06	2.84364329237211e-06
HM	Photosynthesis - antenna proteins	6.42224657350629e-08	1.6115101174748e-07	2.81707780909329e-07	6.71340446204929e-07	7.36610926653641e-07
HM	Transcriptional misregulation in cancer	3.62197932346912e-07	4.27466409035014e-07	5.22655713905231e-07	8.25198370529667e-07	1.14562723350058e-06
HM	Various types of N-glycan biosynthesis	1.69031805961874e-08	3.96006859898677e-08	1.13044293114104e-07	3.6794879733449e-07	6.565705341054e-07
HM	Fat digestion and absorption	1.35182222604144e-07	1.6685789391864e-07	2.26370683123159e-07	4.45082802959895e-07	5.68102459982634e-07
HM	Epstein-Barr virus infection	2.02982327885033e-09	2.18287801452790e-09	1.03199496759559e-08	2.06574019097498e-07	2.50581547227034e-07
HM	Measles	4.51592072505284e-09	8.06785937257915e-09	1.34262770745444e-08	2.2775100249512e-08	2.82939300251303e-08
HM	Hepatitis C	4.51592072505284e-09	8.06785937257915e-09	1.34262770745444e-08	2.2775100249512e-08	2.82939300251303e-08
HM	Regulation of actin cytoskeleton	1.69016034629969e-08	2.09632479294505e-08	2.72542490406948e-08	3.65977546018436e-08	3.84982385811014e-08
HM	Dilated cardiomyopathy	1.2768580452085e-08	1.9992801978827e-08	2.61114382862449e-08	3.4952678975894e-08	3.60477201277911e-08
HM	Arrhythmogenic right ventricular cardiomyopathy (ARVC)	1.2768580452085e-08	1.9992801978827e-08	2.61114382862449e-08	3.4952678975894e-08	3.60477201277911e-08
HM	Cell adhesion molecules (CAMs)	1.2768580452085e-08	1.9992801978827e-08	2.61114382862449e-08	3.30112641403125e-08	3.38576378239969e-08
HM	HTLV-I infection	0	0	0	4.07836323203671e-08	1.01864304353763e-07
HM	Phagosome	0	0	0	2.55962554759691e-08	4.87350779408142e-08
HM	Cytokine-cytokine receptor interaction	0	1.1206703835793e-10	4.33276185818857e-09	1.46844985903919e-08	2.08791425211259e-08
HM	mTOR signaling pathway	0	0	0	1.63131349333138e-08	3.26262698666277e-08
HM	Cell cycle	0	0	0	1.46818214399824e-08	3.20602328756499e-08
HM	Pancreatic cancer	0	0	0	0	0
HM	Phototransduction - fly	3.42586379779143e-11	8.45038553045632e-11	2.69697497218195e-10	8.52202484264927e-10	1.15378414263755e-09
HM	Tight junction	0	0	0	0	0
HM	Leukocyte transendothelial migration	0	0	0	0	0
HM	Adherens junction	0	0	0	0	0
HM	Oocyte meiosis	3.42586379779143e-11	8.45038553045632e-11	1.58138218636837e-10	4.41691956429975e-10	5.50620825892304e-10
HM	Vascular smooth muscle contraction	3.42586379779143e-11	8.45038553045632e-11	1.58138218636837e-10	4.41691956429975e-10	5.50620825892304e-10
HM	Long-term potentiation	3.42586379779143e-11	8.45038553045632e-11	1.58138218636837e-10	4.41691956429975e-10	5.50620825892304e-10
HM	Cytosolic DNA-sensing pathway	0	0	0	0	0
HM	Phototransduction	3.42586379779143e-11	8.45038553045632e-11	1.58138218636837e-10	4.41691956429975e-10	5.50620825892304e-10
HM	Olfactory transduction	3.42586379779143e-11	8.45038553045632e-11	1.58138218636837e-10	4.41691956429975e-10	5.50620825892304e-10
HM	Glioma	3.42586379779143e-11	8.45038553045632e-11	1.58138218636837e-10	4.41691956429975e-10	5.50620825892304e-10
HM	Neurotrophin signaling pathway	3.42586379779143e-11	8.45038553045632e-11	1.58138218636837e-10	4.41691956429975e-10	5.50620825892304e-10
