# Supplementary material for: Effects of a High-Fat Diet on Intestinal and Gonadal Metabolism in Female and Male Sea Cucumber Apostichopus japonicus
Source: Biology (Basel). 2023 Jan 29;12(2):212. doi: 10.3390/biology12020212 (PMC9953091; doi:10.3390/biology12020212)
Supplement: Supplementary file 1 [file biology-12-00212-s001.zip › 16s rDNA SEQ/4.Tax4Fun/pathway_diff_L3/CF_vs_HF.data4plot.xls]

id	variable	value	group
ABC transporters	CF_1	0.116425660283458	CF
Two-component system	CF_1	0.0560961780380759	CF
Purine metabolism	CF_1	0.0376271393545269	CF
Aminoacyl-tRNA biosynthesis	CF_1	0.0334361466580322	CF
Glycine, serine and threonine metabolism	CF_1	0.0180311934875338	CF
Porphyrin and chlorophyll metabolism	CF_1	0.0176420989503021	CF
Arginine and proline metabolism	CF_1	0.0182996305417594	CF
Pyrimidine metabolism	CF_1	0.0259251136202031	CF
Nitrogen metabolism	CF_1	0.0142948180254645	CF
Oxidative phosphorylation	CF_1	0.0151984424989813	CF
Ribosome	CF_1	0.0202639205704212	CF
Glyoxylate and dicarboxylate metabolism	CF_1	0.0105961910320723	CF
Amino sugar and nucleotide sugar metabolism	CF_1	0.0189104411808817	CF
Methane metabolism	CF_1	0.0114453737987879	CF
Peptidoglycan biosynthesis	CF_1	0.0181696343668568	CF
Pyruvate metabolism	CF_1	0.0127882662208063	CF
Cell cycle - Caulobacter	CF_1	0.0123802551979119	CF
RNA degradation	CF_1	0.0136283928809318	CF
Fructose and mannose metabolism	CF_1	0.0138630640045401	CF
Bacterial secretion system	CF_1	0.0113674240326207	CF
Cysteine and methionine metabolism	CF_1	0.0113752492740446	CF
Alanine, aspartate and glutamate metabolism	CF_1	0.0107030267586696	CF
Pentose phosphate pathway	CF_1	0.0100739855399636	CF
Flagellar assembly	CF_1	0.00736160151449087	CF
Starch and sucrose metabolism	CF_1	0.0156339933270159	CF
Glutathione metabolism	CF_1	0.00874468453129387	CF
Homologous recombination	CF_1	0.0133624684140769	CF
Butanoate metabolism	CF_1	0.00796915177097853	CF
Phenylalanine, tyrosine and tryptophan biosynthesis	CF_1	0.0106813028790003	CF
Histidine metabolism	CF_1	0.00822110673200085	CF
Glycolysis / Gluconeogenesis	CF_1	0.0118936963247499	CF
Carbon fixation pathways in prokaryotes	CF_1	0.0082254483637995	CF
Bacterial chemotaxis	CF_1	0.00647141824640364	CF
Glycerophospholipid metabolism	CF_1	0.0102017434888027	CF
Lysine biosynthesis	CF_1	0.0100764320663616	CF
Nucleotide excision repair	CF_1	0.0113015483985301	CF
Valine, leucine and isoleucine degradation	CF_1	0.00607693414566232	CF
Phenylalanine metabolism	CF_1	0.00569833307325893	CF
Mismatch repair	CF_1	0.0114607182906392	CF
Fatty acid biosynthesis	CF_1	0.00781180484360604	CF
Nicotinate and nicotinamide metabolism	CF_1	0.00746804274334629	CF
Terpenoid backbone biosynthesis	CF_1	0.00901042653027912	CF
Pentose and glucuronate interconversions	CF_1	0.00580695217717583	CF
Pantothenate and CoA biosynthesis	CF_1	0.00712231419676433	CF
Benzoate degradation	CF_1	0.00469331090518917	CF
Propanoate metabolism	CF_1	0.00517423014865005	CF
Tyrosine metabolism	CF_1	0.00578255848602938	CF
Ubiquinone and other terpenoid-quinone biosynthesis	CF_1	0.00556953850425167	CF
Lipopolysaccharide biosynthesis	CF_1	0.00406212496319019	CF
Citrate cycle (TCA cycle)	CF_1	0.00571255118207164	CF
Thiamine metabolism	CF_1	0.00590539422717502	CF
Base excision repair	CF_1	0.00670616601888831	CF
Valine, leucine and isoleucine biosynthesis	CF_1	0.00513684949093535	CF
Aminobenzoate degradation	CF_1	0.00471603503365893	CF
Protein export	CF_1	0.00688066402266328	CF
DNA replication	CF_1	0.00688092689057962	CF
Galactose metabolism	CF_1	0.00859065499656992	CF
Glycerolipid metabolism	CF_1	0.00733765757201443	CF
One carbon pool by folate	CF_1	0.00518249581034364	CF
Lysine degradation	CF_1	0.0047376759818739	CF
Folate biosynthesis	CF_1	0.00596406632679213	CF
Selenocompound metabolism	CF_1	0.00502101051368716	CF
Phosphotransferase system (PTS)	CF_1	0.0119267006850646	CF
Sulfur metabolism	CF_1	0.00394749231498186	CF
Carbon fixation in photosynthetic organisms	CF_1	0.00437582660444659	CF
Inositol phosphate metabolism	CF_1	0.0030775189748078	CF
Geraniol degradation	CF_1	0.00251837232882202	CF
Biotin metabolism	CF_1	0.00471436915901985	CF
Fatty acid metabolism	CF_1	0.00293742203895803	CF
Sulfur relay system	CF_1	0.0043836641787571	CF
Riboflavin metabolism	CF_1	0.00356903069808988	CF
Ascorbate and aldarate metabolism	CF_1	0.00323302475538733	CF
Vibrio cholerae pathogenic cycle	CF_1	0.00267213422680155	CF
Tryptophan metabolism	CF_1	0.00238877780007536	CF
Chloroalkane and chloroalkene degradation	CF_1	0.00276347889022721	CF
Vitamin B6 metabolism	CF_1	0.00293769787505708	CF
Bisphenol degradation	CF_1	0.00253091763185251	CF
Taurine and hypotaurine metabolism	CF_1	0.00213540775457643	CF
Drug metabolism - other enzymes	CF_1	0.00348172638560711	CF
Phosphonate and phosphinate metabolism	CF_1	0.00180426997917296	CF
Peroxisome	CF_1	0.00212285882221207	CF
D-Alanine metabolism	CF_1	0.00356331041317282	CF
Limonene and pinene degradation	CF_1	0.00241031943268298	CF
Polycyclic aromatic hydrocarbon degradation	CF_1	0.00261176602849702	CF
Plant-pathogen interaction	CF_1	0.00225858209413365	CF
Streptomycin biosynthesis	CF_1	0.00230486073482846	CF
Photosynthesis	CF_1	0.00269548838038851	CF
Biosynthesis of unsaturated fatty acids	CF_1	0.00183607214691271	CF
beta-Alanine metabolism	CF_1	0.00147467086768347	CF
Legionellosis	CF_1	0.00241069882817761	CF
Pertussis	CF_1	0.00158348474372144	CF
Naphthalene degradation	CF_1	0.0015868908714073	CF
C5-Branched dibasic acid metabolism	CF_1	0.00178066585281042	CF
RNA polymerase	CF_1	0.00232348353722532	CF
Biosynthesis of siderophore group nonribosomal peptides	CF_1	0.001948276712493	CF
Staphylococcus aureus infection	CF_1	0.00603333633107306	CF
Nonribosomal peptide structures	CF_1	0.00295938227780376	CF
Nitrotoluene degradation	CF_1	0.00137771014830597	CF
Linoleic acid metabolism	CF_1	0.0014628492337174	CF
Atrazine degradation	CF_1	0.00112495902801684	CF
Carotenoid biosynthesis	CF_1	0.00135249718800297	CF
PPAR signaling pathway	CF_1	0.00137954514561053	CF
Penicillin and cephalosporin biosynthesis	CF_1	0.00127638239871642	CF
Drug metabolism - cytochrome P450	CF_1	0.00100095174254296	CF
D-Glutamine and D-glutamate metabolism	CF_1	0.00198131700593259	CF
Cyanoamino acid metabolism	CF_1	0.00158653832802208	CF
Tuberculosis	CF_1	0.00182225939055389	CF
Caprolactam degradation	CF_1	0.000929999061305571	CF
Other glycan degradation	CF_1	0.00479845970406607	CF
Styrene degradation	CF_1	0.000795225823053301	CF
Chlorocyclohexane and chlorobenzene degradation	CF_1	0.000948072502880055	CF
Meiosis - yeast	CF_1	0.000850707359851324	CF
Steroid hormone biosynthesis	CF_1	0.000821501096208707	CF
Sphingolipid metabolism	CF_1	0.00144548888707649	CF
Lipoic acid metabolism	CF_1	0.00159757030743455	CF
Metabolism of xenobiotics by cytochrome P450	CF_1	0.000867905827228533	CF
Tropane, piperidine and pyridine alkaloid biosynthesis	CF_1	0.00115426200851862	CF
Toluene degradation	CF_1	0.000969977962118463	CF
Biosynthesis of ansamycins	CF_1	0.00153689608239917	CF
Salmonella infection	CF_1	0.00105972178653112	CF
Ethylbenzene degradation	CF_1	0.00121122903967085	CF
RNA transport	CF_1	0.00189484478868813	CF
Epithelial cell signaling in Helicobacter pylori infection	CF_1	0.00149543798599674	CF
Chemical carcinogenesis	CF_1	0.000551128274491983	CF
Polyketide sugar unit biosynthesis	CF_1	0.00106677979932509	CF
Alzheimers disease	CF_1	0.00121081294558189	CF
Synthesis and degradation of ketone bodies	CF_1	0.000679614763117114	CF
Novobiocin biosynthesis	CF_1	0.00080193902507417	CF
Adipocytokine signaling pathway	CF_1	0.000621394477322194	CF
Bacterial invasion of epithelial cells	CF_1	0.00257295680327486	CF
Phosphatidylinositol signaling system	CF_1	0.000804348659636857	CF
Steroid degradation	CF_1	0.000579426939978847	CF
Phenylpropanoid biosynthesis	CF_1	0.000746030425749744	CF
beta-Lactam resistance	CF_1	0.00108854164087334	CF
Arachidonic acid metabolism	CF_1	0.000497676860382028	CF
Lysosome	CF_1	0.00075284721352283	CF
Zeatin biosynthesis	CF_1	0.000783935341452328	CF
Insulin signaling pathway	CF_1	0.000942988771116956	CF
MAPK signaling pathway - yeast	CF_1	0.00056016948846639	CF
Xylene degradation	CF_1	0.000509372521101035	CF
Glutamatergic synapse	CF_1	0.000372887953093526	CF
N-Glycan biosynthesis	CF_1	0.000783065740464254	CF
GABAergic synapse	CF_1	0.000413924378816201	CF
Dioxin degradation	CF_1	0.000471897721809324	CF
Huntingtons disease	CF_1	0.000486592178421171	CF
Retinol metabolism	CF_1	0.00043592901764518	CF
Ribosome biogenesis in eukaryotes	CF_1	0.000723568779285648	CF
Tetracycline biosynthesis	CF_1	0.000491722210527282	CF
Fluorobenzoate degradation	CF_1	0.000252517330935188	CF
Biosynthesis of 12-, 14- and 16-membered macrolides	CF_1	0.000563949915754644	CF
Pathways in cancer	CF_1	0.000324332820360792	CF
Glycosaminoglycan degradation	CF_1	0.000590388984537791	CF
Primary immunodeficiency	CF_1	0.000502145097882699	CF
Caffeine metabolism	CF_1	0.000155492029917538	CF
Biosynthesis of type II polyketide products	CF_1	0.000179927930260373	CF
Type I diabetes mellitus	CF_1	0.000431227072948673	CF
Stilbenoid, diarylheptanoid and gingerol biosynthesis	CF_1	0.000315541441287165	CF
Isoquinoline alkaloid biosynthesis	CF_1	0.000241634952137268	CF
RIG-I-like receptor signaling pathway	CF_1	0.000253372670899624	CF
Biosynthesis of vancomycin group antibiotics	CF_1	0.000314925192300643	CF
African trypanosomiasis	CF_1	0.000602340122734528	CF
Protein processing in endoplasmic reticulum	CF_1	0.000284249516598147	CF
Glycosphingolipid biosynthesis - globo series	CF_1	0.00042173003416151	CF
Non-homologous end-joining	CF_1	0.000198960135734224	CF
Parkinsons disease	CF_1	0.000169282440190913	CF
Bladder cancer	CF_1	0.000180041093092121	CF
Amoebiasis	CF_1	0.000201644273983182	CF
Renal cell carcinoma	CF_1	0.000209331405505933	CF
Amyotrophic lateral sclerosis (ALS)	CF_1	0.000223988934772087	CF
DDT degradation	CF_1	0.00013116438351985	CF
Protein digestion and absorption	CF_1	0.0002760031703045	CF
Carbohydrate digestion and absorption	CF_1	0.000678574206278196	CF
Butirosin and neomycin biosynthesis	CF_1	0.000293018235910835	CF
Primary bile acid biosynthesis	CF_1	0.000261255169461945	CF
Chagas disease (American trypanosomiasis)	CF_1	0.000280703066970956	CF
Apoptosis	CF_1	0.000126231315449575	CF
NOD-like receptor signaling pathway	CF_1	0.000476931303946794	CF
Viral carcinogenesis	CF_1	0.000217739634854132	CF
Type II diabetes mellitus	CF_1	0.000205272132799399	CF
Ether lipid metabolism	CF_1	0.000213134947274683	CF
Mineral absorption	CF_1	0.000233405050139995	CF
Sesquiterpenoid and triterpenoid biosynthesis	CF_1	0.000129222472655147	CF
Morphine addiction	CF_1	7.44354488767636e-05	CF
Cardiac muscle contraction	CF_1	9.07098771676259e-05	CF
Secondary bile acid biosynthesis	CF_1	0.000243673524805382	CF
Proximal tubule bicarbonate reclamation	CF_1	0.000118697614211868	CF
Retrograde endocannabinoid signaling	CF_1	0.000115376669277477	CF
Glycosylphosphatidylinositol(GPI)-anchor biosynthesis	CF_1	0.000151863256858438	CF
Small cell lung cancer	CF_1	4.75586175419975e-05	CF
Steroid biosynthesis	CF_1	6.55345635947471e-05	CF
D-Arginine and D-ornithine metabolism	CF_1	6.60156053384008e-05	CF
Renin-angiotensin system	CF_1	0.000307623586437389	CF
Biosynthesis of type II polyketide backbone	CF_1	5.19514720673238e-05	CF
Vibrio cholerae infection	CF_1	0.000130347841831341	CF
Influenza A	CF_1	4.04373647601358e-05	CF
alpha-Linolenic acid metabolism	CF_1	9.15944732208187e-05	CF
Fc gamma R-mediated phagocytosis	CF_1	3.45939688076724e-05	CF
Proteasome	CF_1	0.000152033665103878	CF
Serotonergic synapse	CF_1	4.43180094986885e-05	CF
GnRH signaling pathway	CF_1	3.29309438487083e-05	CF
Endocytosis	CF_1	3.29274428624067e-05	CF
Glycosphingolipid biosynthesis - ganglio series	CF_1	0.000201581344231529	CF
p53 signaling pathway	CF_1	3.16927619499309e-05	CF
Toxoplasmosis	CF_1	3.11956476029697e-05	CF
Herpes simplex infection	CF_1	3.09403063723946e-05	CF
Prostate cancer	CF_1	6.6250323024426e-05	CF
Viral myocarditis	CF_1	3.03459796263948e-05	CF
Colorectal cancer	CF_1	3.03459796263948e-05	CF
Progesterone-mediated oocyte maturation	CF_1	6.6087143259243e-05	CF
Antigen processing and presentation	CF_1	6.6087143259243e-05	CF
Bile secretion	CF_1	7.25368842613239e-05	CF
Glycosaminoglycan biosynthesis - chondroitin sulfate	CF_1	0.000129076581525573	CF
Alcoholism	CF_1	4.51324421149192e-05	CF
Shigellosis	CF_1	4.47577294699875e-05	CF
Monoterpenoid biosynthesis	CF_1	5.24320560808807e-05	CF
Systemic lupus erythematosus	CF_1	2.07980839529165e-05	CF
Fatty acid elongation	CF_1	3.36859152370041e-05	CF
Dopaminergic synapse	CF_1	3.52545312661863e-05	CF
Amphetamine addiction	CF_1	3.26624570266398e-05	CF
Cocaine addiction	CF_1	3.26589556377778e-05	CF
Basal transcription factors	CF_1	0.000131672509257401	CF
Indole alkaloid biosynthesis	CF_1	1.99134693338714e-05	CF
Glycosphingolipid biosynthesis - lacto and neolacto series	CF_1	4.13992361289112e-05	CF
Hematopoietic cell lineage	CF_1	8.79973034849768e-05	CF
VEGF signaling pathway	CF_1	1.2852417744811e-05	CF
NF-kappa B signaling pathway	CF_1	1.13519841119937e-05	CF
Leishmaniasis	CF_1	1.13519841119937e-05	CF
Complement and coagulation cascades	CF_1	1.19632766768456e-05	CF
Prion diseases	CF_1	3.21017686300953e-05	CF
Betalain biosynthesis	CF_1	1.33731120168186e-05	CF
Clavulanic acid biosynthesis	CF_1	7.96854595906812e-06	CF
Isoflavonoid biosynthesis	CF_1	2.46123483670985e-05	CF
Pancreatic secretion	CF_1	2.67788102122435e-05	CF
Pathogenic Escherichia coli infection	CF_1	1.18294180757706e-05	CF
Hypertrophic cardiomyopathy (HCM)	CF_1	2.83067571079929e-05	CF
Flavonoid biosynthesis	CF_1	3.48845440810614e-05	CF
Vasopressin-regulated water reabsorption	CF_1	7.13201879013981e-06	CF
Synaptic vesicle cycle	CF_1	7.13201879013981e-06	CF
Fanconi anemia pathway	CF_1	2.05058462697961e-05	CF
Melanogenesis	CF_1	4.41960733203183e-06	CF
Flavone and flavonol biosynthesis	CF_1	2.10614204912053e-05	CF
Endocrine and other factor-regulated calcium reabsorption	CF_1	1.9281212192525e-05	CF
Spliceosome	CF_1	2.46375108820847e-05	CF
Gastric acid secretion	CF_1	1.8171154303396e-05	CF
Salivary secretion	CF_1	1.8171154303396e-05	CF
Aldosterone-regulated sodium reabsorption	CF_1	1.81676533143209e-05	CF
Focal adhesion	CF_1	1.02830071044457e-05	CF
ECM-receptor interaction	CF_1	1.02830071044457e-05	CF
mRNA surveillance pathway	CF_1	1.07549399206364e-05	CF
Cholinergic synapse	CF_1	1.2959825445721e-05	CF
Neuroactive ligand-receptor interaction	CF_1	2.95828274033357e-06	CF
Calcium signaling pathway	CF_1	3.54160916566568e-06	CF
Notch signaling pathway	CF_1	1.35507943703163e-06	CF
Chronic myeloid leukemia	CF_1	1.35507943703163e-06	CF
Wnt signaling pathway	CF_1	1.35507943703163e-06	CF
Photosynthesis - antenna proteins	CF_1	3.56226109034275e-07	CF
Transcriptional misregulation in cancer	CF_1	6.42109779453039e-07	CF
Various types of N-glycan biosynthesis	CF_1	1.42783860333938e-07	CF
Fat digestion and absorption	CF_1	3.16324299219146e-07	CF
Epstein-Barr virus infection	CF_1	1.26899507649655e-08	CF
Measles	CF_1	5.94326745999822e-07	CF
Hepatitis C	CF_1	5.94326745999822e-07	CF
Regulation of actin cytoskeleton	CF_1	1.05418819081419e-07	CF
Dilated cardiomyopathy	CF_1	9.72050353895206e-08	CF
Arrhythmogenic right ventricular cardiomyopathy (ARVC)	CF_1	9.72050353895206e-08	CF
Cell adhesion molecules (CAMs)	CF_1	9.72050353895206e-08	CF
HTLV-I infection	CF_1	0	CF
Phagosome	CF_1	0	CF
Cytokine-cytokine receptor interaction	CF_1	1.29917447756364e-07	CF
mTOR signaling pathway	CF_1	0	CF
Cell cycle	CF_1	0	CF
Pancreatic cancer	CF_1	0	CF
Phototransduction - fly	CF_1	3.50097407735145e-09	CF
Tight junction	CF_1	0	CF
Leukocyte transendothelial migration	CF_1	0	CF
Adherens junction	CF_1	0	CF
Oocyte meiosis	CF_1	3.50097407735145e-09	CF
Vascular smooth muscle contraction	CF_1	3.50097407735145e-09	CF
Long-term potentiation	CF_1	3.50097407735145e-09	CF
Cytosolic DNA-sensing pathway	CF_1	0	CF
Phototransduction	CF_1	3.50097407735145e-09	CF
Olfactory transduction	CF_1	3.50097407735145e-09	CF
Glioma	CF_1	3.50097407735145e-09	CF
Neurotrophin signaling pathway	CF_1	3.50097407735145e-09	CF
ABC transporters	CF_2	0.122435890967732	CF
Two-component system	CF_2	0.0625292635322474	CF
Purine metabolism	CF_2	0.0347462006020401	CF
Aminoacyl-tRNA biosynthesis	CF_2	0.0289226380150738	CF
Glycine, serine and threonine metabolism	CF_2	0.0222109351560525	CF
Porphyrin and chlorophyll metabolism	CF_2	0.0209667224652599	CF
Arginine and proline metabolism	CF_2	0.0208153616177624	CF
Pyrimidine metabolism	CF_2	0.022331797954797	CF
Nitrogen metabolism	CF_2	0.0181954870824492	CF
Oxidative phosphorylation	CF_2	0.0165693365825916	CF
Ribosome	CF_2	0.0173869462944629	CF
Glyoxylate and dicarboxylate metabolism	CF_2	0.0137160183133563	CF
Amino sugar and nucleotide sugar metabolism	CF_2	0.0153824546736243	CF
Methane metabolism	CF_2	0.0131301496162546	CF
Peptidoglycan biosynthesis	CF_2	0.0146286607075023	CF
Pyruvate metabolism	CF_2	0.0129936750500385	CF
Cell cycle - Caulobacter	CF_2	0.0133413633619042	CF
RNA degradation	CF_2	0.0126103618951538	CF
Fructose and mannose metabolism	CF_2	0.0125921475612291	CF
Bacterial secretion system	CF_2	0.013552013980091	CF
Cysteine and methionine metabolism	CF_2	0.0106794495023857	CF
Alanine, aspartate and glutamate metabolism	CF_2	0.0103119443018642	CF
Pentose phosphate pathway	CF_2	0.00977773818868195	CF
Flagellar assembly	CF_2	0.0102772208514079	CF
Starch and sucrose metabolism	CF_2	0.0122637841785122	CF
Glutathione metabolism	CF_2	0.0091725499504681	CF
Homologous recombination	CF_2	0.0110019496903623	CF
Butanoate metabolism	CF_2	0.00916605057232849	CF
Phenylalanine, tyrosine and tryptophan biosynthesis	CF_2	0.00967171005225571	CF
Histidine metabolism	CF_2	0.0087491217827726	CF
Glycolysis / Gluconeogenesis	CF_2	0.00969483153036281	CF
Carbon fixation pathways in prokaryotes	CF_2	0.00888195362065925	CF
Bacterial chemotaxis	CF_2	0.00890770465562687	CF
Glycerophospholipid metabolism	CF_2	0.00932956398462452	CF
Lysine biosynthesis	CF_2	0.00932597990018287	CF
Nucleotide excision repair	CF_2	0.00954441539684586	CF
Valine, leucine and isoleucine degradation	CF_2	0.00774887791747938	CF
Phenylalanine metabolism	CF_2	0.00726838462303618	CF
Mismatch repair	CF_2	0.00932267737709273	CF
Fatty acid biosynthesis	CF_2	0.00809773563950787	CF
Nicotinate and nicotinamide metabolism	CF_2	0.00746255616268381	CF
Terpenoid backbone biosynthesis	CF_2	0.0080433836369596	CF
Pentose and glucuronate interconversions	CF_2	0.00649678814111916	CF
Pantothenate and CoA biosynthesis	CF_2	0.00681127459292734	CF
Benzoate degradation	CF_2	0.00611492663657989	CF
Propanoate metabolism	CF_2	0.00586412351319131	CF
Tyrosine metabolism	CF_2	0.00606155305462047	CF
Ubiquinone and other terpenoid-quinone biosynthesis	CF_2	0.00627899943673907	CF
Lipopolysaccharide biosynthesis	CF_2	0.00560943658792671	CF
Citrate cycle (TCA cycle)	CF_2	0.0061195087496643	CF
Thiamine metabolism	CF_2	0.00577695917765378	CF
Base excision repair	CF_2	0.00607053971914555	CF
Valine, leucine and isoleucine biosynthesis	CF_2	0.00522754177333224	CF
Aminobenzoate degradation	CF_2	0.00528618934947751	CF
Protein export	CF_2	0.00593854226444744	CF
DNA replication	CF_2	0.00574552547057081	CF
Galactose metabolism	CF_2	0.00572576495203982	CF
Glycerolipid metabolism	CF_2	0.00559253605428828	CF
One carbon pool by folate	CF_2	0.00480607792169159	CF
Lysine degradation	CF_2	0.0049763033319464	CF
Folate biosynthesis	CF_2	0.00515107738803411	CF
Selenocompound metabolism	CF_2	0.00475691531377829	CF
Phosphotransferase system (PTS)	CF_2	0.00595065878288105	CF
Sulfur metabolism	CF_2	0.00436265070677183	CF
Carbon fixation in photosynthetic organisms	CF_2	0.00426070021137264	CF
Inositol phosphate metabolism	CF_2	0.00357472340219355	CF
Geraniol degradation	CF_2	0.00379704771088942	CF
Biotin metabolism	CF_2	0.00442392225134062	CF
Fatty acid metabolism	CF_2	0.00372730346960281	CF
Sulfur relay system	CF_2	0.00400626031062047	CF
Riboflavin metabolism	CF_2	0.00355460861695381	CF
Ascorbate and aldarate metabolism	CF_2	0.00327266910831387	CF
Vibrio cholerae pathogenic cycle	CF_2	0.00335721259306188	CF
Tryptophan metabolism	CF_2	0.00305457949581848	CF
Chloroalkane and chloroalkene degradation	CF_2	0.00322919390816378	CF
Vitamin B6 metabolism	CF_2	0.00308971746063028	CF
Bisphenol degradation	CF_2	0.002955200807708	CF
Taurine and hypotaurine metabolism	CF_2	0.00262024874223426	CF
Drug metabolism - other enzymes	CF_2	0.00298154744592808	CF
Phosphonate and phosphinate metabolism	CF_2	0.00233895723790046	CF
Peroxisome	CF_2	0.00237652067931986	CF
D-Alanine metabolism	CF_2	0.00279077417707521	CF
Limonene and pinene degradation	CF_2	0.00257934110296307	CF
Polycyclic aromatic hydrocarbon degradation	CF_2	0.00254831395704777	CF
Plant-pathogen interaction	CF_2	0.00231540644516696	CF
Streptomycin biosynthesis	CF_2	0.00227211255230625	CF
Photosynthesis	CF_2	0.00241103353538768	CF
Biosynthesis of unsaturated fatty acids	CF_2	0.00224481718096968	CF
beta-Alanine metabolism	CF_2	0.002014737471946	CF
Legionellosis	CF_2	0.00233841155894691	CF
Pertussis	CF_2	0.00227421901522357	CF
Naphthalene degradation	CF_2	0.00197345636784974	CF
C5-Branched dibasic acid metabolism	CF_2	0.00180510346420972	CF
RNA polymerase	CF_2	0.00200465752430147	CF
Biosynthesis of siderophore group nonribosomal peptides	CF_2	0.00220608089256833	CF
Staphylococcus aureus infection	CF_2	0.00294290636322373	CF
Nonribosomal peptide structures	CF_2	0.00275785651536022	CF
Nitrotoluene degradation	CF_2	0.00161299304668646	CF
Linoleic acid metabolism	CF_2	0.00160260619350663	CF
Atrazine degradation	CF_2	0.00141283243543085	CF
Carotenoid biosynthesis	CF_2	0.00154186948079173	CF
PPAR signaling pathway	CF_2	0.00159976643660403	CF
Penicillin and cephalosporin biosynthesis	CF_2	0.00145061444434929	CF
Drug metabolism - cytochrome P450	CF_2	0.00138295067570956	CF
D-Glutamine and D-glutamate metabolism	CF_2	0.00171362594709843	CF
Cyanoamino acid metabolism	CF_2	0.00149543713651945	CF
Tuberculosis	CF_2	0.00160109061446539	CF
Caprolactam degradation	CF_2	0.00132176758848414	CF
Other glycan degradation	CF_2	0.00210769005864336	CF
Styrene degradation	CF_2	0.00117500331904082	CF
Chlorocyclohexane and chlorobenzene degradation	CF_2	0.0012934599021173	CF
Meiosis - yeast	CF_2	0.0012492045520207	CF
Steroid hormone biosynthesis	CF_2	0.00117521813627106	CF
Sphingolipid metabolism	CF_2	0.00120538613462528	CF
Lipoic acid metabolism	CF_2	0.00142948913153615	CF
Metabolism of xenobiotics by cytochrome P450	CF_2	0.00116342596311439	CF
Tropane, piperidine and pyridine alkaloid biosynthesis	CF_2	0.00134679174093722	CF
Toluene degradation	CF_2	0.00121359485288339	CF
Biosynthesis of ansamycins	CF_2	0.00149022688062768	CF
Salmonella infection	CF_2	0.00121823791857271	CF
Ethylbenzene degradation	CF_2	0.00110292571305939	CF
RNA transport	CF_2	0.0012899741861785	CF
Epithelial cell signaling in Helicobacter pylori infection	CF_2	0.00115488691861428	CF
Chemical carcinogenesis	CF_2	0.000846676044137019	CF
Polyketide sugar unit biosynthesis	CF_2	0.000990094747400425	CF
Alzheimers disease	CF_2	0.000963365643380629	CF
Synthesis and degradation of ketone bodies	CF_2	0.000807079101058682	CF
Novobiocin biosynthesis	CF_2	0.000791075656625027	CF
Adipocytokine signaling pathway	CF_2	0.000758274725513575	CF
Bacterial invasion of epithelial cells	CF_2	0.00133653673500795	CF
Phosphatidylinositol signaling system	CF_2	0.000753940496332318	CF
Steroid degradation	CF_2	0.000847118801123046	CF
Phenylpropanoid biosynthesis	CF_2	0.000721972412460403	CF
beta-Lactam resistance	CF_2	0.000826219903271876	CF
Arachidonic acid metabolism	CF_2	0.000556521590565412	CF
Lysosome	CF_2	0.000599610522173758	CF
Zeatin biosynthesis	CF_2	0.00064437587856544	CF
Insulin signaling pathway	CF_2	0.000653320378165721	CF
MAPK signaling pathway - yeast	CF_2	0.000556815749845596	CF
Xylene degradation	CF_2	0.00059009559815754	CF
Glutamatergic synapse	CF_2	0.000464385469777772	CF
N-Glycan biosynthesis	CF_2	0.000704092935907262	CF
GABAergic synapse	CF_2	0.00048072069756495	CF
Dioxin degradation	CF_2	0.000534809322642408	CF
Huntingtons disease	CF_2	0.000508770597626304	CF
Retinol metabolism	CF_2	0.000486533058050745	CF
Ribosome biogenesis in eukaryotes	CF_2	0.000633214733078314	CF
Tetracycline biosynthesis	CF_2	0.000458455582514371	CF
Fluorobenzoate degradation	CF_2	0.000424636758485768	CF
Biosynthesis of 12-, 14- and 16-membered macrolides	CF_2	0.000643218764675068	CF
Pathways in cancer	CF_2	0.000390021531308694	CF
Glycosaminoglycan degradation	CF_2	0.00037483959368295	CF
Primary immunodeficiency	CF_2	0.000386149366790871	CF
Caffeine metabolism	CF_2	0.000254723142015113	CF
Biosynthesis of type II polyketide products	CF_2	0.000290985973802747	CF
Type I diabetes mellitus	CF_2	0.000394250044863408	CF
Stilbenoid, diarylheptanoid and gingerol biosynthesis	CF_2	0.000342324931249355	CF
Isoquinoline alkaloid biosynthesis	CF_2	0.000280104451088184	CF
RIG-I-like receptor signaling pathway	CF_2	0.000242349875570271	CF
Biosynthesis of vancomycin group antibiotics	CF_2	0.000300444817590338	CF
African trypanosomiasis	CF_2	0.00042161323297344	CF
Protein processing in endoplasmic reticulum	CF_2	0.000383756185214331	CF
Glycosphingolipid biosynthesis - globo series	CF_2	0.000260504107866934	CF
Non-homologous end-joining	CF_2	0.000353961354866824	CF
Parkinsons disease	CF_2	0.00020146319863021	CF
Bladder cancer	CF_2	0.00018425876274712	CF
Amoebiasis	CF_2	0.000215745452505508	CF
Renal cell carcinoma	CF_2	0.000228321290447558	CF
Amyotrophic lateral sclerosis (ALS)	CF_2	0.000230011157899271	CF
DDT degradation	CF_2	0.00018284375809916	CF
Protein digestion and absorption	CF_2	0.000224986527696279	CF
Carbohydrate digestion and absorption	CF_2	0.000275580055427369	CF
Butirosin and neomycin biosynthesis	CF_2	0.000213596362471513	CF
Primary bile acid biosynthesis	CF_2	0.000227456117367602	CF
Chagas disease (American trypanosomiasis)	CF_2	0.000299185681116167	CF
Apoptosis	CF_2	0.000167194681819144	CF
NOD-like receptor signaling pathway	CF_2	0.000226584214384555	CF
Viral carcinogenesis	CF_2	0.000187225558369081	CF
Type II diabetes mellitus	CF_2	0.000168859696123198	CF
Ether lipid metabolism	CF_2	0.000177099434928518	CF
Mineral absorption	CF_2	0.000191880655496645	CF
Sesquiterpenoid and triterpenoid biosynthesis	CF_2	0.000177435642170915	CF
Morphine addiction	CF_2	0.000118907062854144	CF
Cardiac muscle contraction	CF_2	0.000125036327575706	CF
Secondary bile acid biosynthesis	CF_2	0.000185530597375959	CF
Proximal tubule bicarbonate reclamation	CF_2	0.000119480675930207	CF
Retrograde endocannabinoid signaling	CF_2	0.000134151581108168	CF
Glycosylphosphatidylinositol(GPI)-anchor biosynthesis	CF_2	0.000206419172287293	CF
Small cell lung cancer	CF_2	7.72063337419869e-05	CF
Steroid biosynthesis	CF_2	9.92052048735572e-05	CF
D-Arginine and D-ornithine metabolism	CF_2	8.60835989328861e-05	CF
Renin-angiotensin system	CF_2	0.000144497884810276	CF
Biosynthesis of type II polyketide backbone	CF_2	8.2310774929429e-05	CF
Vibrio cholerae infection	CF_2	0.000121064759033273	CF
Influenza A	CF_2	6.56128843426107e-05	CF
alpha-Linolenic acid metabolism	CF_2	0.000104091645856004	CF
Fc gamma R-mediated phagocytosis	CF_2	5.75691591293965e-05	CF
Proteasome	CF_2	0.000152064303297348	CF
Serotonergic synapse	CF_2	6.98515545663133e-05	CF
GnRH signaling pathway	CF_2	5.57106867887709e-05	CF
Endocytosis	CF_2	5.57069644277719e-05	CF
Glycosphingolipid biosynthesis - ganglio series	CF_2	9.37805246382747e-05	CF
p53 signaling pathway	CF_2	5.58557996380607e-05	CF
Toxoplasmosis	CF_2	5.47093747657202e-05	CF
Herpes simplex infection	CF_2	5.53295381465973e-05	CF
Prostate cancer	CF_2	8.18600633258139e-05	CF
Viral myocarditis	CF_2	5.37941116145257e-05	CF
Colorectal cancer	CF_2	5.37941116145257e-05	CF
Progesterone-mediated oocyte maturation	CF_2	8.15528349597553e-05	CF
Antigen processing and presentation	CF_2	8.15528349597553e-05	CF
Bile secretion	CF_2	0.000102084437707738	CF
Glycosaminoglycan biosynthesis - chondroitin sulfate	CF_2	9.20885704848115e-05	CF
Alcoholism	CF_2	6.35712630981915e-05	CF
Shigellosis	CF_2	7.74489190314002e-05	CF
Monoterpenoid biosynthesis	CF_2	8.02768658196035e-05	CF
Systemic lupus erythematosus	CF_2	3.7387461323568e-05	CF
Fatty acid elongation	CF_2	3.90417577974579e-05	CF
Dopaminergic synapse	CF_2	5.20288087576975e-05	CF
Amphetamine addiction	CF_2	4.98197116365046e-05	CF
Cocaine addiction	CF_2	4.96979096830927e-05	CF
Basal transcription factors	CF_2	9.46554976611211e-05	CF
Indole alkaloid biosynthesis	CF_2	3.63758204486255e-05	CF
Glycosphingolipid biosynthesis - lacto and neolacto series	CF_2	5.41281368610356e-05	CF
Hematopoietic cell lineage	CF_2	5.00022861794733e-05	CF
VEGF signaling pathway	CF_2	2.04885419878492e-05	CF
NF-kappa B signaling pathway	CF_2	1.89810294857781e-05	CF
Leishmaniasis	CF_2	1.89810294857781e-05	CF
Complement and coagulation cascades	CF_2	2.20100395718993e-05	CF
Prion diseases	CF_2	3.32880992358154e-05	CF
Betalain biosynthesis	CF_2	2.18872973190261e-05	CF
Clavulanic acid biosynthesis	CF_2	1.46814484419783e-05	CF
Isoflavonoid biosynthesis	CF_2	2.05913885326615e-05	CF
Pancreatic secretion	CF_2	1.96856831097793e-05	CF
Pathogenic Escherichia coli infection	CF_2	1.49340037645934e-05	CF
Hypertrophic cardiomyopathy (HCM)	CF_2	2.01405979941242e-05	CF
Flavonoid biosynthesis	CF_2	2.03474529259687e-05	CF
Vasopressin-regulated water reabsorption	CF_2	1.21633714402613e-05	CF
Synaptic vesicle cycle	CF_2	1.21633714402613e-05	CF
Fanconi anemia pathway	CF_2	2.47262014218389e-05	CF
Melanogenesis	CF_2	9.33148919603668e-06	CF
Flavone and flavonol biosynthesis	CF_2	1.20174247369423e-05	CF
Endocrine and other factor-regulated calcium reabsorption	CF_2	1.32850079877655e-05	CF
Spliceosome	CF_2	1.39293883370665e-05	CF
Gastric acid secretion	CF_2	1.18283523628089e-05	CF
Salivary secretion	CF_2	1.18283523628089e-05	CF
Aldosterone-regulated sodium reabsorption	CF_2	1.18246299920283e-05	CF
Focal adhesion	CF_2	7.54262362055196e-06	CF
ECM-receptor interaction	CF_2	7.42454432417039e-06	CF
mRNA surveillance pathway	CF_2	2.64272533360415e-05	CF
Cholinergic synapse	CF_2	9.81521918839316e-06	CF
Neuroactive ligand-receptor interaction	CF_2	4.19854799277304e-06	CF
Calcium signaling pathway	CF_2	6.5376675652732e-06	CF
Notch signaling pathway	CF_2	2.52378388157977e-06	CF
Chronic myeloid leukemia	CF_2	2.52378388157977e-06	CF
Wnt signaling pathway	CF_2	2.52378388157977e-06	CF
Photosynthesis - antenna proteins	CF_2	7.17784091850718e-06	CF
Transcriptional misregulation in cancer	CF_2	1.64007052952698e-06	CF
Various types of N-glycan biosynthesis	CF_2	9.67914812073708e-06	CF
Fat digestion and absorption	CF_2	6.66466142387965e-07	CF
Epstein-Barr virus infection	CF_2	4.86365397075686e-06	CF
Measles	CF_2	7.12112366095971e-07	CF
Hepatitis C	CF_2	7.12112366095971e-07	CF
Regulation of actin cytoskeleton	CF_2	2.95594672864929e-07	CF
Dilated cardiomyopathy	CF_2	1.65641983950628e-07	CF
Arrhythmogenic right ventricular cardiomyopathy (ARVC)	CF_2	1.65641983950628e-07	CF
Cell adhesion molecules (CAMs)	CF_2	1.65641983950628e-07	CF
HTLV-I infection	CF_2	1.46063268001185e-06	CF
Phagosome	CF_2	1.08000810288284e-06	CF
Cytokine-cytokine receptor interaction	CF_2	1.00047152438508e-07	CF
mTOR signaling pathway	CF_2	7.9216957626329e-07	CF
Cell cycle	CF_2	7.55395257154905e-07	CF
Pancreatic cancer	CF_2	4.16416961376662e-07	CF
Phototransduction - fly	CF_2	3.72230729522967e-09	CF
Tight junction	CF_2	0	CF
Leukocyte transendothelial migration	CF_2	0	CF
Adherens junction	CF_2	0	CF
Oocyte meiosis	CF_2	1.21801603676798e-07	CF
Vascular smooth muscle contraction	CF_2	1.21801603676798e-07	CF
Long-term potentiation	CF_2	1.21801603676798e-07	CF
Cytosolic DNA-sensing pathway	CF_2	8.10380706166961e-08	CF
Phototransduction	CF_2	3.72230729522967e-09	CF
Olfactory transduction	CF_2	3.72230729522967e-09	CF
Glioma	CF_2	3.72230729522967e-09	CF
Neurotrophin signaling pathway	CF_2	3.72230729522967e-09	CF
ABC transporters	CF_3	0.133614610029334	CF
Two-component system	CF_3	0.0614226969988451	CF
Purine metabolism	CF_3	0.0341909741585619	CF
Aminoacyl-tRNA biosynthesis	CF_3	0.0283267816753039	CF
Glycine, serine and threonine metabolism	CF_3	0.0260721335380756	CF
Porphyrin and chlorophyll metabolism	CF_3	0.0230754291648787	CF
Arginine and proline metabolism	CF_3	0.0222624898250405	CF
Pyrimidine metabolism	CF_3	0.0209979966967884	CF
Nitrogen metabolism	CF_3	0.0200809419187382	CF
Oxidative phosphorylation	CF_3	0.0177053783965102	CF
Ribosome	CF_3	0.0169531020834675	CF
Glyoxylate and dicarboxylate metabolism	CF_3	0.0155920082367621	CF
Amino sugar and nucleotide sugar metabolism	CF_3	0.0131877261256955	CF
Methane metabolism	CF_3	0.0129500629121498	CF
Peptidoglycan biosynthesis	CF_3	0.0137379609891629	CF
Pyruvate metabolism	CF_3	0.0129719889606192	CF
Cell cycle - Caulobacter	CF_3	0.0140713649395126	CF
RNA degradation	CF_3	0.0123015141815308	CF
Fructose and mannose metabolism	CF_3	0.0118941010585882	CF
Bacterial secretion system	CF_3	0.0151633709035268	CF
Cysteine and methionine metabolism	CF_3	0.0100772126458734	CF
Alanine, aspartate and glutamate metabolism	CF_3	0.00980749925252381	CF
Pentose phosphate pathway	CF_3	0.00973999768651135	CF
Flagellar assembly	CF_3	0.0123563334736804	CF
Starch and sucrose metabolism	CF_3	0.00856660258168308	CF
Glutathione metabolism	CF_3	0.00985098911894307	CF
Homologous recombination	CF_3	0.00986858700442194	CF
Butanoate metabolism	CF_3	0.00980760552882199	CF
Phenylalanine, tyrosine and tryptophan biosynthesis	CF_3	0.00877117936012606	CF
Histidine metabolism	CF_3	0.00889644981757716	CF
Glycolysis / Gluconeogenesis	CF_3	0.00862440506613493	CF
Carbon fixation pathways in prokaryotes	CF_3	0.00909878244629289	CF
Bacterial chemotaxis	CF_3	0.00896319263215482	CF
Glycerophospholipid metabolism	CF_3	0.00880124904991366	CF
Lysine biosynthesis	CF_3	0.00908603011378314	CF
Nucleotide excision repair	CF_3	0.00877284988016992	CF
Valine, leucine and isoleucine degradation	CF_3	0.00861659093993025	CF
Phenylalanine metabolism	CF_3	0.00805167549317833	CF
Mismatch repair	CF_3	0.00866173572987036	CF
Fatty acid biosynthesis	CF_3	0.0084263972958391	CF
Nicotinate and nicotinamide metabolism	CF_3	0.00739825057975003	CF
Terpenoid backbone biosynthesis	CF_3	0.00771084664243073	CF
Pentose and glucuronate interconversions	CF_3	0.00697431977850392	CF
Pantothenate and CoA biosynthesis	CF_3	0.00655775951823728	CF
Benzoate degradation	CF_3	0.00658484420740849	CF
Propanoate metabolism	CF_3	0.0060523994123994	CF
Tyrosine metabolism	CF_3	0.00613013075173609	CF
Ubiquinone and other terpenoid-quinone biosynthesis	CF_3	0.00639443179978653	CF
Lipopolysaccharide biosynthesis	CF_3	0.0067427380473774	CF
Citrate cycle (TCA cycle)	CF_3	0.00638513910781356	CF
Thiamine metabolism	CF_3	0.00554235443569838	CF
Base excision repair	CF_3	0.00574073586499007	CF
Valine, leucine and isoleucine biosynthesis	CF_3	0.00525671562636354	CF
Aminobenzoate degradation	CF_3	0.00525108720850482	CF
Protein export	CF_3	0.00567604394353842	CF
DNA replication	CF_3	0.00540910252638016	CF
Galactose metabolism	CF_3	0.00433624186049582	CF
Glycerolipid metabolism	CF_3	0.00439938331503165	CF
One carbon pool by folate	CF_3	0.00482964706436549	CF
Lysine degradation	CF_3	0.00499477287678563	CF
Folate biosynthesis	CF_3	0.00472015845199519	CF
Selenocompound metabolism	CF_3	0.00441083125790062	CF
Phosphotransferase system (PTS)	CF_3	0.00276619405338547	CF
Sulfur metabolism	CF_3	0.00421542693071005	CF
Carbon fixation in photosynthetic organisms	CF_3	0.00442020576562683	CF
Inositol phosphate metabolism	CF_3	0.00403379501470176	CF
Geraniol degradation	CF_3	0.00418557954793925	CF
Biotin metabolism	CF_3	0.00422346978970778	CF
Fatty acid metabolism	CF_3	0.00373687003614815	CF
Sulfur relay system	CF_3	0.00351133669989962	CF
Riboflavin metabolism	CF_3	0.00348052357047209	CF
Ascorbate and aldarate metabolism	CF_3	0.00344130393326698	CF
Vibrio cholerae pathogenic cycle	CF_3	0.00340025816914805	CF
Tryptophan metabolism	CF_3	0.00338131084955971	CF
Chloroalkane and chloroalkene degradation	CF_3	0.00342878548448887	CF
Vitamin B6 metabolism	CF_3	0.00308640625168312	CF
Bisphenol degradation	CF_3	0.00302095201223118	CF
Taurine and hypotaurine metabolism	CF_3	0.00297902542008616	CF
Drug metabolism - other enzymes	CF_3	0.00270897050638731	CF
Phosphonate and phosphinate metabolism	CF_3	0.00279180318593981	CF
Peroxisome	CF_3	0.00237580703983297	CF
D-Alanine metabolism	CF_3	0.00241545738961125	CF
Limonene and pinene degradation	CF_3	0.00241602129191005	CF
Polycyclic aromatic hydrocarbon degradation	CF_3	0.00243401757041697	CF
Plant-pathogen interaction	CF_3	0.00251329832499843	CF
Streptomycin biosynthesis	CF_3	0.0022609590691259	CF
Photosynthesis	CF_3	0.00237748664145158	CF
Biosynthesis of unsaturated fatty acids	CF_3	0.0023395876214372	CF
beta-Alanine metabolism	CF_3	0.00222590217011347	CF
Legionellosis	CF_3	0.0023769538117966	CF
Pertussis	CF_3	0.00227449749611343	CF
Naphthalene degradation	CF_3	0.0021286668098494	CF
C5-Branched dibasic acid metabolism	CF_3	0.00180054288552446	CF
RNA polymerase	CF_3	0.00198244990629304	CF
Biosynthesis of siderophore group nonribosomal peptides	CF_3	0.00162811833853525	CF
Staphylococcus aureus infection	CF_3	0.00113416113909444	CF
Nonribosomal peptide structures	CF_3	0.00125373848423644	CF
Nitrotoluene degradation	CF_3	0.0015697144791091	CF
Linoleic acid metabolism	CF_3	0.00162939576466953	CF
Atrazine degradation	CF_3	0.00158281882455547	CF
Carotenoid biosynthesis	CF_3	0.0015627598245155	CF
PPAR signaling pathway	CF_3	0.00157489477419576	CF
Penicillin and cephalosporin biosynthesis	CF_3	0.00152867193131996	CF
Drug metabolism - cytochrome P450	CF_3	0.00166399183527074	CF
D-Glutamine and D-glutamate metabolism	CF_3	0.00153167342820138	CF
Cyanoamino acid metabolism	CF_3	0.00138978320127581	CF
Tuberculosis	CF_3	0.00146639609169816	CF
Caprolactam degradation	CF_3	0.00140798037702033	CF
Other glycan degradation	CF_3	0.00075722133732861	CF
Styrene degradation	CF_3	0.00137492143722847	CF
Chlorocyclohexane and chlorobenzene degradation	CF_3	0.00136821968914707	CF
Meiosis - yeast	CF_3	0.00138277774142985	CF
Steroid hormone biosynthesis	CF_3	0.00130090835899562	CF
Sphingolipid metabolism	CF_3	0.00107469775508263	CF
Lipoic acid metabolism	CF_3	0.00139994551396864	CF
Metabolism of xenobiotics by cytochrome P450	CF_3	0.0013451794799463	CF
Tropane, piperidine and pyridine alkaloid biosynthesis	CF_3	0.00134484764884632	CF
Toluene degradation	CF_3	0.00123152699083156	CF
Biosynthesis of ansamycins	CF_3	0.00103135718022977	CF
Salmonella infection	CF_3	0.00115814707813104	CF
Ethylbenzene degradation	CF_3	0.000948934517864646	CF
RNA transport	CF_3	0.000780552856002001	CF
Epithelial cell signaling in Helicobacter pylori infection	CF_3	0.000965375342268175	CF
Chemical carcinogenesis	CF_3	0.00104370605203095	CF
Polyketide sugar unit biosynthesis	CF_3	0.00089591602019611	CF
Alzheimers disease	CF_3	0.00084121189269041	CF
Synthesis and degradation of ketone bodies	CF_3	0.000874484680257394	CF
Novobiocin biosynthesis	CF_3	0.000800712802300445	CF
Adipocytokine signaling pathway	CF_3	0.000733104245050099	CF
Bacterial invasion of epithelial cells	CF_3	0.000417066484400822	CF
Phosphatidylinositol signaling system	CF_3	0.00077767681319347	CF
Steroid degradation	CF_3	0.000673615095807639	CF
Phenylpropanoid biosynthesis	CF_3	0.000619466457340981	CF
beta-Lactam resistance	CF_3	0.000604533702059344	CF
Arachidonic acid metabolism	CF_3	0.000553564931872589	CF
Lysosome	CF_3	0.00053380879483334	CF
Zeatin biosynthesis	CF_3	0.000627263088643056	CF
Insulin signaling pathway	CF_3	0.00044952230524826	CF
MAPK signaling pathway - yeast	CF_3	0.00057739417227222	CF
Xylene degradation	CF_3	0.000563898561499096	CF
Glutamatergic synapse	CF_3	0.000539520136078976	CF
N-Glycan biosynthesis	CF_3	0.000524797195815466	CF
GABAergic synapse	CF_3	0.000516432290096401	CF
Dioxin degradation	CF_3	0.000513588325052279	CF
Huntingtons disease	CF_3	0.000547094931873213	CF
Retinol metabolism	CF_3	0.000483837285305032	CF
Ribosome biogenesis in eukaryotes	CF_3	0.000477937754268997	CF
Tetracycline biosynthesis	CF_3	0.0004575172160373	CF
Fluorobenzoate degradation	CF_3	0.000471634438338312	CF
Biosynthesis of 12-, 14- and 16-membered macrolides	CF_3	0.000343888612245883	CF
Pathways in cancer	CF_3	0.000434087952720627	CF
Glycosaminoglycan degradation	CF_3	0.000309486996267866	CF
Primary immunodeficiency	CF_3	0.000303663006183659	CF
Caffeine metabolism	CF_3	0.000340739062720844	CF
Biosynthesis of type II polyketide products	CF_3	0.000325810642921922	CF
Type I diabetes mellitus	CF_3	0.000380406346260064	CF
Stilbenoid, diarylheptanoid and gingerol biosynthesis	CF_3	0.000306693024336896	CF
Isoquinoline alkaloid biosynthesis	CF_3	0.000308380311955855	CF
RIG-I-like receptor signaling pathway	CF_3	0.00027635940137244	CF
Biosynthesis of vancomycin group antibiotics	CF_3	0.000268926641242229	CF
African trypanosomiasis	CF_3	0.000374831750613314	CF
Protein processing in endoplasmic reticulum	CF_3	0.000283387209261684	CF
Glycosphingolipid biosynthesis - globo series	CF_3	0.000184717487391027	CF
Non-homologous end-joining	CF_3	0.000360557964212075	CF
Parkinsons disease	CF_3	0.000250602236354543	CF
Bladder cancer	CF_3	0.000199041856759585	CF
Amoebiasis	CF_3	0.000216539381238034	CF
Renal cell carcinoma	CF_3	0.000242564164752246	CF
Amyotrophic lateral sclerosis (ALS)	CF_3	0.000199360784000937	CF
DDT degradation	CF_3	0.000187771289437343	CF
Protein digestion and absorption	CF_3	0.000161392784902537	CF
Carbohydrate digestion and absorption	CF_3	7.95766360573627e-05	CF
Butirosin and neomycin biosynthesis	CF_3	0.000166250623587044	CF
Primary bile acid biosynthesis	CF_3	0.000185171542365065	CF
Chagas disease (American trypanosomiasis)	CF_3	0.000340776137943458	CF
Apoptosis	CF_3	0.000161867074794145	CF
NOD-like receptor signaling pathway	CF_3	0.000125466194058098	CF
Viral carcinogenesis	CF_3	0.000147569102951884	CF
Type II diabetes mellitus	CF_3	0.000137283341299629	CF
Ether lipid metabolism	CF_3	0.000128402898769039	CF
Mineral absorption	CF_3	0.000136883509862576	CF
Sesquiterpenoid and triterpenoid biosynthesis	CF_3	0.000121760385975447	CF
Morphine addiction	CF_3	0.000137466452260015	CF
Cardiac muscle contraction	CF_3	0.000158978152449427	CF
Secondary bile acid biosynthesis	CF_3	0.000133963428879817	CF
Proximal tubule bicarbonate reclamation	CF_3	0.000111050443223487	CF
Retrograde endocannabinoid signaling	CF_3	0.000102734946874184	CF
Glycosylphosphatidylinositol(GPI)-anchor biosynthesis	CF_3	0.000409239918314999	CF
Small cell lung cancer	CF_3	0.000104754720893715	CF
Steroid biosynthesis	CF_3	8.97953707576501e-05	CF
D-Arginine and D-ornithine metabolism	CF_3	0.000102229152025621	CF
Renin-angiotensin system	CF_3	5.72223625736856e-05	CF
Biosynthesis of type II polyketide backbone	CF_3	8.43536635484678e-05	CF
Vibrio cholerae infection	CF_3	4.0408916128014e-05	CF
Influenza A	CF_3	8.12790054710863e-05	CF
alpha-Linolenic acid metabolism	CF_3	6.53830238838925e-05	CF
Fc gamma R-mediated phagocytosis	CF_3	7.85626984042542e-05	CF
Proteasome	CF_3	4.7231500893741e-05	CF
Serotonergic synapse	CF_3	8.97050979927806e-05	CF
GnRH signaling pathway	CF_3	7.77159350430677e-05	CF
Endocytosis	CF_3	7.77156953705866e-05	CF
Glycosphingolipid biosynthesis - ganglio series	CF_3	4.58829695862949e-05	CF
p53 signaling pathway	CF_3	7.8163237102819e-05	CF
Toxoplasmosis	CF_3	7.47948706338437e-05	CF
Herpes simplex infection	CF_3	7.46666071271518e-05	CF
Prostate cancer	CF_3	8.38235164056914e-05	CF
Viral myocarditis	CF_3	7.46093073527729e-05	CF
Colorectal cancer	CF_3	7.46093073527729e-05	CF
Progesterone-mediated oocyte maturation	CF_3	8.37934298813106e-05	CF
Antigen processing and presentation	CF_3	8.37934298813106e-05	CF
Bile secretion	CF_3	8.7507397495841e-05	CF
Glycosaminoglycan biosynthesis - chondroitin sulfate	CF_3	6.95651193535524e-05	CF
Alcoholism	CF_3	7.37390751124462e-05	CF
Shigellosis	CF_3	8.2801103379047e-05	CF
Monoterpenoid biosynthesis	CF_3	6.95669343640412e-05	CF
Systemic lupus erythematosus	CF_3	4.62364590302858e-05	CF
Fatty acid elongation	CF_3	4.2502895859094e-05	CF
Dopaminergic synapse	CF_3	6.42164596914077e-05	CF
Amphetamine addiction	CF_3	6.34280783268795e-05	CF
Cocaine addiction	CF_3	6.34278386324707e-05	CF
Basal transcription factors	CF_3	2.14257397350604e-05	CF
Indole alkaloid biosynthesis	CF_3	4.20461797849217e-05	CF
Glycosphingolipid biosynthesis - lacto and neolacto series	CF_3	5.20101897062361e-05	CF
Hematopoietic cell lineage	CF_3	2.09743156987613e-05	CF
VEGF signaling pathway	CF_3	2.63649822751072e-05	CF
NF-kappa B signaling pathway	CF_3	2.61017954207558e-05	CF
Leishmaniasis	CF_3	2.61017954207558e-05	CF
Complement and coagulation cascades	CF_3	2.87406244722619e-05	CF
Prion diseases	CF_3	2.86173015659285e-05	CF
Betalain biosynthesis	CF_3	2.31754927528163e-05	CF
Clavulanic acid biosynthesis	CF_3	1.57174477846167e-05	CF
Isoflavonoid biosynthesis	CF_3	1.32004684978396e-05	CF
Pancreatic secretion	CF_3	1.13108409625878e-05	CF
Pathogenic Escherichia coli infection	CF_3	3.05593947772705e-06	CF
Hypertrophic cardiomyopathy (HCM)	CF_3	1.1975692852298e-05	CF
Flavonoid biosynthesis	CF_3	1.31463347345185e-05	CF
Vasopressin-regulated water reabsorption	CF_3	9.6249247103624e-06	CF
Synaptic vesicle cycle	CF_3	9.6249247103624e-06	CF
Fanconi anemia pathway	CF_3	3.99938904797321e-06	CF
Melanogenesis	CF_3	9.52699073606712e-06	CF
Flavone and flavonol biosynthesis	CF_3	5.99839616247007e-06	CF
Endocrine and other factor-regulated calcium reabsorption	CF_3	7.8526036717916e-06	CF
Spliceosome	CF_3	3.0681868866272e-06	CF
Gastric acid secretion	CF_3	6.44838681032811e-06	CF
Salivary secretion	CF_3	6.44838681032811e-06	CF
Aldosterone-regulated sodium reabsorption	CF_3	6.44814713744653e-06	CF
Focal adhesion	CF_3	4.93172306901463e-06	CF
ECM-receptor interaction	CF_3	4.93172306901463e-06	CF
mRNA surveillance pathway	CF_3	2.63935111527655e-06	CF
Cholinergic synapse	CF_3	2.64090207194935e-06	CF
Neuroactive ligand-receptor interaction	CF_3	5.00079283122166e-06	CF
Calcium signaling pathway	CF_3	1.36033019281128e-06	CF
Notch signaling pathway	CF_3	2.97451568479749e-06	CF
Chronic myeloid leukemia	CF_3	2.97451568479749e-06	CF
Wnt signaling pathway	CF_3	2.97451568479749e-06	CF
Photosynthesis - antenna proteins	CF_3	1.30133193310992e-07	CF
Transcriptional misregulation in cancer	CF_3	1.31789146854113e-06	CF
Various types of N-glycan biosynthesis	CF_3	2.10940474948061e-08	CF
Fat digestion and absorption	CF_3	6.72412416651544e-07	CF
Epstein-Barr virus infection	CF_3	2.66851317269085e-09	CF
Measles	CF_3	5.72997743789202e-08	CF
Hepatitis C	CF_3	5.72997743789202e-08	CF
Regulation of actin cytoskeleton	CF_3	2.2788717314056e-08	CF
Dilated cardiomyopathy	CF_3	2.14714148268944e-08	CF
Arrhythmogenic right ventricular cardiomyopathy (ARVC)	CF_3	2.14714148268944e-08	CF
Cell adhesion molecules (CAMs)	CF_3	2.14714148268944e-08	CF
HTLV-I infection	CF_3	0	CF
Phagosome	CF_3	0	CF
Cytokine-cytokine receptor interaction	CF_3	7.64642920686479e-09	CF
mTOR signaling pathway	CF_3	0	CF
Cell cycle	CF_3	0	CF
Pancreatic cancer	CF_3	0	CF
Phototransduction - fly	CF_3	2.3967024198005e-10	CF
Tight junction	CF_3	0	CF
Leukocyte transendothelial migration	CF_3	0	CF
Adherens junction	CF_3	0	CF
Oocyte meiosis	CF_3	2.3967024198005e-10	CF
Vascular smooth muscle contraction	CF_3	2.3967024198005e-10	CF
Long-term potentiation	CF_3	2.3967024198005e-10	CF
Cytosolic DNA-sensing pathway	CF_3	0	CF
Phototransduction	CF_3	2.3967024198005e-10	CF
Olfactory transduction	CF_3	2.3967024198005e-10	CF
Glioma	CF_3	2.3967024198005e-10	CF
Neurotrophin signaling pathway	CF_3	2.3967024198005e-10	CF
ABC transporters	CF_4	0.122336175657437	CF
Two-component system	CF_4	0.0557076587782023	CF
Purine metabolism	CF_4	0.0373331727002822	CF
Aminoacyl-tRNA biosynthesis	CF_4	0.0317974577193637	CF
Glycine, serine and threonine metabolism	CF_4	0.0197300784511049	CF
Porphyrin and chlorophyll metabolism	CF_4	0.0193013583366342	CF
Arginine and proline metabolism	CF_4	0.0190000266621168	CF
Pyrimidine metabolism	CF_4	0.0250927691997684	CF
Nitrogen metabolism	CF_4	0.0153079419096103	CF
Oxidative phosphorylation	CF_4	0.0152921355484453	CF
Ribosome	CF_4	0.0190867373828966	CF
Glyoxylate and dicarboxylate metabolism	CF_4	0.0114856064539635	CF
Amino sugar and nucleotide sugar metabolism	CF_4	0.0179225470005904	CF
Methane metabolism	CF_4	0.012247132257494	CF
Peptidoglycan biosynthesis	CF_4	0.0168710439248658	CF
Pyruvate metabolism	CF_4	0.0129795157474484	CF
Cell cycle - Caulobacter	CF_4	0.0122000877954165	CF
RNA degradation	CF_4	0.0132376193257205	CF
Fructose and mannose metabolism	CF_4	0.0138286869684724	CF
Bacterial secretion system	CF_4	0.0105092430325216	CF
Cysteine and methionine metabolism	CF_4	0.0113967573491031	CF
Alanine, aspartate and glutamate metabolism	CF_4	0.0106444322251783	CF
Pentose phosphate pathway	CF_4	0.0100364532612615	CF
Flagellar assembly	CF_4	0.00644309458029555	CF
Starch and sucrose metabolism	CF_4	0.0146810020126875	CF
Glutathione metabolism	CF_4	0.00882888999946982	CF
Homologous recombination	CF_4	0.0125283928103044	CF
Butanoate metabolism	CF_4	0.00844766516507502	CF
Phenylalanine, tyrosine and tryptophan biosynthesis	CF_4	0.010526816245982	CF
Histidine metabolism	CF_4	0.00868365861266002	CF
Glycolysis / Gluconeogenesis	CF_4	0.0112781484824293	CF
Carbon fixation pathways in prokaryotes	CF_4	0.00854883571297535	CF
Bacterial chemotaxis	CF_4	0.00629548217743007	CF
Glycerophospholipid metabolism	CF_4	0.0100877940898333	CF
Lysine biosynthesis	CF_4	0.00975299044155126	CF
Nucleotide excision repair	CF_4	0.0107134168427224	CF
Valine, leucine and isoleucine degradation	CF_4	0.00663573218484773	CF
Phenylalanine metabolism	CF_4	0.00637579508204019	CF
Mismatch repair	CF_4	0.0108092533025816	CF
Fatty acid biosynthesis	CF_4	0.00786604674271664	CF
Nicotinate and nicotinamide metabolism	CF_4	0.0074994998915947	CF
Terpenoid backbone biosynthesis	CF_4	0.00868382415261547	CF
Pentose and glucuronate interconversions	CF_4	0.00603886206419736	CF
Pantothenate and CoA biosynthesis	CF_4	0.00694179343782198	CF
Benzoate degradation	CF_4	0.00531300705735635	CF
Propanoate metabolism	CF_4	0.00538110195060097	CF
Tyrosine metabolism	CF_4	0.00604842062149262	CF
Ubiquinone and other terpenoid-quinone biosynthesis	CF_4	0.00534904996828772	CF
Lipopolysaccharide biosynthesis	CF_4	0.00438871909161284	CF
Citrate cycle (TCA cycle)	CF_4	0.00567828535827882	CF
Thiamine metabolism	CF_4	0.00592234330818655	CF
Base excision repair	CF_4	0.00643315398497	CF
Valine, leucine and isoleucine biosynthesis	CF_4	0.00519359881901597	CF
Aminobenzoate degradation	CF_4	0.00502230760210822	CF
Protein export	CF_4	0.00643588986337983	CF
DNA replication	CF_4	0.00653257889233637	CF
Galactose metabolism	CF_4	0.0079250983452563	CF
Glycerolipid metabolism	CF_4	0.00704651988262697	CF
One carbon pool by folate	CF_4	0.00517486221562235	CF
Lysine degradation	CF_4	0.00472793601173868	CF
Folate biosynthesis	CF_4	0.00566318033139847	CF
Selenocompound metabolism	CF_4	0.00496362427667824	CF
Phosphotransferase system (PTS)	CF_4	0.010486312458753	CF
Sulfur metabolism	CF_4	0.00408884302264142	CF
Carbon fixation in photosynthetic organisms	CF_4	0.00429808883864566	CF
Inositol phosphate metabolism	CF_4	0.00329152785802569	CF
Geraniol degradation	CF_4	0.00296060413771147	CF
Biotin metabolism	CF_4	0.00445164745530378	CF
Fatty acid metabolism	CF_4	0.00321037942994442	CF
Sulfur relay system	CF_4	0.0043266356906173	CF
Riboflavin metabolism	CF_4	0.00359448716659707	CF
Ascorbate and aldarate metabolism	CF_4	0.00330617133442423	CF
Vibrio cholerae pathogenic cycle	CF_4	0.00244652667815313	CF
Tryptophan metabolism	CF_4	0.00258991430528949	CF
Chloroalkane and chloroalkene degradation	CF_4	0.00299552674795913	CF
Vitamin B6 metabolism	CF_4	0.00300663247201942	CF
Bisphenol degradation	CF_4	0.00272560086828539	CF
Taurine and hypotaurine metabolism	CF_4	0.00227969589416498	CF
Drug metabolism - other enzymes	CF_4	0.00338809165869953	CF
Phosphonate and phosphinate metabolism	CF_4	0.00199629347492303	CF
Peroxisome	CF_4	0.00220102226514435	CF
D-Alanine metabolism	CF_4	0.00334151527056127	CF
Limonene and pinene degradation	CF_4	0.00251883797021746	CF
Polycyclic aromatic hydrocarbon degradation	CF_4	0.00271958774935468	CF
Plant-pathogen interaction	CF_4	0.00217523663301331	CF
Streptomycin biosynthesis	CF_4	0.00237542217689505	CF
Photosynthesis	CF_4	0.00257812069475106	CF
Biosynthesis of unsaturated fatty acids	CF_4	0.00187774242351402	CF
beta-Alanine metabolism	CF_4	0.00163731390495181	CF
Legionellosis	CF_4	0.00228076654068914	CF
Pertussis	CF_4	0.00199499340737359	CF
Naphthalene degradation	CF_4	0.00176439217370254	CF
C5-Branched dibasic acid metabolism	CF_4	0.00190712204690898	CF
RNA polymerase	CF_4	0.00218211115158473	CF
Biosynthesis of siderophore group nonribosomal peptides	CF_4	0.00198267723071561	CF
Staphylococcus aureus infection	CF_4	0.0052515124502156	CF
Nonribosomal peptide structures	CF_4	0.00284890793593698	CF
Nitrotoluene degradation	CF_4	0.00141373284787435	CF
Linoleic acid metabolism	CF_4	0.00153949004709677	CF
Atrazine degradation	CF_4	0.00123876299160985	CF
Carotenoid biosynthesis	CF_4	0.00146155245282545	CF
PPAR signaling pathway	CF_4	0.00146780598758732	CF
Penicillin and cephalosporin biosynthesis	CF_4	0.00132094420988833	CF
Drug metabolism - cytochrome P450	CF_4	0.00111055007456353	CF
D-Glutamine and D-glutamate metabolism	CF_4	0.00193076860838276	CF
Cyanoamino acid metabolism	CF_4	0.00157391177705219	CF
Tuberculosis	CF_4	0.0017402640733912	CF
Caprolactam degradation	CF_4	0.00107745357772199	CF
Other glycan degradation	CF_4	0.00408150484109633	CF
Styrene degradation	CF_4	0.000934595018366088	CF
Chlorocyclohexane and chlorobenzene degradation	CF_4	0.00106151986813422	CF
Meiosis - yeast	CF_4	0.000965851061508043	CF
Steroid hormone biosynthesis	CF_4	0.000927534626284498	CF
Sphingolipid metabolism	CF_4	0.00139979104973486	CF
Lipoic acid metabolism	CF_4	0.00143908380828892	CF
Metabolism of xenobiotics by cytochrome P450	CF_4	0.000951015097510612	CF
Tropane, piperidine and pyridine alkaloid biosynthesis	CF_4	0.00123532451282578	CF
Toluene degradation	CF_4	0.00102226608883807	CF
Biosynthesis of ansamycins	CF_4	0.00158013316345464	CF
Salmonella infection	CF_4	0.00101321722186554	CF
Ethylbenzene degradation	CF_4	0.00120968736793207	CF
RNA transport	CF_4	0.00175139397274357	CF
Epithelial cell signaling in Helicobacter pylori infection	CF_4	0.00140374040932118	CF
Chemical carcinogenesis	CF_4	0.000624727245674312	CF
Polyketide sugar unit biosynthesis	CF_4	0.00111111287055244	CF
Alzheimers disease	CF_4	0.00108467227824829	CF
Synthesis and degradation of ketone bodies	CF_4	0.000736651950337472	CF
Novobiocin biosynthesis	CF_4	0.000813441222139762	CF
Adipocytokine signaling pathway	CF_4	0.000685391893192598	CF
Bacterial invasion of epithelial cells	CF_4	0.00218916924503576	CF
Phosphatidylinositol signaling system	CF_4	0.000795265596529628	CF
Steroid degradation	CF_4	0.000677103451595455	CF
Phenylpropanoid biosynthesis	CF_4	0.000714576082471659	CF
beta-Lactam resistance	CF_4	0.0010146346240972	CF
Arachidonic acid metabolism	CF_4	0.00053769923318021	CF
Lysosome	CF_4	0.000686153180972077	CF
Zeatin biosynthesis	CF_4	0.000736543889022118	CF
Insulin signaling pathway	CF_4	0.000888354912781899	CF
MAPK signaling pathway - yeast	CF_4	0.000573842716360851	CF
Xylene degradation	CF_4	0.0005414928154664	CF
Glutamatergic synapse	CF_4	0.000401843193769555	CF
N-Glycan biosynthesis	CF_4	0.000766876478001382	CF
GABAergic synapse	CF_4	0.000427875825752025	CF
Dioxin degradation	CF_4	0.000497877779513094	CF
Huntingtons disease	CF_4	0.000455204472181293	CF
Retinol metabolism	CF_4	0.000459428324861019	CF
Ribosome biogenesis in eukaryotes	CF_4	0.000650100475529698	CF
Tetracycline biosynthesis	CF_4	0.000492245654231792	CF
Fluorobenzoate degradation	CF_4	0.000302872974668376	CF
Biosynthesis of 12-, 14- and 16-membered macrolides	CF_4	0.00062497393546178	CF
Pathways in cancer	CF_4	0.000325041792597343	CF
Glycosaminoglycan degradation	CF_4	0.000522127624697085	CF
Primary immunodeficiency	CF_4	0.000480825368101318	CF
Caffeine metabolism	CF_4	0.000193336599349493	CF
Biosynthesis of type II polyketide products	CF_4	0.000219438365741474	CF
Type I diabetes mellitus	CF_4	0.000411227620847299	CF
Stilbenoid, diarylheptanoid and gingerol biosynthesis	CF_4	0.00033618237936591	CF
Isoquinoline alkaloid biosynthesis	CF_4	0.00024723854065311	CF
RIG-I-like receptor signaling pathway	CF_4	0.000269963969272933	CF
Biosynthesis of vancomycin group antibiotics	CF_4	0.000331513138869339	CF
African trypanosomiasis	CF_4	0.000483787462996343	CF
Protein processing in endoplasmic reticulum	CF_4	0.000300985353566517	CF
Glycosphingolipid biosynthesis - globo series	CF_4	0.000366789931021782	CF
Non-homologous end-joining	CF_4	0.000230776411981228	CF
Parkinsons disease	CF_4	0.000161293454754286	CF
Bladder cancer	CF_4	0.000183493539982995	CF
Amoebiasis	CF_4	0.000218269753707228	CF
Renal cell carcinoma	CF_4	0.000201972007499196	CF
Amyotrophic lateral sclerosis (ALS)	CF_4	0.000214762011241505	CF
DDT degradation	CF_4	0.000151364413337223	CF
Protein digestion and absorption	CF_4	0.000209484132344355	CF
Carbohydrate digestion and absorption	CF_4	0.00055853370266704	CF
Butirosin and neomycin biosynthesis	CF_4	0.0002783157208991	CF
Primary bile acid biosynthesis	CF_4	0.000249125874580626	CF
Chagas disease (American trypanosomiasis)	CF_4	0.000207875232429883	CF
Apoptosis	CF_4	0.000166967307964849	CF
NOD-like receptor signaling pathway	CF_4	0.000405431273807519	CF
Viral carcinogenesis	CF_4	0.000206388182652141	CF
Type II diabetes mellitus	CF_4	0.000198286613932201	CF
Ether lipid metabolism	CF_4	0.000211425027900613	CF
Mineral absorption	CF_4	0.000234784358753396	CF
Sesquiterpenoid and triterpenoid biosynthesis	CF_4	0.000139254584831049	CF
Morphine addiction	CF_4	8.36006251048605e-05	CF
Cardiac muscle contraction	CF_4	8.64703135777469e-05	CF
Secondary bile acid biosynthesis	CF_4	0.000223693892979796	CF
Proximal tubule bicarbonate reclamation	CF_4	0.000126413160972121	CF
Retrograde endocannabinoid signaling	CF_4	0.000121008795708958	CF
Glycosylphosphatidylinositol(GPI)-anchor biosynthesis	CF_4	2.27930011282496e-05	CF
Small cell lung cancer	CF_4	5.84151714534744e-05	CF
Steroid biosynthesis	CF_4	7.56185830191729e-05	CF
D-Arginine and D-ornithine metabolism	CF_4	7.33548072820511e-05	CF
Renin-angiotensin system	CF_4	0.000257002380766848	CF
Biosynthesis of type II polyketide backbone	CF_4	6.40995022841267e-05	CF
Vibrio cholerae infection	CF_4	7.71319541142127e-05	CF
Influenza A	CF_4	4.49023572319744e-05	CF
alpha-Linolenic acid metabolism	CF_4	8.04507279592824e-05	CF
Fc gamma R-mediated phagocytosis	CF_4	4.35669072419127e-05	CF
Proteasome	CF_4	0.000153928692505108	CF
Serotonergic synapse	CF_4	4.36650743668868e-05	CF
GnRH signaling pathway	CF_4	4.20343687480249e-05	CF
Endocytosis	CF_4	4.20243103368632e-05	CF
Glycosphingolipid biosynthesis - ganglio series	CF_4	0.000163525471096884	CF
p53 signaling pathway	CF_4	3.85788089982242e-05	CF
Toxoplasmosis	CF_4	3.99182697382017e-05	CF
Herpes simplex infection	CF_4	3.85978938767313e-05	CF
Prostate cancer	CF_4	6.30689494647511e-05	CF
Viral myocarditis	CF_4	3.80958553651726e-05	CF
Colorectal cancer	CF_4	3.80958553651726e-05	CF
Progesterone-mediated oocyte maturation	CF_4	6.28774819106199e-05	CF
Antigen processing and presentation	CF_4	6.28774819106199e-05	CF
Bile secretion	CF_4	7.70769448974545e-05	CF
Glycosaminoglycan biosynthesis - chondroitin sulfate	CF_4	0.000123198265205187	CF
Alcoholism	CF_4	3.68173911650104e-05	CF
Shigellosis	CF_4	3.58678609371978e-05	CF
Monoterpenoid biosynthesis	CF_4	6.43199720842605e-05	CF
Systemic lupus erythematosus	CF_4	2.5932531755256e-05	CF
Fatty acid elongation	CF_4	3.68513062198267e-05	CF
Dopaminergic synapse	CF_4	3.14689904659075e-05	CF
Amphetamine addiction	CF_4	2.87141774531678e-05	CF
Cocaine addiction	CF_4	2.8704117856186e-05	CF
Basal transcription factors	CF_4	0.000120321886611454	CF
Indole alkaloid biosynthesis	CF_4	2.39502024643614e-05	CF
Glycosphingolipid biosynthesis - lacto and neolacto series	CF_4	4.21614304870662e-05	CF
Hematopoietic cell lineage	CF_4	7.04101393106273e-05	CF
VEGF signaling pathway	CF_4	1.60171082447335e-05	CF
NF-kappa B signaling pathway	CF_4	1.46921881367993e-05	CF
Leishmaniasis	CF_4	1.46921881367993e-05	CF
Complement and coagulation cascades	CF_4	1.44500493268099e-05	CF
Prion diseases	CF_4	3.00282371574541e-05	CF
Betalain biosynthesis	CF_4	1.56211774992077e-05	CF
Clavulanic acid biosynthesis	CF_4	1.00350140425305e-05	CF
Isoflavonoid biosynthesis	CF_4	2.37828614437488e-05	CF
Pancreatic secretion	CF_4	2.1417684942143e-05	CF
Pathogenic Escherichia coli infection	CF_4	4.29323507326447e-06	CF
Hypertrophic cardiomyopathy (HCM)	CF_4	2.21552101615734e-05	CF
Flavonoid biosynthesis	CF_4	3.24483684216016e-05	CF
Vasopressin-regulated water reabsorption	CF_4	7.40324610013545e-06	CF
Synaptic vesicle cycle	CF_4	7.40324610013545e-06	CF
Fanconi anemia pathway	CF_4	3.08507719151595e-05	CF
Melanogenesis	CF_4	5.5635029755829e-06	CF
Flavone and flavonol biosynthesis	CF_4	1.82603810895653e-05	CF
Endocrine and other factor-regulated calcium reabsorption	CF_4	1.74381372101404e-05	CF
Spliceosome	CF_4	2.50404464342969e-05	CF
Gastric acid secretion	CF_4	1.66262372867831e-05	CF
Salivary secretion	CF_4	1.66262372867831e-05	CF
Aldosterone-regulated sodium reabsorption	CF_4	1.66161788665889e-05	CF
Focal adhesion	CF_4	9.6436054532389e-06	CF
ECM-receptor interaction	CF_4	9.6436054532389e-06	CF
mRNA surveillance pathway	CF_4	1.24681946000824e-05	CF
Cholinergic synapse	CF_4	1.04584564527761e-05	CF
Neuroactive ligand-receptor interaction	CF_4	2.60445934164392e-06	CF
Calcium signaling pathway	CF_4	4.30706653023117e-06	CF
Notch signaling pathway	CF_4	1.77629635536581e-06	CF
Chronic myeloid leukemia	CF_4	1.77629635536581e-06	CF
Wnt signaling pathway	CF_4	1.77629635536581e-06	CF
Photosynthesis - antenna proteins	CF_4	4.44165566208123e-07	CF
Transcriptional misregulation in cancer	CF_4	6.50153795813961e-07	CF
Various types of N-glycan biosynthesis	CF_4	9.64182754155553e-08	CF
Fat digestion and absorption	CF_4	3.99457218935862e-07	CF
Epstein-Barr virus infection	CF_4	1.24168413775487e-08	CF
Measles	CF_4	5.02038511558739e-07	CF
Hepatitis C	CF_4	5.02038511558739e-07	CF
Regulation of actin cytoskeleton	CF_4	5.75614078063417e-08	CF
Dilated cardiomyopathy	CF_4	4.78638029290086e-08	CF
Arrhythmogenic right ventricular cardiomyopathy (ARVC)	CF_4	4.78638029290086e-08	CF
Cell adhesion molecules (CAMs)	CF_4	4.78638029290086e-08	CF
HTLV-I infection	CF_4	0	CF
Phagosome	CF_4	0	CF
Cytokine-cytokine receptor interaction	CF_4	3.82131743938441e-07	CF
mTOR signaling pathway	CF_4	0	CF
Cell cycle	CF_4	0	CF
Pancreatic cancer	CF_4	0	CF
Phototransduction - fly	CF_4	1.00583896103015e-08	CF
Tight junction	CF_4	0	CF
Leukocyte transendothelial migration	CF_4	0	CF
Adherens junction	CF_4	0	CF
Oocyte meiosis	CF_4	1.00583896103015e-08	CF
Vascular smooth muscle contraction	CF_4	1.00583896103015e-08	CF
Long-term potentiation	CF_4	1.00583896103015e-08	CF
Cytosolic DNA-sensing pathway	CF_4	0	CF
Phototransduction	CF_4	1.00583896103015e-08	CF
Olfactory transduction	CF_4	1.00583896103015e-08	CF
Glioma	CF_4	1.00583896103015e-08	CF
Neurotrophin signaling pathway	CF_4	1.00583896103015e-08	CF
ABC transporters	CF_5	0.129667443907084	CF
Two-component system	CF_5	0.0607029662896151	CF
Purine metabolism	CF_5	0.0354608992972234	CF
Aminoacyl-tRNA biosynthesis	CF_5	0.0279872250743477	CF
Glycine, serine and threonine metabolism	CF_5	0.0236470711351146	CF
Porphyrin and chlorophyll metabolism	CF_5	0.0215876442768373	CF
Arginine and proline metabolism	CF_5	0.021239609722962	CF
Pyrimidine metabolism	CF_5	0.0223872160690206	CF
Nitrogen metabolism	CF_5	0.018081761344754	CF
Oxidative phosphorylation	CF_5	0.0159514083207764	CF
Ribosome	CF_5	0.0166293285257454	CF
Glyoxylate and dicarboxylate metabolism	CF_5	0.0140014384037009	CF
Amino sugar and nucleotide sugar metabolism	CF_5	0.0152735123229558	CF
Methane metabolism	CF_5	0.0131309478826987	CF
Peptidoglycan biosynthesis	CF_5	0.0141332427800965	CF
Pyruvate metabolism	CF_5	0.0131377659866285	CF
Cell cycle - Caulobacter	CF_5	0.0127050927665718	CF
RNA degradation	CF_5	0.0125355515925054	CF
Fructose and mannose metabolism	CF_5	0.0128711926132115	CF
Bacterial secretion system	CF_5	0.0117407466446016	CF
Cysteine and methionine metabolism	CF_5	0.0108729336438155	CF
Alanine, aspartate and glutamate metabolism	CF_5	0.0103423845292258	CF
Pentose phosphate pathway	CF_5	0.00999390319192855	CF
Flagellar assembly	CF_5	0.0085426091459137	CF
Starch and sucrose metabolism	CF_5	0.0119404345213987	CF
Glutathione metabolism	CF_5	0.00942631121978072	CF
Homologous recombination	CF_5	0.0105728655722728	CF
Butanoate metabolism	CF_5	0.00930017684090925	CF
Phenylalanine, tyrosine and tryptophan biosynthesis	CF_5	0.00976291296830611	CF
Histidine metabolism	CF_5	0.00904902800123546	CF
Glycolysis / Gluconeogenesis	CF_5	0.00977428375005573	CF
Carbon fixation pathways in prokaryotes	CF_5	0.00890508760953237	CF
Bacterial chemotaxis	CF_5	0.00819801793715558	CF
Glycerophospholipid metabolism	CF_5	0.00932992878331375	CF
Lysine biosynthesis	CF_5	0.00913067393258209	CF
Nucleotide excision repair	CF_5	0.00922126446142725	CF
Valine, leucine and isoleucine degradation	CF_5	0.0079151166051687	CF
Phenylalanine metabolism	CF_5	0.0076117311990732	CF
Mismatch repair	CF_5	0.00899433602214299	CF
Fatty acid biosynthesis	CF_5	0.0080894395041577	CF
Nicotinate and nicotinamide metabolism	CF_5	0.00753182385759024	CF
Terpenoid backbone biosynthesis	CF_5	0.00778316638215663	CF
Pentose and glucuronate interconversions	CF_5	0.00670090307165699	CF
Pantothenate and CoA biosynthesis	CF_5	0.00665985248516796	CF
Benzoate degradation	CF_5	0.00626963184901906	CF
Propanoate metabolism	CF_5	0.00593037751915866	CF
Tyrosine metabolism	CF_5	0.0062162225095526	CF
Ubiquinone and other terpenoid-quinone biosynthesis	CF_5	0.00586919274856997	CF
Lipopolysaccharide biosynthesis	CF_5	0.00537403094189981	CF
Citrate cycle (TCA cycle)	CF_5	0.00586773821280756	CF
Thiamine metabolism	CF_5	0.00571606943602015	CF
Base excision repair	CF_5	0.00593093562820323	CF
Valine, leucine and isoleucine biosynthesis	CF_5	0.00535853347547531	CF
Aminobenzoate degradation	CF_5	0.00539351369484351	CF
Protein export	CF_5	0.00566777797066064	CF
DNA replication	CF_5	0.00559706605027123	CF
Galactose metabolism	CF_5	0.00602955746226727	CF
Glycerolipid metabolism	CF_5	0.00567127331630304	CF
One carbon pool by folate	CF_5	0.00494699197663698	CF
Lysine degradation	CF_5	0.00493522563326005	CF
Folate biosynthesis	CF_5	0.00502189796860807	CF
Selenocompound metabolism	CF_5	0.00475674833058809	CF
Phosphotransferase system (PTS)	CF_5	0.00622224152675635	CF
Sulfur metabolism	CF_5	0.00436884502521995	CF
Carbon fixation in photosynthetic organisms	CF_5	0.00418051133135377	CF
Inositol phosphate metabolism	CF_5	0.0037364661056835	CF
Geraniol degradation	CF_5	0.0038433773160462	CF
Biotin metabolism	CF_5	0.00413108074842853	CF
Fatty acid metabolism	CF_5	0.00377116295472869	CF
Sulfur relay system	CF_5	0.00391390636714242	CF
Riboflavin metabolism	CF_5	0.00356812343021862	CF
Ascorbate and aldarate metabolism	CF_5	0.00343197561776289	CF
Vibrio cholerae pathogenic cycle	CF_5	0.00315328200117777	CF
Tryptophan metabolism	CF_5	0.00311236945164535	CF
Chloroalkane and chloroalkene degradation	CF_5	0.00331380371380793	CF
Vitamin B6 metabolism	CF_5	0.00314000496864302	CF
Bisphenol degradation	CF_5	0.00301617098560882	CF
Taurine and hypotaurine metabolism	CF_5	0.00271115432799882	CF
Drug metabolism - other enzymes	CF_5	0.0030637597621957	CF
Phosphonate and phosphinate metabolism	CF_5	0.00246190110679082	CF
Peroxisome	CF_5	0.0024035368293216	CF
D-Alanine metabolism	CF_5	0.00278019067274611	CF
Limonene and pinene degradation	CF_5	0.00259854986029155	CF
Polycyclic aromatic hydrocarbon degradation	CF_5	0.00261045281219793	CF
Plant-pathogen interaction	CF_5	0.00221885286617584	CF
Streptomycin biosynthesis	CF_5	0.00235303343041049	CF
Photosynthesis	CF_5	0.00232111292323867	CF
Biosynthesis of unsaturated fatty acids	CF_5	0.00216895399008388	CF
beta-Alanine metabolism	CF_5	0.0020497356031554	CF
Legionellosis	CF_5	0.00217019523185988	CF
Pertussis	CF_5	0.00224622341756767	CF
Naphthalene degradation	CF_5	0.00203784537624367	CF
C5-Branched dibasic acid metabolism	CF_5	0.00189290237097932	CF
RNA polymerase	CF_5	0.0019098949955891	CF
Biosynthesis of siderophore group nonribosomal peptides	CF_5	0.00205124591914018	CF
Staphylococcus aureus infection	CF_5	0.00288064045729862	CF
Nonribosomal peptide structures	CF_5	0.00233641671119751	CF
Nitrotoluene degradation	CF_5	0.00160441549060843	CF
Linoleic acid metabolism	CF_5	0.00164123990582696	CF
Atrazine degradation	CF_5	0.00148153597512423	CF
Carotenoid biosynthesis	CF_5	0.00158109999931468	CF
PPAR signaling pathway	CF_5	0.00160463678223382	CF
Penicillin and cephalosporin biosynthesis	CF_5	0.00150021334884448	CF
Drug metabolism - cytochrome P450	CF_5	0.0014296380689609	CF
D-Glutamine and D-glutamate metabolism	CF_5	0.00169485917064786	CF
Cyanoamino acid metabolism	CF_5	0.00152106229006452	CF
Tuberculosis	CF_5	0.00153933362891422	CF
Caprolactam degradation	CF_5	0.00135812187637875	CF
Other glycan degradation	CF_5	0.00222393509014458	CF
Styrene degradation	CF_5	0.00123057603361711	CF
Chlorocyclohexane and chlorobenzene degradation	CF_5	0.00129856677134556	CF
Meiosis - yeast	CF_5	0.00124656307385795	CF
Steroid hormone biosynthesis	CF_5	0.00120123322171683	CF
Sphingolipid metabolism	CF_5	0.00128222232757503	CF
Lipoic acid metabolism	CF_5	0.00130856759334419	CF
Metabolism of xenobiotics by cytochrome P450	CF_5	0.00118762151850647	CF
Tropane, piperidine and pyridine alkaloid biosynthesis	CF_5	0.00133689384743952	CF
Toluene degradation	CF_5	0.00117399227881396	CF
Biosynthesis of ansamycins	CF_5	0.00145444344786171	CF
Salmonella infection	CF_5	0.00111718748762551	CF
Ethylbenzene degradation	CF_5	0.001104137864544	CF
RNA transport	CF_5	0.0012238319644869	CF
Epithelial cell signaling in Helicobacter pylori infection	CF_5	0.00113173868372183	CF
Chemical carcinogenesis	CF_5	0.000863528699900339	CF
Polyketide sugar unit biosynthesis	CF_5	0.00103237755351712	CF
Alzheimers disease	CF_5	0.000951546091801164	CF
Synthesis and degradation of ketone bodies	CF_5	0.000834233780218298	CF
Novobiocin biosynthesis	CF_5	0.000816075229408452	CF
Adipocytokine signaling pathway	CF_5	0.000778501813374831	CF
Bacterial invasion of epithelial cells	CF_5	0.00122878087003971	CF
Phosphatidylinositol signaling system	CF_5	0.000757140413119633	CF
Steroid degradation	CF_5	0.000815695151275495	CF
Phenylpropanoid biosynthesis	CF_5	0.000708538607511631	CF
beta-Lactam resistance	CF_5	0.000798426187093099	CF
Arachidonic acid metabolism	CF_5	0.000580770159156338	CF
Lysosome	CF_5	0.000624431865611047	CF
Zeatin biosynthesis	CF_5	0.00062893120246915	CF
Insulin signaling pathway	CF_5	0.000680852077417956	CF
MAPK signaling pathway - yeast	CF_5	0.000575768036743983	CF
Xylene degradation	CF_5	0.000585083085315355	CF
Glutamatergic synapse	CF_5	0.000480977274763524	CF
N-Glycan biosynthesis	CF_5	0.000641115738055265	CF
GABAergic synapse	CF_5	0.000483368359279128	CF
Dioxin degradation	CF_5	0.000532770759637851	CF
Huntingtons disease	CF_5	0.000473962196800602	CF
Retinol metabolism	CF_5	0.000496055465803491	CF
Ribosome biogenesis in eukaryotes	CF_5	0.000550602102163363	CF
Tetracycline biosynthesis	CF_5	0.000474937372885182	CF
Fluorobenzoate degradation	CF_5	0.000425604798298111	CF
Biosynthesis of 12-, 14- and 16-membered macrolides	CF_5	0.00060665336455717	CF
Pathways in cancer	CF_5	0.000360075926123897	CF
Glycosaminoglycan degradation	CF_5	0.000410637548734758	CF
Primary immunodeficiency	CF_5	0.000411551909031008	CF
Caffeine metabolism	CF_5	0.000284059175411325	CF
Biosynthesis of type II polyketide products	CF_5	0.000307400106628355	CF
Type I diabetes mellitus	CF_5	0.000375839228594748	CF
Stilbenoid, diarylheptanoid and gingerol biosynthesis	CF_5	0.00034355029802819	CF
Isoquinoline alkaloid biosynthesis	CF_5	0.000271042228364937	CF
RIG-I-like receptor signaling pathway	CF_5	0.000272028097056338	CF
Biosynthesis of vancomycin group antibiotics	CF_5	0.000306929305061954	CF
African trypanosomiasis	CF_5	0.000354864288125195	CF
Protein processing in endoplasmic reticulum	CF_5	0.000304173766317658	CF
Glycosphingolipid biosynthesis - globo series	CF_5	0.000275428239301222	CF
Non-homologous end-joining	CF_5	0.000310792315539302	CF
Parkinsons disease	CF_5	0.000193676700171095	CF
Bladder cancer	CF_5	0.000199227707222163	CF
Amoebiasis	CF_5	0.000219710044486723	CF
Renal cell carcinoma	CF_5	0.000206618946415234	CF
Amyotrophic lateral sclerosis (ALS)	CF_5	0.00021785237714527	CF
DDT degradation	CF_5	0.000191861663461381	CF
Protein digestion and absorption	CF_5	0.000197583694485774	CF
Carbohydrate digestion and absorption	CF_5	0.000293832990853038	CF
Butirosin and neomycin biosynthesis	CF_5	0.000222009942578736	CF
Primary bile acid biosynthesis	CF_5	0.000217755207896537	CF
Chagas disease (American trypanosomiasis)	CF_5	0.000219145318397218	CF
Apoptosis	CF_5	0.000183194336253001	CF
NOD-like receptor signaling pathway	CF_5	0.000232574477612958	CF
Viral carcinogenesis	CF_5	0.000183171001874174	CF
Type II diabetes mellitus	CF_5	0.000171728126832039	CF
Ether lipid metabolism	CF_5	0.000180235299679953	CF
Mineral absorption	CF_5	0.000185746496751952	CF
Sesquiterpenoid and triterpenoid biosynthesis	CF_5	0.000149017311757399	CF
Morphine addiction	CF_5	0.000118682453136954	CF
Cardiac muscle contraction	CF_5	0.000113979749312973	CF
Secondary bile acid biosynthesis	CF_5	0.000173418891814377	CF
Proximal tubule bicarbonate reclamation	CF_5	0.000125761039474875	CF
Retrograde endocannabinoid signaling	CF_5	0.00012419834527876	CF
Glycosylphosphatidylinositol(GPI)-anchor biosynthesis	CF_5	2.58421644605123e-05	CF
Small cell lung cancer	CF_5	8.52800182917552e-05	CF
Steroid biosynthesis	CF_5	9.61774884669696e-05	CF
D-Arginine and D-ornithine metabolism	CF_5	8.90569459849e-05	CF
Renin-angiotensin system	CF_5	0.000150186422937805	CF
Biosynthesis of type II polyketide backbone	CF_5	8.49866487331982e-05	CF
Vibrio cholerae infection	CF_5	8.16646390582557e-05	CF
Influenza A	CF_5	6.61301538106963e-05	CF
alpha-Linolenic acid metabolism	CF_5	9.08851802771703e-05	CF
Fc gamma R-mediated phagocytosis	CF_5	6.44912743587321e-05	CF
Proteasome	CF_5	0.000131183568087347	CF
Serotonergic synapse	CF_5	6.11456611144432e-05	CF
GnRH signaling pathway	CF_5	6.34144503404226e-05	CF
Endocytosis	CF_5	6.34107147192498e-05	CF
Glycosphingolipid biosynthesis - ganglio series	CF_5	0.000100371029483116	CF
p53 signaling pathway	CF_5	5.90781996955737e-05	CF
Toxoplasmosis	CF_5	5.96645183762188e-05	CF
Herpes simplex infection	CF_5	5.85844160769712e-05	CF
Prostate cancer	CF_5	6.60147309777941e-05	CF
Viral myocarditis	CF_5	5.83434490798719e-05	CF
Colorectal cancer	CF_5	5.83434490798719e-05	CF
Progesterone-mediated oocyte maturation	CF_5	6.5796767257117e-05	CF
Antigen processing and presentation	CF_5	6.5796767257117e-05	CF
Bile secretion	CF_5	9.28031528411102e-05	CF
Glycosaminoglycan biosynthesis - chondroitin sulfate	CF_5	9.12250408255725e-05	CF
Alcoholism	CF_5	4.99500816311837e-05	CF
Shigellosis	CF_5	6.41512810442396e-05	CF
Monoterpenoid biosynthesis	CF_5	7.78373204896638e-05	CF
Systemic lupus erythematosus	CF_5	4.00718856257417e-05	CF
Fatty acid elongation	CF_5	4.25599984294774e-05	CF
Dopaminergic synapse	CF_5	4.06642563467753e-05	CF
Amphetamine addiction	CF_5	3.84914163474466e-05	CF
Cocaine addiction	CF_5	3.84876803639657e-05	CF
Basal transcription factors	CF_5	7.598982526076e-05	CF
Indole alkaloid biosynthesis	CF_5	3.6455951627014e-05	CF
Glycosphingolipid biosynthesis - lacto and neolacto series	CF_5	4.57507774010326e-05	CF
Hematopoietic cell lineage	CF_5	5.04073794374267e-05	CF
VEGF signaling pathway	CF_5	2.28647248745371e-05	CF
NF-kappa B signaling pathway	CF_5	2.21254900873211e-05	CF
Leishmaniasis	CF_5	2.21254900873211e-05	CF
Complement and coagulation cascades	CF_5	2.36104205087126e-05	CF
Prion diseases	CF_5	3.03425165952282e-05	CF
Betalain biosynthesis	CF_5	2.122243190988e-05	CF
Clavulanic acid biosynthesis	CF_5	1.51598322854996e-05	CF
Isoflavonoid biosynthesis	CF_5	1.9358457484137e-05	CF
Pancreatic secretion	CF_5	1.7495531633868e-05	CF
Pathogenic Escherichia coli infection	CF_5	9.22755986610146e-06	CF
Hypertrophic cardiomyopathy (HCM)	CF_5	1.71164825440751e-05	CF
Flavonoid biosynthesis	CF_5	1.87240839810533e-05	CF
Vasopressin-regulated water reabsorption	CF_5	1.05959791293594e-05	CF
Synaptic vesicle cycle	CF_5	1.05959791293594e-05	CF
Fanconi anemia pathway	CF_5	1.81685355998187e-05	CF
Melanogenesis	CF_5	8.26391610112239e-06	CF
Flavone and flavonol biosynthesis	CF_5	1.19816852969749e-05	CF
Endocrine and other factor-regulated calcium reabsorption	CF_5	1.24930604947217e-05	CF
Spliceosome	CF_5	1.51333233632284e-05	CF
Gastric acid secretion	CF_5	1.13090646434295e-05	CF
Salivary secretion	CF_5	1.13090646434295e-05	CF
Aldosterone-regulated sodium reabsorption	CF_5	1.1305329015351e-05	CF
Focal adhesion	CF_5	7.62989853028546e-06	CF
ECM-receptor interaction	CF_5	7.62989853028546e-06	CF
mRNA surveillance pathway	CF_5	1.07260824655234e-05	CF
Cholinergic synapse	CF_5	7.32215303418395e-06	CF
Neuroactive ligand-receptor interaction	CF_5	3.93553444605821e-06	CF
Calcium signaling pathway	CF_5	4.02375485016591e-06	CF
Notch signaling pathway	CF_5	2.37892776424124e-06	CF
Chronic myeloid leukemia	CF_5	2.37892776424124e-06	CF
Wnt signaling pathway	CF_5	2.37892776424124e-06	CF
Photosynthesis - antenna proteins	CF_5	4.52565438199355e-07	CF
Transcriptional misregulation in cancer	CF_5	1.33898439138749e-06	CF
Various types of N-glycan biosynthesis	CF_5	1.56258634157299e-07	CF
Fat digestion and absorption	CF_5	5.30142777104442e-07	CF
Epstein-Barr virus infection	CF_5	1.39029211570673e-08	CF
Measles	CF_5	2.40966997099251e-07	CF
Hepatitis C	CF_5	2.40966997099251e-07	CF
Regulation of actin cytoskeleton	CF_5	8.58066123255332e-08	CF
Dilated cardiomyopathy	CF_5	7.10804713709804e-08	CF
Arrhythmogenic right ventricular cardiomyopathy (ARVC)	CF_5	7.10804713709804e-08	CF
Cell adhesion molecules (CAMs)	CF_5	7.10804713709804e-08	CF
HTLV-I infection	CF_5	0	CF
Phagosome	CF_5	0	CF
Cytokine-cytokine receptor interaction	CF_5	1.18331487780616e-07	CF
mTOR signaling pathway	CF_5	0	CF
Cell cycle	CF_5	0	CF
Pancreatic cancer	CF_5	0	CF
Phototransduction - fly	CF_5	3.73558783509705e-09	CF
Tight junction	CF_5	0	CF
Leukocyte transendothelial migration	CF_5	0	CF
Adherens junction	CF_5	0	CF
Oocyte meiosis	CF_5	3.73558783509705e-09	CF
Vascular smooth muscle contraction	CF_5	3.73558783509705e-09	CF
Long-term potentiation	CF_5	3.73558783509705e-09	CF
Cytosolic DNA-sensing pathway	CF_5	0	CF
Phototransduction	CF_5	3.73558783509705e-09	CF
Olfactory transduction	CF_5	3.73558783509705e-09	CF
Glioma	CF_5	3.73558783509705e-09	CF
Neurotrophin signaling pathway	CF_5	3.73558783509705e-09	CF
ABC transporters	CF_6	0.124063371419849	CF
Two-component system	CF_6	0.064405635314805	CF
Purine metabolism	CF_6	0.0349558173047909	CF
Aminoacyl-tRNA biosynthesis	CF_6	0.0273623987809452	CF
Glycine, serine and threonine metabolism	CF_6	0.0229277643838015	CF
Porphyrin and chlorophyll metabolism	CF_6	0.0215565218511577	CF
Arginine and proline metabolism	CF_6	0.0209461840713345	CF
Pyrimidine metabolism	CF_6	0.0219533143935762	CF
Nitrogen metabolism	CF_6	0.0184366524319902	CF
Oxidative phosphorylation	CF_6	0.015671791292718	CF
Ribosome	CF_6	0.0162194534977427	CF
Glyoxylate and dicarboxylate metabolism	CF_6	0.0138019866128088	CF
Amino sugar and nucleotide sugar metabolism	CF_6	0.0155184817505692	CF
Methane metabolism	CF_6	0.0134523980110785	CF
Peptidoglycan biosynthesis	CF_6	0.0138221663984467	CF
Pyruvate metabolism	CF_6	0.0130930688736529	CF
Cell cycle - Caulobacter	CF_6	0.0127800638953865	CF
RNA degradation	CF_6	0.0126502595436423	CF
Fructose and mannose metabolism	CF_6	0.012577216072999	CF
Bacterial secretion system	CF_6	0.0125523267136159	CF
Cysteine and methionine metabolism	CF_6	0.0108659860215885	CF
Alanine, aspartate and glutamate metabolism	CF_6	0.010393925688351	CF
Pentose phosphate pathway	CF_6	0.00979804744920288	CF
Flagellar assembly	CF_6	0.0092989350627872	CF
Starch and sucrose metabolism	CF_6	0.012054985058476	CF
Glutathione metabolism	CF_6	0.00953094636864344	CF
Homologous recombination	CF_6	0.0108213676505796	CF
Butanoate metabolism	CF_6	0.00921408223975822	CF
Phenylalanine, tyrosine and tryptophan biosynthesis	CF_6	0.00978704439162806	CF
Histidine metabolism	CF_6	0.00922697740129339	CF
Glycolysis / Gluconeogenesis	CF_6	0.00957736581107572	CF
Carbon fixation pathways in prokaryotes	CF_6	0.00892654645680261	CF
Bacterial chemotaxis	CF_6	0.00932819291578791	CF
Glycerophospholipid metabolism	CF_6	0.00951467904101177	CF
Lysine biosynthesis	CF_6	0.00891164331845957	CF
Nucleotide excision repair	CF_6	0.00906940047405917	CF
Valine, leucine and isoleucine degradation	CF_6	0.00773530340298347	CF
Phenylalanine metabolism	CF_6	0.00742860333967237	CF
Mismatch repair	CF_6	0.00902512218442948	CF
Fatty acid biosynthesis	CF_6	0.00798887087074645	CF
Nicotinate and nicotinamide metabolism	CF_6	0.00757674320421254	CF
Terpenoid backbone biosynthesis	CF_6	0.00773181572555243	CF
Pentose and glucuronate interconversions	CF_6	0.00652832200938839	CF
Pantothenate and CoA biosynthesis	CF_6	0.00659988172141202	CF
Benzoate degradation	CF_6	0.00618784031023273	CF
Propanoate metabolism	CF_6	0.00599754504333033	CF
Tyrosine metabolism	CF_6	0.00614589573734728	CF
Ubiquinone and other terpenoid-quinone biosynthesis	CF_6	0.00618491038011285	CF
Lipopolysaccharide biosynthesis	CF_6	0.00608019073608423	CF
Citrate cycle (TCA cycle)	CF_6	0.0059493025331669	CF
Thiamine metabolism	CF_6	0.00578096438985721	CF
Base excision repair	CF_6	0.0058094914067221	CF
Valine, leucine and isoleucine biosynthesis	CF_6	0.00526874298700704	CF
Aminobenzoate degradation	CF_6	0.00533802735006338	CF
Protein export	CF_6	0.0056113490882792	CF
DNA replication	CF_6	0.00549007856425909	CF
Galactose metabolism	CF_6	0.00577483768337338	CF
Glycerolipid metabolism	CF_6	0.00576578892766698	CF
One carbon pool by folate	CF_6	0.00490749139396146	CF
Lysine degradation	CF_6	0.00513187090808756	CF
Folate biosynthesis	CF_6	0.00503776462479839	CF
Selenocompound metabolism	CF_6	0.00493966973204075	CF
Phosphotransferase system (PTS)	CF_6	0.00618693247352252	CF
Sulfur metabolism	CF_6	0.00455161869842828	CF
Carbon fixation in photosynthetic organisms	CF_6	0.00407399933810514	CF
Inositol phosphate metabolism	CF_6	0.00356841264330149	CF
Geraniol degradation	CF_6	0.00382451773673816	CF
Biotin metabolism	CF_6	0.00433737606646876	CF
Fatty acid metabolism	CF_6	0.00393789312391067	CF
Sulfur relay system	CF_6	0.00415450902677609	CF
Riboflavin metabolism	CF_6	0.00359231871482533	CF
Ascorbate and aldarate metabolism	CF_6	0.00323976807644905	CF
Vibrio cholerae pathogenic cycle	CF_6	0.0038177092506643	CF
Tryptophan metabolism	CF_6	0.00309376352380942	CF
Chloroalkane and chloroalkene degradation	CF_6	0.00322659091623689	CF
Vitamin B6 metabolism	CF_6	0.00314866134509386	CF
Bisphenol degradation	CF_6	0.00297379937790338	CF
Taurine and hypotaurine metabolism	CF_6	0.00269551432310478	CF
Drug metabolism - other enzymes	CF_6	0.00303698317570882	CF
Phosphonate and phosphinate metabolism	CF_6	0.00233598720365387	CF
Peroxisome	CF_6	0.00244221175705067	CF
D-Alanine metabolism	CF_6	0.00269925223350625	CF
Limonene and pinene degradation	CF_6	0.00263070206802179	CF
Polycyclic aromatic hydrocarbon degradation	CF_6	0.00256273761736458	CF
Plant-pathogen interaction	CF_6	0.00227165785549475	CF
Streptomycin biosynthesis	CF_6	0.00230666017516878	CF
Photosynthesis	CF_6	0.0022792352626894	CF
Biosynthesis of unsaturated fatty acids	CF_6	0.00222469501943195	CF
beta-Alanine metabolism	CF_6	0.00203340672815552	CF
Legionellosis	CF_6	0.00216892185155965	CF
Pertussis	CF_6	0.0028974197600988	CF
Naphthalene degradation	CF_6	0.00200024244368822	CF
C5-Branched dibasic acid metabolism	CF_6	0.00192910416026218	CF
RNA polymerase	CF_6	0.00187300422766382	CF
Biosynthesis of siderophore group nonribosomal peptides	CF_6	0.0022770883356709	CF
Staphylococcus aureus infection	CF_6	0.00252678618252394	CF
Nonribosomal peptide structures	CF_6	0.00259548033029857	CF
Nitrotoluene degradation	CF_6	0.0016963022496459	CF
Linoleic acid metabolism	CF_6	0.00160817952412192	CF
Atrazine degradation	CF_6	0.00144713994215422	CF
Carotenoid biosynthesis	CF_6	0.00149757359005354	CF
PPAR signaling pathway	CF_6	0.00167089758386518	CF
Penicillin and cephalosporin biosynthesis	CF_6	0.0014924111865393	CF
Drug metabolism - cytochrome P450	CF_6	0.00137702545029978	CF
D-Glutamine and D-glutamate metabolism	CF_6	0.00170166513871851	CF
Cyanoamino acid metabolism	CF_6	0.00152290886087342	CF
Tuberculosis	CF_6	0.00153775706478191	CF
Caprolactam degradation	CF_6	0.00135267271754825	CF
Other glycan degradation	CF_6	0.0019627472574244	CF
Styrene degradation	CF_6	0.00120960087849738	CF
Chlorocyclohexane and chlorobenzene degradation	CF_6	0.00127547567384355	CF
Meiosis - yeast	CF_6	0.0012371764815652	CF
Steroid hormone biosynthesis	CF_6	0.00120726625983509	CF
Sphingolipid metabolism	CF_6	0.00128229959290728	CF
Lipoic acid metabolism	CF_6	0.00128786654771789	CF
Metabolism of xenobiotics by cytochrome P450	CF_6	0.00114643348418616	CF
Tropane, piperidine and pyridine alkaloid biosynthesis	CF_6	0.0013070148528519	CF
Toluene degradation	CF_6	0.00121641089724467	CF
Biosynthesis of ansamycins	CF_6	0.0015430554641729	CF
Salmonella infection	CF_6	0.00137328963171323	CF
Ethylbenzene degradation	CF_6	0.00112357891319335	CF
RNA transport	CF_6	0.00125888148147835	CF
Epithelial cell signaling in Helicobacter pylori infection	CF_6	0.00119645987003909	CF
Chemical carcinogenesis	CF_6	0.000832196188463172	CF
Polyketide sugar unit biosynthesis	CF_6	0.00105945432851008	CF
Alzheimers disease	CF_6	0.0010059578945589	CF
Synthesis and degradation of ketone bodies	CF_6	0.00080797680781935	CF
Novobiocin biosynthesis	CF_6	0.000785189597654389	CF
Adipocytokine signaling pathway	CF_6	0.000823907935393122	CF
Bacterial invasion of epithelial cells	CF_6	0.00125056521514247	CF
Phosphatidylinositol signaling system	CF_6	0.000730617064710239	CF
Steroid degradation	CF_6	0.000880780883630078	CF
Phenylpropanoid biosynthesis	CF_6	0.000718562535557858	CF
beta-Lactam resistance	CF_6	0.000775927826043137	CF
Arachidonic acid metabolism	CF_6	0.000605045722787484	CF
Lysosome	CF_6	0.000628802017700936	CF
Zeatin biosynthesis	CF_6	0.000613106375216159	CF
Insulin signaling pathway	CF_6	0.000719566940359463	CF
MAPK signaling pathway - yeast	CF_6	0.000559167814132211	CF
Xylene degradation	CF_6	0.00057615173809462	CF
Glutamatergic synapse	CF_6	0.000467086375228278	CF
N-Glycan biosynthesis	CF_6	0.000654791116993033	CF
GABAergic synapse	CF_6	0.00047965994104262	CF
Dioxin degradation	CF_6	0.000527402009067184	CF
Huntingtons disease	CF_6	0.000471152524023651	CF
Retinol metabolism	CF_6	0.000489172134830321	CF
Ribosome biogenesis in eukaryotes	CF_6	0.000589159812131196	CF
Tetracycline biosynthesis	CF_6	0.000463985357774997	CF
Fluorobenzoate degradation	CF_6	0.000426006793386908	CF
Biosynthesis of 12-, 14- and 16-membered macrolides	CF_6	0.000693485920149751	CF
Pathways in cancer	CF_6	0.000365231511409638	CF
Glycosaminoglycan degradation	CF_6	0.000392908020991379	CF
Primary immunodeficiency	CF_6	0.000428976494419334	CF
Caffeine metabolism	CF_6	0.000267252976478148	CF
Biosynthesis of type II polyketide products	CF_6	0.000302708743562903	CF
Type I diabetes mellitus	CF_6	0.000372172334452152	CF
Stilbenoid, diarylheptanoid and gingerol biosynthesis	CF_6	0.000343336504854028	CF
Isoquinoline alkaloid biosynthesis	CF_6	0.000271243495413823	CF
RIG-I-like receptor signaling pathway	CF_6	0.000251412696564809	CF
Biosynthesis of vancomycin group antibiotics	CF_6	0.000316055779354278	CF
African trypanosomiasis	CF_6	0.000353338132419174	CF
Protein processing in endoplasmic reticulum	CF_6	0.000326550259164119	CF
Glycosphingolipid biosynthesis - globo series	CF_6	0.000271119097572008	CF
Non-homologous end-joining	CF_6	0.000290492732983066	CF
Parkinsons disease	CF_6	0.00019175986668396	CF
Bladder cancer	CF_6	0.000199922802815043	CF
Amoebiasis	CF_6	0.000209511545759629	CF
Renal cell carcinoma	CF_6	0.000200280132017226	CF
Amyotrophic lateral sclerosis (ALS)	CF_6	0.000228293200559315	CF
DDT degradation	CF_6	0.000203940945244777	CF
Protein digestion and absorption	CF_6	0.000281919416711531	CF
Carbohydrate digestion and absorption	CF_6	0.000285458923190754	CF
Butirosin and neomycin biosynthesis	CF_6	0.000212353747864507	CF
Primary bile acid biosynthesis	CF_6	0.000208397844287596	CF
Chagas disease (American trypanosomiasis)	CF_6	0.000249133546291047	CF
Apoptosis	CF_6	0.000223460544500905	CF
NOD-like receptor signaling pathway	CF_6	0.000219467409583229	CF
Viral carcinogenesis	CF_6	0.00019525897418767	CF
Type II diabetes mellitus	CF_6	0.000175854290185753	CF
Ether lipid metabolism	CF_6	0.000184763374561219	CF
Mineral absorption	CF_6	0.000180726205133863	CF
Sesquiterpenoid and triterpenoid biosynthesis	CF_6	0.000156818869590883	CF
Morphine addiction	CF_6	0.000123079094608377	CF
Cardiac muscle contraction	CF_6	0.000113713342830524	CF
Secondary bile acid biosynthesis	CF_6	0.000165333948742435	CF
Proximal tubule bicarbonate reclamation	CF_6	0.00012808493063533	CF
Retrograde endocannabinoid signaling	CF_6	0.000151646682219755	CF
Glycosylphosphatidylinositol(GPI)-anchor biosynthesis	CF_6	3.34408091256013e-05	CF
Small cell lung cancer	CF_6	8.00367843002221e-05	CF
Steroid biosynthesis	CF_6	0.000108017342500993	CF
D-Arginine and D-ornithine metabolism	CF_6	8.22172351591699e-05	CF
Renin-angiotensin system	CF_6	0.000147282971446834	CF
Biosynthesis of type II polyketide backbone	CF_6	8.08563136812234e-05	CF
Vibrio cholerae infection	CF_6	0.000167748801959598	CF
Influenza A	CF_6	6.93141852102082e-05	CF
alpha-Linolenic acid metabolism	CF_6	0.000120488840039723	CF
Fc gamma R-mediated phagocytosis	CF_6	5.98455052577224e-05	CF
Proteasome	CF_6	0.000141276466413464	CF
Serotonergic synapse	CF_6	6.1517358173307e-05	CF
GnRH signaling pathway	CF_6	5.88976139954169e-05	CF
Endocytosis	CF_6	5.88948666184281e-05	CF
Glycosphingolipid biosynthesis - ganglio series	CF_6	0.000103808568419076	CF
p53 signaling pathway	CF_6	5.53049914923568e-05	CF
Toxoplasmosis	CF_6	5.64719745767307e-05	CF
Herpes simplex infection	CF_6	5.46421040830462e-05	CF
Prostate cancer	CF_6	8.30008127377633e-05	CF
Viral myocarditis	CF_6	5.43911435749879e-05	CF
Colorectal cancer	CF_6	5.43911435749879e-05	CF
Progesterone-mediated oocyte maturation	CF_6	8.27181248395197e-05	CF
Antigen processing and presentation	CF_6	8.27181248395197e-05	CF
Bile secretion	CF_6	9.52437273535624e-05	CF
Glycosaminoglycan biosynthesis - chondroitin sulfate	CF_6	8.57371832176068e-05	CF
Alcoholism	CF_6	5.85991709802726e-05	CF
Shigellosis	CF_6	9.65217523105117e-05	CF
Monoterpenoid biosynthesis	CF_6	7.9261709678134e-05	CF
Systemic lupus erythematosus	CF_6	3.97191159787588e-05	CF
Fatty acid elongation	CF_6	4.09033620351729e-05	CF
Dopaminergic synapse	CF_6	4.20980177930451e-05	CF
Amphetamine addiction	CF_6	3.93597217021772e-05	CF
Cocaine addiction	CF_6	3.93569740954538e-05	CF
Basal transcription factors	CF_6	7.83870109007325e-05	CF
Indole alkaloid biosynthesis	CF_6	3.60806379661434e-05	CF
Glycosphingolipid biosynthesis - lacto and neolacto series	CF_6	4.12464705311661e-05	CF
Hematopoietic cell lineage	CF_6	5.93751720727909e-05	CF
VEGF signaling pathway	CF_6	2.20466481764233e-05	CF
NF-kappa B signaling pathway	CF_6	2.13338580121813e-05	CF
Leishmaniasis	CF_6	2.13338580121813e-05	CF
Complement and coagulation cascades	CF_6	2.38090767821771e-05	CF
Prion diseases	CF_6	3.45154778674211e-05	CF
Betalain biosynthesis	CF_6	2.14122479548956e-05	CF
Clavulanic acid biosynthesis	CF_6	1.51876813896341e-05	CF
Isoflavonoid biosynthesis	CF_6	1.8518609976262e-05	CF
Pancreatic secretion	CF_6	2.30000401490413e-05	CF
Pathogenic Escherichia coli infection	CF_6	3.07230877697069e-05	CF
Hypertrophic cardiomyopathy (HCM)	CF_6	2.09080099269835e-05	CF
Flavonoid biosynthesis	CF_6	1.93503404947678e-05	CF
Vasopressin-regulated water reabsorption	CF_6	1.17292895380897e-05	CF
Synaptic vesicle cycle	CF_6	1.17292895380897e-05	CF
Fanconi anemia pathway	CF_6	2.82275476416292e-05	CF
Melanogenesis	CF_6	8.08753384817907e-06	CF
Flavone and flavonol biosynthesis	CF_6	1.06094096631613e-05	CF
Endocrine and other factor-regulated calcium reabsorption	CF_6	1.15614519387699e-05	CF
Spliceosome	CF_6	1.62671183135577e-05	CF
Gastric acid secretion	CF_6	9.76192698702616e-06	CF
Salivary secretion	CF_6	9.76192698702616e-06	CF
Aldosterone-regulated sodium reabsorption	CF_6	9.75917960291973e-06	CF
Focal adhesion	CF_6	7.29931456350998e-06	CF
ECM-receptor interaction	CF_6	7.29931456350998e-06	CF
mRNA surveillance pathway	CF_6	1.62827515640441e-05	CF
Cholinergic synapse	CF_6	9.31218536964105e-06	CF
Neuroactive ligand-receptor interaction	CF_6	6.71309619352554e-06	CF
Calcium signaling pathway	CF_6	6.07098516896948e-06	CF
Notch signaling pathway	CF_6	2.19522790836773e-06	CF
Chronic myeloid leukemia	CF_6	2.19522790836773e-06	CF
Wnt signaling pathway	CF_6	2.19522790836773e-06	CF
Photosynthesis - antenna proteins	CF_6	1.39221940483439e-06	CF
Transcriptional misregulation in cancer	CF_6	1.11550111259423e-06	CF
Various types of N-glycan biosynthesis	CF_6	3.69994817594965e-07	CF
Fat digestion and absorption	CF_6	5.76574871793307e-07	CF
Epstein-Barr virus infection	CF_6	1.82856054890634e-07	CF
Measles	CF_6	2.02819234935072e-07	CF
Hepatitis C	CF_6	2.02819234935072e-07	CF
Regulation of actin cytoskeleton	CF_6	2.04655904314929e-07	CF
Dilated cardiomyopathy	CF_6	1.95922920966938e-07	CF
Arrhythmogenic right ventricular cardiomyopathy (ARVC)	CF_6	1.95922920966938e-07	CF
Cell adhesion molecules (CAMs)	CF_6	1.95922920966938e-07	CF
HTLV-I infection	CF_6	7.52199144913228e-08	CF
Phagosome	CF_6	4.36281662285201e-08	CF
Cytokine-cytokine receptor interaction	CF_6	7.44392152589173e-08	CF
mTOR signaling pathway	CF_6	3.00873792979073e-08	CF
Cell cycle	CF_6	2.70786413681166e-08	CF
Pancreatic cancer	CF_6	0	CF
Phototransduction - fly	CF_6	2.74734472301378e-09	CF
Tight junction	CF_6	0	CF
Leukocyte transendothelial migration	CF_6	0	CF
Adherens junction	CF_6	0	CF
Oocyte meiosis	CF_6	2.74734472301378e-09	CF
Vascular smooth muscle contraction	CF_6	2.74734472301378e-09	CF
Long-term potentiation	CF_6	2.74734472301378e-09	CF
Cytosolic DNA-sensing pathway	CF_6	0	CF
Phototransduction	CF_6	2.74734472301378e-09	CF
Olfactory transduction	CF_6	2.74734472301378e-09	CF
Glioma	CF_6	2.74734472301378e-09	CF
Neurotrophin signaling pathway	CF_6	2.74734472301378e-09	CF
ABC transporters	CF_7	0.132171287248632	CF
Two-component system	CF_7	0.0624181805277371	CF
Purine metabolism	CF_7	0.03531060661405	CF
Aminoacyl-tRNA biosynthesis	CF_7	0.0275834191727146	CF
Glycine, serine and threonine metabolism	CF_7	0.0250743753945832	CF
Porphyrin and chlorophyll metabolism	CF_7	0.0218637419991274	CF
Arginine and proline metabolism	CF_7	0.0218411681118521	CF
Pyrimidine metabolism	CF_7	0.022117901053002	CF
Nitrogen metabolism	CF_7	0.0184327417972018	CF
Oxidative phosphorylation	CF_7	0.0157453105340097	CF
Ribosome	CF_7	0.0163923650682532	CF
Glyoxylate and dicarboxylate metabolism	CF_7	0.0145269850303718	CF
Amino sugar and nucleotide sugar metabolism	CF_7	0.014885712049549	CF
Methane metabolism	CF_7	0.0132882745275283	CF
Peptidoglycan biosynthesis	CF_7	0.0138646671285334	CF
Pyruvate metabolism	CF_7	0.0130405735306639	CF
Cell cycle - Caulobacter	CF_7	0.0126512769732543	CF
RNA degradation	CF_7	0.0126005123999742	CF
Fructose and mannose metabolism	CF_7	0.0125514905098402	CF
Bacterial secretion system	CF_7	0.0121222467626343	CF
Cysteine and methionine metabolism	CF_7	0.0108216203988068	CF
Alanine, aspartate and glutamate metabolism	CF_7	0.0102430045608643	CF
Pentose phosphate pathway	CF_7	0.0100447488099362	CF
Flagellar assembly	CF_7	0.00953457260933803	CF
Starch and sucrose metabolism	CF_7	0.0107791747872107	CF
Glutathione metabolism	CF_7	0.00967528236016445	CF
Homologous recombination	CF_7	0.0102746855898817	CF
Butanoate metabolism	CF_7	0.00930125159430566	CF
Phenylalanine, tyrosine and tryptophan biosynthesis	CF_7	0.009555786734491	CF
Histidine metabolism	CF_7	0.00905738128576463	CF
Glycolysis / Gluconeogenesis	CF_7	0.00960326108416649	CF
Carbon fixation pathways in prokaryotes	CF_7	0.00890015168529271	CF
Bacterial chemotaxis	CF_7	0.00883767827869219	CF
Glycerophospholipid metabolism	CF_7	0.00913730348168041	CF
Lysine biosynthesis	CF_7	0.00902396204189583	CF
Nucleotide excision repair	CF_7	0.00887278853854148	CF
Valine, leucine and isoleucine degradation	CF_7	0.00796450490971544	CF
Phenylalanine metabolism	CF_7	0.00780156380276568	CF
Mismatch repair	CF_7	0.00875895368598487	CF
Fatty acid biosynthesis	CF_7	0.00800720349661886	CF
Nicotinate and nicotinamide metabolism	CF_7	0.00755367844537067	CF
Terpenoid backbone biosynthesis	CF_7	0.0075925511263855	CF
Pentose and glucuronate interconversions	CF_7	0.00683460758294879	CF
Pantothenate and CoA biosynthesis	CF_7	0.0066265240380898	CF
Benzoate degradation	CF_7	0.00619076349290585	CF
Propanoate metabolism	CF_7	0.00596761199428522	CF
Tyrosine metabolism	CF_7	0.006064286086147	CF
Ubiquinone and other terpenoid-quinone biosynthesis	CF_7	0.00594645041222088	CF
Lipopolysaccharide biosynthesis	CF_7	0.00564738640695346	CF
Citrate cycle (TCA cycle)	CF_7	0.00586166981167269	CF
Thiamine metabolism	CF_7	0.00571604905746754	CF
Base excision repair	CF_7	0.00577744183653542	CF
Valine, leucine and isoleucine biosynthesis	CF_7	0.00544394329184525	CF
Aminobenzoate degradation	CF_7	0.00529175226645627	CF
Protein export	CF_7	0.00558937033574704	CF
DNA replication	CF_7	0.00545984252344489	CF
Galactose metabolism	CF_7	0.00578082476399069	CF
Glycerolipid metabolism	CF_7	0.00536066820017186	CF
One carbon pool by folate	CF_7	0.0049761368407658	CF
Lysine degradation	CF_7	0.00491622048678606	CF
Folate biosynthesis	CF_7	0.00487862187492812	CF
Selenocompound metabolism	CF_7	0.00471544431045166	CF
Phosphotransferase system (PTS)	CF_7	0.0057167929615645	CF
Sulfur metabolism	CF_7	0.00434304486260752	CF
Carbon fixation in photosynthetic organisms	CF_7	0.00412058822334988	CF
Inositol phosphate metabolism	CF_7	0.00379469674264096	CF
Geraniol degradation	CF_7	0.00372620860262133	CF
Biotin metabolism	CF_7	0.00406140191302926	CF
Fatty acid metabolism	CF_7	0.00373293912534125	CF
Sulfur relay system	CF_7	0.00378182342380288	CF
Riboflavin metabolism	CF_7	0.00352291869854595	CF
Ascorbate and aldarate metabolism	CF_7	0.00345173495978208	CF
Vibrio cholerae pathogenic cycle	CF_7	0.00350057787513489	CF
Tryptophan metabolism	CF_7	0.00319240478783217	CF
Chloroalkane and chloroalkene degradation	CF_7	0.00325686601564307	CF
Vitamin B6 metabolism	CF_7	0.00312535980259322	CF
Bisphenol degradation	CF_7	0.00294146234224859	CF
Taurine and hypotaurine metabolism	CF_7	0.00285063878726391	CF
Drug metabolism - other enzymes	CF_7	0.00303977648974299	CF
Phosphonate and phosphinate metabolism	CF_7	0.00255460265634052	CF
Peroxisome	CF_7	0.00244701589716262	CF
D-Alanine metabolism	CF_7	0.00265308618514514	CF
Limonene and pinene degradation	CF_7	0.00247218582152629	CF
Polycyclic aromatic hydrocarbon degradation	CF_7	0.00246162820731473	CF
Plant-pathogen interaction	CF_7	0.00229480790762303	CF
Streptomycin biosynthesis	CF_7	0.00227454138018381	CF
Photosynthesis	CF_7	0.00227803281115551	CF
Biosynthesis of unsaturated fatty acids	CF_7	0.00214248667133146	CF
beta-Alanine metabolism	CF_7	0.00205937757786167	CF
Legionellosis	CF_7	0.00216502647020919	CF
Pertussis	CF_7	0.00201527889698311	CF
Naphthalene degradation	CF_7	0.00199291304766157	CF
C5-Branched dibasic acid metabolism	CF_7	0.00185934169155207	CF
RNA polymerase	CF_7	0.00189168283185199	CF
Biosynthesis of siderophore group nonribosomal peptides	CF_7	0.00182520397275947	CF
Staphylococcus aureus infection	CF_7	0.00249433045387847	CF
Nonribosomal peptide structures	CF_7	0.00188735197242582	CF
Nitrotoluene degradation	CF_7	0.00165398484246402	CF
Linoleic acid metabolism	CF_7	0.0016178023130375	CF
Atrazine degradation	CF_7	0.00155538282333915	CF
Carotenoid biosynthesis	CF_7	0.00157267267221733	CF
PPAR signaling pathway	CF_7	0.0015911075045306	CF
Penicillin and cephalosporin biosynthesis	CF_7	0.00153874880320762	CF
Drug metabolism - cytochrome P450	CF_7	0.00150108160833392	CF
D-Glutamine and D-glutamate metabolism	CF_7	0.00161551258115649	CF
Cyanoamino acid metabolism	CF_7	0.00151523226199058	CF
Tuberculosis	CF_7	0.00147853611397781	CF
Caprolactam degradation	CF_7	0.00132282827733671	CF
Other glycan degradation	CF_7	0.00196180055705045	CF
Styrene degradation	CF_7	0.00127637358843497	CF
Chlorocyclohexane and chlorobenzene degradation	CF_7	0.00124860983055232	CF
Meiosis - yeast	CF_7	0.00122841553696649	CF
Steroid hormone biosynthesis	CF_7	0.00121591095080215	CF
Sphingolipid metabolism	CF_7	0.00131477804338683	CF
Lipoic acid metabolism	CF_7	0.00131917816892923	CF
Metabolism of xenobiotics by cytochrome P450	CF_7	0.00120345847081131	CF
Tropane, piperidine and pyridine alkaloid biosynthesis	CF_7	0.00124745653079639	CF
Toluene degradation	CF_7	0.00114408743644616	CF
Biosynthesis of ansamycins	CF_7	0.00122529268912308	CF
Salmonella infection	CF_7	0.00117320344763076	CF
Ethylbenzene degradation	CF_7	0.00103269338019737	CF
RNA transport	CF_7	0.0011153891207268	CF
Epithelial cell signaling in Helicobacter pylori infection	CF_7	0.00108069234620139	CF
Chemical carcinogenesis	CF_7	0.000894816727414866	CF
Polyketide sugar unit biosynthesis	CF_7	0.000974682401333082	CF
Alzheimers disease	CF_7	0.00100098116640135	CF
Synthesis and degradation of ketone bodies	CF_7	0.000826471025375285	CF
Novobiocin biosynthesis	CF_7	0.000818646781330876	CF
Adipocytokine signaling pathway	CF_7	0.000783127437333487	CF
Bacterial invasion of epithelial cells	CF_7	0.00108477826359535	CF
Phosphatidylinositol signaling system	CF_7	0.000741629038506763	CF
Steroid degradation	CF_7	0.000683482488841796	CF
Phenylpropanoid biosynthesis	CF_7	0.000695556373462787	CF
beta-Lactam resistance	CF_7	0.000751645986851136	CF
Arachidonic acid metabolism	CF_7	0.000602792394694628	CF
Lysosome	CF_7	0.000642455745722623	CF
Zeatin biosynthesis	CF_7	0.000615425342552303	CF
Insulin signaling pathway	CF_7	0.000643172203356774	CF
MAPK signaling pathway - yeast	CF_7	0.00056846234870388	CF
Xylene degradation	CF_7	0.000550191788946352	CF
Glutamatergic synapse	CF_7	0.000506019857572701	CF
N-Glycan biosynthesis	CF_7	0.000563496554774201	CF
GABAergic synapse	CF_7	0.00049441774776345	CF
Dioxin degradation	CF_7	0.000504220125206248	CF
Huntingtons disease	CF_7	0.000493529310308669	CF
Retinol metabolism	CF_7	0.000483684821100586	CF
Ribosome biogenesis in eukaryotes	CF_7	0.000532488956600395	CF
Tetracycline biosynthesis	CF_7	0.000474353996263296	CF
Fluorobenzoate degradation	CF_7	0.000426174708050661	CF
Biosynthesis of 12-, 14- and 16-membered macrolides	CF_7	0.00044926331447187	CF
Pathways in cancer	CF_7	0.000375739070743704	CF
Glycosaminoglycan degradation	CF_7	0.00042719246434788	CF
Primary immunodeficiency	CF_7	0.000401307833626851	CF
Caffeine metabolism	CF_7	0.000312444488639458	CF
Biosynthesis of type II polyketide products	CF_7	0.000314433765320387	CF
Type I diabetes mellitus	CF_7	0.000362313318517071	CF
Stilbenoid, diarylheptanoid and gingerol biosynthesis	CF_7	0.000316009435489277	CF
Isoquinoline alkaloid biosynthesis	CF_7	0.000278712216084399	CF
RIG-I-like receptor signaling pathway	CF_7	0.000276602676548108	CF
Biosynthesis of vancomycin group antibiotics	CF_7	0.000276764587492237	CF
African trypanosomiasis	CF_7	0.000331886529686288	CF
Protein processing in endoplasmic reticulum	CF_7	0.000259016539224432	CF
Glycosphingolipid biosynthesis - globo series	CF_7	0.000281969555212135	CF
Non-homologous end-joining	CF_7	0.00024425115383144	CF
Parkinsons disease	CF_7	0.000215100134272826	CF
Bladder cancer	CF_7	0.000216063276616328	CF
Amoebiasis	CF_7	0.000213700038837695	CF
Renal cell carcinoma	CF_7	0.000205885583556254	CF
Amyotrophic lateral sclerosis (ALS)	CF_7	0.000211604694810592	CF
DDT degradation	CF_7	0.000191602295833547	CF
Protein digestion and absorption	CF_7	0.000217856284187029	CF
Carbohydrate digestion and absorption	CF_7	0.000279112052641631	CF
Butirosin and neomycin biosynthesis	CF_7	0.000203772108310331	CF
Primary bile acid biosynthesis	CF_7	0.000200774860730464	CF
Chagas disease (American trypanosomiasis)	CF_7	0.000213501188631322	CF
Apoptosis	CF_7	0.000168496628461493	CF
NOD-like receptor signaling pathway	CF_7	0.000223512561492493	CF
Viral carcinogenesis	CF_7	0.000179795148140989	CF
Type II diabetes mellitus	CF_7	0.000165104893010515	CF
Ether lipid metabolism	CF_7	0.000162060347096853	CF
Mineral absorption	CF_7	0.000156401613906935	CF
Sesquiterpenoid and triterpenoid biosynthesis	CF_7	0.0001284492072107	CF
Morphine addiction	CF_7	0.000127994593331793	CF
Cardiac muscle contraction	CF_7	0.000126008762712506	CF
Secondary bile acid biosynthesis	CF_7	0.000152738659196223	CF
Proximal tubule bicarbonate reclamation	CF_7	0.000121075534502999	CF
Retrograde endocannabinoid signaling	CF_7	0.000112496729113298	CF
Glycosylphosphatidylinositol(GPI)-anchor biosynthesis	CF_7	8.97333231993974e-05	CF
Small cell lung cancer	CF_7	9.72311645562364e-05	CF
Steroid biosynthesis	CF_7	9.35208038365685e-05	CF
D-Arginine and D-ornithine metabolism	CF_7	9.0453078914324e-05	CF
Renin-angiotensin system	CF_7	0.00013526785836923	CF
Biosynthesis of type II polyketide backbone	CF_7	8.0012427080755e-05	CF
Vibrio cholerae infection	CF_7	0.000111413884262562	CF
Influenza A	CF_7	7.61177619024461e-05	CF
alpha-Linolenic acid metabolism	CF_7	8.69251759628674e-05	CF
Fc gamma R-mediated phagocytosis	CF_7	7.11383108440594e-05	CF
Proteasome	CF_7	8.74306275750344e-05	CF
Serotonergic synapse	CF_7	7.0080871710421e-05	CF
GnRH signaling pathway	CF_7	7.02760821709271e-05	CF
Endocytosis	CF_7	7.02759073785797e-05	CF
Glycosphingolipid biosynthesis - ganglio series	CF_7	0.000103565892378357	CF
p53 signaling pathway	CF_7	6.69224402881683e-05	CF
Toxoplasmosis	CF_7	6.6521818975677e-05	CF
Herpes simplex infection	CF_7	6.61864220468575e-05	CF
Prostate cancer	CF_7	7.07476543875781e-05	CF
Viral myocarditis	CF_7	6.59757435041359e-05	CF
Colorectal cancer	CF_7	6.59709143405164e-05	CF
Progesterone-mediated oocyte maturation	CF_7	7.06531501082959e-05	CF
Antigen processing and presentation	CF_7	7.06531501082959e-05	CF
Bile secretion	CF_7	7.54105780628356e-05	CF
Glycosaminoglycan biosynthesis - chondroitin sulfate	CF_7	8.11428505389848e-05	CF
Alcoholism	CF_7	5.80017310960508e-05	CF
Shigellosis	CF_7	6.1200573624541e-05	CF
Monoterpenoid biosynthesis	CF_7	5.93918215646308e-05	CF
Systemic lupus erythematosus	CF_7	4.42433327275506e-05	CF
Fatty acid elongation	CF_7	4.55349221294889e-05	CF
Dopaminergic synapse	CF_7	4.47638047577944e-05	CF
Amphetamine addiction	CF_7	4.33059646355658e-05	CF
Cocaine addiction	CF_7	4.33057898414092e-05	CF
Basal transcription factors	CF_7	5.51200367571366e-05	CF
Indole alkaloid biosynthesis	CF_7	3.61111055032609e-05	CF
Glycosphingolipid biosynthesis - lacto and neolacto series	CF_7	3.89734027170972e-05	CF
Hematopoietic cell lineage	CF_7	4.60980427311e-05	CF
VEGF signaling pathway	CF_7	2.70937878116335e-05	CF
NF-kappa B signaling pathway	CF_7	2.64966813505962e-05	CF
Leishmaniasis	CF_7	2.64966813505962e-05	CF
Complement and coagulation cascades	CF_7	2.46137735338063e-05	CF
Prion diseases	CF_7	2.75574671802702e-05	CF
Betalain biosynthesis	CF_7	2.0705072018478e-05	CF
Clavulanic acid biosynthesis	CF_7	1.59854843902933e-05	CF
Isoflavonoid biosynthesis	CF_7	1.32840322814617e-05	CF
Pancreatic secretion	CF_7	1.82729569224077e-05	CF
Pathogenic Escherichia coli infection	CF_7	1.27481550129683e-05	CF
Hypertrophic cardiomyopathy (HCM)	CF_7	1.70335534513341e-05	CF
Flavonoid biosynthesis	CF_7	1.45844435608107e-05	CF
Vasopressin-regulated water reabsorption	CF_7	1.01514429282666e-05	CF
Synaptic vesicle cycle	CF_7	1.01514429282666e-05	CF
Fanconi anemia pathway	CF_7	1.17492893170333e-05	CF
Melanogenesis	CF_7	8.02607000377826e-06	CF
Flavone and flavonol biosynthesis	CF_7	1.07454748803559e-05	CF
Endocrine and other factor-regulated calcium reabsorption	CF_7	1.03601138628962e-05	CF
Spliceosome	CF_7	1.02895459018556e-05	CF
Gastric acid secretion	CF_7	9.06882570820892e-06	CF
Salivary secretion	CF_7	9.06882570820892e-06	CF
Aldosterone-regulated sodium reabsorption	CF_7	9.06865091440344e-06	CF
Focal adhesion	CF_7	6.8440338419263e-06	CF
ECM-receptor interaction	CF_7	6.83920232097446e-06	CF
mRNA surveillance pathway	CF_7	6.3940688654003e-06	CF
Cholinergic synapse	CF_7	6.38896336884962e-06	CF
Neuroactive ligand-receptor interaction	CF_7	4.89387582764602e-06	CF
Calcium signaling pathway	CF_7	2.15073001142372e-06	CF
Notch signaling pathway	CF_7	1.96763072189705e-06	CF
Chronic myeloid leukemia	CF_7	1.96763072189705e-06	CF
Wnt signaling pathway	CF_7	1.96763072189705e-06	CF
Photosynthesis - antenna proteins	CF_7	3.32844166026983e-07	CF
Transcriptional misregulation in cancer	CF_7	8.60463079884477e-07	CF
Various types of N-glycan biosynthesis	CF_7	5.59002207397209e-08	CF
Fat digestion and absorption	CF_7	4.03133248289836e-07	CF
Epstein-Barr virus infection	CF_7	9.57325682841891e-09	CF
Measles	CF_7	2.15507706341073e-07	CF
Hepatitis C	CF_7	2.15507706341073e-07	CF
Regulation of actin cytoskeleton	CF_7	1.05751700431278e-07	CF
Dilated cardiomyopathy	CF_7	1.01872937688469e-07	CF
Arrhythmogenic right ventricular cardiomyopathy (ARVC)	CF_7	1.01872937688469e-07	CF
Cell adhesion molecules (CAMs)	CF_7	9.70414167366222e-08	CF
HTLV-I infection	CF_7	0	CF
Phagosome	CF_7	4.83152095184652e-09	CF
Cytokine-cytokine receptor interaction	CF_7	1.1400499337311e-10	CF
mTOR signaling pathway	CF_7	0	CF
Cell cycle	CF_7	0	CF
Pancreatic cancer	CF_7	0	CF
Phototransduction - fly	CF_7	5.00630851187119e-09	CF
Tight junction	CF_7	4.83152095184652e-09	CF
Leukocyte transendothelial migration	CF_7	4.83152095184652e-09	CF
Adherens junction	CF_7	4.83152095184652e-09	CF
Oocyte meiosis	CF_7	1.74787560024662e-10	CF
Vascular smooth muscle contraction	CF_7	1.74787560024662e-10	CF
Long-term potentiation	CF_7	1.74787560024662e-10	CF
Cytosolic DNA-sensing pathway	CF_7	0	CF
Phototransduction	CF_7	1.74787560024662e-10	CF
Olfactory transduction	CF_7	1.74787560024662e-10	CF
Glioma	CF_7	1.74787560024662e-10	CF
Neurotrophin signaling pathway	CF_7	1.74787560024662e-10	CF
ABC transporters	CF_8	0.125567615975516	CF
Two-component system	CF_8	0.0585771528005199	CF
Purine metabolism	CF_8	0.0370200097608964	CF
Aminoacyl-tRNA biosynthesis	CF_8	0.0307834380072722	CF
Glycine, serine and threonine metabolism	CF_8	0.0209828727492769	CF
Porphyrin and chlorophyll metabolism	CF_8	0.0191159632076919	CF
Arginine and proline metabolism	CF_8	0.0199581459793394	CF
Pyrimidine metabolism	CF_8	0.0246028054849403	CF
Nitrogen metabolism	CF_8	0.0156348391971157	CF
Oxidative phosphorylation	CF_8	0.0152086612400374	CF
Ribosome	CF_8	0.0185328933414573	CF
[truncated: 2,545 more rows]
