# Supplementary material for: Effects of a High-Fat Diet on Intestinal and Gonadal Metabolism in Female and Male Sea Cucumber Apostichopus japonicus
Source: Biology (Basel). 2023 Jan 29;12(2):212. doi: 10.3390/biology12020212 (PMC9953091; doi:10.3390/biology12020212)
Supplement: Supplementary file 1 [file biology-12-00212-s001.zip › 16s rDNA SEQ/4.Tax4Fun/pathway_diff_L3/CF_vs_HF.t-test.diff.xls]

Level_3	CF	HF	fold(HF/CF)	p-value	significant
ABC transporters	0.12578526	0.1472226	1.17042812	9.53255341404567e-06	yes
Two-component system	0.06023247	0.06453741	1.07147208	0.00586634508568949	yes
Purine metabolism	0.0358306	0.03421285	0.95484995	0.00993324429260329	yes
Aminoacyl-tRNA biosynthesis	0.02952494	0.02393636	0.81071684	0.00018828136796242	yes
Glycine, serine and threonine metabolism	0.02233455	0.03106378	1.39083937	2.82698658486843e-05	yes
Porphyrin and chlorophyll metabolism	0.02063869	0.02505771	1.21411363	0.000199516753527283	yes
Arginine and proline metabolism	0.02054533	0.02437355	1.1863304	9.2121217010041e-05	yes
Pyrimidine metabolism	0.02317611	0.02002093	0.86386055	0.00149821379857141	yes
Nitrogen metabolism	0.01730815	0.02093163	1.20935135	0.00129005932591759	yes
Oxidative phosphorylation	0.01591781	0.01566819	0.98431822	0.448492572858323	no
Ribosome	0.01768309	0.01388722	0.78533856	0.000147956161771844	yes
Glyoxylate and dicarboxylate metabolism	0.01322933	0.01735889	1.31215228	0.000206873522176974	yes
Amino sugar and nucleotide sugar metabolism	0.01606331	0.01223646	0.76176412	0.000657082412909895	yes
Methane metabolism	0.01271333	0.0148518	1.16820654	3.46317860040333e-05	yes
Peptidoglycan biosynthesis	0.01519756	0.01112987	0.73234552	0.000256392349819145	yes
Pyruvate metabolism	0.01299488	0.01314608	1.01163571	0.00429328417856512	yes
Cell cycle - Caulobacter	0.01282765	0.0119942	0.93502687	0.0054543333245772	yes
RNA degradation	0.01284444	0.01192316	0.92827391	0.000661124576902796	yes
Fructose and mannose metabolism	0.01296847	0.01190892	0.91829806	0.00392755317415576	yes
Bacterial secretion system	0.01225576	0.01134069	0.92533507	0.131321291090843	no
Cysteine and methionine metabolism	0.01091849	0.01069661	0.97967848	0.195768008478291	no
Alanine, aspartate and glutamate metabolism	0.01037888	0.00990716	0.9545507	0.00222660033327012	yes
Pentose phosphate pathway	0.00996011	0.01018574	1.02265419	0.00678222402169796	yes
Flagellar assembly	0.008929	0.01017764	1.13984114	0.101681822776866	no
Starch and sucrose metabolism	0.01247657	0.00730363	0.58538795	0.000321816076374766	yes
Glutathione metabolism	0.00928816	0.01019075	1.09717572	0.000351572186342699	yes
Homologous recombination	0.01130263	0.00802281	0.7098182	0.000110726493640299	yes
Butanoate metabolism	0.00896058	0.01016061	1.13392264	0.000758200813235814	yes
Phenylalanine, tyrosine and tryptophan biosynthesis	0.00988959	0.00878662	0.88847166	0.00149504422937729	yes
Histidine metabolism	0.00881145	0.00955328	1.08418915	0.000294367110075407	yes
Glycolysis / Gluconeogenesis	0.0102023	0.00828063	0.81164337	0.00176498509206677	yes
Carbon fixation pathways in prokaryotes	0.00873753	0.00942913	1.07915333	0.000322778219518287	yes
Bacterial chemotaxis	0.00804057	0.00959164	1.19290589	0.00767907404149843	yes
Glycerophospholipid metabolism	0.00952224	0.00835554	0.87747705	0.000209675413348154	yes
Lysine biosynthesis	0.00937185	0.00830544	0.8862112	0.000142545763661188	yes
Nucleotide excision repair	0.0097171	0.00725546	0.74666967	0.000134542756787348	yes
Valine, leucine and isoleucine degradation	0.007431	0.00920831	1.23917539	0.000558433766615653	yes
Phenylalanine metabolism	0.00709626	0.00955792	1.34689499	4.66659814106608e-05	yes
Mismatch repair	0.00966729	0.00693676	0.71755014	0.000151891947092311	yes
Fatty acid biosynthesis	0.00801067	0.00799007	0.99742832	0.794430751574835	no
Nicotinate and nicotinamide metabolism	0.00749734	0.00765601	1.02116362	2.67090941245339e-05	yes
Terpenoid backbone biosynthesis	0.00810224	0.00676321	0.83473263	0.000151305836500053	yes
Pentose and glucuronate interconversions	0.00646504	0.00766205	1.18515125	5.31104578667381e-05	yes
Pantothenate and CoA biosynthesis	0.00678124	0.00633131	0.93365125	0.000407124234987483	yes
Benzoate degradation	0.00582557	0.00719868	1.23570357	0.000557518960698076	yes
Propanoate metabolism	0.00572663	0.00645617	1.12739461	0.000485810438358407	yes
Tyrosine metabolism	0.00604855	0.00617984	1.02170514	0.0299189075297792	yes
Ubiquinone and other terpenoid-quinone biosynthesis	0.00589119	0.005797	0.9840121	0.51241403536767	no
Lipopolysaccharide biosynthesis	0.00528325	0.00627946	1.18855888	0.019754278428331	yes
Citrate cycle (TCA cycle)	0.00589766	0.00583271	0.98898691	0.49777037204552	no
Thiamine metabolism	0.00577699	0.00563812	0.97596202	0.0151557840712865	yes
Base excision repair	0.00610048	0.00509731	0.83555925	7.56843049848684e-05	yes
Valine, leucine and isoleucine biosynthesis	0.00527819	0.0057441	1.08827186	8.90941589074299e-07	yes
Aminobenzoate degradation	0.00514875	0.00576386	1.11946754	0.000149568847097378	yes
Protein export	0.00601237	0.004685	0.77922703	9.53262737480751e-05	yes
DNA replication	0.00592546	0.00455422	0.76858571	0.00023113359710996	yes
Galactose metabolism	0.00649	0.00418894	0.64544521	0.00273410794206401	yes
Glycerolipid metabolism	0.00596225	0.0041597	0.69767371	0.00110091063814131	yes
One carbon pool by folate	0.00499258	0.00493699	0.98886522	0.330792646027665	no
Lysine degradation	0.00489444	0.00481872	0.98452997	0.198600721065883	no
Folate biosynthesis	0.00524097	0.00408336	0.77912399	0.000108449091236405	yes
Selenocompound metabolism	0.00480645	0.0044768	0.93141524	0.00175730046932325	yes
Phosphotransferase system (PTS)	0.00739575	0.00194154	0.26252137	0.00148659646951838	yes
Sulfur metabolism	0.00424815	0.00448318	1.0553238	0.0111470763090238	yes
Carbon fixation in photosynthetic organisms	0.0042541	0.00383658	0.90185598	3.6528422965213e-06	yes
Inositol phosphate metabolism	0.00356092	0.00436325	1.22531332	0.000120895705084934	yes
Geraniol degradation	0.00346755	0.00434939	1.25431194	0.00389471858861814	yes
Biotin metabolism	0.00433001	0.00340237	0.78576363	1.86367607235664e-06	yes
Fatty acid metabolism	0.00352382	0.00418762	1.18837571	0.00141031824509612	yes
Sulfur relay system	0.00402118	0.00328857	0.81781147	0.000150696307881071	yes
Riboflavin metabolism	0.00355224	0.00345156	0.97165787	9.94675631041794e-05	yes
Ascorbate and aldarate metabolism	0.00334928	0.00368779	1.10106817	9.75871951846576e-06	yes
Vibrio cholerae pathogenic cycle	0.00315986	0.00353643	1.11917349	0.0532001330803723	no
Tryptophan metabolism	0.00293255	0.00381138	1.2996804	0.000162362637155236	yes
Chloroalkane and chloroalkene degradation	0.00315052	0.0035699	1.13311654	0.000837421033278074	yes
Vitamin B6 metabolism	0.00307454	0.00319055	1.03773151	0.00237928607280872	yes
Bisphenol degradation	0.00285218	0.00321277	1.12642924	0.000910334759669508	yes
Taurine and hypotaurine metabolism	0.0025818	0.0034284	1.32791024	6.062720985813e-05	yes
Drug metabolism - other enzymes	0.00313099	0.00282113	0.90103389	0.0110047593126297	yes
Phosphonate and phosphinate metabolism	0.00230485	0.00307317	1.33335378	0.000216315351664326	yes
Peroxisome	0.0023225	0.00272535	1.17345501	2.03190934040377e-05	yes
D-Alanine metabolism	0.0029353	0.00209182	0.71264026	0.000529591312477349	yes
Limonene and pinene degradation	0.00250119	0.00243335	0.97287731	0.0860517741826613	no
Polycyclic aromatic hydrocarbon degradation	0.00255977	0.00234487	0.91604582	0.000167008829366205	yes
Plant-pathogen interaction	0.00228342	0.00227048	0.99433243	0.734782572352016	no
Streptomycin biosynthesis	0.00230811	0.00222949	0.96593541	0.000525991435043574	yes
Photosynthesis	0.00242972	0.00199603	0.82150808	7.22762298701587e-05	yes
Biosynthesis of unsaturated fatty acids	0.00209168	0.00221504	1.05897573	0.113879646678931	no
beta-Alanine metabolism	0.00189931	0.00240544	1.26648411	0.000894375069960773	yes
Legionellosis	0.00227062	0.00194142	0.85502128	1.94007539934919e-05	yes
Pertussis	0.00211715	0.00184874	0.87322131	0.11822492246941	no
Naphthalene degradation	0.00190453	0.00222566	1.16861512	0.00153720167707804	yes
C5-Branched dibasic acid metabolism	0.0018477	0.00195262	1.05678298	0.000976633166748776	yes
RNA polymerase	0.00203606	0.00160354	0.7875693	0.000113486529154464	yes
Biosynthesis of siderophore group nonribosomal peptides	0.00195572	0.00160908	0.82275677	0.0030598888746201	yes
Staphylococcus aureus infection	0.00352734	0.00037982	0.1076776	0.00113334561725258	yes
Nonribosomal peptide structures	0.00237464	0.00116666	0.49129869	0.000496627204518848	yes
Nitrotoluene degradation	0.00155186	0.00183164	1.18028701	0.000172499594204239	yes
Linoleic acid metabolism	0.00157759	0.00174614	1.10684265	0.000105215253025951	yes
Atrazine degradation	0.00139319	0.00193644	1.38993155	1.7170117862908e-05	yes
Carotenoid biosynthesis	0.00150363	0.0018234	1.2126593	2.1629166969261e-06	yes
PPAR signaling pathway	0.00153634	0.00174453	1.13551005	0.000755654050536179	yes
Penicillin and cephalosporin biosynthesis	0.0014363	0.00174785	1.21691437	3.64348801788685e-05	yes
Drug metabolism - cytochrome P450	0.00133408	0.00186307	1.39652047	0.000216506602050048	yes
D-Glutamine and D-glutamate metabolism	0.00174759	0.00136673	0.78206502	0.000193070643289258	yes
Cyanoamino acid metabolism	0.00152142	0.00153054	1.00599347	0.702150008078927	no
Tuberculosis	0.00160087	0.00123649	0.77238429	7.25391268878273e-05	yes
Caprolactam degradation	0.00122527	0.00157446	1.28499011	0.000958288059502726	yes
Other glycan degradation	0.00272463	0.00027499	0.10092605	0.00148303384392512	yes
Styrene degradation	0.0011225	0.00163318	1.45494137	0.000145986264318588	yes
Chlorocyclohexane and chlorobenzene degradation	0.00119341	0.00140479	1.17712208	0.0052373242809629	yes
Meiosis - yeast	0.0011437	0.00142347	1.24461881	0.00343714557484802	yes
Steroid hormone biosynthesis	0.00109991	0.0014583	1.32583618	0.000624300510801267	yes
Sphingolipid metabolism	0.00130206	0.00131406	1.00921489	0.794290693807631	no
Lipoic acid metabolism	0.00140513	0.00113874	0.8104174	0.000143266248467735	yes
Metabolism of xenobiotics by cytochrome P450	0.00110935	0.0014028	1.26452699	0.00101449243211139	yes
Tropane, piperidine and pyridine alkaloid biosynthesis	0.00126872	0.00123267	0.97158659	0.256245265130502	no
Toluene degradation	0.00112053	0.00120851	1.07851071	0.0555312557965822	no
Biosynthesis of ansamycins	0.00139175	0.00095019	0.68272643	0.000336700157234779	yes
Salmonella infection	0.00114379	0.00112045	0.97959365	0.614218476485176	no
Ethylbenzene degradation	0.00110942	0.00086851	0.78285107	8.29108126763215e-05	yes
RNA transport	0.00136778	0.00059784	0.43708854	0.000564269743479914	yes
Epithelial cell signaling in Helicobacter pylori infection	0.00122412	0.00069069	0.56422974	4.88868965555965e-05	yes
Chemical carcinogenesis	0.00079348	0.00110078	1.38728446	0.00095611894629407	yes
Polyketide sugar unit biosynthesis	0.00102092	0.00088997	0.87173887	0.000773896582146155	yes
Alzheimers disease	0.0010229	0.00086483	0.84546821	0.00562290814777872	yes
Synthesis and degradation of ketone bodies	0.00078848	0.00092371	1.17151595	0.000490557547277401	yes
Novobiocin biosynthesis	0.00080658	0.00084822	1.05162427	3.13459590561715e-05	yes
Adipocytokine signaling pathway	0.00073016	0.00091397	1.25172688	9.15483260855556e-05	yes
Bacterial invasion of epithelial cells	0.00151938	0.00020657	0.1359585	0.00113680353677993	yes
Phosphatidylinositol signaling system	0.00076806	0.00068604	0.89321284	1.24187141065629e-05	yes
Steroid degradation	0.0007081	0.00067932	0.95935834	0.556194931450108	no
Phenylpropanoid biosynthesis	0.00070569	0.0006845	0.96997974	0.162269324971149	no
beta-Lactam resistance	0.00085484	0.00054876	0.6419492	0.000989370949306806	yes
Arachidonic acid metabolism	0.00055894	0.00071368	1.2768498	6.28255733934187e-07	yes
Lysosome	0.00064935	0.00055804	0.85937481	0.00805503431736279	yes
Zeatin biosynthesis	0.00066987	0.00050556	0.75470782	0.00017468888716592	yes
Insulin signaling pathway	0.00072664	0.00044659	0.61459431	0.00152925348080954	yes
MAPK signaling pathway - yeast	0.00056909	0.00055817	0.98081952	0.0410542712995964	yes
Xylene degradation	0.00055505	0.00056307	1.01443263	0.473238328692976	no
Glutamatergic synapse	0.00045697	0.00061448	1.3446962	7.15821029178655e-05	yes
N-Glycan biosynthesis	0.00066647	0.00039553	0.59347534	5.25198704663786e-05	yes
GABAergic synapse	0.00046727	0.00054962	1.17624068	0.00029902413503287	yes
Dioxin degradation	0.00050844	0.00051111	1.00524506	0.760610354365565	no
Huntingtons disease	0.00048964	0.0004896	0.99992853	0.997300165476146	no
Retinol metabolism	0.00047373	0.00051349	1.08392627	0.000963030665700632	yes
Ribosome biogenesis in eukaryotes	0.00059838	0.00037385	0.6247671	6.63408654880342e-05	yes
Tetracycline biosynthesis	0.00047638	0.00046423	0.97448299	0.0692390042666614	no
Fluorobenzoate degradation	0.0003802	0.00054138	1.4239367	0.000664298323976786	yes
Biosynthesis of 12-, 14- and 16-membered macrolides	0.00053889	0.0003155	0.58546317	0.00170122429038744	yes
Pathways in cancer	0.00036285	0.00041825	1.15266667	0.00433436751665893	yes
Glycosaminoglycan degradation	0.00044706	0.00033842	0.75699723	0.0154514805158425	yes
Primary immunodeficiency	0.00042207	0.00034335	0.81348012	0.0090589690388679	yes
Caffeine metabolism	0.00025331	0.00044414	1.75332349	4.10280181020261e-05	yes
Biosynthesis of type II polyketide products	0.00027026	0.00042556	1.57461467	7.12475252527945e-05	yes
Type I diabetes mellitus	0.0003909	0.00029889	0.76462735	2.84454129024339e-06	yes
Stilbenoid, diarylheptanoid and gingerol biosynthesis	0.00032508	0.00031604	0.97219087	0.216309184809932	no
Isoquinoline alkaloid biosynthesis	0.00026852	0.00030843	1.14860496	0.00127894585995373	yes
RIG-I-like receptor signaling pathway	0.00026423	0.00030911	1.16983124	1.25818343363744e-05	yes
Biosynthesis of vancomycin group antibiotics	0.00030221	0.00022761	0.75315177	4.33360237676925e-06	yes
African trypanosomiasis	0.00042617	7.796e-05	0.18293233	6.48152997486298e-06	yes
Protein processing in endoplasmic reticulum	0.00029984	0.00021195	0.70688569	0.000433769177412281	yes
Glycosphingolipid biosynthesis - globo series	0.0003055	0.00020249	0.66278956	0.0071453826935041	yes
Non-homologous end-joining	0.00027585	0.00019251	0.69786502	0.00690826619389229	yes
Parkinsons disease	0.00019566	0.00024756	1.26523116	0.00117490375341289	yes
Bladder cancer	0.00019475	0.00025464	1.30752156	9.77137993510481e-08	yes
Amoebiasis	0.00021345	0.00022942	1.0748343	3.40975932738606e-05	yes
Renal cell carcinoma	0.00021227	0.00020061	0.9450779	0.0659752609544032	no
Amyotrophic lateral sclerosis (ALS)	0.00021795	0.00019138	0.87808516	6.95935228443048e-05	yes
DDT degradation	0.00017298	0.00023284	1.34608751	0.000371557577365483	yes
Protein digestion and absorption	0.00022557	0.00011009	0.48802768	2.9211016515969e-05	yes
Carbohydrate digestion and absorption	0.00037487	3.102e-05	0.08274538	0.00175795996202079	yes
Butirosin and neomycin biosynthesis	0.00023196	0.00014698	0.63364705	0.000819934510050537	yes
Primary bile acid biosynthesis	0.00022422	0.00014944	0.66648008	5.31866012841886e-05	yes
Chagas disease (American trypanosomiasis)	0.00025461	6.99e-05	0.27455665	1.31561107033082e-06	yes
Apoptosis	0.00016627	0.00018248	1.09747254	0.174908136190397	no
NOD-like receptor signaling pathway	0.00028715	7.926e-05	0.2760098	0.00177677930476724	yes
Viral carcinogenesis	0.0001903	0.00014773	0.77628141	0.000768561073198408	yes
Type II diabetes mellitus	0.00017689	0.00013712	0.77520992	0.00126769712753541	yes
Ether lipid metabolism	0.00018023	0.00012778	0.70900042	0.000909055865045	yes
Mineral absorption	0.00019107	9.962e-05	0.52139383	0.000111160793759096	yes
Sesquiterpenoid and triterpenoid biosynthesis	0.00014062	0.00012943	0.92040138	0.147586072837914	no
Morphine addiction	0.00010988	0.00016156	1.47030638	0.000343092819093894	yes
Cardiac muscle contraction	0.0001143	0.00014528	1.27106892	0.00704046930804279	yes
Secondary bile acid biosynthesis	0.0001867	7.533e-05	0.4034638	4.75403340458483e-05	yes
Proximal tubule bicarbonate reclamation	0.00012104	0.00012596	1.04063685	0.0428260983928772	yes
Retrograde endocannabinoid signaling	0.00012096	9.428e-05	0.77945012	0.00188152521724158	yes
Glycosylphosphatidylinositol(GPI)-anchor biosynthesis	0.00012142	4.817e-05	0.39674283	0.167407709837757	no
Small cell lung cancer	7.72e-05	0.00014255	1.84636458	1.675779913035e-05	yes
Steroid biosynthesis	8.674e-05	0.00010742	1.23839387	0.00764404229722546	yes
D-Arginine and D-ornithine metabolism	8.335e-05	0.00010848	1.30149556	0.000345056643392382	yes
Renin-angiotensin system	0.00018088	1.493e-05	0.08251421	0.000708969413329903	yes
Biosynthesis of type II polyketide backbone	7.351e-05	0.00010276	1.39795473	0.000336632664530152	yes
Vibrio cholerae infection	0.00010511	5.241e-05	0.49859854	0.00580270164440762	yes
Influenza A	6.218e-05	0.00010193	1.63927047	9.86219566640322e-05	yes
alpha-Linolenic acid metabolism	8.976e-05	6.525e-05	0.72699096	0.00396041787112231	yes
Fc gamma R-mediated phagocytosis	5.743e-05	0.00010147	1.76689465	4.71203328491748e-05	yes
Proteasome	0.00012063	3.678e-05	0.30492143	0.000474215005789606	yes
Serotonergic synapse	6.107e-05	9.337e-05	1.52878475	0.000571079242532833	yes
GnRH signaling pathway	5.613e-05	0.00010126	1.80400365	4.61396455160543e-05	yes
Endocytosis	5.613e-05	0.00010126	1.80409859	4.61590247773362e-05	yes
Glycosphingolipid biosynthesis - ganglio series	0.00012287	3.679e-05	0.29938699	0.00197182534853592	yes
p53 signaling pathway	5.38e-05	9.692e-05	1.80130761	7.16372988110118e-05	yes
Toxoplasmosis	5.351e-05	9.67e-05	1.80714001	4.65893558657382e-05	yes
Herpes simplex infection	5.298e-05	9.657e-05	1.82282413	4.50771443471791e-05	yes
Prostate cancer	7.139e-05	7.332e-05	1.02695988	0.632507870550154	no
Viral myocarditis	5.249e-05	9.656e-05	1.83953202	4.52537158236667e-05	yes
Colorectal cancer	5.249e-05	9.656e-05	1.83954866	4.52329955361981e-05	yes
Progesterone-mediated oocyte maturation	7.122e-05	7.33e-05	1.02914466	0.605493331059212	no
Antigen processing and presentation	7.122e-05	7.33e-05	1.02914466	0.605493331059212	no
Bile secretion	8.372e-05	5.589e-05	0.66753862	0.000187226929192611	yes
Glycosaminoglycan biosynthesis - chondroitin sulfate	9.854e-05	4.546e-05	0.46131067	0.000186920248708286	yes
Alcoholism	5.365e-05	6.217e-05	1.1587253	0.0869447085323596	no
Shigellosis	6.395e-05	3.795e-05	0.59334136	0.0105887008656319	yes
Monoterpenoid biosynthesis	6.59e-05	5.056e-05	0.76714217	0.0137380062043013	yes
Systemic lupus erythematosus	3.549e-05	6.48e-05	1.82586322	2.48360872459501e-05	yes
Fatty acid elongation	3.992e-05	5.997e-05	1.5022312	4.31978596943998e-08	yes
Dopaminergic synapse	4.285e-05	5.183e-05	1.20961804	0.0545803706580942	no
Amphetamine addiction	4.083e-05	5.157e-05	1.2629689	0.0328580442934358	yes
Cocaine addiction	4.081e-05	5.157e-05	1.26350945	0.0325253667260387	yes
Basal transcription factors	8.438e-05	5.53e-06	0.0655392	0.000394305673767605	yes
Indole alkaloid biosynthesis	3.214e-05	4.525e-05	1.40785068	0.00195128017702687	yes
Glycosphingolipid biosynthesis - lacto and neolacto series	4.502e-05	2.616e-05	0.58101469	3.44516433785356e-06	yes
Hematopoietic cell lineage	5.67e-05	7.28e-06	0.12841484	0.000186872715987668	yes
VEGF signaling pathway	2.078e-05	4.177e-05	2.01028989	1.21909614526352e-06	yes
NF-kappa B signaling pathway	1.978e-05	4.171e-05	2.10862204	2.01810486577318e-06	yes
Leishmaniasis	1.978e-05	4.171e-05	2.10862204	2.01810486577318e-06	yes
Complement and coagulation cascades	2.079e-05	3.232e-05	1.55469135	0.000698179006523363	yes
Prion diseases	3.072e-05	1.667e-05	0.54250251	6.7099297899805e-09	yes
Betalain biosynthesis	1.915e-05	2.476e-05	1.29295126	0.00325516944832791	yes
Clavulanic acid biosynthesis	1.316e-05	2.338e-05	1.77573498	1.80934472649211e-05	yes
Isoflavonoid biosynthesis	1.923e-05	3.71e-06	0.19311166	5.90396576000218e-06	yes
Pancreatic secretion	2.011e-05	7.31e-06	0.36325926	6.77890140942961e-05	yes
Pathogenic Escherichia coli infection	1.185e-05	8.53e-06	0.71933929	0.404861296582993	no
Hypertrophic cardiomyopathy (HCM)	2.028e-05	3.83e-06	0.18891852	1.79234763911913e-05	yes
Flavonoid biosynthesis	2.233e-05	1.58e-06	0.07088475	0.000144051298388921	yes
Vasopressin-regulated water reabsorption	9.58e-06	1.162e-05	1.21252031	0.020712603137563	yes
Synaptic vesicle cycle	9.58e-06	1.162e-05	1.21252031	0.020712603137563	yes
Fanconi anemia pathway	1.914e-05	4.9e-06	0.25597803	0.00255492321804451	yes
Melanogenesis	7.4e-06	1.045e-05	1.41222919	0.00228802595965491	yes
Flavone and flavonol biosynthesis	1.358e-05	4.93e-06	0.36330642	0.00181026767839799	yes
Endocrine and other factor-regulated calcium reabsorption	1.357e-05	3.04e-06	0.22396806	9.07764892090487e-05	yes
Spliceosome	1.568e-05	8.1e-07	0.05188518	0.000625982438127673	yes
Gastric acid secretion	1.23e-05	2.49e-06	0.20236451	0.000212535293446921	yes
Salivary secretion	1.23e-05	2.49e-06	0.20236451	0.000212535293446921	yes
Aldosterone-regulated sodium reabsorption	1.23e-05	2.49e-06	0.20240066	0.000212322110199382	yes
Focal adhesion	7.88e-06	4.7e-06	0.59578995	0.00108581424564408	yes
ECM-receptor interaction	7.87e-06	4.7e-06	0.59689067	0.00113220939059452	yes
mRNA surveillance pathway	1.126e-05	1.12e-06	0.09956381	0.00686902323253807	yes
Cholinergic synapse	8.66e-06	9.6e-07	0.1112983	0.000207706371525125	yes
Neuroactive ligand-receptor interaction	4.19e-06	4.43e-06	1.0593178	0.626301663541659	no
Calcium signaling pathway	3.82e-06	8.3e-07	0.21740546	0.00209708349323611	yes
Notch signaling pathway	2.11e-06	1.79e-06	0.85054395	0.153580058517624	no
Chronic myeloid leukemia	2.11e-06	1.79e-06	0.85054395	0.153580058517624	no
Wnt signaling pathway	2.11e-06	1.79e-06	0.85054395	0.153580058517624	no
Photosynthesis - antenna proteins	1.34e-06	1.4e-07	0.10728889	0.198241935844165	no
Transcriptional misregulation in cancer	1.04e-06	4.4e-07	0.42190405	0.00206155123432538	yes
Various types of N-glycan biosynthesis	1.33e-06	5e-08	0.03395788	0.317100872934211	no
Fat digestion and absorption	4.9e-07	1.9e-07	0.39521623	0.000415844243346516	yes
Epstein-Barr virus infection	6.4e-07	1e-08	0.02184755	0.332756123894099	no
Measles	3.8e-07	1e-08	0.01791837	0.0025325802163867	yes
Hepatitis C	3.8e-07	1e-08	0.01791837	0.0025325802163867	yes
Regulation of actin cytoskeleton	1.2e-07	3e-08	0.23810554	0.0216105645945649	yes
Dilated cardiomyopathy	1e-07	3e-08	0.28218478	0.0106849400003641	yes
Arrhythmogenic right ventricular cardiomyopathy (ARVC)	1e-07	3e-08	0.28218478	0.0106849400003641	yes
Cell adhesion molecules (CAMs)	1e-07	3e-08	0.28150164	0.0109505178392691	yes
HTLV-I infection	1.9e-07	0	0.01435155	0.32670298490048	no
Phagosome	1.4e-07	0	0.01635693	0.331730540239243	no
Cytokine-cytokine receptor interaction	1e-07	1e-08	0.05604358	0.0668682506858948	no
mTOR signaling pathway	1e-07	0	0.01442301	0.334459374873065	no
Cell cycle	1e-07	0	0.01520837	0.336059599112102	no
Pancreatic cancer	5e-08	0	0.01610598	0.357986887869557	no
Phototransduction - fly	0	0	0.11205763	0.0210174000559742	yes
Tight junction	0	0	0.39222235	0.585195493457493	no
Leukocyte transendothelial migration	0	0	0.39222235	0.585195493457493	no
Adherens junction	0	0	0.39222235	0.585195493457493	no
Oocyte meiosis	2e-08	0	0.02418445	0.281767515555506	no
Vascular smooth muscle contraction	2e-08	0	0.02418445	0.281767515555506	no
Long-term potentiation	2e-08	0	0.02418445	0.281767515555506	no
Cytosolic DNA-sensing pathway	1e-08	0	0.01194498	0.356063422870953	no
Phototransduction	0	0	0.05657237	0.0414530648359085	yes
Olfactory transduction	0	0	0.05657237	0.0414530648359085	yes
Glioma	0	0	0.05657237	0.0414530648359085	yes
Neurotrophin signaling pathway	0	0	0.05657237	0.0414530648359085	yes
