# Supplementary material for: Effects of a High-Fat Diet on Intestinal and Gonadal Metabolism in Female and Male Sea Cucumber Apostichopus japonicus
Source: Biology (Basel). 2023 Jan 29;12(2):212. doi: 10.3390/biology12020212 (PMC9953091; doi:10.3390/biology12020212)
Supplement: Supplementary file 1 [file biology-12-00212-s001.zip › 16s rDNA SEQ/4.Tax4Fun/pathway_diff_L3/CF_vs_HF.t-test.result]

Level_3	CF	HF	diff	conf_min	conf_max	p-value	q-value
ABC transporters	0.12578525693613	0.147222602153738	-0.021437345217608	-0.0262638862848351	-0.0166108041503809	9.53255341404567e-06	0.000145867175960225
Two-component system	0.060232466535006	0.0645374059261667	-0.00430493939116074	-0.0069518438407543	-0.00165803494156719	0.00586634508568949	0.00854380515044008
Purine metabolism	0.0358306024740465	0.0342128491070258	0.00161775336702066	0.000525969729383091	0.00270953700465822	0.00993324429260329	0.0137611774590211
Aminoacyl-tRNA biosynthesis	0.0295249381378817	0.0239363644362305	0.00558857370165114	0.00372771030443863	0.00744943709886364	0.00018828136796242	0.000594132316681414
Glycine, serine and threonine metabolism	0.0223345530369429	0.0310637757395713	-0.00872922270262844	-0.0109874583467013	-0.00647098705855557	2.82698658486843e-05	0.00026761060292049
Porphyrin and chlorophyll metabolism	0.0206386850314862	0.0250577088465784	-0.00441902381509225	-0.0059154137297803	-0.00292263390040419	0.000199516753527283	0.000614878749822136
Arginine and proline metabolism	0.0205453270665209	0.0243735460759877	-0.00382821900946685	-0.00497371038101911	-0.00268272763791458	9.2121217010041e-05	0.000415276597315105
Pyrimidine metabolism	0.023176114309012	0.0200209309422493	0.0031551833667627	0.00167438231827905	0.00463598441524636	0.00149821379857141	0.00262649826416222
Nitrogen metabolism	0.0173081479634155	0.0209316321066527	-0.00362348414323725	-0.00528044314756287	-0.00196652513891163	0.00129005932591759	0.00233361050038596
Oxidative phosphorylation	0.0159178080517587	0.0156681885295096	0.000249619522249101	-0.000472561505278708	0.00097180054977691	0.448492572858323	0.478841694329939
Ribosome	0.0176830933455559	0.0138872150581462	0.00379587828740968	0.00257568146549639	0.00501607510932297	0.000147956161771844	0.000526064792368492
Glyoxylate and dicarboxylate metabolism	0.0132293283699419	0.0173588933741656	-0.00412956500422369	-0.00553115824081795	-0.00272797176762942	0.000206873522176974	0.000614878749822136
Amino sugar and nucleotide sugar metabolism	0.0160633135152554	0.0122364559059281	0.00382685760932722	0.00226342946737582	0.00539028575127862	0.000657082412909895	0.00144015819854509
Methane metabolism	0.0127133338697479	0.0148517997364721	-0.00213846586672421	-0.0027382907822663	-0.00153864095118212	3.46317860040333e-05	0.000289277271327808
Peptidoglycan biosynthesis	0.0151975647805618	0.0111298684231503	0.00406769635741152	0.00264628152283847	0.00548911119198458	0.000256392349819145	0.000713876738712129
Pyruvate metabolism	0.0129948779890851	0.0131460825613181	-0.000151204572233013	-0.000240111780889702	-6.22973635763236e-05	0.00429328417856512	0.00645128416249997
Cell cycle - Caulobacter	0.0128276549680065	0.0119942021096523	0.000833452858354174	0.00031110384362065	0.0013558018730877	0.0054543333245772	0.00806786804260378
RNA degradation	0.0128444439996619	0.0119231622863602	0.0009212817133017	0.000542803501090055	0.00129975992551335	0.000661124576902796	0.00144015819854509
Fructose and mannose metabolism	0.0129684670541291	0.0119089180825161	0.00105954897161301	0.000465348835716486	0.00165374910750954	0.00392755317415576	0.00596484011476062
Bacterial secretion system	0.012255763002805	0.0113406873194531	0.000915075683351961	-0.000346333957523357	0.00217648532422728	0.131321291090843	0.155396861124164
Cysteine and methionine metabolism	0.0109184916897393	0.0106966113597798	0.000221880329959501	-0.000143618007974848	0.00058737866789385	0.195768008478291	0.224185945192882
Alanine, aspartate and glutamate metabolism	0.0103788756597197	0.0099071630200795	0.000471712639640199	0.000233222165118565	0.000710203114161834	0.00222660033327012	0.00359292326504951
Pentose phosphate pathway	0.00996010608409859	0.0101857442326254	-0.000225638148526773	-0.000367554350335016	-8.3721946718529e-05	0.00678222402169796	0.00982730419470521
Flagellar assembly	0.00892899861373597	0.0101776399750164	-0.0012486413612804	-0.0028157167797256	0.000318434057164803	0.101681822776866	0.121846572441477
Starch and sucrose metabolism	0.0124765678466507	0.00730363248014102	0.00517293536650967	0.00328841482770882	0.00705745590531051	0.000321816076374766	0.000864802022105599
Glutathione metabolism	0.00928816140480845	0.0101907451600014	-0.00090258375519296	-0.00123562168600446	-0.000569545824381465	0.000351572186342699	0.000899518026318257
Homologous recombination	0.0113026323055256	0.00802281416895602	0.00327981813656956	0.00227048811045029	0.00428914816268883	0.000110726493640299	0.000450995220394047
Butanoate metabolism	0.00896058227745449	0.0101606071111122	-0.00120002483365776	-0.00170335521591607	-0.00069669445139945	0.000758200813235814	0.00159502985895534
Phenylalanine, tyrosine and tryptophan biosynthesis	0.0098895854090206	0.00878661633743484	0.00110296907158576	0.000584517435135899	0.00162142070803563	0.00149504422937729	0.00262649826416222
Histidine metabolism	0.00881144720898928	0.00955327546423881	-0.000741828255249537	-0.00100766483264446	-0.000475991677854609	0.000294367110075407	0.000811653002538015
Glycolysis / Gluconeogenesis	0.0102023038685555	0.00828063233588127	0.00192167153267426	0.000992848914567914	0.00285049415078061	0.00176498509206677	0.0029836652746843
Carbon fixation pathways in prokaryotes	0.00873752684710903	0.00942913121686486	-0.000691604369755823	-0.000945716409288359	-0.000437492330223288	0.000322778219518287	0.000864802022105599
Bacterial chemotaxis	0.00804056830377802	0.00959164128965945	-0.00155107298588143	-0.00254994596650308	-0.000552200005259776	0.00767907404149843	0.0107963219197305
Glycerophospholipid metabolism	0.00952223542869332	0.00835554302202367	0.00116669240666965	0.000768004916365682	0.00156537989697361	0.000209675413348154	0.000614878749822136
Lysine biosynthesis	0.00937184781926875	0.00830543649045969	0.00106641132880906	0.000718805763514489	0.00141401689410363	0.000142545763661188	0.000526064792368492
Nucleotide excision repair	0.00971709717199949	0.0072554617508444	0.00246163542115508	0.00168216159334912	0.00324110924896104	0.000134542756787348	0.000523426615446669
Valine, leucine and isoleucine degradation	0.00743099680352377	0.00920830833179385	-0.00177731152827008	-0.00248755633664192	-0.00106706671989825	0.000558433766615653	0.00127899346547456
Phenylalanine metabolism	0.00709626187784092	0.00955791960516745	-0.00246165772732653	-0.00314179829251978	-0.00178151716213328	4.66659814106608e-05	0.000300032330422687
Mismatch repair	0.0096672886227483	0.00693676433249133	0.00273052429025697	0.00185052264609163	0.00361052593442231	0.000151891947092311	0.000526064792368492
Fatty acid biosynthesis	0.00801067380790811	0.00799007292281966	2.06008850884513e-05	-0.000153724428171852	0.000194926198348755	0.794430751574835	0.797237927375453
Nicotinate and nicotinamide metabolism	0.0074973439355787	0.00765601488346201	-0.000158670947883314	-0.000209304171745739	-0.000108037724020889	2.67090941245339e-05	0.000261564921771297
Terpenoid backbone biosynthesis	0.00810224314976057	0.00676320677365821	0.00133903637610235	0.000909913964541701	0.00176815878766301	0.000151305836500053	0.000526064792368492
Pentose and glucuronate interconversions	0.00646503669042104	0.00766204632684759	-0.00119700963642655	-0.00152679181149794	-0.000867227461355163	5.31104578667381e-05	0.000308265199279787
Pantothenate and CoA biosynthesis	0.0067812381963133	0.00633131149560646	0.000449926700706847	0.00028068861605147	0.000619164785362223	0.000407124234987483	0.00101423932224952
Benzoate degradation	0.00582557274823459	0.00719868101833651	-0.00137310827010192	-0.00192066646739071	-0.000825550072813131	0.000557518960698076	0.00127899346547456
Propanoate metabolism	0.00572662993118528	0.0064561717422591	-0.000729541811073815	-0.00101250508080513	-0.000446578541342496	0.000485810438358407	0.00116923868215074
Tyrosine metabolism	0.00604855185450443	0.00617983651090476	-0.000131284656400331	-0.000246555462226803	-1.60138505738602e-05	0.0299189075297792	0.0386225897202604
Ubiquinone and other terpenoid-quinone biosynthesis	0.00589118710555387	0.00579699940234264	9.41877032112322e-05	-0.000225588353231384	0.000413963759653849	0.51241403536767	0.54098730871531
Lipopolysaccharide biosynthesis	0.0052832529372334	0.00627945720168685	-0.000996204264453445	-0.00178081600295736	-0.000211592525949528	0.019754278428331	0.0260940235983535
Citrate cycle (TCA cycle)	0.00589766090574152	0.00583270940650246	6.49514992390578e-05	-0.000149234568361662	0.000279137566839778	0.49777037204552	0.527488006197491
Thiamine metabolism	0.00577698690298001	0.00563811982791894	0.000138867075061064	3.53245334821273e-05	0.000242409616640001	0.0151557840712865	0.0202077120950487
Base excision repair	0.00610048145571613	0.00509731369022296	0.00100316776549316	0.000705776279202235	0.00130055925178409	7.56843049848684e-05	0.00036431089179157
Valine, leucine and isoleucine biosynthesis	0.00527818789948723	0.00574410334025511	-0.000465915440767881	-0.00054947484942369	-0.000382356032112072	8.90941589074299e-07	5.06054822594202e-05
Aminobenzoate degradation	0.0051487473411816	0.00576385551108681	-0.00061510816990521	-0.000819582285856398	-0.000410634053954022	0.000149568847097378	0.000526064792368492
Protein export	0.00601237018948679	0.00468500139596865	0.00132736879351814	0.00092826541499331	0.00172647217204297	9.53262737480751e-05	0.000423010339757083
DNA replication	0.00592545678518039	0.00455422143224189	0.0013712353529385	0.000899567138323196	0.00184290356755381	0.00023113359710996	0.000649920213655729
Galactose metabolism	0.00648999741385175	0.00418893773173481	0.00230105968211694	0.00109662707369533	0.00350549229053855	0.00273410794206401	0.00426641019530868
Glycerolipid metabolism	0.00596224618494024	0.0041597023871659	0.00180254379777435	0.00100004480235847	0.00260504279319023	0.00110091063814131	0.00208439080821421
One carbon pool by folate	0.00499257898010257	0.00493698770517428	5.55912749282891e-05	-6.94319946454796e-05	0.000180614544502058	0.330792646027665	0.363472073792016
Lysine degradation	0.00489443995978113	0.00481872281073541	7.57171490457223e-05	-4.8922682403102e-05	0.000200356980494547	0.198600721065883	0.225610419130843
Folate biosynthesis	0.00524096718905325	0.00408336328445803	0.00115760390459522	0.00080208961297159	0.00151311819621885	0.000108449091236405	0.000450995220394047
Selenocompound metabolism	0.00480644533369125	0.00447679642291136	0.000329648910779894	0.00016606859703164	0.000493229224528149	0.00175730046932325	0.0029836652746843
Phosphotransferase system (PTS)	0.00739574866833971	0.00194154204980172	0.00545420661853799	0.00289475397108184	0.00801365926599414	0.00148659646951838	0.00262649826416222
Sulfur metabolism	0.00424815315634425	0.00448317715004588	-0.000235023993701631	-0.00039801309832486	-7.20348890784023e-05	0.0111470763090238	0.0150036477334728
Carbon fixation in photosynthetic organisms	0.00425409604443794	0.0038365819722702	0.000417514072167741	0.000309795129345176	0.000525233014990307	3.6528422965213e-06	7.41005151580035e-05
Inositol phosphate metabolism	0.003560924684297	0.00436324844473513	-0.000802323760438123	-0.00105522430180108	-0.000549423219075164	0.000120895705084934	0.000476866392279462
Geraniol degradation	0.00346755429600562	0.00434939476683341	-0.000881840470827792	-0.001377846853948	-0.000385834087707585	0.00389471858861814	0.00594677461918039
Biotin metabolism	0.00433001349395161	0.00340236714142439	0.000927646352527223	0.000754376065955257	0.00110091663909919	1.86367607235664e-06	5.58425765388193e-05
Fatty acid metabolism	0.00352382090953332	0.00418762315823924	-0.000663802248705916	-0.000972741409042426	-0.000354863088369406	0.00141031824509612	0.00253500241523606
Sulfur relay system	0.00402117860942915	0.00328856597181744	0.000732612637611712	0.000492116332260652	0.000973108942962772	0.000150696307881071	0.000526064792368492
Riboflavin metabolism	0.0035522412820684	0.00345156319732245	0.000100678084745948	6.85321464145037e-05	0.000132824023077391	9.94675631041794e-05	0.000428011938205863
Ascorbate and aldarate metabolism	0.00334928196745817	0.00368778776295778	-0.000338505795499607	-0.000419180986574986	-0.000257830604424229	9.75871951846576e-06	0.000145867175960225
Vibrio cholerae pathogenic cycle	0.00315985565018577	0.00353642668027978	-0.000376571030094015	-0.000759757631535869	6.61557134783928e-06	0.0532001330803723	0.0659774576193263
Tryptophan metabolism	0.00293255102733692	0.00381137909874548	-0.000878828071408566	-0.00116831399176976	-0.000589342151047371	0.000162362637155236	0.000555554083760085
Chloroalkane and chloroalkene degradation	0.00315051577190447	0.00356990153913888	-0.000419385767234403	-0.000600583391573729	-0.000238188142895076	0.000837421033278074	0.00171098973705736
Vitamin B6 metabolism	0.00307454155877948	0.0031905486677128	-0.00011600710893332	-0.000176460942552592	-5.55532753140489e-05	0.00237928607280872	0.003796164295942
Bisphenol degradation	0.00285217587293815	0.00321277431166495	-0.000360598438726796	-0.000518177339274746	-0.000203019538178847	0.000910334759669508	0.00182066951933902
Taurine and hypotaurine metabolism	0.00258180225237836	0.0034284016453926	-0.000846599393014241	-0.00109038272392395	-0.000602816062104537	6.062720985813e-05	0.000344362551994178
Drug metabolism - other enzymes	0.00313099179779377	0.00282112970412536	0.000309862093668409	9.59559304615052e-05	0.000523768256875312	0.0110047593126297	0.0148826268799373
Phosphonate and phosphinate metabolism	0.00230484566828445	0.00307317469192443	-0.000768329023639979	-0.00103198186046351	-0.000504676186816452	0.000216315351664326	0.000614878749822136
Peroxisome	0.00232249907016556	0.00272534816478572	-0.000402849094620156	-0.000508427954382095	-0.000297270234858218	2.03190934040377e-05	0.000213726760249878
D-Alanine metabolism	0.00293530436216496	0.00209181606724222	0.000843488294922745	0.000511687406756835	0.00117528918308866	0.000529591312477349	0.00123281912084891
Limonene and pinene degradation	0.00250119304157311	0.00243335395607901	6.78390854941049e-05	-1.210907798666e-05	0.00014778724897487	0.0860517741826613	0.103994484544152
Polycyclic aromatic hydrocarbon degradation	0.00255977156879192	0.00234486805150599	0.000214903517285932	0.00013809151601036	0.000291715518561505	0.000167008829366205	0.000564648899285741
Plant-pathogen interaction	0.00228342057137228	0.00227047912598184	1.29414453904327e-05	-7.35294378947873e-05	9.94123286756527e-05	0.734782572352016	0.745279466242759
Streptomycin biosynthesis	0.00230811216860475	0.00222948728318302	7.86248854217288e-05	4.28870510550405e-05	0.000114362719788417	0.000525991435043574	0.00123281912084891
Photosynthesis	0.00242971663083228	0.00199603184746216	0.000433684783370121	0.000308024490761538	0.000559345075978704	7.22762298701587e-05	0.000355191586830051
Biosynthesis of unsaturated fatty acids	0.00209168297707306	0.00221504149722817	-0.000123358520155108	-0.000284556171601744	3.78391312915281e-05	0.113879646678931	0.135889998558052
beta-Alanine metabolism	0.00189930712437637	0.00240544228536335	-0.000506135160986986	-0.000724061907799269	-0.000288208414174704	0.000894375069960773	0.001814303713349
Legionellosis	0.00227061594817928	0.00194142495571942	0.000329190992459859	0.000246599588677336	0.000411782396242381	1.94007539934919e-05	0.000211915928236604
Pertussis	0.00211715166048524	0.00184874194803746	0.00026840971244778	-8.4013726490127e-05	0.000620833151385687	0.11822492246941	0.140484845110094
Naphthalene degradation	0.00190452884410995	0.00222566120461934	-0.000321132360509384	-0.00047412349004153	-0.000168141230977238	0.00153720167707804	0.00266198339201319
C5-Branched dibasic acid metabolism	0.00184770232364021	0.00195262036344454	-0.000104918039804332	-0.000152850451843309	-5.69856277653556e-05	0.000976633166748776	0.00189975218737433
RNA polymerase	0.00203606443049775	0.00160354184607782	0.000432522584419929	0.00029895207029047	0.000566093098549387	0.000113486529154464	0.000453946116617856
Biosynthesis of siderophore group nonribosomal peptides	0.00195571714224745	0.00160907952400173	0.00034663761824572	0.000158217483663268	0.000535057752828172	0.0030598888746201	0.00474868000214267
Staphylococcus aureus infection	0.00352734173057615	0.000379815690136135	0.00314752604044001	0.00173963106529628	0.00455542101558374	0.00113334561725258	0.00211014512709477
Nonribosomal peptide structures	0.00237464133618392	0.00116665818887891	0.001207983147305	0.000732358902233002	0.00168360739237701	0.000496627204518848	0.00117535105069461
Nitrotoluene degradation	0.00155185953194226	0.00183163964270719	-0.000279780110764926	-0.000376167227539518	-0.000183392993990334	0.000172499594204239	0.000576351585341222
Linoleic acid metabolism	0.00157758602760832	0.0017461394989814	-0.000168553471373079	-0.000221591566796576	-0.000115515375949581	0.000105215253025951	0.000445987042677165
Atrazine degradation	0.00139319367586993	0.0019364438434345	-0.000543250167564566	-0.000677175491097852	-0.000409324844031281	1.7170117862908e-05	0.000205541560929504
Carotenoid biosynthesis	0.0015036346058512	0.00182339648322309	-0.000319761877371887	-0.000386060513183454	-0.000253463241560321	2.1629166969261e-06	5.58425765388193e-05
PPAR signaling pathway	0.00153633864996275	0.00174452797743354	-0.000208189327470796	-0.000297109823345632	-0.000119268831595961	0.000755654050536179	0.00159502985895534
Penicillin and cephalosporin biosynthesis	0.00143629776756675	0.00174785139431565	-0.0003115536267489	-0.000394331872516277	-0.000228775380981523	3.64348801788685e-05	0.000295643027737104
Drug metabolism - cytochrome P450	0.00133408327404616	0.001863074602001	-0.000528991327954837	-0.000709921142912515	-0.00034806151299716	0.000216506602050048	0.000614878749822136
D-Glutamine and D-glutamate metabolism	0.00174758643060693	0.0013667262104656	0.000380860220141325	0.000253490175824201	0.00050823026445845	0.000193070643289258	0.000602550139496146
Cyanoamino acid metabolism	0.00152141876666287	0.00153053734068127	-9.1185740184014e-06	-6.18493162809723e-05	4.36121682441695e-05	0.702150008078927	0.714733341557044
Tuberculosis	0.00160087287359222	0.00123648905889143	0.000364383814700798	0.00025967650623877	0.000469091123162825	7.25391268878273e-05	0.000355191586830051
Caprolactam degradation	0.00122526786032078	0.0015744570780005	-0.000349189217679725	-0.000501772462992674	-0.000196605972366775	0.000958288059502726	0.00188621178661365
Other glycan degradation	0.00272462520451716	0.000274985653963885	0.00244963955055327	0.00130169426365551	0.00359758483745104	0.00148303384392512	0.00262649826416222
Styrene degradation	0.001122503330227	0.00163317652850767	-0.000510673198280675	-0.000675387675904794	-0.000345958720656555	0.000145986264318588	0.000526064792368492
Chlorocyclohexane and chlorobenzene degradation	0.00119340925272548	0.00140478838262496	-0.000211379129899481	-0.000337480108614323	-8.52781511846376e-05	0.0052373242809629	0.00778743505651028
Meiosis - yeast	0.00114370354843279	0.00142347494657108	-0.000279771398138287	-0.000433574154803798	-0.000125968641472776	0.00343714557484802	0.00527648293652345
Steroid hormone biosynthesis	0.0010999124584191	0.00145830373599446	-0.000358391277575359	-0.000503648305195139	-0.000213134249955579	0.000624300510801267	0.00138889853459577
Sphingolipid metabolism	0.00130205733813332	0.00131405565812084	-1.199831998752e-05	-0.000114822848795427	9.08262088203869e-05	0.794290693807631	0.797237927375453
Lipoic acid metabolism	0.00140512819246756	0.0011387403295037	0.000266387862963855	0.000181446242948757	0.000351329482978953	0.000143266248467735	0.000526064792368492
Metabolism of xenobiotics by cytochrome P450	0.0011093470272345	0.00140279925646795	-0.000293452229233448	-0.000423199714458426	-0.00016370474400847	0.00101449243211139	0.00194672872107861
Tropane, piperidine and pyridine alkaloid biosynthesis	0.00126872152437852	0.00123267281426839	3.60487101101375e-05	-3.06728357227697e-05	0.000102770255943045	0.256245265130502	0.288784346416915
Toluene degradation	0.00112053408570269	0.00120850800839635	-8.79739226936637e-05	-0.000178674842399519	2.72699701219164e-06	0.0555312557965822	0.0682721932737201
Biosynthesis of ansamycins	0.00139175481247425	0.000950187795131616	0.000441567017342632	0.000278729307624363	0.000604404727060901	0.000336700157234779	0.00088539670976553
Salmonella infection	0.00114378991040924	0.00112044933815107	2.33405722581638e-05	-7.73019449942684e-05	0.000123983089510596	0.614218476485176	0.632021910586196
Ethylbenzene degradation	0.00110942091382159	0.000868511349166297	0.000240909564655293	0.000167572404897021	0.000314246724413566	8.29108126763215e-05	0.000392444513334588
RNA transport	0.00136778109542022	0.000597841442098721	0.000769939653321496	0.000463552938972153	0.00107632636767084	0.000564269743479914	0.00128202085718636
Epithelial cell signaling in Helicobacter pylori infection	0.00122412143248828	0.000690685714903992	0.000533435717584286	0.000382023476822079	0.000684847958346493	4.88868965555965e-05	0.00030182344829977
Chemical carcinogenesis	0.000793478658583966	0.00110078061020366	-0.000307301951619695	-0.000441401234509809	-0.000173202668729582	0.00095611894629407	0.00188621178661365
Polyketide sugar unit biosynthesis	0.00102091635915407	0.000889972477650671	0.0001309438815034	7.53553467587622e-05	0.000186532416248037	0.000773896582146155	0.00160428196590882
Alzheimers disease	0.00102289864209374	0.000864828279731099	0.000158070362362637	6.18607650251759e-05	0.000254279959700098	0.00562290814777872	0.00827412390657594
Synthesis and degradation of ketone bodies	0.000788477932011386	0.000923714470709967	-0.000135236538698581	-0.000188634271222811	-8.18388061743506e-05	0.000490557547277401	0.00117074238173766
Novobiocin biosynthesis	0.000806576811312292	0.000848215750427035	-4.16389391147432e-05	-5.36630785442869e-05	-2.96147996851995e-05	3.13459590561715e-05	0.000278195386623522
Adipocytokine signaling pathway	0.000730164853117207	0.000913966970442787	-0.000183802117325581	-0.000242453219286008	-0.000125151015365153	9.15483260855556e-05	0.000415276597315105
Bacterial invasion of epithelial cells	0.00151938231081693	0.000206572941630548	0.00131280936918638	0.000724740888083377	0.00190087785028938	0.00113680353677993	0.00211014512709477
Phosphatidylinositol signaling system	0.000768057969609817	0.000686039242486261	8.20187271235557e-05	5.92024888479568e-05	0.000104834965399155	1.24187141065629e-05	0.000170154331025254
Steroid degradation	0.000708098153418099	0.000679319868543281	2.87782848748171e-05	-8.09374415908096e-05	0.000138494011340444	0.556194931450108	0.58503466863641
Phenylpropanoid biosynthesis	0.000705688371115619	0.000684503420339939	2.11849507756802e-05	-1.05606766894243e-05	5.29305782407847e-05	0.162269324971149	0.188099952211454
beta-Lactam resistance	0.000854836533915667	0.000548761629682596	0.000306074904233071	0.000172354403331907	0.000439795405134234	0.000989370949306806	0.00191143775240226
Arachidonic acid metabolism	0.000558936465944629	0.000713677912656709	-0.00015474144671208	-0.000186576196508368	-0.000122906696915792	6.28255733934187e-07	4.46061571093273e-05
Lysosome	0.000649351187185039	0.000558036050948933	9.13151362361055e-05	3.21767772937356e-05	0.000150453495178475	0.00805503431736279	0.0112691120499066
Zeatin biosynthesis	0.000669870631244534	0.000505556603477802	0.000164314027766732	0.000110154898347763	0.000218473157185702	0.00017468888716592	0.000576879580873503
Insulin signaling pathway	0.000726644659912522	0.000446591674579655	0.000280052985332867	0.00014733315198173	0.000412772818684004	0.00152925348080954	0.00266198339201319
MAPK signaling pathway - yeast	0.00056908528153377	0.000558169952314141	1.09153292196289e-05	5.10802651894175e-07	2.13198557873636e-05	0.0410542712995964	0.0518619841999912
Xylene degradation	0.000555054340889648	0.000563065234628375	-8.01089373872726e-06	-3.25361854654724e-05	1.65143979880179e-05	0.473238328692976	0.503369608047959
Glutamatergic synapse	0.00045696812718754	0.000614483303377416	-0.000157515176189875	-0.000203652282689918	-0.000111378069689832	7.15821029178655e-05	0.000355191586830051
N-Glycan biosynthesis	0.000666466124639774	0.00039553121070817	0.000270934913931604	0.00019512225600755	0.000346747571855658	5.25198704663786e-05	0.000308265199279787
GABAergic synapse	0.000467269312804264	0.000549621174463907	-8.23518616596431e-05	-0.000112011910320354	-5.26918129989318e-05	0.00029902413503287	0.000816565907205145
Dioxin degradation	0.000508441310185117	0.000511108116169909	-2.66680598479173e-06	-2.20982120397503e-05	1.67646000701669e-05	0.760610354365565	0.768730749607902
Huntingtons disease	0.000489636081035716	0.000489601084534472	3.49965012439281e-08	-2.35085069210455e-05	2.35784999235334e-05	0.997300165476146	0.997300165476146
Retinol metabolism	0.000473732114514299	0.000513490683318373	-3.97585688040746e-05	-5.73384086247337e-05	-2.21787289834155e-05	0.000963030665700632	0.00188621178661365
Ribosome biogenesis in eukaryotes	0.000598382951850614	0.000373849981464721	0.000224532970385893	0.000159820013998568	0.000289245926773219	6.63408654880342e-05	0.000355191586830051
Tetracycline biosynthesis	0.00047638169017401	0.000464225852945556	1.21558372284543e-05	-1.23390241514703e-06	2.55455768720557e-05	0.0692390042666614	0.0840336632979993
Fluorobenzoate degradation	0.000380198500340861	0.000541378598003995	-0.000161180097663134	-0.000227128196866818	-9.52319984594502e-05	0.000664298323976786	0.00144015819854509
Biosynthesis of 12-, 14- and 16-membered macrolides	0.000538886662176544	0.00031549829442793	0.000223388367748614	0.000115150439603226	0.000331626295894002	0.00170122429038744	0.00292816786951535
Pathways in cancer	0.000362850567461008	0.000418245753768869	-5.5395186307861e-05	-8.71982975019731e-05	-2.3592075113749e-05	0.00433436751665893	0.0064787388143744
Glycosaminoglycan degradation	0.000447058859256102	0.000338422319557929	0.000108636539698172	2.78244657910164e-05	0.000189448613605328	0.0154514805158425	0.0205057031144826
Primary immunodeficiency	0.000422073050126363	0.000343348033525563	7.87250166007998e-05	2.63647099827228e-05	0.000131085323218877	0.0090589690388679	0.0126115059168553
Caffeine metabolism	0.000253312861513537	0.000444139389548793	-0.000190826528035255	-0.000242579012068194	-0.000139074044002317	4.10280181020261e-05	0.000300032330422687
Biosynthesis of type II polyketide products	0.000270259827443092	0.000425555089873096	-0.000155295262430004	-0.00020129069526222	-0.000109299829597787	7.12475252527945e-05	0.000355191586830051
Type I diabetes mellitus	0.000390898736637944	0.000298891864432738	9.20068722052054e-05	7.26450371897898e-05	0.000111368707220621	2.84454129024339e-06	6.73208105357602e-05
Stilbenoid, diarylheptanoid and gingerol biosynthesis	0.000325082238336401	0.000316041984143722	9.04025419267909e-06	-6.52852379147215e-06	2.46090321768303e-05	0.216309184809932	0.244748240980162
Isoquinoline alkaloid biosynthesis	0.000268521991710679	0.000308425690698343	-3.9903698987664e-05	-5.82587965595917e-05	-2.15486014157363e-05	0.00127894585995373	0.00232833733478756
RIG-I-like receptor signaling pathway	0.000264232277683812	0.00030910717255619	-4.48748948723775e-05	-5.60117425730047e-05	-3.37380471717502e-05	1.25818343363744e-05	0.000170154331025254
Biosynthesis of vancomycin group antibiotics	0.000302209464746364	0.000227609594294481	7.45998704518829e-05	5.67728199142734e-05	9.24269209894923e-05	4.33360237676925e-06	8.20495383334978e-05
African trypanosomiasis	0.00042616945454193	7.79601692694206e-05	0.00034820928527251	0.00027000217512943	0.00042641639541559	6.48152997486298e-06	0.000108279677227123
Protein processing in endoplasmic reticulum	0.000299843064524662	0.000211954772731315	8.78882917933466e-05	5.33663346845022e-05	0.000122410248902191	0.000433769177412281	0.001061986606768
Glycosphingolipid biosynthesis - globo series	0.000305504929109451	0.000202485476836183	0.000103019452273268	3.79600674141158e-05	0.000168078837132421	0.0071453826935041	0.0101464434247758
Non-homologous end-joining	0.000275854341872419	0.000192509095050196	8.3345246822223e-05	2.80748066210083e-05	0.000138615687023438	0.00690826619389229	0.00990882625790611
Parkinsons disease	0.000195663157847923	0.000247559123570403	-5.18959657224807e-05	-7.53703367643791e-05	-2.84215946805824e-05	0.00117490375341289	0.00216670562317702
Bladder cancer	0.00019474817040689	0.000254637432207914	-5.98892618010245e-05	-7.0296306855604e-05	-4.9482216746445e-05	9.77137993510481e-08	9.25023967189922e-06
Amoebiasis	0.000213447458532691	0.000229420649536398	-1.59731910037071e-05	-2.10051000470783e-05	-1.09412819603359e-05	3.40975932738606e-05	0.000289277271327808
Renal cell carcinoma	0.000212266153074641	0.000200608050770442	1.16581023041986e-05	-9.89952143488287e-07	2.43061567518855e-05	0.0659752609544032	0.0807628194441832
Amyotrophic lateral sclerosis (ALS)	0.00021795174810469	0.000191380196323121	2.65715517815694e-05	1.8179568418834e-05	3.49635351443048e-05	6.95935228443048e-05	0.000355191586830051
DDT degradation	0.000172978029727057	0.00023284356595558	-5.98655362285236e-05	-8.24254645475088e-05	-3.73056079095384e-05	0.000371557577365483	0.000942163856891046
Protein digestion and absorption	0.000225573838986826	0.000110086276641896	0.00011548756234493	8.14282416420674e-05	0.000149546883047793	2.9211016515969e-05	0.00026761060292049
Carbohydrate digestion and absorption	0.000374870241917747	3.10187796751501e-05	0.000343851462242597	0.000177551288921408	0.000510151635563787	0.00175795996202079	0.0029836652746843
Butirosin and neomycin biosynthesis	0.000231959293099457	0.000146980322204342	8.49789708951148e-05	4.89452974138017e-05	0.000121012644376428	0.000819934510050537	0.00168740145546632
Primary bile acid biosynthesis	0.000224219787129061	0.000149438022078358	7.47817650507026e-05	5.28172753478191e-05	9.67462547535861e-05	5.31866012841886e-05	0.000308265199279787
Chagas disease (American trypanosomiasis)	0.000254607321887932	6.99041333444066e-05	0.000184703188543526	0.000142257783994187	0.000227148593092865	1.31561107033082e-06	5.33762205677075e-05
Apoptosis	0.000166270652981942	0.000182477476207074	-1.62068232251316e-05	-4.14252072338766e-05	9.0115607836134e-06	0.174908136190397	0.201108950113655
NOD-like receptor signaling pathway	0.00028715334629532	7.92571370232046e-05	0.000207896209272115	0.000107237229402872	0.000308555189141358	0.00177677930476724	0.0029858303109698
Viral carcinogenesis	0.00019029963971051	0.000147726073172418	4.25735665380919e-05	2.45025902162318e-05	6.06445428599519e-05	0.000768561073198408	0.00160428196590882
Type II diabetes mellitus	0.000176885521929024	0.000137123412052156	3.97621098768678e-05	2.15626173927751e-05	5.79616023609604e-05	0.00126769712753541	0.00232274828529069
Ether lipid metabolism	0.000180226303733672	0.00012778052503964	5.24457786940319e-05	2.98222187487706e-05	7.50693386392931e-05	0.000909055865045	0.00182066951933902
Mineral absorption	0.000191072300426213	9.96239194136736e-05	9.14483810125395e-05	6.25809387172132e-05	0.000120315823307866	0.000111160793759096	0.000450995220394047
Sesquiterpenoid and triterpenoid biosynthesis	0.000140618036745693	0.000129425035101794	1.1193001643899e-05	-5.04228537221655e-06	2.74282886600145e-05	0.147586072837914	0.173918857618123
Morphine addiction	0.000109878523068265	0.000161555094005624	-5.16765709373593e-05	-7.06292602295938e-05	-3.27238816451248e-05	0.000343092819093894	0.000890873515667605
Cardiac muscle contraction	0.000114298768711035	0.000145281612153337	-3.09828434423026e-05	-5.04637534240479e-05	-1.15019334605573e-05	0.00704046930804279	0.0100477049421314
Secondary bile acid biosynthesis	0.000186701830860888	7.53274310396369e-05	0.000111374399821251	7.95725573134684e-05	0.000143176242329034	4.75403340458483e-05	0.000300032330422687
Proximal tubule bicarbonate reclamation	0.000121044538713489	0.000125963407588034	-4.91886887454463e-06	-9.63411106870032e-06	-2.03626680388933e-07	0.0428260983928772	0.0533447892262155
Retrograde endocannabinoid signaling	0.000120962341789218	9.42841119770604e-05	2.66782298121574e-05	1.32428155480685e-05	4.01136440762464e-05	0.00188152521724158	0.00312487229062344
Glycosylphosphatidylinositol(GPI)-anchor biosynthesis	0.000121416195566603	4.81710051718118e-05	7.32451903947911e-05	-3.9191254290325e-05	0.000185681635079907	0.167407709837757	0.193267437373671
Small cell lung cancer	7.72031084666498e-05	0.000142545084969002	-6.53419765023525e-05	-8.1454443572885e-05	-4.92295094318201e-05	1.675779913035e-05	0.000205541560929504
Steroid biosynthesis	8.6737362913159e-05	0.000107415018296183	-2.06776553830237e-05	-3.39260152245612e-05	-7.42929554148625e-06	0.00764404229722546	0.0107963219197305
D-Arginine and D-ornithine metabolism	8.33473760068665e-05	0.000108476240044349	-2.5128864037482e-05	-3.45548587285251e-05	-1.5702869346439e-05	0.000345056643392382	0.000890873515667605
Renin-angiotensin system	0.000180878202742818	1.49250220339575e-05	0.00016595318070886	9.73363367663311e-05	0.000234570024651389	0.000708969413329903	0.00151388957432851
Biosynthesis of type II polyketide backbone	7.35058060881327e-05	0.000102757789623893	-2.92519835357608e-05	-4.00974147436889e-05	-1.84065523278328e-05	0.000336632664530152	0.00088539670976553
Vibrio cholerae infection	0.000105109432548857	5.24074098982126e-05	5.27020226506441e-05	1.90720068313112e-05	8.6332038469977e-05	0.00580270164440762	0.00849467663408126
Influenza A	6.21813796170655e-05	0.000101932099244813	-3.97507196277475e-05	-5.19381093529213e-05	-2.75633299025737e-05	9.86219566640322e-05	0.000428011938205863
alpha-Linolenic acid metabolism	8.97578201454208e-05	6.52531236273782e-05	2.45046965180426e-05	1.02630876402034e-05	3.87463053958818e-05	0.00396041787112231	0.0059827589116954
Fc gamma R-mediated phagocytosis	5.74280524714796e-05	0.000101469318695943	-4.40412662244634e-05	-5.61628536432493e-05	-3.19196788056774e-05	4.71203328491748e-05	0.000300032330422687
Proteasome	0.000120629900063763	3.67826414891325e-05	8.38472585746301e-05	5.13903450374701e-05	0.00011630417211179	0.000474215005789606	0.00115108599695939
Serotonergic synapse	6.10716918856316e-05	9.33654709080938e-05	-3.22937790224622e-05	-4.54674592493845e-05	-1.912009879554e-05	0.000571079242532833	0.00128719448316924
GnRH signaling pathway	5.61316045670074e-05	0.00010126161950445	-4.51300149374421e-05	-5.75157792632874e-05	-3.27442506115969e-05	4.61396455160543e-05	0.000300032330422687
Endocytosis	5.61285550388003e-05	0.000101261446984923	-4.51328919461226e-05	-5.75201387545797e-05	-3.27456451376654e-05	4.61590247773362e-05	0.000300032330422687
Glycosphingolipid biosynthesis - ganglio series	0.000122870437198307	3.6785810665045e-05	8.60846265332625e-05	4.35178937915399e-05	0.000128651359274985	0.00197182534853592	0.0032369849652266
p53 signaling pathway	5.38027149914842e-05	9.69152399156371e-05	-4.31125249241529e-05	-5.57922691648592e-05	-3.04327806834465e-05	7.16372988110118e-05	0.000355191586830051
Toxoplasmosis	5.35104632597129e-05	9.670089896161e-05	-4.3190435701897e-05	-5.51759741391497e-05	-3.12048972646444e-05	4.65893558657382e-05	0.000300032330422687
Herpes simplex infection	5.29758129990171e-05	9.65655903468987e-05	-4.35897773478816e-05	-5.56351008585285e-05	-3.15444538372347e-05	4.50771443471791e-05	0.000300032330422687
Prostate cancer	7.13910116126096e-05	7.33157048429743e-05	-1.92469323036466e-06	-1.07512058845162e-05	6.90181942378683e-06	0.632507870550154	0.646159119554834
Viral myocarditis	5.24902781160846e-05	9.65575471496198e-05	-4.40672690335352e-05	-5.6241471989512e-05	-3.18930660775584e-05	4.52537158236667e-05	0.000300032330422687
Colorectal cancer	5.24896744706321e-05	9.65573103863802e-05	-4.40676359157481e-05	-5.62413218281306e-05	-3.18939500033656e-05	4.52329955361981e-05	0.000300032330422687
Progesterone-mediated oocyte maturation	7.12225871142799e-05	7.32983452040591e-05	-2.07575808977929e-06	-1.08772524325036e-05	6.72573625294505e-06	0.605493331059212	0.625309476439332
Antigen processing and presentation	7.12225871142799e-05	7.32983452040591e-05	-2.07575808977929e-06	-1.08772524325036e-05	6.72573625294505e-06	0.605493331059212	0.625309476439332
Bile secretion	8.37197451341964e-05	5.58861627501174e-05	2.7833582384079e-05	1.6934682185688e-05	3.873248258247e-05	0.000187226929192611	0.000594132316681414
Glycosaminoglycan biosynthesis - chondroitin sulfate	9.85400884460788e-05	4.54575943330397e-05	5.3082494113039e-05	3.49952291222522e-05	7.11697591038259e-05	0.000186920248708286	0.000594132316681414
Alcoholism	5.36526103710627e-05	6.21686369301503e-05	-8.51602655908761e-06	-1.86241183564709e-05	1.59206523829565e-06	0.0869447085323596	0.104628378064365
Shigellosis	6.39517020992715e-05	3.79451899717878e-05	2.60065121274837e-05	7.32376015769504e-06	4.46892640972724e-05	0.0105887008656319	0.0145890526928048
Monoterpenoid biosynthesis	6.59027521352815e-05	5.05567803508886e-05	1.53459717843929e-05	4.01402803142165e-06	2.66779155373641e-05	0.0137380062043013	0.0184037441604791
Systemic lupus erythematosus	3.54889910042587e-05	6.4798043274972e-05	-2.93090522707133e-05	-3.69522175108975e-05	-2.16658870305291e-05	2.48360872459501e-05	0.000251908884923208
Fatty acid elongation	3.99205793855086e-05	5.99699400552092e-05	-2.00493606697006e-05	-2.33817130713253e-05	-1.6717008268076e-05	4.31978596943998e-08	6.13409607660477e-06
Dopaminergic synapse	4.28459220143881e-05	5.18272000481646e-05	-8.98127803377657e-06	-1.81937050730833e-05	2.31149005530132e-07	0.0545803706580942	0.0673948924647772
Amphetamine addiction	4.0832392763518e-05	5.15700421207115e-05	-1.07376493571935e-05	-2.03170592853836e-05	-1.15823942900332e-06	0.0328580442934358	0.0420346152222332
Cocaine addiction	4.08145830102617e-05	5.15696113918775e-05	-1.07550283816158e-05	-2.0324753476921e-05	-1.18530328631062e-06	0.0325253667260387	0.0417973038470362
Basal transcription factors	8.43792812016976e-05	5.53015073057719e-06	7.88491304711205e-05	4.93179657549005e-05	0.00010838029518734	0.000394305673767605	0.000990998330530972
Indole alkaloid biosynthesis	3.21397054476264e-05	4.52479062984558e-05	-1.31082008508293e-05	-1.95711650791037e-05	-6.64523662255503e-06	0.00195128017702687	0.00322188122253274
Glycosphingolipid biosynthesis - lacto and neolacto series	4.50211057609558e-05	2.61579238618498e-05	1.8863181899106e-05	1.34320009597047e-05	2.42943628385073e-05	3.44516433785356e-06	7.41005151580035e-05
Hematopoietic cell lineage	5.6702052985269e-05	7.28138502715477e-06	4.94206679581142e-05	3.27149614257339e-05	6.61263744904946e-05	0.000186872715987668	0.000594132316681414
VEGF signaling pathway	2.07760574229436e-05	4.17658982442019e-05	-2.09898408212583e-05	-2.51864488323683e-05	-1.67932328101482e-05	1.21909614526352e-06	5.33762205677075e-05
NF-kappa B signaling pathway	1.97793750358738e-05	4.17072260727434e-05	-2.19278510368696e-05	-2.64576570073623e-05	-1.73980450663768e-05	2.01810486577318e-06	5.58425765388193e-05
Leishmaniasis	1.97793750358738e-05	4.17072260727434e-05	-2.19278510368696e-05	-2.64576570073623e-05	-1.73980450663768e-05	2.01810486577318e-06	5.58425765388193e-05
Complement and coagulation cascades	2.07869476007588e-05	3.23172876679771e-05	-1.15303400672182e-05	-1.63074583869026e-05	-6.75322174753389e-06	0.000698179006523363	0.00150214271100481
Prion diseases	3.07219740902749e-05	1.66667481103213e-05	1.40552259799535e-05	1.16363906533069e-05	1.64740613066002e-05	6.7099297899805e-09	1.90562006035446e-06
Betalain biosynthesis	1.91492672011094e-05	2.47590692397854e-05	-5.60980203867606e-06	-8.65257344412092e-06	-2.56703063323121e-06	0.00325516944832791	0.0050242832789409
Clavulanic acid biosynthesis	1.31643321897223e-05	2.33763651154751e-05	-1.02120329257528e-05	-1.28540081051345e-05	-7.5700577463711e-06	1.80934472649211e-05	0.000205541560929504
Isoflavonoid biosynthesis	1.92348509079103e-05	3.71447389441197e-06	1.55203770134984e-05	1.19192114976522e-05	1.91215425293445e-05	5.90396576000218e-06	0.000104795392240039
Pancreatic secretion	2.01138030275303e-05	7.30652523839094e-06	1.28072777891394e-05	8.89738134733669e-06	1.6717174230942e-05	6.77890140942961e-05	0.000355191586830051
Pathogenic Escherichia coli infection	1.18526874466721e-05	8.52610379765274e-06	3.32658364901938e-06	-5.012806803154e-06	1.16659741011928e-05	0.404861296582993	0.433889087658755
Hypertrophic cardiomyopathy (HCM)	2.02782421804884e-05	3.8309355782972e-06	1.64473066021912e-05	1.22025086253887e-05	2.06921045789937e-05	1.79234763911913e-05	0.000205541560929504
Flavonoid biosynthesis	2.23269103167051e-05	1.58263742216528e-06	2.07442728945399e-05	1.41292518513233e-05	2.73592939377564e-05	0.000144051298388921	0.000526064792368492
Vasopressin-regulated water reabsorption	9.58397739637512e-06	1.16207672114265e-05	-2.03678981505138e-06	-3.65919579598993e-06	-4.14383834112823e-07	0.020712603137563	0.0271077386685156
Synaptic vesicle cycle	9.58397739637512e-06	1.16207672114265e-05	-2.03678981505138e-06	-3.65919579598993e-06	-4.14383834112823e-07	0.020712603137563	0.0271077386685156
Fanconi anemia pathway	1.91408844721695e-05	4.89964598013299e-06	1.42412384920365e-05	6.76724251087899e-06	2.17152344731939e-05	0.00255492321804451	0.00400882980068862
Melanogenesis	7.40271912773029e-06	1.04543360254868e-05	-3.05161689775649e-06	-4.60313077318927e-06	-1.50010302232372e-06	0.00228802595965491	0.00367118289571748
Flavone and flavonol biosynthesis	1.35832468699517e-05	4.93488081055017e-06	8.64836605940151e-06	4.44780608338181e-06	1.28489260354212e-05	0.00181026767839799	0.00302421188626488
Endocrine and other factor-regulated calcium reabsorption	1.35698469336919e-05	3.03921225326633e-06	1.05306346804255e-05	7.30967600804371e-06	1.37515933528073e-05	9.07764892090487e-05	0.000415276597315105
Spliceosome	1.56777657455323e-05	8.1344375045139e-07	1.48643219950809e-05	8.85483109102254e-06	2.08738128991392e-05	0.000625982438127673	0.00138889853459577
Gastric acid secretion	1.2300264949032e-05	2.48913703508477e-06	9.81112791394726e-06	6.43318078004767e-06	1.31890750478469e-05	0.000212535293446921	0.000614878749822136
Salivary secretion	1.2300264949032e-05	2.48913703508477e-06	9.81112791394726e-06	6.43318078004767e-06	1.31890750478469e-05	0.000212535293446921	0.000614878749822136
Aldosterone-regulated sodium reabsorption	1.22972154159338e-05	2.48896451524644e-06	9.8082509006874e-06	6.43179104378869e-06	1.31847107575861e-05	0.000212322110199382	0.000614878749822136
Focal adhesion	7.88166116502334e-06	4.69581453880761e-06	3.18584662621573e-06	1.76605224081744e-06	4.60564101161402e-06	0.00108581424564408	0.0020696056762612
ECM-receptor interaction	7.86629731285666e-06	4.69531946679455e-06	3.17097784606212e-06	1.74759121450312e-06	4.59436447762111e-06	0.00113220939059452	0.00211014512709477
mRNA surveillance pathway	1.12558152370842e-05	1.12067181159038e-06	1.01351434254938e-05	3.78918867226624e-06	1.64810981787213e-05	0.00686902323253807	0.00990255125909042
Cholinergic synapse	8.66203446104717e-06	9.6406973273763e-07	7.69796472830954e-06	5.05510651135775e-06	1.03408229452613e-05	0.000207706371525125	0.000614878749822136
Neuroactive ligand-receptor interaction	4.18560527433275e-06	4.43388615678025e-06	-2.48280882447502e-07	-1.38095217664332e-06	8.8439041174832e-07	0.626301663541659	0.642128781392892
Calcium signaling pathway	3.82206845464349e-06	8.30938549003472e-07	2.99112990564002e-06	1.46049632127448e-06	4.52176349000556e-06	0.00209708349323611	0.00340326692616603
Notch signaling pathway	2.1056068422234e-06	1.79091117084251e-06	3.14695671380886e-07	-1.39188425859959e-07	7.68579768621731e-07	0.153580058517624	0.178757117291005
Chronic myeloid leukemia	2.1056068422234e-06	1.79091117084251e-06	3.14695671380886e-07	-1.39188425859959e-07	7.68579768621731e-07	0.153580058517624	0.178757117291005
Wnt signaling pathway	2.1056068422234e-06	1.79091117084251e-06	3.14695671380886e-07	-1.39188425859959e-07	7.68579768621731e-07	0.153580058517624	0.178757117291005
Photosynthesis - antenna proteins	1.3441697671571e-06	1.44214478382123e-07	1.19995528877498e-06	-7.95868837638764e-07	3.19577941518873e-06	0.198241935844165	0.225610419130843
Transcriptional misregulation in cancer	1.04361412276168e-06	4.40305022068335e-07	6.03309100693349e-07	2.67708607870209e-07	9.38909593516489e-07	0.00206155123432538	0.00336483075027821
Various types of N-glycan biosynthesis	1.33062524828587e-06	4.51852086995873e-08	1.28544003958628e-06	-1.5361254400535e-06	4.10700551922607e-06	0.317100872934211	0.35178378091139
Fat digestion and absorption	4.85872293976436e-07	1.92024615780052e-07	2.93847678196384e-07	1.62002660092602e-07	4.25692696300167e-07	0.000415844243346516	0.00102695447922096
Epstein-Barr virus infection	6.41911999351598e-07	1.4024203121624e-08	6.27887796229974e-07	-7.99128987102319e-07	2.05490457956227e-06	0.332756123894099	0.363472073792016
Measles	3.76004222025686e-07	6.73738284190431e-09	3.69266839183782e-07	1.78746769953027e-07	5.59786908414537e-07	0.0025325802163867	0.00399584878585457
Hepatitis C	3.76004222025686e-07	6.73738284190431e-09	3.69266839183782e-07	1.78746769953027e-07	5.59786908414537e-07	0.0025325802163867	0.00399584878585457
Regulation of actin cytoskeleton	1.2019144242271e-07	2.86182479542685e-08	9.15731944684417e-08	1.75898822667377e-08	1.65556506670146e-07	0.0216105645945649	0.0280246591089335
Dilated cardiomyopathy	9.788347288188e-08	2.76212266484603e-08	7.02622462334197e-08	2.10269324514942e-08	1.19497560015345e-07	0.0106849400003641	0.0145890526928048
Arrhythmogenic right ventricular cardiomyopathy (ARVC)	9.788347288188e-08	2.76212266484603e-08	7.02622462334197e-08	2.10269324514942e-08	1.19497560015345e-07	0.0106849400003641	0.0145890526928048
Cell adhesion molecules (CAMs)	9.72795327628991e-08	2.73843478340934e-08	6.98951849288057e-08	2.0668357058589e-08	1.19122012799022e-07	0.0109505178392691	0.0148801295040786
HTLV-I infection	1.93860266950994e-07	2.78219466499044e-09	1.91078072286004e-07	-2.37398465319885e-07	6.19554609891893e-07	0.32670298490048	0.361025866582632
Phagosome	1.42148130868807e-07	2.32510761216284e-09	1.39823023256644e-07	-1.7723620516337e-07	4.56882251676658e-07	0.331730540239243	0.363472073792016
Cytokine-cytokine receptor interaction	1.01754611265582e-07	5.7026925017251e-09	9.60519187638565e-08	-8.69524971494172e-09	2.00799087242655e-07	0.0668682506858948	0.0815046489046958
mTOR signaling pathway	1.03533581851999e-07	1.49326570178758e-09	1.02040316150211e-07	-1.30748938705877e-07	3.34829571006299e-07	0.334459374873065	0.363932806375289
Cell cycle	9.84855534815418e-08	1.4978048893709e-09	9.69877485921709e-08	-1.25060146371068e-07	3.1903564355541e-07	0.336059599112102	0.364278344075714
Pancreatic cancer	5.20521201720828e-08	8.38350643098603e-10	5.12137695289841e-08	-7.18729606225631e-08	1.74300499680531e-07	0.357986887869557	0.385107106647554
Phototransduction - fly	3.65344753901544e-09	4.09396670412273e-10	3.24405086860317e-09	6.3860004889181e-10	5.84950168831452e-09	0.0210174000559742	0.0273804661279664
Tight junction	6.03940118980815e-10	2.36878814366821e-10	3.67061304613994e-10	-1.0979257847631e-09	1.83204839399109e-09	0.585195493457493	0.608774799054681
Leukocyte transendothelial migration	6.03940118980815e-10	2.36878814366821e-10	3.67061304613994e-10	-1.0979257847631e-09	1.83204839399109e-09	0.585195493457493	0.608774799054681
Adherens junction	6.03940118980815e-10	2.36878814366821e-10	3.67061304613994e-10	-1.0979257847631e-09	1.83204839399109e-09	0.585195493457493	0.608774799054681
Oocyte meiosis	1.78094194677307e-08	4.3071105474635e-10	1.73787084129843e-08	-1.78572470995022e-08	5.26146639254709e-08	0.281767515555506	0.313811664383387
Vascular smooth muscle contraction	1.78094194677307e-08	4.3071105474635e-10	1.73787084129843e-08	-1.78572470995022e-08	5.26146639254709e-08	0.281767515555506	0.313811664383387
Long-term potentiation	1.78094194677307e-08	4.3071105474635e-10	1.73787084129843e-08	-1.78572470995022e-08	5.26146639254709e-08	0.281767515555506	0.313811664383387
Cytosolic DNA-sensing pathway	1.0129758827087e-08	1.20999775796704e-10	1.00087590512903e-08	-1.39446378293447e-08	3.39621559319253e-08	0.356063422870953	0.384494342567873
Phototransduction	3.04950742003462e-09	1.72517856045451e-10	2.87698956398917e-09	1.46746137407168e-10	5.60723299057117e-09	0.0414530648359085	0.0518619841999912
Olfactory transduction	3.04950742003462e-09	1.72517856045451e-10	2.87698956398917e-09	1.46746137407168e-10	5.60723299057117e-09	0.0414530648359085	0.0518619841999912
Glioma	3.04950742003462e-09	1.72517856045451e-10	2.87698956398917e-09	1.46746137407168e-10	5.60723299057117e-09	0.0414530648359085	0.0518619841999912
Neurotrophin signaling pathway	3.04950742003462e-09	1.72517856045451e-10	2.87698956398917e-09	1.46746137407168e-10	5.60723299057117e-09	0.0414530648359085	0.0518619841999912
