# Supplementary material for: Effects of a High-Fat Diet on Intestinal and Gonadal Metabolism in Female and Male Sea Cucumber Apostichopus japonicus
Source: Biology (Basel). 2023 Jan 29;12(2):212. doi: 10.3390/biology12020212 (PMC9953091; doi:10.3390/biology12020212)
Supplement: Supplementary file 1 [file biology-12-00212-s001.zip › 16s rDNA SEQ/4.Tax4Fun/pathway_diff_L3/CF_vs_HF.wilcox.diff.xls]

Level_3	CF	HF	fold(HF/CF)	p-value	q-value
ABC transporters	0.12578526	0.1472226	1.17042812	0.000155400155400155	0.000261145823276
Two-component system	0.06023247	0.06453741	1.07147208	0.00186480186480186	0.00268834380509507
Purine metabolism	0.0358306	0.03421285	0.95484995	0.00466200466200466	0.00636542944235252
Aminoacyl-tRNA biosynthesis	0.02952494	0.02393636	0.81071684	0.000155400155400155	0.000261145823276
Glycine, serine and threonine metabolism	0.02233455	0.03106378	1.39083937	0.000155400155400155	0.000261145823276
Porphyrin and chlorophyll metabolism	0.02063869	0.02505771	1.21411363	0.000155400155400155	0.000261145823276
Arginine and proline metabolism	0.02054533	0.02437355	1.1863304	0.000155400155400155	0.000261145823276
Pyrimidine metabolism	0.02317611	0.02002093	0.86386055	0.000155400155400155	0.000261145823276
Nitrogen metabolism	0.01730815	0.02093163	1.20935135	0.000155400155400155	0.000261145823276
Oxidative phosphorylation	0.01591781	0.01566819	0.98431822	0.959129759129759	0.979830401413135
Ribosome	0.01768309	0.01388722	0.78533856	0.000155400155400155	0.000261145823276
Glyoxylate and dicarboxylate metabolism	0.01322933	0.01735889	1.31215228	0.000155400155400155	0.000261145823276
Amino sugar and nucleotide sugar metabolism	0.01606331	0.01223646	0.76176412	0.000155400155400155	0.000261145823276
Methane metabolism	0.01271333	0.0148518	1.16820654	0.000155400155400155	0.000261145823276
Peptidoglycan biosynthesis	0.01519756	0.01112987	0.73234552	0.000155400155400155	0.000261145823276
Pyruvate metabolism	0.01299488	0.01314608	1.01163571	0.00186480186480186	0.00268834380509507
Cell cycle - Caulobacter	0.01282765	0.0119942	0.93502687	0.00108780108780109	0.00167899733117125
RNA degradation	0.01284444	0.01192316	0.92827391	0.000155400155400155	0.000261145823276
Fructose and mannose metabolism	0.01296847	0.01190892	0.91829806	0.00466200466200466	0.00636542944235252
Bacterial secretion system	0.01225576	0.01134069	0.92533507	0.234498834498834	0.264276464276464
Cysteine and methionine metabolism	0.01091849	0.01069661	0.97967848	0.0498834498834499	0.0595247889365537
Alanine, aspartate and glutamate metabolism	0.01037888	0.00990716	0.9545507	0.0104118104118104	0.0130838679511246
Pentose phosphate pathway	0.00996011	0.01018574	1.02265419	0.00466200466200466	0.00636542944235252
Flagellar assembly	0.008929	0.01017764	1.13984114	0.082983682983683	0.097385809782504
Starch and sucrose metabolism	0.01247657	0.00730363	0.58538795	0.000155400155400155	0.000261145823276
Glutathione metabolism	0.00928816	0.01019075	1.09717572	0.000155400155400155	0.000261145823276
Homologous recombination	0.01130263	0.00802281	0.7098182	0.000155400155400155	0.000261145823276
Butanoate metabolism	0.00896058	0.01016061	1.13392264	0.000155400155400155	0.000261145823276
Phenylalanine, tyrosine and tryptophan biosynthesis	0.00988959	0.00878662	0.88847166	0.00466200466200466	0.00636542944235252
Histidine metabolism	0.00881145	0.00955328	1.08418915	0.000155400155400155	0.000261145823276
Glycolysis / Gluconeogenesis	0.0102023	0.00828063	0.81164337	0.000155400155400155	0.000261145823276
Carbon fixation pathways in prokaryotes	0.00873753	0.00942913	1.07915333	0.000155400155400155	0.000261145823276
Bacterial chemotaxis	0.00804057	0.00959164	1.19290589	0.000155400155400155	0.000261145823276
Glycerophospholipid metabolism	0.00952224	0.00835554	0.87747705	0.000155400155400155	0.000261145823276
Lysine biosynthesis	0.00937185	0.00830544	0.8862112	0.000155400155400155	0.000261145823276
Nucleotide excision repair	0.0097171	0.00725546	0.74666967	0.000155400155400155	0.000261145823276
Valine, leucine and isoleucine degradation	0.007431	0.00920831	1.23917539	0.000155400155400155	0.000261145823276
Phenylalanine metabolism	0.00709626	0.00955792	1.34689499	0.000155400155400155	0.000261145823276
Mismatch repair	0.00966729	0.00693676	0.71755014	0.000155400155400155	0.000261145823276
Fatty acid biosynthesis	0.00801067	0.00799007	0.99742832	0.878477078477078	0.903940182201051
Nicotinate and nicotinamide metabolism	0.00749734	0.00765601	1.02116362	0.000155400155400155	0.000261145823276
Terpenoid backbone biosynthesis	0.00810224	0.00676321	0.83473263	0.000155400155400155	0.000261145823276
Pentose and glucuronate interconversions	0.00646504	0.00766205	1.18515125	0.000155400155400155	0.000261145823276
Pantothenate and CoA biosynthesis	0.00678124	0.00633131	0.93365125	0.000155400155400155	0.000261145823276
Benzoate degradation	0.00582557	0.00719868	1.23570357	0.000155400155400155	0.000261145823276
Propanoate metabolism	0.00572663	0.00645617	1.12739461	0.000155400155400155	0.000261145823276
Tyrosine metabolism	0.00604855	0.00617984	1.02170514	0.0206682206682207	0.0255207594338029
Ubiquinone and other terpenoid-quinone biosynthesis	0.00589119	0.005797	0.9840121	0.573737373737374	0.610267468694435
Lipopolysaccharide biosynthesis	0.00528325	0.00627946	1.18855888	0.0104118104118104	0.0130838679511246
Citrate cycle (TCA cycle)	0.00589766	0.00583271	0.98898691	0.573737373737374	0.610267468694435
Thiamine metabolism	0.00577699	0.00563812	0.97596202	0.0104118104118104	0.0130838679511246
Base excision repair	0.00610048	0.00509731	0.83555925	0.000155400155400155	0.000261145823276
Valine, leucine and isoleucine biosynthesis	0.00527819	0.0057441	1.08827186	0.000155400155400155	0.000261145823276
Aminobenzoate degradation	0.00514875	0.00576386	1.11946754	0.000155400155400155	0.000261145823276
Protein export	0.00601237	0.004685	0.77922703	0.000155400155400155	0.000261145823276
DNA replication	0.00592546	0.00455422	0.76858571	0.000155400155400155	0.000261145823276
Galactose metabolism	0.00649	0.00418894	0.64544521	0.000155400155400155	0.000261145823276
Glycerolipid metabolism	0.00596225	0.0041597	0.69767371	0.000155400155400155	0.000261145823276
One carbon pool by folate	0.00499258	0.00493699	0.98886522	0.573737373737374	0.610267468694435
Lysine degradation	0.00489444	0.00481872	0.98452997	0.441802641802642	0.490124805749806
Folate biosynthesis	0.00524097	0.00408336	0.77912399	0.000155400155400155	0.000261145823276
Selenocompound metabolism	0.00480645	0.0044768	0.93141524	0.0104118104118104	0.0130838679511246
Phosphotransferase system (PTS)	0.00739575	0.00194154	0.26252137	0.000155400155400155	0.000261145823276
Sulfur metabolism	0.00424815	0.00448318	1.0553238	0.0104118104118104	0.0130838679511246
Carbon fixation in photosynthetic organisms	0.0042541	0.00383658	0.90185598	0.000155400155400155	0.000261145823276
Inositol phosphate metabolism	0.00356092	0.00436325	1.22531332	0.000155400155400155	0.000261145823276
Geraniol degradation	0.00346755	0.00434939	1.25431194	0.000155400155400155	0.000261145823276
Biotin metabolism	0.00433001	0.00340237	0.78576363	0.000155400155400155	0.000261145823276
Fatty acid metabolism	0.00352382	0.00418762	1.18837571	0.000155400155400155	0.000261145823276
Sulfur relay system	0.00402118	0.00328857	0.81781147	0.000155400155400155	0.000261145823276
Riboflavin metabolism	0.00355224	0.00345156	0.97165787	0.000155400155400155	0.000261145823276
Ascorbate and aldarate metabolism	0.00334928	0.00368779	1.10106817	0.000155400155400155	0.000261145823276
Vibrio cholerae pathogenic cycle	0.00315986	0.00353643	1.11917349	0.0281274281274281	0.0344318516732309
Tryptophan metabolism	0.00293255	0.00381138	1.2996804	0.000155400155400155	0.000261145823276
Chloroalkane and chloroalkene degradation	0.00315052	0.0035699	1.13311654	0.000155400155400155	0.000261145823276
Vitamin B6 metabolism	0.00307454	0.00319055	1.03773151	0.000155400155400155	0.000261145823276
Bisphenol degradation	0.00285218	0.00321277	1.12642924	0.000155400155400155	0.000261145823276
Taurine and hypotaurine metabolism	0.0025818	0.0034284	1.32791024	0.000155400155400155	0.000261145823276
Drug metabolism - other enzymes	0.00313099	0.00282113	0.90103389	0.0104118104118104	0.0130838679511246
Phosphonate and phosphinate metabolism	0.00230485	0.00307317	1.33335378	0.000155400155400155	0.000261145823276
Peroxisome	0.0023225	0.00272535	1.17345501	0.000155400155400155	0.000261145823276
D-Alanine metabolism	0.0029353	0.00209182	0.71264026	0.000155400155400155	0.000261145823276
Limonene and pinene degradation	0.00250119	0.00243335	0.97287731	0.194871794871795	0.223159636062862
Polycyclic aromatic hydrocarbon degradation	0.00255977	0.00234487	0.91604582	0.000155400155400155	0.000261145823276
Plant-pathogen interaction	0.00228342	0.00227048	0.99433243	0.720901320901321	0.755483303084779
Streptomycin biosynthesis	0.00230811	0.00222949	0.96593541	0.000621600621600622	0.000997370488895913
Photosynthesis	0.00242972	0.00199603	0.82150808	0.000155400155400155	0.000261145823276
Biosynthesis of unsaturated fatty acids	0.00209168	0.00221504	1.05897573	0.234498834498834	0.264276464276464
beta-Alanine metabolism	0.00189931	0.00240544	1.26648411	0.000155400155400155	0.000261145823276
Legionellosis	0.00227062	0.00194142	0.85502128	0.000155400155400155	0.000261145823276
Pertussis	0.00211715	0.00184874	0.87322131	0.104895104895105	0.122091023730368
Naphthalene degradation	0.00190453	0.00222566	1.16861512	0.000155400155400155	0.000261145823276
C5-Branched dibasic acid metabolism	0.0018477	0.00195262	1.05678298	0.000310800310800311	0.000507283265903956
RNA polymerase	0.00203606	0.00160354	0.7875693	0.000155400155400155	0.000261145823276
Biosynthesis of siderophore group nonribosomal peptides	0.00195572	0.00160908	0.82275677	0.00108780108780109	0.00167899733117125
Staphylococcus aureus infection	0.00352734	0.00037982	0.1076776	0.000155400155400155	0.000261145823276
Nonribosomal peptide structures	0.00237464	0.00116666	0.49129869	0.000155400155400155	0.000261145823276
Nitrotoluene degradation	0.00155186	0.00183164	1.18028701	0.000155400155400155	0.000261145823276
Linoleic acid metabolism	0.00157759	0.00174614	1.10684265	0.000155400155400155	0.000261145823276
Atrazine degradation	0.00139319	0.00193644	1.38993155	0.000155400155400155	0.000261145823276
Carotenoid biosynthesis	0.00150363	0.0018234	1.2126593	0.000155400155400155	0.000261145823276
PPAR signaling pathway	0.00153634	0.00174453	1.13551005	0.000155400155400155	0.000261145823276
Penicillin and cephalosporin biosynthesis	0.0014363	0.00174785	1.21691437	0.000155400155400155	0.000261145823276
Drug metabolism - cytochrome P450	0.00133408	0.00186307	1.39652047	0.000155400155400155	0.000261145823276
D-Glutamine and D-glutamate metabolism	0.00174759	0.00136673	0.78206502	0.000155400155400155	0.000261145823276
Cyanoamino acid metabolism	0.00152142	0.00153054	1.00599347	0.878477078477078	0.903940182201051
Tuberculosis	0.00160087	0.00123649	0.77238429	0.000155400155400155	0.000261145823276
Caprolactam degradation	0.00122527	0.00157446	1.28499011	0.000155400155400155	0.000261145823276
Other glycan degradation	0.00272463	0.00027499	0.10092605	0.000155400155400155	0.000261145823276
Styrene degradation	0.0011225	0.00163318	1.45494137	0.000155400155400155	0.000261145823276
Chlorocyclohexane and chlorobenzene degradation	0.00119341	0.00140479	1.17712208	0.000155400155400155	0.000261145823276
Meiosis - yeast	0.0011437	0.00142347	1.24461881	0.000155400155400155	0.000261145823276
Steroid hormone biosynthesis	0.00109991	0.0014583	1.32583618	0.000155400155400155	0.000261145823276
Sphingolipid metabolism	0.00130206	0.00131406	1.00921489	0.798445998445998	0.830617815233199
Lipoic acid metabolism	0.00140513	0.00113874	0.8104174	0.000155400155400155	0.000261145823276
Metabolism of xenobiotics by cytochrome P450	0.00110935	0.0014028	1.26452699	0.000155400155400155	0.000261145823276
Tropane, piperidine and pyridine alkaloid biosynthesis	0.00126872	0.00123267	0.97158659	0.382284382284382	0.429125551655196
Toluene degradation	0.00112053	0.00120851	1.07851071	0.234498834498834	0.264276464276464
Biosynthesis of ansamycins	0.00139175	0.00095019	0.68272643	0.000155400155400155	0.000261145823276
Salmonella infection	0.00114379	0.00112045	0.97959365	0.959129759129759	0.979830401413135
Ethylbenzene degradation	0.00110942	0.00086851	0.78285107	0.000155400155400155	0.000261145823276
RNA transport	0.00136778	0.00059784	0.43708854	0.000155400155400155	0.000261145823276
Epithelial cell signaling in Helicobacter pylori infection	0.00122412	0.00069069	0.56422974	0.000155400155400155	0.000261145823276
Chemical carcinogenesis	0.00079348	0.00110078	1.38728446	0.000155400155400155	0.000261145823276
Polyketide sugar unit biosynthesis	0.00102092	0.00088997	0.87173887	0.000621600621600622	0.000997370488895913
Alzheimers disease	0.0010229	0.00086483	0.84546821	0.00699300699300699	0.00936799050006597
Synthesis and degradation of ketone bodies	0.00078848	0.00092371	1.17151595	0.000155400155400155	0.000261145823276
Novobiocin biosynthesis	0.00080658	0.00084822	1.05162427	0.000155400155400155	0.000261145823276
Adipocytokine signaling pathway	0.00073016	0.00091397	1.25172688	0.000155400155400155	0.000261145823276
Bacterial invasion of epithelial cells	0.00151938	0.00020657	0.1359585	0.000155400155400155	0.000261145823276
Phosphatidylinositol signaling system	0.00076806	0.00068604	0.89321284	0.000155400155400155	0.000261145823276
Steroid degradation	0.0007081	0.00067932	0.95935834	0.798445998445998	0.830617815233199
Phenylpropanoid biosynthesis	0.00070569	0.0006845	0.96997974	0.0104118104118104	0.0130838679511246
beta-Lactam resistance	0.00085484	0.00054876	0.6419492	0.000155400155400155	0.000261145823276
Arachidonic acid metabolism	0.00055894	0.00071368	1.2768498	0.000155400155400155	0.000261145823276
Lysosome	0.00064935	0.00055804	0.85937481	0.0104118104118104	0.0130838679511246
Zeatin biosynthesis	0.00066987	0.00050556	0.75470782	0.000155400155400155	0.000261145823276
Insulin signaling pathway	0.00072664	0.00044659	0.61459431	0.00186480186480186	0.00268834380509507
MAPK signaling pathway - yeast	0.00056909	0.00055817	0.98081952	0.0498834498834499	0.0595247889365537
Xylene degradation	0.00055505	0.00056307	1.01443263	0.720901320901321	0.755483303084779
Glutamatergic synapse	0.00045697	0.00061448	1.3446962	0.000155400155400155	0.000261145823276
N-Glycan biosynthesis	0.00066647	0.00039553	0.59347534	0.000155400155400155	0.000261145823276
GABAergic synapse	0.00046727	0.00054962	1.17624068	0.000155400155400155	0.000261145823276
Dioxin degradation	0.00050844	0.00051111	1.00524506	0.878477078477078	0.903940182201051
Huntingtons disease	0.00048964	0.0004896	0.99992853	0.441802641802642	0.490124805749806
Retinol metabolism	0.00047373	0.00051349	1.08392627	0.000155400155400155	0.000261145823276
Ribosome biogenesis in eukaryotes	0.00059838	0.00037385	0.6247671	0.000155400155400155	0.000261145823276
Tetracycline biosynthesis	0.00047638	0.00046423	0.97448299	0.234498834498834	0.264276464276464
Fluorobenzoate degradation	0.0003802	0.00054138	1.4239367	0.000155400155400155	0.000261145823276
Biosynthesis of 12-, 14- and 16-membered macrolides	0.00053889	0.0003155	0.58546317	0.000310800310800311	0.000507283265903956
Pathways in cancer	0.00036285	0.00041825	1.15266667	0.0104118104118104	0.0130838679511246
Glycosaminoglycan degradation	0.00044706	0.00033842	0.75699723	0.0104118104118104	0.0130838679511246
Primary immunodeficiency	0.00042207	0.00034335	0.81348012	0.0104118104118104	0.0130838679511246
Caffeine metabolism	0.00025331	0.00044414	1.75332349	0.000155400155400155	0.000261145823276
Biosynthesis of type II polyketide products	0.00027026	0.00042556	1.57461467	0.000155400155400155	0.000261145823276
Type I diabetes mellitus	0.0003909	0.00029889	0.76462735	0.000155400155400155	0.000261145823276
Stilbenoid, diarylheptanoid and gingerol biosynthesis	0.00032508	0.00031604	0.97219087	0.720901320901321	0.755483303084779
Isoquinoline alkaloid biosynthesis	0.00026852	0.00030843	1.14860496	0.00186480186480186	0.00268834380509507
RIG-I-like receptor signaling pathway	0.00026423	0.00030911	1.16983124	0.000155400155400155	0.000261145823276
Biosynthesis of vancomycin group antibiotics	0.00030221	0.00022761	0.75315177	0.000155400155400155	0.000261145823276
African trypanosomiasis	0.00042617	7.796e-05	0.18293233	0.000155400155400155	0.000261145823276
Protein processing in endoplasmic reticulum	0.00029984	0.00021195	0.70688569	0.000155400155400155	0.000261145823276
Glycosphingolipid biosynthesis - globo series	0.0003055	0.00020249	0.66278956	0.0104118104118104	0.0130838679511246
Non-homologous end-joining	0.00027585	0.00019251	0.69786502	0.00699300699300699	0.00936799050006597
Parkinsons disease	0.00019566	0.00024756	1.26523116	0.00699300699300699	0.00936799050006597
Bladder cancer	0.00019475	0.00025464	1.30752156	0.000155400155400155	0.000261145823276
Amoebiasis	0.00021345	0.00022942	1.0748343	0.000155400155400155	0.000261145823276
Renal cell carcinoma	0.00021227	0.00020061	0.9450779	0.00699300699300699	0.00936799050006597
Amyotrophic lateral sclerosis (ALS)	0.00021795	0.00019138	0.87808516	0.000155400155400155	0.000261145823276
DDT degradation	0.00017298	0.00023284	1.34608751	0.000155400155400155	0.000261145823276
Protein digestion and absorption	0.00022557	0.00011009	0.48802768	0.000155400155400155	0.000261145823276
Carbohydrate digestion and absorption	0.00037487	3.102e-05	0.08274538	0.000155400155400155	0.000261145823276
Butirosin and neomycin biosynthesis	0.00023196	0.00014698	0.63364705	0.000155400155400155	0.000261145823276
Primary bile acid biosynthesis	0.00022422	0.00014944	0.66648008	0.000155400155400155	0.000261145823276
Chagas disease (American trypanosomiasis)	0.00025461	6.99e-05	0.27455665	0.000155400155400155	0.000261145823276
Apoptosis	0.00016627	0.00018248	1.09747254	0.0649572649572649	0.0771877123341558
NOD-like receptor signaling pathway	0.00028715	7.926e-05	0.2760098	0.000155400155400155	0.000261145823276
Viral carcinogenesis	0.0001903	0.00014773	0.77628141	0.00186480186480186	0.00268834380509507
Type II diabetes mellitus	0.00017689	0.00013712	0.77520992	0.00186480186480186	0.00268834380509507
Ether lipid metabolism	0.00018023	0.00012778	0.70900042	0.00108780108780109	0.00167899733117125
Mineral absorption	0.00019107	9.962e-05	0.52139383	0.000155400155400155	0.000261145823276
Sesquiterpenoid and triterpenoid biosynthesis	0.00014062	0.00012943	0.92040138	0.645376845376845	0.683906806294866
Morphine addiction	0.00010988	0.00016156	1.47030638	0.000155400155400155	0.000261145823276
Cardiac muscle contraction	0.0001143	0.00014528	1.27106892	0.0104118104118104	0.0130838679511246
Secondary bile acid biosynthesis	0.0001867	7.533e-05	0.4034638	0.000155400155400155	0.000261145823276
Proximal tubule bicarbonate reclamation	0.00012104	0.00012596	1.04063685	0.082983682983683	0.097385809782504
Retrograde endocannabinoid signaling	0.00012096	9.428e-05	0.77945012	0.000155400155400155	0.000261145823276
Glycosylphosphatidylinositol(GPI)-anchor biosynthesis	0.00012142	4.817e-05	0.39674283	1	1
Small cell lung cancer	7.72e-05	0.00014255	1.84636458	0.000155400155400155	0.000261145823276
Steroid biosynthesis	8.674e-05	0.00010742	1.23839387	0.00186480186480186	0.00268834380509507
D-Arginine and D-ornithine metabolism	8.335e-05	0.00010848	1.30149556	0.000155400155400155	0.000261145823276
Renin-angiotensin system	0.00018088	1.493e-05	0.08251421	0.000155400155400155	0.000261145823276
Biosynthesis of type II polyketide backbone	7.351e-05	0.00010276	1.39795473	0.000155400155400155	0.000261145823276
Vibrio cholerae infection	0.00010511	5.241e-05	0.49859854	0.00466200466200466	0.00636542944235252
Influenza A	6.218e-05	0.00010193	1.63927047	0.000155400155400155	0.000261145823276
alpha-Linolenic acid metabolism	8.976e-05	6.525e-05	0.72699096	0.00186480186480186	0.00268834380509507
Fc gamma R-mediated phagocytosis	5.743e-05	0.00010147	1.76689465	0.000155400155400155	0.000261145823276
Proteasome	0.00012063	3.678e-05	0.30492143	0.000155400155400155	0.000261145823276
Serotonergic synapse	6.107e-05	9.337e-05	1.52878475	0.000310800310800311	0.000507283265903956
GnRH signaling pathway	5.613e-05	0.00010126	1.80400365	0.000155400155400155	0.000261145823276
Endocytosis	5.613e-05	0.00010126	1.80409859	0.000155400155400155	0.000261145823276
Glycosphingolipid biosynthesis - ganglio series	0.00012287	3.679e-05	0.29938699	0.000155400155400155	0.000261145823276
p53 signaling pathway	5.38e-05	9.692e-05	1.80130761	0.000155400155400155	0.000261145823276
Toxoplasmosis	5.351e-05	9.67e-05	1.80714001	0.000155400155400155	0.000261145823276
Herpes simplex infection	5.298e-05	9.657e-05	1.82282413	0.000155400155400155	0.000261145823276
Prostate cancer	7.139e-05	7.332e-05	1.02695988	0.573737373737374	0.610267468694435
Viral myocarditis	5.249e-05	9.656e-05	1.83953202	0.000155400155400155	0.000261145823276
Colorectal cancer	5.249e-05	9.656e-05	1.83954866	0.000155400155400155	0.000261145823276
Progesterone-mediated oocyte maturation	7.122e-05	7.33e-05	1.02914466	0.573737373737374	0.610267468694435
Antigen processing and presentation	7.122e-05	7.33e-05	1.02914466	0.573737373737374	0.610267468694435
Bile secretion	8.372e-05	5.589e-05	0.66753862	0.000310800310800311	0.000507283265903956
Glycosaminoglycan biosynthesis - chondroitin sulfate	9.854e-05	4.546e-05	0.46131067	0.000155400155400155	0.000261145823276
Alcoholism	5.365e-05	6.217e-05	1.1587253	0.082983682983683	0.097385809782504
Shigellosis	6.395e-05	3.795e-05	0.59334136	0.0206682206682207	0.0255207594338029
Monoterpenoid biosynthesis	6.59e-05	5.056e-05	0.76714217	0.0281274281274281	0.0344318516732309
Systemic lupus erythematosus	3.549e-05	6.48e-05	1.82586322	0.000155400155400155	0.000261145823276
Fatty acid elongation	3.992e-05	5.997e-05	1.5022312	0.000155400155400155	0.000261145823276
Dopaminergic synapse	4.285e-05	5.183e-05	1.20961804	0.0498834498834499	0.0595247889365537
Amphetamine addiction	4.083e-05	5.157e-05	1.2629689	0.0147630147630148	0.0184700272806
Cocaine addiction	4.081e-05	5.157e-05	1.26350945	0.0104118104118104	0.0130838679511246
Basal transcription factors	8.438e-05	5.53e-06	0.0655392	0.000155400155400155	0.000261145823276
Indole alkaloid biosynthesis	3.214e-05	4.525e-05	1.40785068	0.000155400155400155	0.000261145823276
Glycosphingolipid biosynthesis - lacto and neolacto series	4.502e-05	2.616e-05	0.58101469	0.000155400155400155	0.000261145823276
Hematopoietic cell lineage	5.67e-05	7.28e-06	0.12841484	0.000155400155400155	0.000261145823276
VEGF signaling pathway	2.078e-05	4.177e-05	2.01028989	0.000155400155400155	0.000261145823276
NF-kappa B signaling pathway	1.978e-05	4.171e-05	2.10862204	0.000155400155400155	0.000261145823276
Leishmaniasis	1.978e-05	4.171e-05	2.10862204	0.000155400155400155	0.000261145823276
Complement and coagulation cascades	2.079e-05	3.232e-05	1.55469135	0.000155400155400155	0.000261145823276
Prion diseases	3.072e-05	1.667e-05	0.54250251	0.000155400155400155	0.000261145823276
Betalain biosynthesis	1.915e-05	2.476e-05	1.29295126	0.000155400155400155	0.000261145823276
Clavulanic acid biosynthesis	1.316e-05	2.338e-05	1.77573498	0.000155400155400155	0.000261145823276
Isoflavonoid biosynthesis	1.923e-05	3.71e-06	0.19311166	0.000155400155400155	0.000261145823276
Pancreatic secretion	2.011e-05	7.31e-06	0.36325926	0.000155400155400155	0.000261145823276
Pathogenic Escherichia coli infection	1.185e-05	8.53e-06	0.71933929	0.573737373737374	0.610267468694435
Hypertrophic cardiomyopathy (HCM)	2.028e-05	3.83e-06	0.18891852	0.000155400155400155	0.000261145823276
Flavonoid biosynthesis	2.233e-05	1.58e-06	0.07088475	0.000155400155400155	0.000261145823276
Vasopressin-regulated water reabsorption	9.58e-06	1.162e-05	1.21252031	0.0498834498834499	0.0595247889365537
Synaptic vesicle cycle	9.58e-06	1.162e-05	1.21252031	0.0498834498834499	0.0595247889365537
Fanconi anemia pathway	1.914e-05	4.9e-06	0.25597803	0.00466200466200466	0.00636542944235252
Melanogenesis	7.4e-06	1.045e-05	1.41222919	0.000155400155400155	0.000261145823276
Flavone and flavonol biosynthesis	1.358e-05	4.93e-06	0.36330642	0.000155400155400155	0.000261145823276
Endocrine and other factor-regulated calcium reabsorption	1.357e-05	3.04e-06	0.22396806	0.000155400155400155	0.000261145823276
Spliceosome	1.568e-05	8.1e-07	0.05188518	0.000155400155400155	0.000261145823276
Gastric acid secretion	1.23e-05	2.49e-06	0.20236451	0.000155400155400155	0.000261145823276
Salivary secretion	1.23e-05	2.49e-06	0.20236451	0.000155400155400155	0.000261145823276
Aldosterone-regulated sodium reabsorption	1.23e-05	2.49e-06	0.20240066	0.000155400155400155	0.000261145823276
Focal adhesion	7.88e-06	4.7e-06	0.59578995	0.000155400155400155	0.000261145823276
ECM-receptor interaction	7.87e-06	4.7e-06	0.59689067	0.000155400155400155	0.000261145823276
mRNA surveillance pathway	1.126e-05	1.12e-06	0.09956381	0.000155400155400155	0.000261145823276
Cholinergic synapse	8.66e-06	9.6e-07	0.1112983	0.000155400155400155	0.000261145823276
Neuroactive ligand-receptor interaction	4.19e-06	4.43e-06	1.0593178	0.573737373737374	0.610267468694435
Calcium signaling pathway	3.82e-06	8.3e-07	0.21740546	0.000310800310800311	0.000507283265903956
Notch signaling pathway	2.11e-06	1.79e-06	0.85054395	0.160528360528361	0.184575118988075
Chronic myeloid leukemia	2.11e-06	1.79e-06	0.85054395	0.160528360528361	0.184575118988075
Wnt signaling pathway	2.11e-06	1.79e-06	0.85054395	0.160528360528361	0.184575118988075
Photosynthesis - antenna proteins	1.34e-06	1.4e-07	0.10728889	0.00466200466200466	0.00636542944235252
Transcriptional misregulation in cancer	1.04e-06	4.4e-07	0.42190405	0.00186480186480186	0.00268834380509507
Various types of N-glycan biosynthesis	1.33e-06	5e-08	0.03395788	0.0206682206682207	0.0255207594338029
Fat digestion and absorption	4.9e-07	1.9e-07	0.39521623	0.000621600621600622	0.000997370488895913
Epstein-Barr virus infection	6.4e-07	1e-08	0.02184755	0.104895104895105	0.122091023730368
Measles	3.8e-07	1e-08	0.01791837	0.000155400155400155	0.000261145823276
Hepatitis C	3.8e-07	1e-08	0.01791837	0.000155400155400155	0.000261145823276
Regulation of actin cytoskeleton	1.2e-07	3e-08	0.23810554	0.00295260295260295	0.00421376501778511
Dilated cardiomyopathy	1e-07	3e-08	0.28218478	0.00466200466200466	0.00636542944235252
Arrhythmogenic right ventricular cardiomyopathy (ARVC)	1e-07	3e-08	0.28218478	0.00466200466200466	0.00636542944235252
Cell adhesion molecules (CAMs)	1e-07	3e-08	0.28150164	0.00295260295260295	0.00421376501778511
HTLV-I infection	1.9e-07	0	0.01435155	0.482500424617946	0.529073824677593
Phagosome	1.4e-07	0	0.01635693	0.385418232368229	0.430940070836917
Cytokine-cytokine receptor interaction	1e-07	1e-08	0.05604358	0.0311997744497951	0.0380289096297932
mTOR signaling pathway	1e-07	0	0.01442301	0.482500424617946	0.529073824677593
Cell cycle	1e-07	0	0.01520837	0.482500424617946	0.529073824677593
Pancreatic cancer	5e-08	0	0.01610598	1	1
Phototransduction - fly	0	0	0.11205763	0.00186480186480186	0.00268834380509507
Tight junction	0	0	0.39222235	1	1
Leukocyte transendothelial migration	0	0	0.39222235	1	1
Adherens junction	0	0	0.39222235	1	1
Oocyte meiosis	2e-08	0	0.02418445	0.00186480186480186	0.00268834380509507
Vascular smooth muscle contraction	2e-08	0	0.02418445	0.00186480186480186	0.00268834380509507
Long-term potentiation	2e-08	0	0.02418445	0.00186480186480186	0.00268834380509507
Cytosolic DNA-sensing pathway	1e-08	0	0.01194498	1	1
Phototransduction	0	0	0.05657237	0.00108780108780109	0.00167899733117125
Olfactory transduction	0	0	0.05657237	0.00108780108780109	0.00167899733117125
Glioma	0	0	0.05657237	0.00108780108780109	0.00167899733117125
Neurotrophin signaling pathway	0	0	0.05657237	0.00108780108780109	0.00167899733117125
