# Supplementary material for: Effects of a High-Fat Diet on Intestinal and Gonadal Metabolism in Female and Male Sea Cucumber Apostichopus japonicus
Source: Biology (Basel). 2023 Jan 29;12(2):212. doi: 10.3390/biology12020212 (PMC9953091; doi:10.3390/biology12020212)
Supplement: Supplementary file 1 [file biology-12-00212-s001.zip › 16s rDNA SEQ/4.Tax4Fun/pathway_diff_L3/CF_vs_HF.wilcox.sig.xls]

Level_3	CF	HF	fold(HF/CF)	p-value	q-value	significant
ABC transporters	0.12578526	0.1472226	1.17042812	0.000155400155400155	0.000261145823276	yes
Two-component system	0.06023247	0.06453741	1.07147208	0.00186480186480186	0.00268834380509507	yes
Purine metabolism	0.0358306	0.03421285	0.95484995	0.00466200466200466	0.00636542944235252	yes
Aminoacyl-tRNA biosynthesis	0.02952494	0.02393636	0.81071684	0.000155400155400155	0.000261145823276	yes
Glycine, serine and threonine metabolism	0.02233455	0.03106378	1.39083937	0.000155400155400155	0.000261145823276	yes
Porphyrin and chlorophyll metabolism	0.02063869	0.02505771	1.21411363	0.000155400155400155	0.000261145823276	yes
Arginine and proline metabolism	0.02054533	0.02437355	1.1863304	0.000155400155400155	0.000261145823276	yes
Pyrimidine metabolism	0.02317611	0.02002093	0.86386055	0.000155400155400155	0.000261145823276	yes
Nitrogen metabolism	0.01730815	0.02093163	1.20935135	0.000155400155400155	0.000261145823276	yes
Oxidative phosphorylation	0.01591781	0.01566819	0.98431822	0.959129759129759	0.979830401413135	no
Ribosome	0.01768309	0.01388722	0.78533856	0.000155400155400155	0.000261145823276	yes
Glyoxylate and dicarboxylate metabolism	0.01322933	0.01735889	1.31215228	0.000155400155400155	0.000261145823276	yes
Amino sugar and nucleotide sugar metabolism	0.01606331	0.01223646	0.76176412	0.000155400155400155	0.000261145823276	yes
Methane metabolism	0.01271333	0.0148518	1.16820654	0.000155400155400155	0.000261145823276	yes
Peptidoglycan biosynthesis	0.01519756	0.01112987	0.73234552	0.000155400155400155	0.000261145823276	yes
Pyruvate metabolism	0.01299488	0.01314608	1.01163571	0.00186480186480186	0.00268834380509507	yes
Cell cycle - Caulobacter	0.01282765	0.0119942	0.93502687	0.00108780108780109	0.00167899733117125	yes
RNA degradation	0.01284444	0.01192316	0.92827391	0.000155400155400155	0.000261145823276	yes
Fructose and mannose metabolism	0.01296847	0.01190892	0.91829806	0.00466200466200466	0.00636542944235252	yes
Bacterial secretion system	0.01225576	0.01134069	0.92533507	0.234498834498834	0.264276464276464	no
Cysteine and methionine metabolism	0.01091849	0.01069661	0.97967848	0.0498834498834499	0.0595247889365537	yes
Alanine, aspartate and glutamate metabolism	0.01037888	0.00990716	0.9545507	0.0104118104118104	0.0130838679511246	yes
Pentose phosphate pathway	0.00996011	0.01018574	1.02265419	0.00466200466200466	0.00636542944235252	yes
Flagellar assembly	0.008929	0.01017764	1.13984114	0.082983682983683	0.097385809782504	no
Starch and sucrose metabolism	0.01247657	0.00730363	0.58538795	0.000155400155400155	0.000261145823276	yes
Glutathione metabolism	0.00928816	0.01019075	1.09717572	0.000155400155400155	0.000261145823276	yes
Homologous recombination	0.01130263	0.00802281	0.7098182	0.000155400155400155	0.000261145823276	yes
Butanoate metabolism	0.00896058	0.01016061	1.13392264	0.000155400155400155	0.000261145823276	yes
Phenylalanine, tyrosine and tryptophan biosynthesis	0.00988959	0.00878662	0.88847166	0.00466200466200466	0.00636542944235252	yes
Histidine metabolism	0.00881145	0.00955328	1.08418915	0.000155400155400155	0.000261145823276	yes
Glycolysis / Gluconeogenesis	0.0102023	0.00828063	0.81164337	0.000155400155400155	0.000261145823276	yes
Carbon fixation pathways in prokaryotes	0.00873753	0.00942913	1.07915333	0.000155400155400155	0.000261145823276	yes
Bacterial chemotaxis	0.00804057	0.00959164	1.19290589	0.000155400155400155	0.000261145823276	yes
Glycerophospholipid metabolism	0.00952224	0.00835554	0.87747705	0.000155400155400155	0.000261145823276	yes
Lysine biosynthesis	0.00937185	0.00830544	0.8862112	0.000155400155400155	0.000261145823276	yes
Nucleotide excision repair	0.0097171	0.00725546	0.74666967	0.000155400155400155	0.000261145823276	yes
Valine, leucine and isoleucine degradation	0.007431	0.00920831	1.23917539	0.000155400155400155	0.000261145823276	yes
Phenylalanine metabolism	0.00709626	0.00955792	1.34689499	0.000155400155400155	0.000261145823276	yes
Mismatch repair	0.00966729	0.00693676	0.71755014	0.000155400155400155	0.000261145823276	yes
Fatty acid biosynthesis	0.00801067	0.00799007	0.99742832	0.878477078477078	0.903940182201051	no
Nicotinate and nicotinamide metabolism	0.00749734	0.00765601	1.02116362	0.000155400155400155	0.000261145823276	yes
Terpenoid backbone biosynthesis	0.00810224	0.00676321	0.83473263	0.000155400155400155	0.000261145823276	yes
Pentose and glucuronate interconversions	0.00646504	0.00766205	1.18515125	0.000155400155400155	0.000261145823276	yes
Pantothenate and CoA biosynthesis	0.00678124	0.00633131	0.93365125	0.000155400155400155	0.000261145823276	yes
Benzoate degradation	0.00582557	0.00719868	1.23570357	0.000155400155400155	0.000261145823276	yes
Propanoate metabolism	0.00572663	0.00645617	1.12739461	0.000155400155400155	0.000261145823276	yes
Tyrosine metabolism	0.00604855	0.00617984	1.02170514	0.0206682206682207	0.0255207594338029	yes
Ubiquinone and other terpenoid-quinone biosynthesis	0.00589119	0.005797	0.9840121	0.573737373737374	0.610267468694435	no
Lipopolysaccharide biosynthesis	0.00528325	0.00627946	1.18855888	0.0104118104118104	0.0130838679511246	yes
Citrate cycle (TCA cycle)	0.00589766	0.00583271	0.98898691	0.573737373737374	0.610267468694435	no
Thiamine metabolism	0.00577699	0.00563812	0.97596202	0.0104118104118104	0.0130838679511246	yes
Base excision repair	0.00610048	0.00509731	0.83555925	0.000155400155400155	0.000261145823276	yes
Valine, leucine and isoleucine biosynthesis	0.00527819	0.0057441	1.08827186	0.000155400155400155	0.000261145823276	yes
Aminobenzoate degradation	0.00514875	0.00576386	1.11946754	0.000155400155400155	0.000261145823276	yes
Protein export	0.00601237	0.004685	0.77922703	0.000155400155400155	0.000261145823276	yes
DNA replication	0.00592546	0.00455422	0.76858571	0.000155400155400155	0.000261145823276	yes
Galactose metabolism	0.00649	0.00418894	0.64544521	0.000155400155400155	0.000261145823276	yes
Glycerolipid metabolism	0.00596225	0.0041597	0.69767371	0.000155400155400155	0.000261145823276	yes
One carbon pool by folate	0.00499258	0.00493699	0.98886522	0.573737373737374	0.610267468694435	no
Lysine degradation	0.00489444	0.00481872	0.98452997	0.441802641802642	0.490124805749806	no
Folate biosynthesis	0.00524097	0.00408336	0.77912399	0.000155400155400155	0.000261145823276	yes
Selenocompound metabolism	0.00480645	0.0044768	0.93141524	0.0104118104118104	0.0130838679511246	yes
Phosphotransferase system (PTS)	0.00739575	0.00194154	0.26252137	0.000155400155400155	0.000261145823276	yes
Sulfur metabolism	0.00424815	0.00448318	1.0553238	0.0104118104118104	0.0130838679511246	yes
Carbon fixation in photosynthetic organisms	0.0042541	0.00383658	0.90185598	0.000155400155400155	0.000261145823276	yes
Inositol phosphate metabolism	0.00356092	0.00436325	1.22531332	0.000155400155400155	0.000261145823276	yes
Geraniol degradation	0.00346755	0.00434939	1.25431194	0.000155400155400155	0.000261145823276	yes
Biotin metabolism	0.00433001	0.00340237	0.78576363	0.000155400155400155	0.000261145823276	yes
Fatty acid metabolism	0.00352382	0.00418762	1.18837571	0.000155400155400155	0.000261145823276	yes
Sulfur relay system	0.00402118	0.00328857	0.81781147	0.000155400155400155	0.000261145823276	yes
Riboflavin metabolism	0.00355224	0.00345156	0.97165787	0.000155400155400155	0.000261145823276	yes
Ascorbate and aldarate metabolism	0.00334928	0.00368779	1.10106817	0.000155400155400155	0.000261145823276	yes
Vibrio cholerae pathogenic cycle	0.00315986	0.00353643	1.11917349	0.0281274281274281	0.0344318516732309	yes
Tryptophan metabolism	0.00293255	0.00381138	1.2996804	0.000155400155400155	0.000261145823276	yes
Chloroalkane and chloroalkene degradation	0.00315052	0.0035699	1.13311654	0.000155400155400155	0.000261145823276	yes
Vitamin B6 metabolism	0.00307454	0.00319055	1.03773151	0.000155400155400155	0.000261145823276	yes
Bisphenol degradation	0.00285218	0.00321277	1.12642924	0.000155400155400155	0.000261145823276	yes
Taurine and hypotaurine metabolism	0.0025818	0.0034284	1.32791024	0.000155400155400155	0.000261145823276	yes
Drug metabolism - other enzymes	0.00313099	0.00282113	0.90103389	0.0104118104118104	0.0130838679511246	yes
Phosphonate and phosphinate metabolism	0.00230485	0.00307317	1.33335378	0.000155400155400155	0.000261145823276	yes
Peroxisome	0.0023225	0.00272535	1.17345501	0.000155400155400155	0.000261145823276	yes
D-Alanine metabolism	0.0029353	0.00209182	0.71264026	0.000155400155400155	0.000261145823276	yes
Limonene and pinene degradation	0.00250119	0.00243335	0.97287731	0.194871794871795	0.223159636062862	no
Polycyclic aromatic hydrocarbon degradation	0.00255977	0.00234487	0.91604582	0.000155400155400155	0.000261145823276	yes
Plant-pathogen interaction	0.00228342	0.00227048	0.99433243	0.720901320901321	0.755483303084779	no
Streptomycin biosynthesis	0.00230811	0.00222949	0.96593541	0.000621600621600622	0.000997370488895913	yes
Photosynthesis	0.00242972	0.00199603	0.82150808	0.000155400155400155	0.000261145823276	yes
Biosynthesis of unsaturated fatty acids	0.00209168	0.00221504	1.05897573	0.234498834498834	0.264276464276464	no
beta-Alanine metabolism	0.00189931	0.00240544	1.26648411	0.000155400155400155	0.000261145823276	yes
Legionellosis	0.00227062	0.00194142	0.85502128	0.000155400155400155	0.000261145823276	yes
Pertussis	0.00211715	0.00184874	0.87322131	0.104895104895105	0.122091023730368	no
Naphthalene degradation	0.00190453	0.00222566	1.16861512	0.000155400155400155	0.000261145823276	yes
C5-Branched dibasic acid metabolism	0.0018477	0.00195262	1.05678298	0.000310800310800311	0.000507283265903956	yes
RNA polymerase	0.00203606	0.00160354	0.7875693	0.000155400155400155	0.000261145823276	yes
Biosynthesis of siderophore group nonribosomal peptides	0.00195572	0.00160908	0.82275677	0.00108780108780109	0.00167899733117125	yes
Staphylococcus aureus infection	0.00352734	0.00037982	0.1076776	0.000155400155400155	0.000261145823276	yes
Nonribosomal peptide structures	0.00237464	0.00116666	0.49129869	0.000155400155400155	0.000261145823276	yes
Nitrotoluene degradation	0.00155186	0.00183164	1.18028701	0.000155400155400155	0.000261145823276	yes
Linoleic acid metabolism	0.00157759	0.00174614	1.10684265	0.000155400155400155	0.000261145823276	yes
Atrazine degradation	0.00139319	0.00193644	1.38993155	0.000155400155400155	0.000261145823276	yes
Carotenoid biosynthesis	0.00150363	0.0018234	1.2126593	0.000155400155400155	0.000261145823276	yes
PPAR signaling pathway	0.00153634	0.00174453	1.13551005	0.000155400155400155	0.000261145823276	yes
Penicillin and cephalosporin biosynthesis	0.0014363	0.00174785	1.21691437	0.000155400155400155	0.000261145823276	yes
Drug metabolism - cytochrome P450	0.00133408	0.00186307	1.39652047	0.000155400155400155	0.000261145823276	yes
D-Glutamine and D-glutamate metabolism	0.00174759	0.00136673	0.78206502	0.000155400155400155	0.000261145823276	yes
Cyanoamino acid metabolism	0.00152142	0.00153054	1.00599347	0.878477078477078	0.903940182201051	no
Tuberculosis	0.00160087	0.00123649	0.77238429	0.000155400155400155	0.000261145823276	yes
Caprolactam degradation	0.00122527	0.00157446	1.28499011	0.000155400155400155	0.000261145823276	yes
Other glycan degradation	0.00272463	0.00027499	0.10092605	0.000155400155400155	0.000261145823276	yes
Styrene degradation	0.0011225	0.00163318	1.45494137	0.000155400155400155	0.000261145823276	yes
Chlorocyclohexane and chlorobenzene degradation	0.00119341	0.00140479	1.17712208	0.000155400155400155	0.000261145823276	yes
Meiosis - yeast	0.0011437	0.00142347	1.24461881	0.000155400155400155	0.000261145823276	yes
Steroid hormone biosynthesis	0.00109991	0.0014583	1.32583618	0.000155400155400155	0.000261145823276	yes
Sphingolipid metabolism	0.00130206	0.00131406	1.00921489	0.798445998445998	0.830617815233199	no
Lipoic acid metabolism	0.00140513	0.00113874	0.8104174	0.000155400155400155	0.000261145823276	yes
Metabolism of xenobiotics by cytochrome P450	0.00110935	0.0014028	1.26452699	0.000155400155400155	0.000261145823276	yes
Tropane, piperidine and pyridine alkaloid biosynthesis	0.00126872	0.00123267	0.97158659	0.382284382284382	0.429125551655196	no
Toluene degradation	0.00112053	0.00120851	1.07851071	0.234498834498834	0.264276464276464	no
Biosynthesis of ansamycins	0.00139175	0.00095019	0.68272643	0.000155400155400155	0.000261145823276	yes
Salmonella infection	0.00114379	0.00112045	0.97959365	0.959129759129759	0.979830401413135	no
Ethylbenzene degradation	0.00110942	0.00086851	0.78285107	0.000155400155400155	0.000261145823276	yes
RNA transport	0.00136778	0.00059784	0.43708854	0.000155400155400155	0.000261145823276	yes
Epithelial cell signaling in Helicobacter pylori infection	0.00122412	0.00069069	0.56422974	0.000155400155400155	0.000261145823276	yes
Chemical carcinogenesis	0.00079348	0.00110078	1.38728446	0.000155400155400155	0.000261145823276	yes
Polyketide sugar unit biosynthesis	0.00102092	0.00088997	0.87173887	0.000621600621600622	0.000997370488895913	yes
Alzheimers disease	0.0010229	0.00086483	0.84546821	0.00699300699300699	0.00936799050006597	yes
Synthesis and degradation of ketone bodies	0.00078848	0.00092371	1.17151595	0.000155400155400155	0.000261145823276	yes
Novobiocin biosynthesis	0.00080658	0.00084822	1.05162427	0.000155400155400155	0.000261145823276	yes
Adipocytokine signaling pathway	0.00073016	0.00091397	1.25172688	0.000155400155400155	0.000261145823276	yes
Bacterial invasion of epithelial cells	0.00151938	0.00020657	0.1359585	0.000155400155400155	0.000261145823276	yes
Phosphatidylinositol signaling system	0.00076806	0.00068604	0.89321284	0.000155400155400155	0.000261145823276	yes
Steroid degradation	0.0007081	0.00067932	0.95935834	0.798445998445998	0.830617815233199	no
Phenylpropanoid biosynthesis	0.00070569	0.0006845	0.96997974	0.0104118104118104	0.0130838679511246	yes
beta-Lactam resistance	0.00085484	0.00054876	0.6419492	0.000155400155400155	0.000261145823276	yes
Arachidonic acid metabolism	0.00055894	0.00071368	1.2768498	0.000155400155400155	0.000261145823276	yes
Lysosome	0.00064935	0.00055804	0.85937481	0.0104118104118104	0.0130838679511246	yes
Zeatin biosynthesis	0.00066987	0.00050556	0.75470782	0.000155400155400155	0.000261145823276	yes
Insulin signaling pathway	0.00072664	0.00044659	0.61459431	0.00186480186480186	0.00268834380509507	yes
MAPK signaling pathway - yeast	0.00056909	0.00055817	0.98081952	0.0498834498834499	0.0595247889365537	yes
Xylene degradation	0.00055505	0.00056307	1.01443263	0.720901320901321	0.755483303084779	no
Glutamatergic synapse	0.00045697	0.00061448	1.3446962	0.000155400155400155	0.000261145823276	yes
N-Glycan biosynthesis	0.00066647	0.00039553	0.59347534	0.000155400155400155	0.000261145823276	yes
GABAergic synapse	0.00046727	0.00054962	1.17624068	0.000155400155400155	0.000261145823276	yes
Dioxin degradation	0.00050844	0.00051111	1.00524506	0.878477078477078	0.903940182201051	no
Huntingtons disease	0.00048964	0.0004896	0.99992853	0.441802641802642	0.490124805749806	no
Retinol metabolism	0.00047373	0.00051349	1.08392627	0.000155400155400155	0.000261145823276	yes
Ribosome biogenesis in eukaryotes	0.00059838	0.00037385	0.6247671	0.000155400155400155	0.000261145823276	yes
Tetracycline biosynthesis	0.00047638	0.00046423	0.97448299	0.234498834498834	0.264276464276464	no
Fluorobenzoate degradation	0.0003802	0.00054138	1.4239367	0.000155400155400155	0.000261145823276	yes
Biosynthesis of 12-, 14- and 16-membered macrolides	0.00053889	0.0003155	0.58546317	0.000310800310800311	0.000507283265903956	yes
Pathways in cancer	0.00036285	0.00041825	1.15266667	0.0104118104118104	0.0130838679511246	yes
Glycosaminoglycan degradation	0.00044706	0.00033842	0.75699723	0.0104118104118104	0.0130838679511246	yes
Primary immunodeficiency	0.00042207	0.00034335	0.81348012	0.0104118104118104	0.0130838679511246	yes
Caffeine metabolism	0.00025331	0.00044414	1.75332349	0.000155400155400155	0.000261145823276	yes
Biosynthesis of type II polyketide products	0.00027026	0.00042556	1.57461467	0.000155400155400155	0.000261145823276	yes
Type I diabetes mellitus	0.0003909	0.00029889	0.76462735	0.000155400155400155	0.000261145823276	yes
Stilbenoid, diarylheptanoid and gingerol biosynthesis	0.00032508	0.00031604	0.97219087	0.720901320901321	0.755483303084779	no
Isoquinoline alkaloid biosynthesis	0.00026852	0.00030843	1.14860496	0.00186480186480186	0.00268834380509507	yes
RIG-I-like receptor signaling pathway	0.00026423	0.00030911	1.16983124	0.000155400155400155	0.000261145823276	yes
Biosynthesis of vancomycin group antibiotics	0.00030221	0.00022761	0.75315177	0.000155400155400155	0.000261145823276	yes
African trypanosomiasis	0.00042617	7.796e-05	0.18293233	0.000155400155400155	0.000261145823276	yes
Protein processing in endoplasmic reticulum	0.00029984	0.00021195	0.70688569	0.000155400155400155	0.000261145823276	yes
Glycosphingolipid biosynthesis - globo series	0.0003055	0.00020249	0.66278956	0.0104118104118104	0.0130838679511246	yes
Non-homologous end-joining	0.00027585	0.00019251	0.69786502	0.00699300699300699	0.00936799050006597	yes
Parkinsons disease	0.00019566	0.00024756	1.26523116	0.00699300699300699	0.00936799050006597	yes
Bladder cancer	0.00019475	0.00025464	1.30752156	0.000155400155400155	0.000261145823276	yes
Amoebiasis	0.00021345	0.00022942	1.0748343	0.000155400155400155	0.000261145823276	yes
Renal cell carcinoma	0.00021227	0.00020061	0.9450779	0.00699300699300699	0.00936799050006597	yes
Amyotrophic lateral sclerosis (ALS)	0.00021795	0.00019138	0.87808516	0.000155400155400155	0.000261145823276	yes
DDT degradation	0.00017298	0.00023284	1.34608751	0.000155400155400155	0.000261145823276	yes
Protein digestion and absorption	0.00022557	0.00011009	0.48802768	0.000155400155400155	0.000261145823276	yes
Carbohydrate digestion and absorption	0.00037487	3.102e-05	0.08274538	0.000155400155400155	0.000261145823276	yes
Butirosin and neomycin biosynthesis	0.00023196	0.00014698	0.63364705	0.000155400155400155	0.000261145823276	yes
Primary bile acid biosynthesis	0.00022422	0.00014944	0.66648008	0.000155400155400155	0.000261145823276	yes
Chagas disease (American trypanosomiasis)	0.00025461	6.99e-05	0.27455665	0.000155400155400155	0.000261145823276	yes
Apoptosis	0.00016627	0.00018248	1.09747254	0.0649572649572649	0.0771877123341558	no
NOD-like receptor signaling pathway	0.00028715	7.926e-05	0.2760098	0.000155400155400155	0.000261145823276	yes
Viral carcinogenesis	0.0001903	0.00014773	0.77628141	0.00186480186480186	0.00268834380509507	yes
Type II diabetes mellitus	0.00017689	0.00013712	0.77520992	0.00186480186480186	0.00268834380509507	yes
Ether lipid metabolism	0.00018023	0.00012778	0.70900042	0.00108780108780109	0.00167899733117125	yes
Mineral absorption	0.00019107	9.962e-05	0.52139383	0.000155400155400155	0.000261145823276	yes
Sesquiterpenoid and triterpenoid biosynthesis	0.00014062	0.00012943	0.92040138	0.645376845376845	0.683906806294866	no
Morphine addiction	0.00010988	0.00016156	1.47030638	0.000155400155400155	0.000261145823276	yes
Cardiac muscle contraction	0.0001143	0.00014528	1.27106892	0.0104118104118104	0.0130838679511246	yes
Secondary bile acid biosynthesis	0.0001867	7.533e-05	0.4034638	0.000155400155400155	0.000261145823276	yes
Proximal tubule bicarbonate reclamation	0.00012104	0.00012596	1.04063685	0.082983682983683	0.097385809782504	no
Retrograde endocannabinoid signaling	0.00012096	9.428e-05	0.77945012	0.000155400155400155	0.000261145823276	yes
Glycosylphosphatidylinositol(GPI)-anchor biosynthesis	0.00012142	4.817e-05	0.39674283	1	1	no
Small cell lung cancer	7.72e-05	0.00014255	1.84636458	0.000155400155400155	0.000261145823276	yes
Steroid biosynthesis	8.674e-05	0.00010742	1.23839387	0.00186480186480186	0.00268834380509507	yes
D-Arginine and D-ornithine metabolism	8.335e-05	0.00010848	1.30149556	0.000155400155400155	0.000261145823276	yes
Renin-angiotensin system	0.00018088	1.493e-05	0.08251421	0.000155400155400155	0.000261145823276	yes
Biosynthesis of type II polyketide backbone	7.351e-05	0.00010276	1.39795473	0.000155400155400155	0.000261145823276	yes
Vibrio cholerae infection	0.00010511	5.241e-05	0.49859854	0.00466200466200466	0.00636542944235252	yes
Influenza A	6.218e-05	0.00010193	1.63927047	0.000155400155400155	0.000261145823276	yes
alpha-Linolenic acid metabolism	8.976e-05	6.525e-05	0.72699096	0.00186480186480186	0.00268834380509507	yes
Fc gamma R-mediated phagocytosis	5.743e-05	0.00010147	1.76689465	0.000155400155400155	0.000261145823276	yes
Proteasome	0.00012063	3.678e-05	0.30492143	0.000155400155400155	0.000261145823276	yes
Serotonergic synapse	6.107e-05	9.337e-05	1.52878475	0.000310800310800311	0.000507283265903956	yes
GnRH signaling pathway	5.613e-05	0.00010126	1.80400365	0.000155400155400155	0.000261145823276	yes
Endocytosis	5.613e-05	0.00010126	1.80409859	0.000155400155400155	0.000261145823276	yes
Glycosphingolipid biosynthesis - ganglio series	0.00012287	3.679e-05	0.29938699	0.000155400155400155	0.000261145823276	yes
p53 signaling pathway	5.38e-05	9.692e-05	1.80130761	0.000155400155400155	0.000261145823276	yes
Toxoplasmosis	5.351e-05	9.67e-05	1.80714001	0.000155400155400155	0.000261145823276	yes
Herpes simplex infection	5.298e-05	9.657e-05	1.82282413	0.000155400155400155	0.000261145823276	yes
Prostate cancer	7.139e-05	7.332e-05	1.02695988	0.573737373737374	0.610267468694435	no
Viral myocarditis	5.249e-05	9.656e-05	1.83953202	0.000155400155400155	0.000261145823276	yes
Colorectal cancer	5.249e-05	9.656e-05	1.83954866	0.000155400155400155	0.000261145823276	yes
Progesterone-mediated oocyte maturation	7.122e-05	7.33e-05	1.02914466	0.573737373737374	0.610267468694435	no
Antigen processing and presentation	7.122e-05	7.33e-05	1.02914466	0.573737373737374	0.610267468694435	no
Bile secretion	8.372e-05	5.589e-05	0.66753862	0.000310800310800311	0.000507283265903956	yes
Glycosaminoglycan biosynthesis - chondroitin sulfate	9.854e-05	4.546e-05	0.46131067	0.000155400155400155	0.000261145823276	yes
Alcoholism	5.365e-05	6.217e-05	1.1587253	0.082983682983683	0.097385809782504	no
Shigellosis	6.395e-05	3.795e-05	0.59334136	0.0206682206682207	0.0255207594338029	yes
Monoterpenoid biosynthesis	6.59e-05	5.056e-05	0.76714217	0.0281274281274281	0.0344318516732309	yes
Systemic lupus erythematosus	3.549e-05	6.48e-05	1.82586322	0.000155400155400155	0.000261145823276	yes
Fatty acid elongation	3.992e-05	5.997e-05	1.5022312	0.000155400155400155	0.000261145823276	yes
Dopaminergic synapse	4.285e-05	5.183e-05	1.20961804	0.0498834498834499	0.0595247889365537	yes
Amphetamine addiction	4.083e-05	5.157e-05	1.2629689	0.0147630147630148	0.0184700272806	yes
Cocaine addiction	4.081e-05	5.157e-05	1.26350945	0.0104118104118104	0.0130838679511246	yes
Basal transcription factors	8.438e-05	5.53e-06	0.0655392	0.000155400155400155	0.000261145823276	yes
Indole alkaloid biosynthesis	3.214e-05	4.525e-05	1.40785068	0.000155400155400155	0.000261145823276	yes
Glycosphingolipid biosynthesis - lacto and neolacto series	4.502e-05	2.616e-05	0.58101469	0.000155400155400155	0.000261145823276	yes
Hematopoietic cell lineage	5.67e-05	7.28e-06	0.12841484	0.000155400155400155	0.000261145823276	yes
VEGF signaling pathway	2.078e-05	4.177e-05	2.01028989	0.000155400155400155	0.000261145823276	yes
NF-kappa B signaling pathway	1.978e-05	4.171e-05	2.10862204	0.000155400155400155	0.000261145823276	yes
Leishmaniasis	1.978e-05	4.171e-05	2.10862204	0.000155400155400155	0.000261145823276	yes
Complement and coagulation cascades	2.079e-05	3.232e-05	1.55469135	0.000155400155400155	0.000261145823276	yes
Prion diseases	3.072e-05	1.667e-05	0.54250251	0.000155400155400155	0.000261145823276	yes
Betalain biosynthesis	1.915e-05	2.476e-05	1.29295126	0.000155400155400155	0.000261145823276	yes
Clavulanic acid biosynthesis	1.316e-05	2.338e-05	1.77573498	0.000155400155400155	0.000261145823276	yes
Isoflavonoid biosynthesis	1.923e-05	3.71e-06	0.19311166	0.000155400155400155	0.000261145823276	yes
Pancreatic secretion	2.011e-05	7.31e-06	0.36325926	0.000155400155400155	0.000261145823276	yes
Pathogenic Escherichia coli infection	1.185e-05	8.53e-06	0.71933929	0.573737373737374	0.610267468694435	no
Hypertrophic cardiomyopathy (HCM)	2.028e-05	3.83e-06	0.18891852	0.000155400155400155	0.000261145823276	yes
Flavonoid biosynthesis	2.233e-05	1.58e-06	0.07088475	0.000155400155400155	0.000261145823276	yes
Vasopressin-regulated water reabsorption	9.58e-06	1.162e-05	1.21252031	0.0498834498834499	0.0595247889365537	yes
Synaptic vesicle cycle	9.58e-06	1.162e-05	1.21252031	0.0498834498834499	0.0595247889365537	yes
Fanconi anemia pathway	1.914e-05	4.9e-06	0.25597803	0.00466200466200466	0.00636542944235252	yes
Melanogenesis	7.4e-06	1.045e-05	1.41222919	0.000155400155400155	0.000261145823276	yes
Flavone and flavonol biosynthesis	1.358e-05	4.93e-06	0.36330642	0.000155400155400155	0.000261145823276	yes
Endocrine and other factor-regulated calcium reabsorption	1.357e-05	3.04e-06	0.22396806	0.000155400155400155	0.000261145823276	yes
Spliceosome	1.568e-05	8.1e-07	0.05188518	0.000155400155400155	0.000261145823276	yes
Gastric acid secretion	1.23e-05	2.49e-06	0.20236451	0.000155400155400155	0.000261145823276	yes
Salivary secretion	1.23e-05	2.49e-06	0.20236451	0.000155400155400155	0.000261145823276	yes
Aldosterone-regulated sodium reabsorption	1.23e-05	2.49e-06	0.20240066	0.000155400155400155	0.000261145823276	yes
Focal adhesion	7.88e-06	4.7e-06	0.59578995	0.000155400155400155	0.000261145823276	yes
ECM-receptor interaction	7.87e-06	4.7e-06	0.59689067	0.000155400155400155	0.000261145823276	yes
mRNA surveillance pathway	1.126e-05	1.12e-06	0.09956381	0.000155400155400155	0.000261145823276	yes
Cholinergic synapse	8.66e-06	9.6e-07	0.1112983	0.000155400155400155	0.000261145823276	yes
Neuroactive ligand-receptor interaction	4.19e-06	4.43e-06	1.0593178	0.573737373737374	0.610267468694435	no
Calcium signaling pathway	3.82e-06	8.3e-07	0.21740546	0.000310800310800311	0.000507283265903956	yes
Notch signaling pathway	2.11e-06	1.79e-06	0.85054395	0.160528360528361	0.184575118988075	no
Chronic myeloid leukemia	2.11e-06	1.79e-06	0.85054395	0.160528360528361	0.184575118988075	no
Wnt signaling pathway	2.11e-06	1.79e-06	0.85054395	0.160528360528361	0.184575118988075	no
Photosynthesis - antenna proteins	1.34e-06	1.4e-07	0.10728889	0.00466200466200466	0.00636542944235252	yes
Transcriptional misregulation in cancer	1.04e-06	4.4e-07	0.42190405	0.00186480186480186	0.00268834380509507	yes
Various types of N-glycan biosynthesis	1.33e-06	5e-08	0.03395788	0.0206682206682207	0.0255207594338029	yes
Fat digestion and absorption	4.9e-07	1.9e-07	0.39521623	0.000621600621600622	0.000997370488895913	yes
Epstein-Barr virus infection	6.4e-07	1e-08	0.02184755	0.104895104895105	0.122091023730368	no
Measles	3.8e-07	1e-08	0.01791837	0.000155400155400155	0.000261145823276	yes
Hepatitis C	3.8e-07	1e-08	0.01791837	0.000155400155400155	0.000261145823276	yes
Regulation of actin cytoskeleton	1.2e-07	3e-08	0.23810554	0.00295260295260295	0.00421376501778511	yes
Dilated cardiomyopathy	1e-07	3e-08	0.28218478	0.00466200466200466	0.00636542944235252	yes
Arrhythmogenic right ventricular cardiomyopathy (ARVC)	1e-07	3e-08	0.28218478	0.00466200466200466	0.00636542944235252	yes
Cell adhesion molecules (CAMs)	1e-07	3e-08	0.28150164	0.00295260295260295	0.00421376501778511	yes
HTLV-I infection	1.9e-07	0	0.01435155	0.482500424617946	0.529073824677593	no
Phagosome	1.4e-07	0	0.01635693	0.385418232368229	0.430940070836917	no
Cytokine-cytokine receptor interaction	1e-07	1e-08	0.05604358	0.0311997744497951	0.0380289096297932	yes
mTOR signaling pathway	1e-07	0	0.01442301	0.482500424617946	0.529073824677593	no
Cell cycle	1e-07	0	0.01520837	0.482500424617946	0.529073824677593	no
Pancreatic cancer	5e-08	0	0.01610598	1	1	no
Phototransduction - fly	0	0	0.11205763	0.00186480186480186	0.00268834380509507	yes
Tight junction	0	0	0.39222235	1	1	no
Leukocyte transendothelial migration	0	0	0.39222235	1	1	no
Adherens junction	0	0	0.39222235	1	1	no
Oocyte meiosis	2e-08	0	0.02418445	0.00186480186480186	0.00268834380509507	yes
Vascular smooth muscle contraction	2e-08	0	0.02418445	0.00186480186480186	0.00268834380509507	yes
Long-term potentiation	2e-08	0	0.02418445	0.00186480186480186	0.00268834380509507	yes
Cytosolic DNA-sensing pathway	1e-08	0	0.01194498	1	1	no
Phototransduction	0	0	0.05657237	0.00108780108780109	0.00167899733117125	yes
Olfactory transduction	0	0	0.05657237	0.00108780108780109	0.00167899733117125	yes
Glioma	0	0	0.05657237	0.00108780108780109	0.00167899733117125	yes
Neurotrophin signaling pathway	0	0	0.05657237	0.00108780108780109	0.00167899733117125	yes
