# Supplementary material for: Effects of a High-Fat Diet on Intestinal and Gonadal Metabolism in Female and Male Sea Cucumber Apostichopus japonicus
Source: Biology (Basel). 2023 Jan 29;12(2):212. doi: 10.3390/biology12020212 (PMC9953091; doi:10.3390/biology12020212)
Supplement: Supplementary file 1 [file biology-12-00212-s001.zip › 16s rDNA SEQ/4.Tax4Fun/pathway_diff_L3/CM_vs_CF.data4plot.xls]

id	variable	value	group
ABC transporters	CM_1	0.131305941248514	CM
Two-component system	CM_1	0.0609178734044725	CM
Purine metabolism	CM_1	0.0352796839466703	CM
Aminoacyl-tRNA biosynthesis	CM_1	0.0275887788284341	CM
Glycine, serine and threonine metabolism	CM_1	0.0242465239174391	CM
Porphyrin and chlorophyll metabolism	CM_1	0.0215020522341098	CM
Arginine and proline metabolism	CM_1	0.0216127088929712	CM
Pyrimidine metabolism	CM_1	0.0221793568662342	CM
Nitrogen metabolism	CM_1	0.0181879616128626	CM
Oxidative phosphorylation	CM_1	0.0159407013368409	CM
Ribosome	CM_1	0.016424837458934	CM
Glyoxylate and dicarboxylate metabolism	CM_1	0.0142945604726554	CM
Amino sugar and nucleotide sugar metabolism	CM_1	0.0151035279740206	CM
Methane metabolism	CM_1	0.0129978388147806	CM
Peptidoglycan biosynthesis	CM_1	0.0139956150863882	CM
Pyruvate metabolism	CM_1	0.0131073510017063	CM
Cell cycle - Caulobacter	CM_1	0.0125880515475789	CM
RNA degradation	CM_1	0.0124478887472012	CM
Fructose and mannose metabolism	CM_1	0.0128437626880228	CM
Bacterial secretion system	CM_1	0.0117338967341113	CM
Cysteine and methionine metabolism	CM_1	0.0108676804160712	CM
Alanine, aspartate and glutamate metabolism	CM_1	0.0102789985685486	CM
Pentose phosphate pathway	CM_1	0.0101203377502653	CM
Flagellar assembly	CM_1	0.00885945445519315	CM
Starch and sucrose metabolism	CM_1	0.0117125580740332	CM
Glutathione metabolism	CM_1	0.00941243847989334	CM
Homologous recombination	CM_1	0.0102947142682397	CM
Butanoate metabolism	CM_1	0.00931699131873033	CM
Phenylalanine, tyrosine and tryptophan biosynthesis	CM_1	0.00968649852445143	CM
Histidine metabolism	CM_1	0.00895324486736565	CM
Glycolysis / Gluconeogenesis	CM_1	0.00976250951743565	CM
Carbon fixation pathways in prokaryotes	CM_1	0.00887261113209524	CM
Bacterial chemotaxis	CM_1	0.00827288633257632	CM
Glycerophospholipid metabolism	CM_1	0.00921224377642514	CM
Lysine biosynthesis	CM_1	0.00913370348262143	CM
Nucleotide excision repair	CM_1	0.00906753227742881	CM
Valine, leucine and isoleucine degradation	CM_1	0.00799666628331114	CM
Phenylalanine metabolism	CM_1	0.00774566858142248	CM
Mismatch repair	CM_1	0.0087494325527716	CM
Fatty acid biosynthesis	CM_1	0.0080851750969989	CM
Nicotinate and nicotinamide metabolism	CM_1	0.00752220338071113	CM
Terpenoid backbone biosynthesis	CM_1	0.00767921144346402	CM
Pentose and glucuronate interconversions	CM_1	0.00688805931486825	CM
Pantothenate and CoA biosynthesis	CM_1	0.00668108048238466	CM
Benzoate degradation	CM_1	0.00628837963953825	CM
Propanoate metabolism	CM_1	0.00596597749906262	CM
Tyrosine metabolism	CM_1	0.00617676359004071	CM
Ubiquinone and other terpenoid-quinone biosynthesis	CM_1	0.00592573880204528	CM
Lipopolysaccharide biosynthesis	CM_1	0.00522034730331711	CM
Citrate cycle (TCA cycle)	CM_1	0.00585044336405615	CM
Thiamine metabolism	CM_1	0.00567335933354976	CM
Base excision repair	CM_1	0.00592082719627431	CM
Valine, leucine and isoleucine biosynthesis	CM_1	0.00540777753278991	CM
Aminobenzoate degradation	CM_1	0.00543776722828205	CM
Protein export	CM_1	0.00561944217669169	CM
DNA replication	CM_1	0.0055072623627993	CM
Galactose metabolism	CM_1	0.00600739243880794	CM
Glycerolipid metabolism	CM_1	0.00558015356776961	CM
One carbon pool by folate	CM_1	0.00491325354550509	CM
Lysine degradation	CM_1	0.00490621852410463	CM
Folate biosynthesis	CM_1	0.00495465195699875	CM
Selenocompound metabolism	CM_1	0.00471980845692577	CM
Phosphotransferase system (PTS)	CM_1	0.00603604964155762	CM
Sulfur metabolism	CM_1	0.00436558365931037	CM
Carbon fixation in photosynthetic organisms	CM_1	0.00414941784582496	CM
Inositol phosphate metabolism	CM_1	0.00381928522115466	CM
Geraniol degradation	CM_1	0.00383755746709024	CM
Biotin metabolism	CM_1	0.00404315908540494	CM
Fatty acid metabolism	CM_1	0.00376278119190051	CM
Sulfur relay system	CM_1	0.00380604729648572	CM
Riboflavin metabolism	CM_1	0.0035303423026973	CM
Ascorbate and aldarate metabolism	CM_1	0.0035082829679256	CM
Vibrio cholerae pathogenic cycle	CM_1	0.00315213050979297	CM
Tryptophan metabolism	CM_1	0.00317894818267353	CM
Chloroalkane and chloroalkene degradation	CM_1	0.0033115491350605	CM
Vitamin B6 metabolism	CM_1	0.00314841843563522	CM
Bisphenol degradation	CM_1	0.00303749723107286	CM
Taurine and hypotaurine metabolism	CM_1	0.00276043528968818	CM
Drug metabolism - other enzymes	CM_1	0.00305730216389141	CM
Phosphonate and phosphinate metabolism	CM_1	0.00251951153584471	CM
Peroxisome	CM_1	0.0024396838991887	CM
D-Alanine metabolism	CM_1	0.00275620727706774	CM
Limonene and pinene degradation	CM_1	0.00258050288950655	CM
Polycyclic aromatic hydrocarbon degradation	CM_1	0.00256094462200363	CM
Plant-pathogen interaction	CM_1	0.00221164572759786	CM
Streptomycin biosynthesis	CM_1	0.00232909398257573	CM
Photosynthesis	CM_1	0.00228155378593688	CM
Biosynthesis of unsaturated fatty acids	CM_1	0.00217192679523302	CM
beta-Alanine metabolism	CM_1	0.00207776910083143	CM
Legionellosis	CM_1	0.00215503091327608	CM
Pertussis	CM_1	0.00203398946184969	CM
Naphthalene degradation	CM_1	0.00203328976685804	CM
C5-Branched dibasic acid metabolism	CM_1	0.0018520712772588	CM
RNA polymerase	CM_1	0.00188344326085596	CM
Biosynthesis of siderophore group nonribosomal peptides	CM_1	0.00206512153121134	CM
Staphylococcus aureus infection	CM_1	0.00286127063716699	CM
Nonribosomal peptide structures	CM_1	0.00237894949318089	CM
Nitrotoluene degradation	CM_1	0.00161781808791117	CM
Linoleic acid metabolism	CM_1	0.00165765600112347	CM
Atrazine degradation	CM_1	0.00152379589875629	CM
Carotenoid biosynthesis	CM_1	0.00163119899428081	CM
PPAR signaling pathway	CM_1	0.00159866658949099	CM
Penicillin and cephalosporin biosynthesis	CM_1	0.00153558713089161	CM
Drug metabolism - cytochrome P450	CM_1	0.00147234721308086	CM
D-Glutamine and D-glutamate metabolism	CM_1	0.00165833340207283	CM
Cyanoamino acid metabolism	CM_1	0.00153089808163674	CM
Tuberculosis	CM_1	0.00151638284081839	CM
Caprolactam degradation	CM_1	0.0013682524860353	CM
Other glycan degradation	CM_1	0.00219364896540581	CM
Styrene degradation	CM_1	0.00125719476506096	CM
Chlorocyclohexane and chlorobenzene degradation	CM_1	0.00130835370855108	CM
Meiosis - yeast	CM_1	0.0012778295791332	CM
Steroid hormone biosynthesis	CM_1	0.00122484604475047	CM
Sphingolipid metabolism	CM_1	0.00130617594742401	CM
Lipoic acid metabolism	CM_1	0.00133860045202092	CM
Metabolism of xenobiotics by cytochrome P450	CM_1	0.00120990787261436	CM
Tropane, piperidine and pyridine alkaloid biosynthesis	CM_1	0.00132672434894564	CM
Toluene degradation	CM_1	0.00117196048724297	CM
Biosynthesis of ansamycins	CM_1	0.00141553596145412	CM
Salmonella infection	CM_1	0.00108145431388699	CM
Ethylbenzene degradation	CM_1	0.0010810906363613	CM
RNA transport	CM_1	0.00117438122303359	CM
Epithelial cell signaling in Helicobacter pylori infection	CM_1	0.00106837452116391	CM
Chemical carcinogenesis	CM_1	0.00088703703117285	CM
Polyketide sugar unit biosynthesis	CM_1	0.000992940479805446	CM
Alzheimers disease	CM_1	0.000949048488165145	CM
Synthesis and degradation of ketone bodies	CM_1	0.000837906567529759	CM
Novobiocin biosynthesis	CM_1	0.000820226192824848	CM
Adipocytokine signaling pathway	CM_1	0.000779199436668537	CM
Bacterial invasion of epithelial cells	CM_1	0.00127058772932545	CM
Phosphatidylinositol signaling system	CM_1	0.000752181697228619	CM
Steroid degradation	CM_1	0.000791064428567635	CM
Phenylpropanoid biosynthesis	CM_1	0.00072237427759554	CM
beta-Lactam resistance	CM_1	0.000801686432124962	CM
Arachidonic acid metabolism	CM_1	0.000588062249671744	CM
Lysosome	CM_1	0.000639843369326464	CM
Zeatin biosynthesis	CM_1	0.00061698278356229	CM
Insulin signaling pathway	CM_1	0.000654582896594122	CM
MAPK signaling pathway - yeast	CM_1	0.000574287792151145	CM
Xylene degradation	CM_1	0.000585484115691302	CM
Glutamatergic synapse	CM_1	0.000491856786693674	CM
N-Glycan biosynthesis	CM_1	0.000633460571330641	CM
GABAergic synapse	CM_1	0.000490729077342748	CM
Dioxin degradation	CM_1	0.000532268661810141	CM
Huntingtons disease	CM_1	0.000487263421513535	CM
Retinol metabolism	CM_1	0.000498187228491943	CM
Ribosome biogenesis in eukaryotes	CM_1	0.000534921998459541	CM
Tetracycline biosynthesis	CM_1	0.000475444957873826	CM
Fluorobenzoate degradation	CM_1	0.000437137231098892	CM
Biosynthesis of 12-, 14- and 16-membered macrolides	CM_1	0.00058031453108636	CM
Pathways in cancer	CM_1	0.000366734396792293	CM
Glycosaminoglycan degradation	CM_1	0.000416459429652704	CM
Primary immunodeficiency	CM_1	0.000400311425035957	CM
Caffeine metabolism	CM_1	0.0002984235036627	CM
Biosynthesis of type II polyketide products	CM_1	0.000316204531281567	CM
Type I diabetes mellitus	CM_1	0.000371911249269181	CM
Stilbenoid, diarylheptanoid and gingerol biosynthesis	CM_1	0.000342765223919983	CM
Isoquinoline alkaloid biosynthesis	CM_1	0.00027232416299099	CM
RIG-I-like receptor signaling pathway	CM_1	0.000275094030107231	CM
Biosynthesis of vancomycin group antibiotics	CM_1	0.000292225326205685	CM
African trypanosomiasis	CM_1	0.000339292811090601	CM
Protein processing in endoplasmic reticulum	CM_1	0.000292223265279527	CM
Glycosphingolipid biosynthesis - globo series	CM_1	0.000277964777354564	CM
Non-homologous end-joining	CM_1	0.000304263503013325	CM
Parkinsons disease	CM_1	0.000199314926903859	CM
Bladder cancer	CM_1	0.000205606920119564	CM
Amoebiasis	CM_1	0.000220939640632347	CM
Renal cell carcinoma	CM_1	0.00021027152120575	CM
Amyotrophic lateral sclerosis (ALS)	CM_1	0.00022092082192418	CM
DDT degradation	CM_1	0.000191078369694401	CM
Protein digestion and absorption	CM_1	0.000182132559306298	CM
Carbohydrate digestion and absorption	CM_1	0.000285430146244162	CM
Butirosin and neomycin biosynthesis	CM_1	0.000217989606806113	CM
Primary bile acid biosynthesis	CM_1	0.000216483719568561	CM
Chagas disease (American trypanosomiasis)	CM_1	0.000209085439366564	CM
Apoptosis	CM_1	0.000156779629407361	CM
NOD-like receptor signaling pathway	CM_1	0.000226602315624486	CM
Viral carcinogenesis	CM_1	0.000179514321366106	CM
Type II diabetes mellitus	CM_1	0.000168354536394347	CM
Ether lipid metabolism	CM_1	0.000175207923141056	CM
Mineral absorption	CM_1	0.000176684608219648	CM
Sesquiterpenoid and triterpenoid biosynthesis	CM_1	0.00015805056795245	CM
Morphine addiction	CM_1	0.000122851193960086	CM
Cardiac muscle contraction	CM_1	0.000116390368108711	CM
Secondary bile acid biosynthesis	CM_1	0.000170429806120039	CM
Proximal tubule bicarbonate reclamation	CM_1	0.000123853605135626	CM
Retrograde endocannabinoid signaling	CM_1	0.000122153973855756	CM
Glycosylphosphatidylinositol(GPI)-anchor biosynthesis	CM_1	4.28716876568252e-05	CM
Small cell lung cancer	CM_1	9.0313083467764e-05	CM
Steroid biosynthesis	CM_1	9.54937453851264e-05	CM
D-Arginine and D-ornithine metabolism	CM_1	9.22021121083374e-05	CM
Renin-angiotensin system	CM_1	0.000140947388955815	CM
Biosynthesis of type II polyketide backbone	CM_1	8.72624051909701e-05	CM
Vibrio cholerae infection	CM_1	8.16641451386995e-05	CM
Influenza A	CM_1	7.00066738642609e-05	CM
alpha-Linolenic acid metabolism	CM_1	8.74055206555941e-05	CM
Fc gamma R-mediated phagocytosis	CM_1	6.68957746935663e-05	CM
Proteasome	CM_1	0.000122182657806623	CM
Serotonergic synapse	CM_1	6.52257728243194e-05	CM
GnRH signaling pathway	CM_1	6.57820799360728e-05	CM
Endocytosis	CM_1	6.57806707024549e-05	CM
Glycosphingolipid biosynthesis - ganglio series	CM_1	9.6657070528609e-05	CM
p53 signaling pathway	CM_1	6.26298016000425e-05	CM
Toxoplasmosis	CM_1	6.24043792377693e-05	CM
Herpes simplex infection	CM_1	6.18601479668361e-05	CM
Prostate cancer	CM_1	6.41134361494534e-05	CM
Viral myocarditis	CM_1	6.16309453175909e-05	CM
Colorectal cancer	CM_1	6.16309453175909e-05	CM
Progesterone-mediated oocyte maturation	CM_1	6.39291278982571e-05	CM
Antigen processing and presentation	CM_1	6.39291278982571e-05	CM
Bile secretion	CM_1	8.75269907108797e-05	CM
Glycosaminoglycan biosynthesis - chondroitin sulfate	CM_1	8.6662434354141e-05	CM
Alcoholism	CM_1	5.20263800536946e-05	CM
Shigellosis	CM_1	7.0809958940799e-05	CM
Monoterpenoid biosynthesis	CM_1	7.38167496276988e-05	CM
Systemic lupus erythematosus	CM_1	4.25791693387568e-05	CM
Fatty acid elongation	CM_1	4.45678460139975e-05	CM
Dopaminergic synapse	CM_1	4.27958652110197e-05	CM
Amphetamine addiction	CM_1	4.08544299528392e-05	CM
Cocaine addiction	CM_1	4.08530207005922e-05	CM
Basal transcription factors	CM_1	7.4995700563671e-05	CM
Indole alkaloid biosynthesis	CM_1	3.70996817442511e-05	CM
Glycosphingolipid biosynthesis - lacto and neolacto series	CM_1	4.49457234422306e-05	CM
Hematopoietic cell lineage	CM_1	4.53931944345764e-05	CM
VEGF signaling pathway	CM_1	2.4668596546795e-05	CM
NF-kappa B signaling pathway	CM_1	2.38774905940039e-05	CM
Leishmaniasis	CM_1	2.38774905940039e-05	CM
Complement and coagulation cascades	CM_1	2.43481264628511e-05	CM
Prion diseases	CM_1	2.99444539579629e-05	CM
Betalain biosynthesis	CM_1	2.17156017336428e-05	CM
Clavulanic acid biosynthesis	CM_1	1.59188079380051e-05	CM
Isoflavonoid biosynthesis	CM_1	1.92649884064806e-05	CM
Pancreatic secretion	CM_1	1.63043007365471e-05	CM
Pathogenic Escherichia coli infection	CM_1	1.3381746180578e-05	CM
Hypertrophic cardiomyopathy (HCM)	CM_1	1.60511378605303e-05	CM
Flavonoid biosynthesis	CM_1	1.64224546364784e-05	CM
Vasopressin-regulated water reabsorption	CM_1	1.05600268898871e-05	CM
Synaptic vesicle cycle	CM_1	1.05600268898871e-05	CM
Fanconi anemia pathway	CM_1	9.81712572297396e-06	CM
Melanogenesis	CM_1	8.73842592012954e-06	CM
Flavone and flavonol biosynthesis	CM_1	1.23068446582614e-05	CM
Endocrine and other factor-regulated calcium reabsorption	CM_1	1.14871817639961e-05	CM
Spliceosome	CM_1	1.3382053443907e-05	CM
Gastric acid secretion	CM_1	1.03106420835179e-05	CM
Salivary secretion	CM_1	1.03106420835179e-05	CM
Aldosterone-regulated sodium reabsorption	CM_1	1.03092328403289e-05	CM
Focal adhesion	CM_1	7.57217834360266e-06	CM
ECM-receptor interaction	CM_1	7.57217834360266e-06	CM
mRNA surveillance pathway	CM_1	1.03376364578145e-05	CM
Cholinergic synapse	CM_1	7.32885968942751e-06	CM
Neuroactive ligand-receptor interaction	CM_1	5.11289159175951e-06	CM
Calcium signaling pathway	CM_1	3.77470016462992e-06	CM
Notch signaling pathway	CM_1	2.21928797066341e-06	CM
Chronic myeloid leukemia	CM_1	2.21928797066341e-06	CM
Wnt signaling pathway	CM_1	2.21928797066341e-06	CM
Photosynthesis - antenna proteins	CM_1	1.02423079809673e-06	CM
Transcriptional misregulation in cancer	CM_1	9.77388374974606e-07	CM
Various types of N-glycan biosynthesis	CM_1	1.30691757100008e-07	CM
Fat digestion and absorption	CM_1	5.2444683043502e-07	CM
Epstein-Barr virus infection	CM_1	9.78478224051774e-09	CM
Measles	CM_1	2.29202649245215e-07	CM
Hepatitis C	CM_1	2.29202649245215e-07	CM
Regulation of actin cytoskeleton	CM_1	9.23231221848592e-08	CM
Dilated cardiomyopathy	CM_1	8.22263410220397e-08	CM
Arrhythmogenic right ventricular cardiomyopathy (ARVC)	CM_1	8.22263410220397e-08	CM
Cell adhesion molecules (CAMs)	CM_1	8.22263410220397e-08	CM
HTLV-I infection	CM_1	0	CM
Phagosome	CM_1	0	CM
Cytokine-cytokine receptor interaction	CM_1	5.11119529721012e-09	CM
mTOR signaling pathway	CM_1	0	CM
Cell cycle	CM_1	0	CM
Pancreatic cancer	CM_1	0	CM
Phototransduction - fly	CM_1	1.4091945477656e-09	CM
Tight junction	CM_1	0	CM
Leukocyte transendothelial migration	CM_1	0	CM
Adherens junction	CM_1	0	CM
Oocyte meiosis	CM_1	1.4091945477656e-09	CM
Vascular smooth muscle contraction	CM_1	1.4091945477656e-09	CM
Long-term potentiation	CM_1	1.4091945477656e-09	CM
Cytosolic DNA-sensing pathway	CM_1	0	CM
Phototransduction	CM_1	1.4091945477656e-09	CM
Olfactory transduction	CM_1	1.4091945477656e-09	CM
Glioma	CM_1	1.4091945477656e-09	CM
Neurotrophin signaling pathway	CM_1	1.4091945477656e-09	CM
ABC transporters	CM_2	0.117301880644266	CM
Two-component system	CM_2	0.0693350576025968	CM
Purine metabolism	CM_2	0.0352992070673505	CM
Aminoacyl-tRNA biosynthesis	CM_2	0.0278525463658854	CM
Glycine, serine and threonine metabolism	CM_2	0.0209083029737165	CM
Porphyrin and chlorophyll metabolism	CM_2	0.019613900626979	CM
Arginine and proline metabolism	CM_2	0.0205114152632421	CM
Pyrimidine metabolism	CM_2	0.0225483029885591	CM
Nitrogen metabolism	CM_2	0.0174145089379079	CM
Oxidative phosphorylation	CM_2	0.0150839484129979	CM
Ribosome	CM_2	0.0166729808432837	CM
Glyoxylate and dicarboxylate metabolism	CM_2	0.0127841099542016	CM
Amino sugar and nucleotide sugar metabolism	CM_2	0.0167549468922324	CM
Methane metabolism	CM_2	0.0129271237583383	CM
Peptidoglycan biosynthesis	CM_2	0.0146118325690639	CM
Pyruvate metabolism	CM_2	0.01302462811728	CM
Cell cycle - Caulobacter	CM_2	0.0133163177419817	CM
RNA degradation	CM_2	0.013197389940421	CM
Fructose and mannose metabolism	CM_2	0.0125097265463441	CM
Bacterial secretion system	CM_2	0.0135946972735538	CM
Cysteine and methionine metabolism	CM_2	0.0108501847405645	CM
Alanine, aspartate and glutamate metabolism	CM_2	0.0106320044315832	CM
Pentose phosphate pathway	CM_2	0.00980440129016524	CM
Flagellar assembly	CM_2	0.0103624003071192	CM
Starch and sucrose metabolism	CM_2	0.0130614949215871	CM
Glutathione metabolism	CM_2	0.00968762404988827	CM
Homologous recombination	CM_2	0.0116283897934459	CM
Butanoate metabolism	CM_2	0.00860079813197431	CM
Phenylalanine, tyrosine and tryptophan biosynthesis	CM_2	0.0100957950227369	CM
Histidine metabolism	CM_2	0.00901201501998148	CM
Glycolysis / Gluconeogenesis	CM_2	0.0101774751990747	CM
Carbon fixation pathways in prokaryotes	CM_2	0.00851482354304089	CM
Bacterial chemotaxis	CM_2	0.0108663659197295	CM
Glycerophospholipid metabolism	CM_2	0.00968181496379376	CM
Lysine biosynthesis	CM_2	0.00903031389627515	CM
Nucleotide excision repair	CM_2	0.00931269785285774	CM
Valine, leucine and isoleucine degradation	CM_2	0.00694528064161757	CM
Phenylalanine metabolism	CM_2	0.00650408342244049	CM
Mismatch repair	CM_2	0.00949421019854764	CM
Fatty acid biosynthesis	CM_2	0.0077701052030043	CM
Nicotinate and nicotinamide metabolism	CM_2	0.00758336687289136	CM
Terpenoid backbone biosynthesis	CM_2	0.00760560500017041	CM
Pentose and glucuronate interconversions	CM_2	0.00627761983617614	CM
Pantothenate and CoA biosynthesis	CM_2	0.00670046775745613	CM
Benzoate degradation	CM_2	0.00536083452851829	CM
Propanoate metabolism	CM_2	0.00579296525624774	CM
Tyrosine metabolism	CM_2	0.00584471282581654	CM
Ubiquinone and other terpenoid-quinone biosynthesis	CM_2	0.00651770010015172	CM
Lipopolysaccharide biosynthesis	CM_2	0.00602970721722948	CM
Citrate cycle (TCA cycle)	CM_2	0.00585147626516618	CM
Thiamine metabolism	CM_2	0.00582495734036323	CM
Base excision repair	CM_2	0.00595474626347437	CM
Valine, leucine and isoleucine biosynthesis	CM_2	0.00529791161008344	CM
Aminobenzoate degradation	CM_2	0.00479317139841912	CM
Protein export	CM_2	0.00590453441536739	CM
DNA replication	CM_2	0.00565447809817833	CM
Galactose metabolism	CM_2	0.00649869641161537	CM
Glycerolipid metabolism	CM_2	0.00589468942960422	CM
One carbon pool by folate	CM_2	0.00491819471153458	CM
Lysine degradation	CM_2	0.00524545679549717	CM
Folate biosynthesis	CM_2	0.00528967109072681	CM
Selenocompound metabolism	CM_2	0.00510401821765554	CM
Phosphotransferase system (PTS)	CM_2	0.00789727080397913	CM
Sulfur metabolism	CM_2	0.00454939384527684	CM
Carbon fixation in photosynthetic organisms	CM_2	0.00411446424006576	CM
Inositol phosphate metabolism	CM_2	0.00324919547158392	CM
Geraniol degradation	CM_2	0.00320861677393839	CM
Biotin metabolism	CM_2	0.00459534131332991	CM
Fatty acid metabolism	CM_2	0.00365002086710402	CM
Sulfur relay system	CM_2	0.00430456723049777	CM
Riboflavin metabolism	CM_2	0.00358309780798693	CM
Ascorbate and aldarate metabolism	CM_2	0.00311815059719525	CM
Vibrio cholerae pathogenic cycle	CM_2	0.00480171777850201	CM
Tryptophan metabolism	CM_2	0.00275937584496419	CM
Chloroalkane and chloroalkene degradation	CM_2	0.00295783172000776	CM
Vitamin B6 metabolism	CM_2	0.0031571889809113	CM
Bisphenol degradation	CM_2	0.00264051883210698	CM
Taurine and hypotaurine metabolism	CM_2	0.00250719931313192	CM
Drug metabolism - other enzymes	CM_2	0.00315400848025413	CM
Phosphonate and phosphinate metabolism	CM_2	0.00213792588072636	CM
Peroxisome	CM_2	0.0023209629615583	CM
D-Alanine metabolism	CM_2	0.00285699949113269	CM
Limonene and pinene degradation	CM_2	0.00245955677208317	CM
Polycyclic aromatic hydrocarbon degradation	CM_2	0.00233648958765574	CM
Plant-pathogen interaction	CM_2	0.00236258318856648	CM
Streptomycin biosynthesis	CM_2	0.00224250832708267	CM
Photosynthesis	CM_2	0.00231941624738014	CM
Biosynthesis of unsaturated fatty acids	CM_2	0.00217678240713223	CM
beta-Alanine metabolism	CM_2	0.00185432052109268	CM
Legionellosis	CM_2	0.00222493176355589	CM
Pertussis	CM_2	0.00281222982318288	CM
Naphthalene degradation	CM_2	0.00179216201332972	CM
C5-Branched dibasic acid metabolism	CM_2	0.00179136094881951	CM
RNA polymerase	CM_2	0.00193491667924646	CM
Biosynthesis of siderophore group nonribosomal peptides	CM_2	0.00210595148959	CM
Staphylococcus aureus infection	CM_2	0.00320240526660571	CM
Nonribosomal peptide structures	CM_2	0.00234832548728924	CM
Nitrotoluene degradation	CM_2	0.00176953478611298	CM
Linoleic acid metabolism	CM_2	0.00147075878840105	CM
Atrazine degradation	CM_2	0.00130211113855451	CM
Carotenoid biosynthesis	CM_2	0.00127161373057005	CM
PPAR signaling pathway	CM_2	0.0015272186275089	CM
Penicillin and cephalosporin biosynthesis	CM_2	0.0014355561781215	CM
Drug metabolism - cytochrome P450	CM_2	0.00123859519819993	CM
D-Glutamine and D-glutamate metabolism	CM_2	0.00170854184942429	CM
Cyanoamino acid metabolism	CM_2	0.00150771406402558	CM
Tuberculosis	CM_2	0.00151586974414893	CM
Caprolactam degradation	CM_2	0.00111077584150365	CM
Other glycan degradation	CM_2	0.00266545327417247	CM
Styrene degradation	CM_2	0.00103987669225588	CM
Chlorocyclohexane and chlorobenzene degradation	CM_2	0.00110794042298854	CM
Meiosis - yeast	CM_2	0.00108846895625665	CM
Steroid hormone biosynthesis	CM_2	0.00106334323623281	CM
Sphingolipid metabolism	CM_2	0.0013377066967446	CM
Lipoic acid metabolism	CM_2	0.00136766479712647	CM
Metabolism of xenobiotics by cytochrome P450	CM_2	0.00104838761754265	CM
Tropane, piperidine and pyridine alkaloid biosynthesis	CM_2	0.0011684192345708	CM
Toluene degradation	CM_2	0.00111983264531248	CM
Biosynthesis of ansamycins	CM_2	0.00129879151159345	CM
Salmonella infection	CM_2	0.00162121323810761	CM
Ethylbenzene degradation	CM_2	0.0011445971286945	CM
RNA transport	CM_2	0.00147035271726746	CM
Epithelial cell signaling in Helicobacter pylori infection	CM_2	0.00144549656900871	CM
Chemical carcinogenesis	CM_2	0.000746978880957468	CM
Polyketide sugar unit biosynthesis	CM_2	0.0010572418404298	CM
Alzheimers disease	CM_2	0.00120497139617235	CM
Synthesis and degradation of ketone bodies	CM_2	0.000730841781245295	CM
Novobiocin biosynthesis	CM_2	0.000771034337477498	CM
Adipocytokine signaling pathway	CM_2	0.000746463510196993	CM
Bacterial invasion of epithelial cells	CM_2	0.00157681120930543	CM
Phosphatidylinositol signaling system	CM_2	0.00072495665285986	CM
Steroid degradation	CM_2	0.000657912657916006	CM
Phenylpropanoid biosynthesis	CM_2	0.00072834582525995	CM
beta-Lactam resistance	CM_2	0.000828553910884295	CM
Arachidonic acid metabolism	CM_2	0.000557625490519252	CM
Lysosome	CM_2	0.000751553738427417	CM
Zeatin biosynthesis	CM_2	0.000634397138119833	CM
Insulin signaling pathway	CM_2	0.000823942466481971	CM
MAPK signaling pathway - yeast	CM_2	0.000561095200206266	CM
Xylene degradation	CM_2	0.000517094953691376	CM
Glutamatergic synapse	CM_2	0.000426370116679743	CM
N-Glycan biosynthesis	CM_2	0.000633875296278879	CM
GABAergic synapse	CM_2	0.000461638161470242	CM
Dioxin degradation	CM_2	0.00048400490990622	CM
Huntingtons disease	CM_2	0.000490902844195201	CM
Retinol metabolism	CM_2	0.000460315808269111	CM
Ribosome biogenesis in eukaryotes	CM_2	0.000681793067727026	CM
Tetracycline biosynthesis	CM_2	0.00046799438933964	CM
Fluorobenzoate degradation	CM_2	0.000350893281978819	CM
Biosynthesis of 12-, 14- and 16-membered macrolides	CM_2	0.000477795394188114	CM
Pathways in cancer	CM_2	0.000339539250075176	CM
Glycosaminoglycan degradation	CM_2	0.00049968933090516	CM
Primary immunodeficiency	CM_2	0.000466867731972711	CM
Caffeine metabolism	CM_2	0.000218700405082832	CM
Biosynthesis of type II polyketide products	CM_2	0.000238514486105025	CM
Type I diabetes mellitus	CM_2	0.000382815984737424	CM
Stilbenoid, diarylheptanoid and gingerol biosynthesis	CM_2	0.000282820978502974	CM
Isoquinoline alkaloid biosynthesis	CM_2	0.000255234984368948	CM
RIG-I-like receptor signaling pathway	CM_2	0.000228933276435011	CM
Biosynthesis of vancomycin group antibiotics	CM_2	0.000315610734007583	CM
African trypanosomiasis	CM_2	0.000485806427982489	CM
Protein processing in endoplasmic reticulum	CM_2	0.000298920329082688	CM
Glycosphingolipid biosynthesis - globo series	CM_2	0.00035006523504767	CM
Non-homologous end-joining	CM_2	0.000232991620676594	CM
Parkinsons disease	CM_2	0.000198919475548426	CM
Bladder cancer	CM_2	0.000199557764310352	CM
Amoebiasis	CM_2	0.000182785608700065	CM
Renal cell carcinoma	CM_2	0.000192596208385118	CM
Amyotrophic lateral sclerosis (ALS)	CM_2	0.000245003438191368	CM
DDT degradation	CM_2	0.000177663841459322	CM
Protein digestion and absorption	CM_2	0.00042978694690512	CM
Carbohydrate digestion and absorption	CM_2	0.000445635533690638	CM
Butirosin and neomycin biosynthesis	CM_2	0.000226314942789538	CM
Primary bile acid biosynthesis	CM_2	0.000221920129397321	CM
Chagas disease (American trypanosomiasis)	CM_2	0.000338744183036553	CM
Apoptosis	CM_2	0.000200607694783263	CM
NOD-like receptor signaling pathway	CM_2	0.000298676107144873	CM
Viral carcinogenesis	CM_2	0.000223622312494127	CM
Type II diabetes mellitus	CM_2	0.000191336663323744	CM
Ether lipid metabolism	CM_2	0.000169330469769616	CM
Mineral absorption	CM_2	0.000174839786610381	CM
Sesquiterpenoid and triterpenoid biosynthesis	CM_2	0.000116976823825013	CM
Morphine addiction	CM_2	0.000117950620965484	CM
Cardiac muscle contraction	CM_2	0.000117671468187488	CM
Secondary bile acid biosynthesis	CM_2	0.000190338621637335	CM
Proximal tubule bicarbonate reclamation	CM_2	0.000120632682516912	CM
Retrograde endocannabinoid signaling	CM_2	0.000153336283905618	CM
Glycosylphosphatidylinositol(GPI)-anchor biosynthesis	CM_2	2.098918022296e-05	CM
Small cell lung cancer	CM_2	6.43788281225232e-05	CM
Steroid biosynthesis	CM_2	9.11879338581832e-05	CM
D-Arginine and D-ornithine metabolism	CM_2	7.04276514098002e-05	CM
Renin-angiotensin system	CM_2	0.00021627464962918	CM
Biosynthesis of type II polyketide backbone	CM_2	6.21212158383501e-05	CM
Vibrio cholerae infection	CM_2	0.00030991784854743	CM
Influenza A	CM_2	6.68111093851444e-05	CM
alpha-Linolenic acid metabolism	CM_2	0.000148991401505857	CM
Fc gamma R-mediated phagocytosis	CM_2	4.91713816316005e-05	CM
Proteasome	CM_2	0.000105243543417257	CM
Serotonergic synapse	CM_2	5.08565703401711e-05	CM
GnRH signaling pathway	CM_2	4.81366698553864e-05	CM
Endocytosis	CM_2	4.81365337477516e-05	CM
Glycosphingolipid biosynthesis - ganglio series	CM_2	0.00016528056242773	CM
p53 signaling pathway	CM_2	4.38455664530248e-05	CM
Toxoplasmosis	CM_2	4.46035821740095e-05	CM
Herpes simplex infection	CM_2	4.33843235706427e-05	CM
Prostate cancer	CM_2	8.0860637665227e-05	CM
Viral myocarditis	CM_2	4.31003498048438e-05	CM
Colorectal cancer	CM_2	4.31003498048438e-05	CM
Progesterone-mediated oocyte maturation	CM_2	8.07556022319743e-05	CM
Antigen processing and presentation	CM_2	8.07556022319743e-05	CM
Bile secretion	CM_2	8.93030153702262e-05	CM
Glycosaminoglycan biosynthesis - chondroitin sulfate	CM_2	9.77185661969724e-05	CM
Alcoholism	CM_2	6.57718873937732e-05	CM
Shigellosis	CM_2	0.000128530184634058	CM
Monoterpenoid biosynthesis	CM_2	5.24680942620685e-05	CM
Systemic lupus erythematosus	CM_2	3.26985115940336e-05	CM
Fatty acid elongation	CM_2	3.42623134896683e-05	CM
Dopaminergic synapse	CM_2	3.52274441145991e-05	CM
Amphetamine addiction	CM_2	3.34805391206367e-05	CM
Cocaine addiction	CM_2	3.34804030117263e-05	CM
Basal transcription factors	CM_2	7.50762367254858e-05	CM
Indole alkaloid biosynthesis	CM_2	3.15741625367013e-05	CM
Glycosphingolipid biosynthesis - lacto and neolacto series	CM_2	4.55405469978456e-05	CM
Hematopoietic cell lineage	CM_2	8.84036256027218e-05	CM
VEGF signaling pathway	CM_2	1.74077671205053e-05	CM
NF-kappa B signaling pathway	CM_2	1.65937370404843e-05	CM
Leishmaniasis	CM_2	1.65937370404843e-05	CM
Complement and coagulation cascades	CM_2	2.20943881754845e-05	CM
Prion diseases	CM_2	3.97988039063638e-05	CM
Betalain biosynthesis	CM_2	1.77560423276636e-05	CM
Clavulanic acid biosynthesis	CM_2	1.14762595424216e-05	CM
Isoflavonoid biosynthesis	CM_2	1.63264023018859e-05	CM
Pancreatic secretion	CM_2	3.64829660317266e-05	CM
Pathogenic Escherichia coli infection	CM_2	4.42852664629012e-05	CM
Hypertrophic cardiomyopathy (HCM)	CM_2	3.4134289051301e-05	CM
Flavonoid biosynthesis	CM_2	1.76522317317506e-05	CM
Vasopressin-regulated water reabsorption	CM_2	1.20797660030328e-05	CM
Synaptic vesicle cycle	CM_2	1.20797660030328e-05	CM
Fanconi anemia pathway	CM_2	2.00942846298303e-05	CM
Melanogenesis	CM_2	6.09434277414879e-06	CM
Flavone and flavonol biosynthesis	CM_2	1.30221503668211e-05	CM
Endocrine and other factor-regulated calcium reabsorption	CM_2	1.5324184493502e-05	CM
Spliceosome	CM_2	1.26933963302933e-05	CM
Gastric acid secretion	CM_2	1.23379668421863e-05	CM
Salivary secretion	CM_2	1.23379668421863e-05	CM
Aldosterone-regulated sodium reabsorption	CM_2	1.23378307332759e-05	CM
Focal adhesion	CM_2	7.8831137018101e-06	CM
ECM-receptor interaction	CM_2	7.8831137018101e-06	CM
mRNA surveillance pathway	CM_2	8.08376921835819e-06	CM
Cholinergic synapse	CM_2	1.23501874795866e-05	CM
Neuroactive ligand-receptor interaction	CM_2	8.15061615433686e-06	CM
Calcium signaling pathway	CM_2	5.29454039231307e-06	CM
Notch signaling pathway	CM_2	1.80754923390237e-06	CM
Chronic myeloid leukemia	CM_2	1.80754923390237e-06	CM
Wnt signaling pathway	CM_2	1.80754923390237e-06	CM
Photosynthesis - antenna proteins	CM_2	3.78653088774549e-07	CM
Transcriptional misregulation in cancer	CM_2	2.01606753358731e-06	CM
Various types of N-glycan biosynthesis	CM_2	5.82766925969133e-08	CM
Fat digestion and absorption	CM_2	4.63999067719165e-07	CM
Epstein-Barr virus infection	CM_2	2.53411260831931e-08	CM
Measles	CM_2	2.83973765798994e-07	CM
Hepatitis C	CM_2	2.83973765798994e-07	CM
Regulation of actin cytoskeleton	CM_2	3.08953098303491e-07	CM
Dilated cardiomyopathy	CM_2	3.04069486942767e-07	CM
Arrhythmogenic right ventricular cardiomyopathy (ARVC)	CM_2	3.04069486942767e-07	CM
Cell adhesion molecules (CAMs)	CM_2	3.04069486942767e-07	CM
HTLV-I infection	CM_2	0	CM
Phagosome	CM_2	0	CM
Cytokine-cytokine receptor interaction	CM_2	0	CM
mTOR signaling pathway	CM_2	0	CM
Cell cycle	CM_2	0	CM
Pancreatic cancer	CM_2	0	CM
Phototransduction - fly	CM_2	1.36104210207149e-10	CM
Tight junction	CM_2	0	CM
Leukocyte transendothelial migration	CM_2	0	CM
Adherens junction	CM_2	0	CM
Oocyte meiosis	CM_2	1.36104210207149e-10	CM
Vascular smooth muscle contraction	CM_2	1.36104210207149e-10	CM
Long-term potentiation	CM_2	1.36104210207149e-10	CM
Cytosolic DNA-sensing pathway	CM_2	0	CM
Phototransduction	CM_2	1.36104210207149e-10	CM
Olfactory transduction	CM_2	1.36104210207149e-10	CM
Glioma	CM_2	1.36104210207149e-10	CM
Neurotrophin signaling pathway	CM_2	1.36104210207149e-10	CM
ABC transporters	CM_3	0.122661454182363	CM
Two-component system	CM_3	0.0626741344313799	CM
Purine metabolism	CM_3	0.0361255746306106	CM
Aminoacyl-tRNA biosynthesis	CM_3	0.0291980740675146	CM
Glycine, serine and threonine metabolism	CM_3	0.0212305489277379	CM
Porphyrin and chlorophyll metabolism	CM_3	0.0194224270422671	CM
Arginine and proline metabolism	CM_3	0.0203549677869321	CM
Pyrimidine metabolism	CM_3	0.0235398615421069	CM
Nitrogen metabolism	CM_3	0.0165315186396078	CM
Oxidative phosphorylation	CM_3	0.0151570222180164	CM
Ribosome	CM_3	0.0175174110838268	CM
Glyoxylate and dicarboxylate metabolism	CM_3	0.0126035056534246	CM
Amino sugar and nucleotide sugar metabolism	CM_3	0.0169699192121772	CM
Methane metabolism	CM_3	0.0124070005338833	CM
Peptidoglycan biosynthesis	CM_3	0.0154411091523341	CM
Pyruvate metabolism	CM_3	0.0130000952968149	CM
Cell cycle - Caulobacter	CM_3	0.0126445825172801	CM
RNA degradation	CM_3	0.0130663457438038	CM
Fructose and mannose metabolism	CM_3	0.0131354037630573	CM
Bacterial secretion system	CM_3	0.0119358848678809	CM
Cysteine and methionine metabolism	CM_3	0.0110838243178485	CM
Alanine, aspartate and glutamate metabolism	CM_3	0.0105834844360819	CM
Pentose phosphate pathway	CM_3	0.010097707386472	CM
Flagellar assembly	CM_3	0.0086909447767336	CM
Starch and sucrose metabolism	CM_3	0.0136177775979542	CM
Glutathione metabolism	CM_3	0.00932373765422786	CM
Homologous recombination	CM_3	0.0116255269023237	CM
Butanoate metabolism	CM_3	0.00860550236077007	CM
Phenylalanine, tyrosine and tryptophan biosynthesis	CM_3	0.0102126285415859	CM
Histidine metabolism	CM_3	0.00873566926657718	CM
Glycolysis / Gluconeogenesis	CM_3	0.0106913131502038	CM
Carbon fixation pathways in prokaryotes	CM_3	0.00847881106297198	CM
Bacterial chemotaxis	CM_3	0.0086658574352027	CM
Glycerophospholipid metabolism	CM_3	0.00966107963755987	CM
Lysine biosynthesis	CM_3	0.00938348343825781	CM
Nucleotide excision repair	CM_3	0.00977096069080007	CM
Valine, leucine and isoleucine degradation	CM_3	0.00697839666777655	CM
Phenylalanine metabolism	CM_3	0.00667105851073645	CM
Mismatch repair	CM_3	0.00975647126946983	CM
Fatty acid biosynthesis	CM_3	0.00783471197611068	CM
Nicotinate and nicotinamide metabolism	CM_3	0.00753492112807322	CM
Terpenoid backbone biosynthesis	CM_3	0.00795104511860699	CM
Pentose and glucuronate interconversions	CM_3	0.00644176114712744	CM
Pantothenate and CoA biosynthesis	CM_3	0.00683340779528241	CM
Benzoate degradation	CM_3	0.00542306512732689	CM
Propanoate metabolism	CM_3	0.00565917441779842	CM
Tyrosine metabolism	CM_3	0.00593818034014502	CM
Ubiquinone and other terpenoid-quinone biosynthesis	CM_3	0.00598307024002215	CM
Lipopolysaccharide biosynthesis	CM_3	0.00493959063617198	CM
Citrate cycle (TCA cycle)	CM_3	0.00571417849715556	CM
Thiamine metabolism	CM_3	0.00580392956817653	CM
Base excision repair	CM_3	0.00617186433638509	CM
Valine, leucine and isoleucine biosynthesis	CM_3	0.0053394577344555	CM
Aminobenzoate degradation	CM_3	0.00497568005931329	CM
Protein export	CM_3	0.00606426452111053	CM
DNA replication	CM_3	0.00594349748134281	CM
Galactose metabolism	CM_3	0.0071725483702213	CM
Glycerolipid metabolism	CM_3	0.00625652856492828	CM
One carbon pool by folate	CM_3	0.00500069975793664	CM
Lysine degradation	CM_3	0.00495428061518689	CM
Folate biosynthesis	CM_3	0.00536760296154941	CM
Selenocompound metabolism	CM_3	0.00496705453790526	CM
Phosphotransferase system (PTS)	CM_3	0.00881914210752571	CM
Sulfur metabolism	CM_3	0.0043063245709611	CM
Carbon fixation in photosynthetic organisms	CM_3	0.00418482491727364	CM
Inositol phosphate metabolism	CM_3	0.0034001286490426	CM
Geraniol degradation	CM_3	0.00315174682055691	CM
Biotin metabolism	CM_3	0.00438560446221067	CM
Fatty acid metabolism	CM_3	0.00344323884468557	CM
Sulfur relay system	CM_3	0.00412960443683399	CM
Riboflavin metabolism	CM_3	0.00355334467762642	CM
Ascorbate and aldarate metabolism	CM_3	0.00334452334650294	CM
Vibrio cholerae pathogenic cycle	CM_3	0.003634097250277	CM
Tryptophan metabolism	CM_3	0.00276924502690663	CM
Chloroalkane and chloroalkene degradation	CM_3	0.00300653555661344	CM
Vitamin B6 metabolism	CM_3	0.00311137517213876	CM
Bisphenol degradation	CM_3	0.0027279493432315	CM
Taurine and hypotaurine metabolism	CM_3	0.00247145595127906	CM
Drug metabolism - other enzymes	CM_3	0.00325404198623242	CM
Phosphonate and phosphinate metabolism	CM_3	0.002176852392589	CM
Peroxisome	CM_3	0.00230080690344321	CM
D-Alanine metabolism	CM_3	0.00306230666949097	CM
Limonene and pinene degradation	CM_3	0.00247626624730138	CM
Polycyclic aromatic hydrocarbon degradation	CM_3	0.00247725284226264	CM
Plant-pathogen interaction	CM_3	0.00225210384560332	CM
Streptomycin biosynthesis	CM_3	0.0022915062889166	CM
Photosynthesis	CM_3	0.0023892434698525	CM
Biosynthesis of unsaturated fatty acids	CM_3	0.00204988278251649	CM
beta-Alanine metabolism	CM_3	0.00180901233685052	CM
Legionellosis	CM_3	0.00222219262434164	CM
Pertussis	CM_3	0.0021179041953708	CM
Naphthalene degradation	CM_3	0.00180257416117354	CM
C5-Branched dibasic acid metabolism	CM_3	0.00179457427497547	CM
RNA polymerase	CM_3	0.00201239154540145	CM
Biosynthesis of siderophore group nonribosomal peptides	CM_3	0.00204280222233926	CM
Staphylococcus aureus infection	CM_3	0.00409895395640102	CM
Nonribosomal peptide structures	CM_3	0.00256533584710001	CM
Nitrotoluene degradation	CM_3	0.00161246552065615	CM
Linoleic acid metabolism	CM_3	0.00153244006567838	CM
Atrazine degradation	CM_3	0.00132604182730496	CM
Carotenoid biosynthesis	CM_3	0.00141911237995785	CM
PPAR signaling pathway	CM_3	0.00148540154519061	CM
Penicillin and cephalosporin biosynthesis	CM_3	0.0014291787839064	CM
Drug metabolism - cytochrome P450	CM_3	0.00124695794712735	CM
D-Glutamine and D-glutamate metabolism	CM_3	0.00176692967541499	CM
Cyanoamino acid metabolism	CM_3	0.00155558274226237	CM
Tuberculosis	CM_3	0.00159196117165255	CM
Caprolactam degradation	CM_3	0.00112767799577149	CM
Other glycan degradation	CM_3	0.0033090684413996	CM
Styrene degradation	CM_3	0.00103207132834175	CM
Chlorocyclohexane and chlorobenzene degradation	CM_3	0.00111635782126126	CM
Meiosis - yeast	CM_3	0.00106507555742857	CM
Steroid hormone biosynthesis	CM_3	0.00103570562394798	CM
Sphingolipid metabolism	CM_3	0.00138862310305275	CM
Lipoic acid metabolism	CM_3	0.00142010284401264	CM
Metabolism of xenobiotics by cytochrome P450	CM_3	0.00104835387054313	CM
Tropane, piperidine and pyridine alkaloid biosynthesis	CM_3	0.00120704579030711	CM
Toluene degradation	CM_3	0.00107386851478604	CM
Biosynthesis of ansamycins	CM_3	0.00137528185603601	CM
Salmonella infection	CM_3	0.00125673529552342	CM
Ethylbenzene degradation	CM_3	0.00114684928417099	CM
RNA transport	CM_3	0.00150923971416768	CM
Epithelial cell signaling in Helicobacter pylori infection	CM_3	0.00133924745798731	CM
Chemical carcinogenesis	CM_3	0.000733325723875057	CM
Polyketide sugar unit biosynthesis	CM_3	0.00103453307406974	CM
Alzheimers disease	CM_3	0.00113882905922963	CM
Synthesis and degradation of ketone bodies	CM_3	0.000748794137059705	CM
Novobiocin biosynthesis	CM_3	0.000803188623332692	CM
Adipocytokine signaling pathway	CM_3	0.000712610662467562	CM
Bacterial invasion of epithelial cells	CM_3	0.00184508152057716	CM
Phosphatidylinositol signaling system	CM_3	0.000756014111864159	CM
Steroid degradation	CM_3	0.000649042661485627	CM
Phenylpropanoid biosynthesis	CM_3	0.000743330591154281	CM
beta-Lactam resistance	CM_3	0.000914141695449482	CM
Arachidonic acid metabolism	CM_3	0.000549613834782385	CM
Lysosome	CM_3	0.000733327379979661	CM
Zeatin biosynthesis	CM_3	0.000667863044372867	CM
Insulin signaling pathway	CM_3	0.000819359745994262	CM
MAPK signaling pathway - yeast	CM_3	0.000568613081399153	CM
Xylene degradation	CM_3	0.000536987992831878	CM
Glutamatergic synapse	CM_3	0.000431562373312239	CM
N-Glycan biosynthesis	CM_3	0.000669343222226016	CM
GABAergic synapse	CM_3	0.000456247277136006	CM
Dioxin degradation	CM_3	0.000496666187659348	CM
Huntingtons disease	CM_3	0.000485980597403821	CM
Retinol metabolism	CM_3	0.00046615242389231	CM
Ribosome biogenesis in eukaryotes	CM_3	0.000643798066050452	CM
Tetracycline biosynthesis	CM_3	0.000482537358969173	CM
Fluorobenzoate degradation	CM_3	0.00034680787849833	CM
Biosynthesis of 12-, 14- and 16-membered macrolides	CM_3	0.00050420700807581	CM
Pathways in cancer	CM_3	0.000334646143084376	CM
Glycosaminoglycan degradation	CM_3	0.000519808491683897	CM
Primary immunodeficiency	CM_3	0.000462298590764427	CM
Caffeine metabolism	CM_3	0.000226859674520367	CM
Biosynthesis of type II polyketide products	CM_3	0.000243967795057025	CM
Type I diabetes mellitus	CM_3	0.00039037958054917	CM
Stilbenoid, diarylheptanoid and gingerol biosynthesis	CM_3	0.000308217844257716	CM
Isoquinoline alkaloid biosynthesis	CM_3	0.000252886787639038	CM
RIG-I-like receptor signaling pathway	CM_3	0.000254268804966491	CM
Biosynthesis of vancomycin group antibiotics	CM_3	0.000303893022735201	CM
African trypanosomiasis	CM_3	0.000471811702885676	CM
Protein processing in endoplasmic reticulum	CM_3	0.000275652591788987	CM
Glycosphingolipid biosynthesis - globo series	CM_3	0.000362735295327117	CM
Non-homologous end-joining	CM_3	0.000236996986895952	CM
Parkinsons disease	CM_3	0.000188355455268858	CM
Bladder cancer	CM_3	0.000199183292589578	CM
Amoebiasis	CM_3	0.000200702533189291	CM
Renal cell carcinoma	CM_3	0.000199867099336196	CM
Amyotrophic lateral sclerosis (ALS)	CM_3	0.000233863030758882	CM
DDT degradation	CM_3	0.000164528886776478	CM
Protein digestion and absorption	CM_3	0.000303203173232244	CM
Carbohydrate digestion and absorption	CM_3	0.000489579060913098	CM
Butirosin and neomycin biosynthesis	CM_3	0.000248284875813844	CM
Primary bile acid biosynthesis	CM_3	0.000234557289868372	CM
Chagas disease (American trypanosomiasis)	CM_3	0.000265981147090276	CM
Apoptosis	CM_3	0.00015432893385026	CM
NOD-like receptor signaling pathway	CM_3	0.000336927367015949	CM
Viral carcinogenesis	CM_3	0.000209648676116639	CM
Type II diabetes mellitus	CM_3	0.000190243986051152	CM
Ether lipid metabolism	CM_3	0.000183555298468763	CM
Mineral absorption	CM_3	0.00019353662001113	CM
Sesquiterpenoid and triterpenoid biosynthesis	CM_3	0.000130542593749416	CM
Morphine addiction	CM_3	0.000105817962814411	CM
Cardiac muscle contraction	CM_3	0.0001060896844759	CM
Secondary bile acid biosynthesis	CM_3	0.000202733011405098	CM
Proximal tubule bicarbonate reclamation	CM_3	0.000120687853276579	CM
Retrograde endocannabinoid signaling	CM_3	0.000126894705393316	CM
Glycosylphosphatidylinositol(GPI)-anchor biosynthesis	CM_3	2.50039100673568e-05	CM
Small cell lung cancer	CM_3	6.80922664728247e-05	CM
Steroid biosynthesis	CM_3	8.2132230205995e-05	CM
D-Arginine and D-ornithine metabolism	CM_3	7.61296868377719e-05	CM
Renin-angiotensin system	CM_3	0.000227921820370359	CM
Biosynthesis of type II polyketide backbone	CM_3	6.60905111201451e-05	CM
Vibrio cholerae infection	CM_3	0.000183840818737605	CM
Influenza A	CM_3	5.93484709216205e-05	CM
alpha-Linolenic acid metabolism	CM_3	0.000110390881079997	CM
Fc gamma R-mediated phagocytosis	CM_3	5.11406032334819e-05	CM
Proteasome	CM_3	0.000120613445086353	CM
Serotonergic synapse	CM_3	5.1198059435833e-05	CM
GnRH signaling pathway	CM_3	4.98033115503722e-05	CM
Endocytosis	CM_3	4.9802636933512e-05	CM
Glycosphingolipid biosynthesis - ganglio series	CM_3	0.000161787296926056	CM
p53 signaling pathway	CM_3	4.58666891255522e-05	CM
Toxoplasmosis	CM_3	4.59321794535527e-05	CM
Herpes simplex infection	CM_3	4.5660319783623e-05	CM
Prostate cancer	CM_3	6.51000259592604e-05	CM
Viral myocarditis	CM_3	4.52780303763114e-05	CM
Colorectal cancer	CM_3	4.52780303763114e-05	CM
Progesterone-mediated oocyte maturation	CM_3	6.49389986519632e-05	CM
Antigen processing and presentation	CM_3	6.49389986519632e-05	CM
Bile secretion	CM_3	8.10049395946664e-05	CM
Glycosaminoglycan biosynthesis - chondroitin sulfate	CM_3	0.000105425920508364	CM
Alcoholism	CM_3	5.25122484484473e-05	CM
Shigellosis	CM_3	9.30806889816692e-05	CM
Monoterpenoid biosynthesis	CM_3	5.63123486872017e-05	CM
Systemic lupus erythematosus	CM_3	3.27306789406093e-05	CM
Fatty acid elongation	CM_3	3.79109598351973e-05	CM
Dopaminergic synapse	CM_3	3.49506572473819e-05	CM
Amphetamine addiction	CM_3	3.31018193638411e-05	CM
Cocaine addiction	CM_3	3.31011447396089e-05	CM
Basal transcription factors	CM_3	9.25553023801086e-05	CM
Indole alkaloid biosynthesis	CM_3	2.92926720982966e-05	CM
Glycosphingolipid biosynthesis - lacto and neolacto series	CM_3	4.41006805832209e-05	CM
Hematopoietic cell lineage	CM_3	7.62029846682452e-05	CM
VEGF signaling pathway	CM_3	1.87097202074701e-05	CM
NF-kappa B signaling pathway	CM_3	1.76017604121027e-05	CM
Leishmaniasis	CM_3	1.76017604121027e-05	CM
Complement and coagulation cascades	CM_3	2.01715819304739e-05	CM
Prion diseases	CM_3	3.49809361218128e-05	CM
Betalain biosynthesis	CM_3	1.7370431599758e-05	CM
Clavulanic acid biosynthesis	CM_3	1.18333366981913e-05	CM
Isoflavonoid biosynthesis	CM_3	1.95825421279144e-05	CM
Pancreatic secretion	CM_3	2.69991987532188e-05	CM
Pathogenic Escherichia coli infection	CM_3	2.97816956908869e-05	CM
Hypertrophic cardiomyopathy (HCM)	CM_3	2.69524346899947e-05	CM
Flavonoid biosynthesis	CM_3	2.13247571708551e-05	CM
Vasopressin-regulated water reabsorption	CM_3	1.00015249976466e-05	CM
Synaptic vesicle cycle	CM_3	1.00015249976466e-05	CM
Fanconi anemia pathway	CM_3	1.39461489938071e-05	CM
Melanogenesis	CM_3	6.36643557588005e-06	CM
Flavone and flavonol biosynthesis	CM_3	1.61583517004749e-05	CM
Endocrine and other factor-regulated calcium reabsorption	CM_3	1.54112321677499e-05	CM
Spliceosome	CM_3	1.63870836581001e-05	CM
Gastric acid secretion	CM_3	1.35831108751983e-05	CM
Salivary secretion	CM_3	1.35831108751983e-05	CM
Aldosterone-regulated sodium reabsorption	CM_3	1.3582436254024e-05	CM
Focal adhesion	CM_3	8.82592895120717e-06	CM
ECM-receptor interaction	CM_3	8.82592895120717e-06	CM
mRNA surveillance pathway	CM_3	8.02039121917049e-06	CM
Cholinergic synapse	CM_3	1.10019596202634e-05	CM
Neuroactive ligand-receptor interaction	CM_3	5.03084865468019e-06	CM
Calcium signaling pathway	CM_3	3.86844568366654e-06	CM
Notch signaling pathway	CM_3	1.74669515303745e-06	CM
Chronic myeloid leukemia	CM_3	1.74669515303745e-06	CM
Wnt signaling pathway	CM_3	1.74669515303745e-06	CM
Photosynthesis - antenna proteins	CM_3	4.02965008903013e-07	CM
Transcriptional misregulation in cancer	CM_3	1.17213706528685e-06	CM
Various types of N-glycan biosynthesis	CM_3	1.79000822456056e-07	CM
Fat digestion and absorption	CM_3	3.98654552276831e-07	CM
Epstein-Barr virus infection	CM_3	1.17941594887401e-08	CM
Measles	CM_3	3.82289407311608e-07	CM
Hepatitis C	CM_3	3.82289407311608e-07	CM
Regulation of actin cytoskeleton	CM_3	1.76183035733563e-07	CM
Dilated cardiomyopathy	CM_3	1.70311158529064e-07	CM
Arrhythmogenic right ventricular cardiomyopathy (ARVC)	CM_3	1.70311158529064e-07	CM
Cell adhesion molecules (CAMs)	CM_3	1.70311158529064e-07	CM
HTLV-I infection	CM_3	0	CM
Phagosome	CM_3	0	CM
Cytokine-cytokine receptor interaction	CM_3	1.92252258227275e-09	CM
mTOR signaling pathway	CM_3	0	CM
Cell cycle	CM_3	0	CM
Pancreatic cancer	CM_3	0	CM
Phototransduction - fly	CM_3	6.74596400821898e-10	CM
Tight junction	CM_3	0	CM
Leukocyte transendothelial migration	CM_3	0	CM
Adherens junction	CM_3	0	CM
Oocyte meiosis	CM_3	6.74596400821898e-10	CM
Vascular smooth muscle contraction	CM_3	6.74596400821898e-10	CM
Long-term potentiation	CM_3	6.74596400821898e-10	CM
Cytosolic DNA-sensing pathway	CM_3	0	CM
Phototransduction	CM_3	6.74596400821898e-10	CM
Olfactory transduction	CM_3	6.74596400821898e-10	CM
Glioma	CM_3	6.74596400821898e-10	CM
Neurotrophin signaling pathway	CM_3	6.74596400821898e-10	CM
ABC transporters	CM_4	0.119561136240304	CM
Two-component system	CM_4	0.0616098972428425	CM
Purine metabolism	CM_4	0.0341718873232624	CM
Aminoacyl-tRNA biosynthesis	CM_4	0.0311901445201952	CM
Glycine, serine and threonine metabolism	CM_4	0.022854807113444	CM
Porphyrin and chlorophyll metabolism	CM_4	0.0214400102881615	CM
Arginine and proline metabolism	CM_4	0.020338012504891	CM
Pyrimidine metabolism	CM_4	0.0220419675050407	CM
Nitrogen metabolism	CM_4	0.0190893093600162	CM
Oxidative phosphorylation	CM_4	0.0176945162246316	CM
Ribosome	CM_4	0.0188105559113942	CM
Glyoxylate and dicarboxylate metabolism	CM_4	0.0140631965710553	CM
Amino sugar and nucleotide sugar metabolism	CM_4	0.0147533028900301	CM
Methane metabolism	CM_4	0.0124833384464868	CM
Peptidoglycan biosynthesis	CM_4	0.0157128269248778	CM
Pyruvate metabolism	CM_4	0.0126382944543499	CM
Cell cycle - Caulobacter	CM_4	0.0139122258104429	CM
RNA degradation	CM_4	0.0128405369727928	CM
Fructose and mannose metabolism	CM_4	0.0118853675427122	CM
Bacterial secretion system	CM_4	0.0168489874422033	CM
Cysteine and methionine metabolism	CM_4	0.0100783896837799	CM
Alanine, aspartate and glutamate metabolism	CM_4	0.00986566942802356	CM
Pentose phosphate pathway	CM_4	0.00944680610983482	CM
Flagellar assembly	CM_4	0.0136243596816489	CM
Starch and sucrose metabolism	CM_4	0.010285278367075	CM
Glutathione metabolism	CM_4	0.00951008969527059	CM
Homologous recombination	CM_4	0.0115020585585479	CM
Butanoate metabolism	CM_4	0.00915792468946765	CM
Phenylalanine, tyrosine and tryptophan biosynthesis	CM_4	0.00891156852176361	CM
Histidine metabolism	CM_4	0.00831588823464135	CM
Glycolysis / Gluconeogenesis	CM_4	0.00922319929351956	CM
Carbon fixation pathways in prokaryotes	CM_4	0.00890434063299841	CM
Bacterial chemotaxis	CM_4	0.00889348021375561	CM
Glycerophospholipid metabolism	CM_4	0.00925108629604672	CM
Lysine biosynthesis	CM_4	0.00939510817189024	CM
Nucleotide excision repair	CM_4	0.00984783671631483	CM
Valine, leucine and isoleucine degradation	CM_4	0.00773194808743253	CM
Phenylalanine metabolism	CM_4	0.00712393182045051	CM
Mismatch repair	CM_4	0.00995765829483194	CM
Fatty acid biosynthesis	CM_4	0.00832918732804767	CM
Nicotinate and nicotinamide metabolism	CM_4	0.00739374801386008	CM
Terpenoid backbone biosynthesis	CM_4	0.00863215924289228	CM
Pentose and glucuronate interconversions	CM_4	0.00639023713744128	CM
Pantothenate and CoA biosynthesis	CM_4	0.00678393845120969	CM
Benzoate degradation	CM_4	0.00586656156389753	CM
Propanoate metabolism	CM_4	0.00578134659083099	CM
Tyrosine metabolism	CM_4	0.00575408304713457	CM
Ubiquinone and other terpenoid-quinone biosynthesis	CM_4	0.00672786484375199	CM
Lipopolysaccharide biosynthesis	CM_4	0.00698242468500601	CM
Citrate cycle (TCA cycle)	CM_4	0.00666779099927107	CM
Thiamine metabolism	CM_4	0.0056150948112467	CM
Base excision repair	CM_4	0.00604113235400227	CM
Valine, leucine and isoleucine biosynthesis	CM_4	0.00497376881099201	CM
Aminobenzoate degradation	CM_4	0.00498337355843912	CM
Protein export	CM_4	0.00634260984520835	CM
DNA replication	CM_4	0.00599834104399418	CM
Galactose metabolism	CM_4	0.00492165401098518	CM
Glycerolipid metabolism	CM_4	0.00514995759577446	CM
One carbon pool by folate	CM_4	0.00483776765109226	CM
Lysine degradation	CM_4	0.0050556608099348	CM
Folate biosynthesis	CM_4	0.00521772463684535	CM
Selenocompound metabolism	CM_4	0.00463004432986512	CM
Phosphotransferase system (PTS)	CM_4	0.00452072644765759	CM
Sulfur metabolism	CM_4	0.00407837776139551	CM
Carbon fixation in photosynthetic organisms	CM_4	0.00440963642155851	CM
Inositol phosphate metabolism	CM_4	0.00356948309545148	CM
Geraniol degradation	CM_4	0.0036795676305684	CM
Biotin metabolism	CM_4	0.00483908048544715	CM
Fatty acid metabolism	CM_4	0.00359032713776145	CM
Sulfur relay system	CM_4	0.00390842604576727	CM
Riboflavin metabolism	CM_4	0.00348345873377594	CM
Ascorbate and aldarate metabolism	CM_4	0.00310528976412821	CM
Vibrio cholerae pathogenic cycle	CM_4	0.00352296940825673	CM
Tryptophan metabolism	CM_4	0.00316372763148841	CM
Chloroalkane and chloroalkene degradation	CM_4	0.00307774711628626	CM
Vitamin B6 metabolism	CM_4	0.00289939154671905	CM
Bisphenol degradation	CM_4	0.00282243049355298	CM
Taurine and hypotaurine metabolism	CM_4	0.00277396827410265	CM
Drug metabolism - other enzymes	CM_4	0.00278567544671318	CM
Phosphonate and phosphinate metabolism	CM_4	0.00231361673628308	CM
Peroxisome	CM_4	0.00233333019030392	CM
D-Alanine metabolism	CM_4	0.00271091059692501	CM
Limonene and pinene degradation	CM_4	0.00237181188868374	CM
Polycyclic aromatic hydrocarbon degradation	CM_4	0.00240061640249343	CM
Plant-pathogen interaction	CM_4	0.0026596184298018	CM
Streptomycin biosynthesis	CM_4	0.00214785430319227	CM
Photosynthesis	CM_4	0.00259999659166329	CM
Biosynthesis of unsaturated fatty acids	CM_4	0.00231728406079608	CM
beta-Alanine metabolism	CM_4	0.00195701483082673	CM
Legionellosis	CM_4	0.00259924861371926	CM
Pertussis	CM_4	0.00249346956401953	CM
Naphthalene degradation	CM_4	0.00188305230367532	CM
C5-Branched dibasic acid metabolism	CM_4	0.00175563241221236	CM
RNA polymerase	CM_4	0.00220986246176552	CM
Biosynthesis of siderophore group nonribosomal peptides	CM_4	0.00202894835567682	CM
Staphylococcus aureus infection	CM_4	0.00189869907991282	CM
Nonribosomal peptide structures	CM_4	0.00219894721751728	CM
Nitrotoluene degradation	CM_4	0.00153781843381261	CM
Linoleic acid metabolism	CM_4	0.00154391678015031	CM
Atrazine degradation	CM_4	0.00141487636930267	CM
Carotenoid biosynthesis	CM_4	0.00141582734179363	CM
PPAR signaling pathway	CM_4	0.00159898715108637	CM
Penicillin and cephalosporin biosynthesis	CM_4	0.00141590559829715	CM
Drug metabolism - cytochrome P450	CM_4	0.00143385928631209	CM
D-Glutamine and D-glutamate metabolism	CM_4	0.00169793941488621	CM
Cyanoamino acid metabolism	CM_4	0.00143343384093667	CM
Tuberculosis	CM_4	0.00168911979732972	CM
Caprolactam degradation	CM_4	0.00128015026962678	CM
Other glycan degradation	CM_4	0.0014348749087289	CM
Styrene degradation	CM_4	0.00116933294306942	CM
Chlorocyclohexane and chlorobenzene degradation	CM_4	0.00122613010111615	CM
Meiosis - yeast	CM_4	0.00120680877352516	CM
Steroid hormone biosynthesis	CM_4	0.0011553437051193	CM
Sphingolipid metabolism	CM_4	0.00111914986761723	CM
Lipoic acid metabolism	CM_4	0.00161730337777916	CM
Metabolism of xenobiotics by cytochrome P450	CM_4	0.0011599798247823	CM
Tropane, piperidine and pyridine alkaloid biosynthesis	CM_4	0.00124486759077713	CM
Toluene degradation	CM_4	0.00124033273108776	CM
Biosynthesis of ansamycins	CM_4	0.0013039382508585	CM
Salmonella infection	CM_4	0.00137055915564154	CM
Ethylbenzene degradation	CM_4	0.00097966048808346	CM
RNA transport	CM_4	0.00102869510766234	CM
Epithelial cell signaling in Helicobacter pylori infection	CM_4	0.00105772192001055	CM
Chemical carcinogenesis	CM_4	0.000873268618661853	CM
Polyketide sugar unit biosynthesis	CM_4	0.000887591206190268	CM
Alzheimers disease	CM_4	0.000980151419436552	CM
Synthesis and degradation of ketone bodies	CM_4	0.000778984263930842	CM
Novobiocin biosynthesis	CM_4	0.000747244286341672	CM
Adipocytokine signaling pathway	CM_4	0.000722906501824488	CM
Bacterial invasion of epithelial cells	CM_4	0.000937062731828337	CM
Phosphatidylinositol signaling system	CM_4	0.000769396429074196	CM
Steroid degradation	CM_4	0.000763527820481164	CM
Phenylpropanoid biosynthesis	CM_4	0.000680076938582511	CM
beta-Lactam resistance	CM_4	0.00068729401148965	CM
Arachidonic acid metabolism	CM_4	0.000534341099943194	CM
Lysosome	CM_4	0.000554736766390347	CM
Zeatin biosynthesis	CM_4	0.000704189038791907	CM
Insulin signaling pathway	CM_4	0.000564129818497385	CM
MAPK signaling pathway - yeast	CM_4	0.000514285513104747	CM
Xylene degradation	CM_4	0.000536169214236732	CM
Glutamatergic synapse	CM_4	0.000488479172442379	CM
N-Glycan biosynthesis	CM_4	0.000613563981745389	CM
GABAergic synapse	CM_4	0.000489541118779223	CM
Dioxin degradation	CM_4	0.000488467101992538	CM
Huntingtons disease	CM_4	0.000573323128786058	CM
Retinol metabolism	CM_4	0.000453083671310887	CM
Ribosome biogenesis in eukaryotes	CM_4	0.000605295379560875	CM
Tetracycline biosynthesis	CM_4	0.000431120106143128	CM
Fluorobenzoate degradation	CM_4	0.000417717962649311	CM
Biosynthesis of 12-, 14- and 16-membered macrolides	CM_4	0.000547022175486488	CM
Pathways in cancer	CM_4	0.000461004580317118	CM
Glycosaminoglycan degradation	CM_4	0.000338326025518801	CM
Primary immunodeficiency	CM_4	0.000347280776795142	CM
Caffeine metabolism	CM_4	0.000273046838996405	CM
Biosynthesis of type II polyketide products	CM_4	0.000292348504352281	CM
Type I diabetes mellitus	CM_4	0.000407509842522582	CM
Stilbenoid, diarylheptanoid and gingerol biosynthesis	CM_4	0.000319410874583862	CM
Isoquinoline alkaloid biosynthesis	CM_4	0.000312035572635364	CM
RIG-I-like receptor signaling pathway	CM_4	0.000236044836481168	CM
Biosynthesis of vancomycin group antibiotics	CM_4	0.000263006007389971	CM
African trypanosomiasis	CM_4	0.000492727714486833	CM
Protein processing in endoplasmic reticulum	CM_4	0.000324161169906154	CM
Glycosphingolipid biosynthesis - globo series	CM_4	0.000225465123568124	CM
Non-homologous end-joining	CM_4	0.00029645206499563	CM
Parkinsons disease	CM_4	0.000252293133453951	CM
Bladder cancer	CM_4	0.000184794240003597	CM
Amoebiasis	CM_4	0.000192521244243326	CM
Renal cell carcinoma	CM_4	0.000256828491281826	CM
Amyotrophic lateral sclerosis (ALS)	CM_4	0.00021285975739881	CM
DDT degradation	CM_4	0.000180036913519159	CM
Protein digestion and absorption	CM_4	0.000236221351462151	CM
Carbohydrate digestion and absorption	CM_4	0.000198462332966218	CM
Butirosin and neomycin biosynthesis	CM_4	0.0001801369959962	CM
Primary bile acid biosynthesis	CM_4	0.000187560486098321	CM
Chagas disease (American trypanosomiasis)	CM_4	0.000420869462921937	CM
Apoptosis	CM_4	0.000166348208538868	CM
NOD-like receptor signaling pathway	CM_4	0.00020969451949309	CM
Viral carcinogenesis	CM_4	0.000161874030942613	CM
Type II diabetes mellitus	CM_4	0.00014762547837978	CM
Ether lipid metabolism	CM_4	0.000150822471733697	CM
Mineral absorption	CM_4	0.000148250068605664	CM
Sesquiterpenoid and triterpenoid biosynthesis	CM_4	0.000143032824371421	CM
Morphine addiction	CM_4	0.000118693127918219	CM
Cardiac muscle contraction	CM_4	0.000159507477170129	CM
Secondary bile acid biosynthesis	CM_4	0.000144040968343218	CM
Proximal tubule bicarbonate reclamation	CM_4	0.000110571876808293	CM
Retrograde endocannabinoid signaling	CM_4	0.000121354292600087	CM
Glycosylphosphatidylinositol(GPI)-anchor biosynthesis	CM_4	0.000690756751631026	CM
Small cell lung cancer	CM_4	8.6259547852236e-05	CM
Steroid biosynthesis	CM_4	9.39765251492072e-05	CM
D-Arginine and D-ornithine metabolism	CM_4	8.51172945564225e-05	CM
Renin-angiotensin system	CM_4	0.000103741728054958	CM
Biosynthesis of type II polyketide backbone	CM_4	7.84451337344021e-05	CM
Vibrio cholerae infection	CM_4	0.000122072831379245	CM
Influenza A	CM_4	7.02888194092983e-05	CM
alpha-Linolenic acid metabolism	CM_4	9.94029304333604e-05	CM
Fc gamma R-mediated phagocytosis	CM_4	6.13558281106119e-05	CM
Proteasome	CM_4	0.000103245833287787	CM
Serotonergic synapse	CM_4	9.7889177335646e-05	CM
GnRH signaling pathway	CM_4	6.0417102464275e-05	CM
Endocytosis	CM_4	6.04159164567274e-05	CM
Glycosphingolipid biosynthesis - ganglio series	CM_4	7.61320996946659e-05	CM
p53 signaling pathway	CM_4	6.6167157105978e-05	CM
Toxoplasmosis	CM_4	6.1544253501261e-05	CM
Herpes simplex infection	CM_4	6.10309020867006e-05	CM
Prostate cancer	CM_4	0.000115945398323246	CM
Viral myocarditis	CM_4	6.09048011544095e-05	CM
Colorectal cancer	CM_4	6.09048011544095e-05	CM
Progesterone-mediated oocyte maturation	CM_4	0.000115705015482013	CM
Antigen processing and presentation	CM_4	0.000115705015482013	CM
Bile secretion	CM_4	8.60644323342371e-05	CM
Glycosaminoglycan biosynthesis - chondroitin sulfate	CM_4	7.11724282357289e-05	CM
Alcoholism	CM_4	9.00558930068846e-05	CM
Shigellosis	CM_4	0.000107300621312698	CM
Monoterpenoid biosynthesis	CM_4	7.14225520097513e-05	CM
Systemic lupus erythematosus	CM_4	4.05217634479897e-05	CM
Fatty acid elongation	CM_4	3.87116969768392e-05	CM
Dopaminergic synapse	CM_4	7.7621135939213e-05	CM
Amphetamine addiction	CM_4	7.57893995142577e-05	CM
Cocaine addiction	CM_4	7.57882134710546e-05	CM
Basal transcription factors	CM_4	5.56894805598482e-05	CM
Indole alkaloid biosynthesis	CM_4	3.59682233977749e-05	CM
Glycosphingolipid biosynthesis - lacto and neolacto series	CM_4	4.29128346765528e-05	CM
Hematopoietic cell lineage	CM_4	4.05058282988789e-05	CM
VEGF signaling pathway	CM_4	2.20225073857166e-05	CM
NF-kappa B signaling pathway	CM_4	2.14076751941681e-05	CM
Leishmaniasis	CM_4	2.14076751941681e-05	CM
Complement and coagulation cascades	CM_4	2.36924260621394e-05	CM
Prion diseases	CM_4	3.15958700502548e-05	CM
Betalain biosynthesis	CM_4	2.07903818645965e-05	CM
Clavulanic acid biosynthesis	CM_4	1.48013247897654e-05	CM
Isoflavonoid biosynthesis	CM_4	1.58353267029865e-05	CM
Pancreatic secretion	CM_4	1.61873976218961e-05	CM
Pathogenic Escherichia coli infection	CM_4	3.00258001822558e-05	CM
Hypertrophic cardiomyopathy (HCM)	CM_4	1.61599030165152e-05	CM
Flavonoid biosynthesis	CM_4	2.38554633869351e-05	CM
Vasopressin-regulated water reabsorption	CM_4	1.05429431535518e-05	CM
Synaptic vesicle cycle	CM_4	1.05429431535518e-05	CM
Fanconi anemia pathway	CM_4	9.36610066463125e-06	CM
Melanogenesis	CM_4	8.36391411907275e-06	CM
Flavone and flavonol biosynthesis	CM_4	9.03722385669998e-06	CM
Endocrine and other factor-regulated calcium reabsorption	CM_4	9.31251065313875e-06	CM
Spliceosome	CM_4	9.71497096644659e-06	CM
Gastric acid secretion	CM_4	7.69096492163635e-06	CM
Salivary secretion	CM_4	7.69096492163635e-06	CM
Aldosterone-regulated sodium reabsorption	CM_4	7.68977890750944e-06	CM
Focal adhesion	CM_4	6.40558056966198e-06	CM
ECM-receptor interaction	CM_4	6.40558056966198e-06	CM
mRNA surveillance pathway	CM_4	1.06775418483492e-05	CM
Cholinergic synapse	CM_4	6.78983878567732e-06	CM
Neuroactive ligand-receptor interaction	CM_4	4.47131594453953e-06	CM
Calcium signaling pathway	CM_4	4.66142433720222e-06	CM
Notch signaling pathway	CM_4	2.2109210980524e-06	CM
Chronic myeloid leukemia	CM_4	2.2109210980524e-06	CM
Wnt signaling pathway	CM_4	2.2109210980524e-06	CM
Photosynthesis - antenna proteins	CM_4	1.03865668710738e-06	CM
Transcriptional misregulation in cancer	CM_4	1.09916474499902e-06	CM
Various types of N-glycan biosynthesis	CM_4	1.30362059622524e-07	CM
Fat digestion and absorption	CM_4	5.36711610445235e-07	CM
Epstein-Barr virus infection	CM_4	1.58838809826114e-08	CM
Measles	CM_4	1.26100932291083e-07	CM
Hepatitis C	CM_4	1.26100932291083e-07	CM
Regulation of actin cytoskeleton	CM_4	1.32134431115779e-07	CM
Dilated cardiomyopathy	CM_4	1.24411950862633e-07	CM
Arrhythmogenic right ventricular cardiomyopathy (ARVC)	CM_4	1.24411950862633e-07	CM
Cell adhesion molecules (CAMs)	CM_4	1.24411950862633e-07	CM
HTLV-I infection	CM_4	0	CM
Phagosome	CM_4	0	CM
Cytokine-cytokine receptor interaction	CM_4	1.13973963523412e-08	CM
mTOR signaling pathway	CM_4	0	CM
Cell cycle	CM_4	0	CM
Pancreatic cancer	CM_4	0	CM
Phototransduction - fly	CM_4	1.18597647593268e-09	CM
Tight junction	CM_4	0	CM
Leukocyte transendothelial migration	CM_4	0	CM
Adherens junction	CM_4	0	CM
Oocyte meiosis	CM_4	1.18597647593268e-09	CM
Vascular smooth muscle contraction	CM_4	1.18597647593268e-09	CM
Long-term potentiation	CM_4	1.18597647593268e-09	CM
Cytosolic DNA-sensing pathway	CM_4	0	CM
Phototransduction	CM_4	1.18597647593268e-09	CM
Olfactory transduction	CM_4	1.18597647593268e-09	CM
Glioma	CM_4	1.18597647593268e-09	CM
Neurotrophin signaling pathway	CM_4	1.18597647593268e-09	CM
ABC transporters	CM_5	0.121922440192876	CM
Two-component system	CM_5	0.0625094822313143	CM
Purine metabolism	CM_5	0.0346800870387183	CM
Aminoacyl-tRNA biosynthesis	CM_5	0.0299860725357182	CM
Glycine, serine and threonine metabolism	CM_5	0.0225200431449155	CM
Porphyrin and chlorophyll metabolism	CM_5	0.021084174027448	CM
Arginine and proline metabolism	CM_5	0.0205630916611946	CM
Pyrimidine metabolism	CM_5	0.0222735783841155	CM
Nitrogen metabolism	CM_5	0.0184454482933573	CM
Oxidative phosphorylation	CM_5	0.0169941891382959	CM
Ribosome	CM_5	0.0180479645220102	CM
Glyoxylate and dicarboxylate metabolism	CM_5	0.0137937501548607	CM
Amino sugar and nucleotide sugar metabolism	CM_5	0.0151842012522252	CM
Methane metabolism	CM_5	0.0124722420361544	CM
Peptidoglycan biosynthesis	CM_5	0.0152435578483908	CM
Pyruvate metabolism	CM_5	0.0128533296912527	CM
Cell cycle - Caulobacter	CM_5	0.0137346119741063	CM
RNA degradation	CM_5	0.0128128032391693	CM
Fructose and mannose metabolism	CM_5	0.012283191441175	CM
Bacterial secretion system	CM_5	0.0150491757014309	CM
Cysteine and methionine metabolism	CM_5	0.0104081579246729	CM
Alanine, aspartate and glutamate metabolism	CM_5	0.010073822069174	CM
Pentose phosphate pathway	CM_5	0.00964517467335678	CM
Flagellar assembly	CM_5	0.011781247729013	CM
Starch and sucrose metabolism	CM_5	0.0111502830788796	CM
Glutathione metabolism	CM_5	0.00940088719457014	CM
Homologous recombination	CM_5	0.0112935993745291	CM
Butanoate metabolism	CM_5	0.00914382895210898	CM
Phenylalanine, tyrosine and tryptophan biosynthesis	CM_5	0.00933704867480869	CM
Histidine metabolism	CM_5	0.00861237071000288	CM
Glycolysis / Gluconeogenesis	CM_5	0.00958064431689965	CM
Carbon fixation pathways in prokaryotes	CM_5	0.0088202117216854	CM
Bacterial chemotaxis	CM_5	0.00898073640686316	CM
Glycerophospholipid metabolism	CM_5	0.00937355353373054	CM
Lysine biosynthesis	CM_5	0.00934899116256301	CM
Nucleotide excision repair	CM_5	0.00966264776872035	CM
Valine, leucine and isoleucine degradation	CM_5	0.00766975094448376	CM
Phenylalanine metabolism	CM_5	0.00712273765774464	CM
Mismatch repair	CM_5	0.00972082671896052	CM
Fatty acid biosynthesis	CM_5	0.00819100976686439	CM
Nicotinate and nicotinamide metabolism	CM_5	0.00740617314365895	CM
Terpenoid backbone biosynthesis	CM_5	0.00828389196670277	CM
Pentose and glucuronate interconversions	CM_5	0.00635603426221412	CM
Pantothenate and CoA biosynthesis	CM_5	0.00676832428014492	CM
Benzoate degradation	CM_5	0.00591906144268386	CM
Propanoate metabolism	CM_5	0.0057923680348859	CM
Tyrosine metabolism	CM_5	0.00592205745217352	CM
Ubiquinone and other terpenoid-quinone biosynthesis	CM_5	0.00641443106304875	CM
Lipopolysaccharide biosynthesis	CM_5	0.00626674558424143	CM
Citrate cycle (TCA cycle)	CM_5	0.00632341851880709	CM
Thiamine metabolism	CM_5	0.00567650040720338	CM
Base excision repair	CM_5	0.00604357578848605	CM
Valine, leucine and isoleucine biosynthesis	CM_5	0.00510589351161602	CM
Aminobenzoate degradation	CM_5	0.00507492503463278	CM
Protein export	CM_5	0.00613717234344795	CM
DNA replication	CM_5	0.00589146092683929	CM
Galactose metabolism	CM_5	0.00545745795846915	CM
Glycerolipid metabolism	CM_5	0.00539984916865256	CM
One carbon pool by folate	CM_5	0.00485872381101026	CM
Lysine degradation	CM_5	0.00503155187124783	CM
Folate biosynthesis	CM_5	0.0052026012343437	CM
Selenocompound metabolism	CM_5	0.00468569340913797	CM
Phosphotransferase system (PTS)	CM_5	0.00564194719604776	CM
Sulfur metabolism	CM_5	0.00424311424998442	CM
Carbon fixation in photosynthetic organisms	CM_5	0.00436823606123884	CM
Inositol phosphate metabolism	CM_5	0.00356021762546253	CM
Geraniol degradation	CM_5	0.0036479773702687	CM
Biotin metabolism	CM_5	0.00460181147112882	CM
Fatty acid metabolism	CM_5	0.00358411371056019	CM
Sulfur relay system	CM_5	0.00395025330008201	CM
Riboflavin metabolism	CM_5	0.00351624511069928	CM
Ascorbate and aldarate metabolism	CM_5	0.00320748664887608	CM
Vibrio cholerae pathogenic cycle	CM_5	0.00352649926001487	CM
Tryptophan metabolism	CM_5	0.00306648399948229	CM
Chloroalkane and chloroalkene degradation	CM_5	0.00315064497909075	CM
Vitamin B6 metabolism	CM_5	0.00298755751286833	CM
Bisphenol degradation	CM_5	0.00283662777618256	CM
Taurine and hypotaurine metabolism	CM_5	0.00267921861572126	CM
Drug metabolism - other enzymes	CM_5	0.00290064580550149	CM
Phosphonate and phosphinate metabolism	CM_5	0.0023467599980312	CM
Peroxisome	CM_5	0.00232620544637698	CM
D-Alanine metabolism	CM_5	0.00276400383365796	CM
Limonene and pinene degradation	CM_5	0.00243833596985225	CM
Polycyclic aromatic hydrocarbon degradation	CM_5	0.00244806774335169	CM
Plant-pathogen interaction	CM_5	0.00248612185603981	CM
Streptomycin biosynthesis	CM_5	0.00220372751187677	CM
Photosynthesis	CM_5	0.00250181193513964	CM
Biosynthesis of unsaturated fatty acids	CM_5	0.002252515926709	CM
beta-Alanine metabolism	CM_5	0.00196211662764416	CM
Legionellosis	CM_5	0.00244121976029033	CM
Pertussis	CM_5	0.0023408666110372	CM
Naphthalene degradation	CM_5	0.00192042926269916	CM
C5-Branched dibasic acid metabolism	CM_5	0.00179150547035281	CM
RNA polymerase	CM_5	0.00210233804283431	CM
Biosynthesis of siderophore group nonribosomal peptides	CM_5	0.0019438533735735	CM
Staphylococcus aureus infection	CM_5	0.00270600592146531	CM
Nonribosomal peptide structures	CM_5	0.00229300448328659	CM
Nitrotoluene degradation	CM_5	0.001564858562137	CM
Linoleic acid metabolism	CM_5	0.00155545900822238	CM
Atrazine degradation	CM_5	0.00140319844036189	CM
Carotenoid biosynthesis	CM_5	0.00147159707866063	CM
PPAR signaling pathway	CM_5	0.0015683343257768	CM
Penicillin and cephalosporin biosynthesis	CM_5	0.00143161146151653	CM
Drug metabolism - cytochrome P450	CM_5	0.00141001997057979	CM
D-Glutamine and D-glutamate metabolism	CM_5	0.00169564767731356	CM
Cyanoamino acid metabolism	CM_5	0.00145906714442553	CM
Tuberculosis	CM_5	0.0016026962155355	CM
Caprolactam degradation	CM_5	0.00124824695981415	CM
Other glycan degradation	CM_5	0.00190787475794342	CM
Styrene degradation	CM_5	0.00116965838388605	CM
Chlorocyclohexane and chlorobenzene degradation	CM_5	0.00123648050025503	CM
Meiosis - yeast	CM_5	0.00120268152249872	CM
Steroid hormone biosynthesis	CM_5	0.00113828058330438	CM
Sphingolipid metabolism	CM_5	0.00116146698217181	CM
Lipoic acid metabolism	CM_5	0.00151519577835062	CM
Metabolism of xenobiotics by cytochrome P450	CM_5	0.00116328597373338	CM
Tropane, piperidine and pyridine alkaloid biosynthesis	CM_5	0.00127263846821274	CM
Toluene degradation	CM_5	0.00119722206881595	CM
Biosynthesis of ansamycins	CM_5	0.0012701908708898	CM
Salmonella infection	CM_5	0.00127242645704444	CM
Ethylbenzene degradation	CM_5	0.0010476190661846	CM
RNA transport	CM_5	0.00117651417089062	CM
Epithelial cell signaling in Helicobacter pylori infection	CM_5	0.00114840619170906	CM
Chemical carcinogenesis	CM_5	0.000859585102719588	CM
Polyketide sugar unit biosynthesis	CM_5	0.000938754401107123	CM
Alzheimers disease	CM_5	0.000994337031985414	CM
Synthesis and degradation of ketone bodies	CM_5	0.000793729451581034	CM
Novobiocin biosynthesis	CM_5	0.000775468819371264	CM
Adipocytokine signaling pathway	CM_5	0.0007243432532322	CM
Bacterial invasion of epithelial cells	CM_5	0.0011877431907854	CM
Phosphatidylinositol signaling system	CM_5	0.000769353495244142	CM
Steroid degradation	CM_5	0.000714380919675841	CM
Phenylpropanoid biosynthesis	CM_5	0.000683058931034215	CM
beta-Lactam resistance	CM_5	0.000773944703209252	CM
Arachidonic acid metabolism	CM_5	0.000552469830458976	CM
Lysosome	CM_5	0.000588357108828821	CM
Zeatin biosynthesis	CM_5	0.000677452918767847	CM
Insulin signaling pathway	CM_5	0.000616105689461668	CM
MAPK signaling pathway - yeast	CM_5	0.000551049932187972	CM
Xylene degradation	CM_5	0.000554476729823209	CM
Glutamatergic synapse	CM_5	0.000470005580477405	CM
N-Glycan biosynthesis	CM_5	0.000631416768036316	CM
GABAergic synapse	CM_5	0.000477430301235765	CM
Dioxin degradation	CM_5	0.000505397902597126	CM
Huntingtons disease	CM_5	0.000539977543089645	CM
Retinol metabolism	CM_5	0.000466894677188643	CM
Ribosome biogenesis in eukaryotes	CM_5	0.000592800745475164	CM
Tetracycline biosynthesis	CM_5	0.000456749829705405	CM
Fluorobenzoate degradation	CM_5	0.000409256304389415	CM
Biosynthesis of 12-, 14- and 16-membered macrolides	CM_5	0.000483322746420013	CM
Pathways in cancer	CM_5	0.000417418791503494	CM
Glycosaminoglycan degradation	CM_5	0.000371212537650263	CM
Primary immunodeficiency	CM_5	0.000369925552698309	CM
Caffeine metabolism	CM_5	0.000260781909411754	CM
Biosynthesis of type II polyketide products	CM_5	0.000277690113439214	CM
Type I diabetes mellitus	CM_5	0.000399919610274938	CM
Stilbenoid, diarylheptanoid and gingerol biosynthesis	CM_5	0.000315233720671058	CM
Isoquinoline alkaloid biosynthesis	CM_5	0.000292488275956186	CM
RIG-I-like receptor signaling pathway	CM_5	0.000244239211790817	CM
Biosynthesis of vancomycin group antibiotics	CM_5	0.000281107351692052	CM
African trypanosomiasis	CM_5	0.000463202224985125	CM
Protein processing in endoplasmic reticulum	CM_5	0.000319377899284255	CM
Glycosphingolipid biosynthesis - globo series	CM_5	0.000248950346983914	CM
Non-homologous end-joining	CM_5	0.000318360371126171	CM
Parkinsons disease	CM_5	0.000226308409003704	CM
Bladder cancer	CM_5	0.000185349486956695	CM
Amoebiasis	CM_5	0.000204590644819195	CM
Renal cell carcinoma	CM_5	0.000239140999446339	CM
Amyotrophic lateral sclerosis (ALS)	CM_5	0.000220269388033327	CM
DDT degradation	CM_5	0.000173382789136944	CM
Protein digestion and absorption	CM_5	0.000238100748700313	CM
Carbohydrate digestion and absorption	CM_5	0.000255955872479471	CM
Butirosin and neomycin biosynthesis	CM_5	0.000200628953748555	CM
Primary bile acid biosynthesis	CM_5	0.000210572790407421	CM
Chagas disease (American trypanosomiasis)	CM_5	0.000356634199551571	CM
Apoptosis	CM_5	0.000168249452757089	CM
NOD-like receptor signaling pathway	CM_5	0.000232442662577394	CM
Viral carcinogenesis	CM_5	0.000176190203287049	CM
Type II diabetes mellitus	CM_5	0.000160761168770494	CM
Ether lipid metabolism	CM_5	0.000160251166743643	CM
Mineral absorption	CM_5	0.000172534823305828	CM
Sesquiterpenoid and triterpenoid biosynthesis	CM_5	0.000153118286191531	CM
Morphine addiction	CM_5	0.000117498274814588	CM
Cardiac muscle contraction	CM_5	0.000141195204829321	CM
Secondary bile acid biosynthesis	CM_5	0.000169440624270228	CM
Proximal tubule bicarbonate reclamation	CM_5	0.000112365956238925	CM
Retrograde endocannabinoid signaling	CM_5	0.000125686287113763	CM
Glycosylphosphatidylinositol(GPI)-anchor biosynthesis	CM_5	0.000410625715255902	CM
Small cell lung cancer	CM_5	8.09783848227709e-05	CM
Steroid biosynthesis	CM_5	8.94327850872615e-05	CM
D-Arginine and D-ornithine metabolism	CM_5	8.60385936515039e-05	CM
Renin-angiotensin system	CM_5	0.00013531284737046	CM
Biosynthesis of type II polyketide backbone	CM_5	7.35826708594855e-05	CM
Vibrio cholerae infection	CM_5	0.000127117665272936	CM
Influenza A	CM_5	6.79973157249006e-05	CM
alpha-Linolenic acid metabolism	CM_5	9.5575864781229e-05	CM
Fc gamma R-mediated phagocytosis	CM_5	5.85815043371187e-05	CM
Proteasome	CM_5	9.38591981413272e-05	CM
Serotonergic synapse	CM_5	8.11322958839847e-05	CM
GnRH signaling pathway	CM_5	5.74319342991588e-05	CM
Endocytosis	CM_5	5.74313136613825e-05	CM
Glycosphingolipid biosynthesis - ganglio series	CM_5	9.2899547605513e-05	CM
p53 signaling pathway	CM_5	6.02757206466696e-05	CM
Toxoplasmosis	CM_5	5.77361088349908e-05	CM
Herpes simplex infection	CM_5	5.70790867573804e-05	CM
Prostate cancer	CM_5	9.51168457254906e-05	CM
Viral myocarditis	CM_5	5.68886583709795e-05	CM
Colorectal cancer	CM_5	5.68886583709795e-05	CM
Progesterone-mediated oocyte maturation	CM_5	9.49691107740343e-05	CM
Antigen processing and presentation	CM_5	9.49691107740343e-05	CM
Bile secretion	CM_5	8.56445330028069e-05	CM
Glycosaminoglycan biosynthesis - chondroitin sulfate	CM_5	8.20116185772566e-05	CM
Alcoholism	CM_5	7.56826561083517e-05	CM
Shigellosis	CM_5	7.71952036675812e-05	CM
Monoterpenoid biosynthesis	CM_5	6.5765036254119e-05	CM
Systemic lupus erythematosus	CM_5	3.72279625695671e-05	CM
Fatty acid elongation	CM_5	3.84730994777715e-05	CM
Dopaminergic synapse	CM_5	6.18108054604732e-05	CM
Amphetamine addiction	CM_5	6.02422809595959e-05	CM
Cocaine addiction	CM_5	6.02416603160115e-05	CM
Basal transcription factors	CM_5	6.7227488810278e-05	CM
Indole alkaloid biosynthesis	CM_5	3.56365243218228e-05	CM
Glycosphingolipid biosynthesis - lacto and neolacto series	CM_5	4.64402492692821e-05	CM
Hematopoietic cell lineage	CM_5	4.5603211248078e-05	CM
VEGF signaling pathway	CM_5	2.06836420241781e-05	CM
NF-kappa B signaling pathway	CM_5	1.98953234926049e-05	CM
Leishmaniasis	CM_5	1.98953234926049e-05	CM
Complement and coagulation cascades	CM_5	2.25634118288677e-05	CM
Prion diseases	CM_5	3.13375963308213e-05	CM
Betalain biosynthesis	CM_5	2.08950093721103e-05	CM
Clavulanic acid biosynthesis	CM_5	1.39638870597946e-05	CM
Isoflavonoid biosynthesis	CM_5	1.7056578168304e-05	CM
Pancreatic secretion	CM_5	1.8709902713494e-05	CM
Pathogenic Escherichia coli infection	CM_5	1.38832561889199e-05	CM
Hypertrophic cardiomyopathy (HCM)	CM_5	2.03305125503745e-05	CM
Flavonoid biosynthesis	CM_5	2.21148100868528e-05	CM
Vasopressin-regulated water reabsorption	CM_5	1.0640744082916e-05	CM
Synaptic vesicle cycle	CM_5	1.0640744082916e-05	CM
Fanconi anemia pathway	CM_5	1.23988965286072e-05	CM
Melanogenesis	CM_5	8.92715109896097e-06	CM
Flavone and flavonol biosynthesis	CM_5	1.036457840021e-05	CM
Endocrine and other factor-regulated calcium reabsorption	CM_5	1.09414559125686e-05	CM
Spliceosome	CM_5	1.01389614607513e-05	CM
Gastric acid secretion	CM_5	9.35317669441706e-06	CM
Salivary secretion	CM_5	9.35317669441706e-06	CM
Aldosterone-regulated sodium reabsorption	CM_5	9.35255605276177e-06	CM
Focal adhesion	CM_5	6.31972004517368e-06	CM
ECM-receptor interaction	CM_5	6.31972004517368e-06	CM
mRNA surveillance pathway	CM_5	7.95848762549018e-06	CM
Cholinergic synapse	CM_5	8.58249824137475e-06	CM
Neuroactive ligand-receptor interaction	CM_5	4.90030617959537e-06	CM
Calcium signaling pathway	CM_5	5.13072762011359e-06	CM
Notch signaling pathway	CM_5	2.32952367603325e-06	CM
Chronic myeloid leukemia	CM_5	2.32952367603325e-06	CM
Wnt signaling pathway	CM_5	2.32952367603325e-06	CM
Photosynthesis - antenna proteins	CM_5	8.21297797753276e-07	CM
Transcriptional misregulation in cancer	CM_5	1.39279353056869e-06	CM
Various types of N-glycan biosynthesis	CM_5	1.06100880288911e-07	CM
Fat digestion and absorption	CM_5	5.88830138498418e-07	CM
Epstein-Barr virus infection	CM_5	1.69397399312819e-08	CM
Measles	CM_5	1.90428386400961e-07	CM
Hepatitis C	CM_5	1.90428386400961e-07	CM
Regulation of actin cytoskeleton	CM_5	1.50108476599882e-07	CM
Dilated cardiomyopathy	CM_5	1.45424583350582e-07	CM
Arrhythmogenic right ventricular cardiomyopathy (ARVC)	CM_5	1.45424583350582e-07	CM
Cell adhesion molecules (CAMs)	CM_5	1.45424583350582e-07	CM
HTLV-I infection	CM_5	0	CM
Phagosome	CM_5	0	CM
Cytokine-cytokine receptor interaction	CM_5	1.82440517528833e-09	CM
mTOR signaling pathway	CM_5	0	CM
Cell cycle	CM_5	0	CM
Pancreatic cancer	CM_5	0	CM
Phototransduction - fly	CM_5	6.20617437487333e-10	CM
Tight junction	CM_5	0	CM
Leukocyte transendothelial migration	CM_5	0	CM
Adherens junction	CM_5	0	CM
Oocyte meiosis	CM_5	6.20617437487333e-10	CM
Vascular smooth muscle contraction	CM_5	6.20617437487333e-10	CM
Long-term potentiation	CM_5	6.20617437487333e-10	CM
Cytosolic DNA-sensing pathway	CM_5	0	CM
Phototransduction	CM_5	6.20617437487333e-10	CM
Olfactory transduction	CM_5	6.20617437487333e-10	CM
Glioma	CM_5	6.20617437487333e-10	CM
Neurotrophin signaling pathway	CM_5	6.20617437487333e-10	CM
ABC transporters	CM_6	0.130704660821048	CM
Two-component system	CM_6	0.0620076864427283	CM
Purine metabolism	CM_6	0.0345617138168511	CM
Aminoacyl-tRNA biosynthesis	CM_6	0.028518045629106	CM
Glycine, serine and threonine metabolism	CM_6	0.0252761503143406	CM
Porphyrin and chlorophyll metabolism	CM_6	0.0224914237876283	CM
Arginine and proline metabolism	CM_6	0.0218060871003701	CM
Pyrimidine metabolism	CM_6	0.0215683052738028	CM
Nitrogen metabolism	CM_6	0.0193304700948897	CM
Oxidative phosphorylation	CM_6	0.0170013346137095	CM
Ribosome	CM_6	0.0170425343750554	CM
Glyoxylate and dicarboxylate metabolism	CM_6	0.0150014939124244	CM
Amino sugar and nucleotide sugar metabolism	CM_6	0.0140200884709532	CM
Methane metabolism	CM_6	0.0130276127196838	CM
Peptidoglycan biosynthesis	CM_6	0.0141046555293998	CM
Pyruvate metabolism	CM_6	0.0129383918678391	CM
Cell cycle - Caulobacter	CM_6	0.0134704092536332	CM
RNA degradation	CM_6	0.0125067293469966	CM
Fructose and mannose metabolism	CM_6	0.0121154578487642	CM
Bacterial secretion system	CM_6	0.0142929946877182	CM
Cysteine and methionine metabolism	CM_6	0.0103670628757426	CM
Alanine, aspartate and glutamate metabolism	CM_6	0.00995401323279002	CM
Pentose phosphate pathway	CM_6	0.00980270246505433	CM
Flagellar assembly	CM_6	0.0116428572417378	CM
Starch and sucrose metabolism	CM_6	0.00962330805775777	CM
Glutathione metabolism	CM_6	0.00971045980307627	CM
Homologous recombination	CM_6	0.0102611132370757	CM
Butanoate metabolism	CM_6	0.00952335857616111	CM
Phenylalanine, tyrosine and tryptophan biosynthesis	CM_6	0.00906071760936409	CM
Histidine metabolism	CM_6	0.00882946787980551	CM
Glycolysis / Gluconeogenesis	CM_6	0.00908924683102985	CM
Carbon fixation pathways in prokaryotes	CM_6	0.00900832298768688	CM
Bacterial chemotaxis	CM_6	0.00895275768483204	CM
Glycerophospholipid metabolism	CM_6	0.00898165696087789	CM
Lysine biosynthesis	CM_6	0.00911089370060529	CM
Nucleotide excision repair	CM_6	0.0089766403814569	CM
Valine, leucine and isoleucine degradation	CM_6	0.00824104943249584	CM
Phenylalanine metabolism	CM_6	0.00786770907648599	CM
Mismatch repair	CM_6	0.00890072475606509	CM
Fatty acid biosynthesis	CM_6	0.00824336052662889	CM
Nicotinate and nicotinamide metabolism	CM_6	0.00744960838213427	CM
Terpenoid backbone biosynthesis	CM_6	0.00785608712138385	CM
Pentose and glucuronate interconversions	CM_6	0.0068052812134747	CM
Pantothenate and CoA biosynthesis	CM_6	0.00662223748280041	CM
Benzoate degradation	CM_6	0.00633370470796195	CM
Propanoate metabolism	CM_6	0.00598342223716528	CM
Tyrosine metabolism	CM_6	0.00603066121942981	CM
Ubiquinone and other terpenoid-quinone biosynthesis	CM_6	0.00627042803484779	CM
Lipopolysaccharide biosynthesis	CM_6	0.00635781959357688	CM
Citrate cycle (TCA cycle)	CM_6	0.0062452954533248	CM
Thiamine metabolism	CM_6	0.00560761873052395	CM
Base excision repair	CM_6	0.00578967316819003	CM
Valine, leucine and isoleucine biosynthesis	CM_6	0.0052818955948724	CM
Aminobenzoate degradation	CM_6	0.00524187708271883	CM
Protein export	CM_6	0.00574859487187429	CM
DNA replication	CM_6	0.00551898922181042	CM
Galactose metabolism	CM_6	0.00493603396392095	CM
Glycerolipid metabolism	CM_6	0.00486219456227031	CM
One carbon pool by folate	CM_6	0.00487693630608703	CM
Lysine degradation	CM_6	0.00496149473333961	CM
Folate biosynthesis	CM_6	0.00485152986885345	CM
Selenocompound metabolism	CM_6	0.00455509267721402	CM
Phosphotransferase system (PTS)	CM_6	0.00413372348928432	CM
Sulfur metabolism	CM_6	0.0042342783194304	CM
Carbon fixation in photosynthetic organisms	CM_6	0.00430238909797437	CM
Inositol phosphate metabolism	CM_6	0.00387222054103595	CM
Geraniol degradation	CM_6	0.00391739497286915	CM
Biotin metabolism	CM_6	0.00424649767742421	CM
Fatty acid metabolism	CM_6	0.00371732835530644	CM
Sulfur relay system	CM_6	0.0036694312367702	CM
Riboflavin metabolism	CM_6	0.00348792224515902	CM
Ascorbate and aldarate metabolism	CM_6	0.00337295158123565	CM
Vibrio cholerae pathogenic cycle	CM_6	0.00343838008760982	CM
Tryptophan metabolism	CM_6	0.00329903839811142	CM
Chloroalkane and chloroalkene degradation	CM_6	0.00331201569382868	CM
Vitamin B6 metabolism	CM_6	0.00304767783365822	CM
Bisphenol degradation	CM_6	0.00295617277473751	CM
Taurine and hypotaurine metabolism	CM_6	0.00291159595183874	CM
Drug metabolism - other enzymes	CM_6	0.0028396172946488	CM
Phosphonate and phosphinate metabolism	CM_6	0.00262242303986783	CM
Peroxisome	CM_6	0.00240861446486521	CM
D-Alanine metabolism	CM_6	0.00255294050110553	CM
Limonene and pinene degradation	CM_6	0.00241857794011713	CM
Polycyclic aromatic hydrocarbon degradation	CM_6	0.0024262529888007	CM
Plant-pathogen interaction	CM_6	0.00245674596665794	CM
Streptomycin biosynthesis	CM_6	0.00223479247544172	CM
Photosynthesis	CM_6	0.00238363505054209	CM
Biosynthesis of unsaturated fatty acids	CM_6	0.00226291318756153	CM
beta-Alanine metabolism	CM_6	0.00212144748682269	CM
Legionellosis	CM_6	0.00233264431582794	CM
Pertussis	CM_6	0.00213460791453603	CM
Naphthalene degradation	CM_6	0.00203483823817151	CM
C5-Branched dibasic acid metabolism	CM_6	0.00181908103919762	CM
RNA polymerase	CM_6	0.00198598035073434	CM
Biosynthesis of siderophore group nonribosomal peptides	CM_6	0.00174449517076849	CM
Staphylococcus aureus infection	CM_6	0.00178648028853248	CM
Nonribosomal peptide structures	CM_6	0.00167128809719433	CM
Nitrotoluene degradation	CM_6	0.00161239330449435	CM
Linoleic acid metabolism	CM_6	0.00161003576757914	CM
Atrazine degradation	CM_6	0.00155110880584233	CM
Carotenoid biosynthesis	CM_6	0.00157332218440822	CM
PPAR signaling pathway	CM_6	0.00159325418613747	CM
Penicillin and cephalosporin biosynthesis	CM_6	0.00152015135346992	CM
Drug metabolism - cytochrome P450	CM_6	0.00156983959045432	CM
D-Glutamine and D-glutamate metabolism	CM_6	0.00158492529061786	CM
Cyanoamino acid metabolism	CM_6	0.00144704243241585	CM
Tuberculosis	CM_6	0.00150154671577932	CM
Caprolactam degradation	CM_6	0.00135046512911313	CM
Other glycan degradation	CM_6	0.00129859833425724	CM
Styrene degradation	CM_6	0.0013130143451682	CM
Chlorocyclohexane and chlorobenzene degradation	CM_6	0.00130091183293553	CM
Meiosis - yeast	CM_6	0.0012812130915459	CM
Steroid hormone biosynthesis	CM_6	0.00124153909426673	CM
Sphingolipid metabolism	CM_6	0.00116487387430696	CM
Lipoic acid metabolism	CM_6	0.00141547347197234	CM
Metabolism of xenobiotics by cytochrome P450	CM_6	0.00126113410311464	CM
Tropane, piperidine and pyridine alkaloid biosynthesis	CM_6	0.00128806861704198	CM
Toluene degradation	CM_6	0.00120072328407221	CM
Biosynthesis of ansamycins	CM_6	0.00113205609995732	CM
Salmonella infection	CM_6	0.00119134877823801	CM
Ethylbenzene degradation	CM_6	0.000979583708648086	CM
RNA transport	CM_6	0.000939947107610467	CM
Epithelial cell signaling in Helicobacter pylori infection	CM_6	0.00100035980677632	CM
Chemical carcinogenesis	CM_6	0.00095913168551695	CM
Polyketide sugar unit biosynthesis	CM_6	0.000914282934483672	CM
Alzheimers disease	CM_6	0.000926857756840715	CM
Synthesis and degradation of ketone bodies	CM_6	0.000842887478582856	CM
Novobiocin biosynthesis	CM_6	0.000800759424968242	CM
Adipocytokine signaling pathway	CM_6	0.000755855740821262	CM
Bacterial invasion of epithelial cells	CM_6	0.000767949481937045	CM
Phosphatidylinositol signaling system	CM_6	0.000759571561472832	CM
Steroid degradation	CM_6	0.000686986776063151	CM
Phenylpropanoid biosynthesis	CM_6	0.000662308712018836	CM
beta-Lactam resistance	CM_6	0.000675829166134644	CM
Arachidonic acid metabolism	CM_6	0.000576165418780384	CM
Lysosome	CM_6	0.000567524118604241	CM
Zeatin biosynthesis	CM_6	0.000635033453662254	CM
Insulin signaling pathway	CM_6	0.000535633842200287	CM
MAPK signaling pathway - yeast	CM_6	0.000561604092403865	CM
Xylene degradation	CM_6	0.000555197107837538	CM
Glutamatergic synapse	CM_6	0.000520179156840441	CM
N-Glycan biosynthesis	CM_6	0.00054630880988282	CM
GABAergic synapse	CM_6	0.000503571359990735	CM
Dioxin degradation	CM_6	0.000505887428793097	CM
Huntingtons disease	CM_6	0.000532787161629529	CM
Retinol metabolism	CM_6	0.000478983076507687	CM
Ribosome biogenesis in eukaryotes	CM_6	0.000515453186365089	CM
Tetracycline biosynthesis	CM_6	0.000459034560845135	CM
Fluorobenzoate degradation	CM_6	0.000447813232472836	CM
Biosynthesis of 12-, 14- and 16-membered macrolides	CM_6	0.00040233680789385	CM
Pathways in cancer	CM_6	0.000420323360947803	CM
Glycosaminoglycan degradation	CM_6	0.000352056381224987	CM
Primary immunodeficiency	CM_6	0.000345041956989949	CM
Caffeine metabolism	CM_6	0.000321181392494404	CM
Biosynthesis of type II polyketide products	CM_6	0.000318243883094655	CM
Type I diabetes mellitus	CM_6	0.000376194618979226	CM
Stilbenoid, diarylheptanoid and gingerol biosynthesis	CM_6	0.000312098028598853	CM
Isoquinoline alkaloid biosynthesis	CM_6	0.000300161991371761	CM
RIG-I-like receptor signaling pathway	CM_6	0.000267203236752923	CM
Biosynthesis of vancomycin group antibiotics	CM_6	0.000266792593400599	CM
African trypanosomiasis	CM_6	0.000367432229659207	CM
Protein processing in endoplasmic reticulum	CM_6	0.000279182605164169	CM
Glycosphingolipid biosynthesis - globo series	CM_6	0.000223909012589556	CM
Non-homologous end-joining	CM_6	0.000303539480340943	CM
Parkinsons disease	CM_6	0.00023853247237993	CM
Bladder cancer	CM_6	0.000203150479268153	CM
Amoebiasis	CM_6	0.000211716225087903	CM
Renal cell carcinoma	CM_6	0.00023277768576977	CM
Amyotrophic lateral sclerosis (ALS)	CM_6	0.000206318689534926	CM
DDT degradation	CM_6	0.000188106810589798	CM
Protein digestion and absorption	CM_6	0.000187395666541294	CM
Carbohydrate digestion and absorption	CM_6	0.000166090956002796	CM
Butirosin and neomycin biosynthesis	CM_6	0.000181988102876618	CM
Primary bile acid biosynthesis	CM_6	0.000190522882034361	CM
Chagas disease (American trypanosomiasis)	CM_6	0.000297389022324952	CM
Apoptosis	CM_6	0.000167266383263101	CM
NOD-like receptor signaling pathway	CM_6	0.000175299115146207	CM
Viral carcinogenesis	CM_6	0.000161253572206645	CM
Type II diabetes mellitus	CM_6	0.000148802443172148	CM
Ether lipid metabolism	CM_6	0.000143597733831685	CM
Mineral absorption	CM_6	0.000146229077822695	CM
Sesquiterpenoid and triterpenoid biosynthesis	CM_6	0.000131550286844362	CM
Morphine addiction	CM_6	0.000130564323203712	CM
Cardiac muscle contraction	CM_6	0.000147567003398698	CM
Secondary bile acid biosynthesis	CM_6	0.000139638068099227	CM
Proximal tubule bicarbonate reclamation	CM_6	0.000114024410695584	CM
Retrograde endocannabinoid signaling	CM_6	0.000107896985308021	CM
Glycosylphosphatidylinositol(GPI)-anchor biosynthesis	CM_6	0.000349177512101626	CM
Small cell lung cancer	CM_6	9.99555006589259e-05	CM
Steroid biosynthesis	CM_6	9.15739204573165e-05	CM
D-Arginine and D-ornithine metabolism	CM_6	9.56242879014012e-05	CM
Renin-angiotensin system	CM_6	9.04663556063519e-05	CM
Biosynthesis of type II polyketide backbone	CM_6	8.21004670667753e-05	CM
Vibrio cholerae infection	CM_6	7.9227914218599e-05	CM
Influenza A	CM_6	7.7684020913714e-05	CM
alpha-Linolenic acid metabolism	CM_6	7.76979147874192e-05	CM
Fc gamma R-mediated phagocytosis	CM_6	7.37007206405354e-05	CM
Proteasome	CM_6	6.8553455781753e-05	CM
Serotonergic synapse	CM_6	8.53156673626494e-05	CM
GnRH signaling pathway	CM_6	7.28568397226828e-05	CM
Endocytosis	CM_6	7.28564609503736e-05	CM
Glycosphingolipid biosynthesis - ganglio series	CM_6	6.96195641874726e-05	CM
p53 signaling pathway	CM_6	7.27768965983051e-05	CM
Toxoplasmosis	CM_6	7.02837089559641e-05	CM
Herpes simplex infection	CM_6	7.00494582319322e-05	CM
Prostate cancer	CM_6	8.52470206532959e-05	CM
Viral myocarditis	CM_6	6.99245847338658e-05	CM
Colorectal cancer	CM_6	6.99245847338658e-05	CM
Progesterone-mediated oocyte maturation	CM_6	8.51687873183672e-05	CM
Antigen processing and presentation	CM_6	8.51687873183672e-05	CM
Bile secretion	CM_6	8.06695128567164e-05	CM
Glycosaminoglycan biosynthesis - chondroitin sulfate	CM_6	7.25814852310375e-05	CM
Alcoholism	CM_6	7.16169784337529e-05	CM
Shigellosis	CM_6	7.00316585109346e-05	CM
Monoterpenoid biosynthesis	CM_6	6.4429009807759e-05	CM
Systemic lupus erythematosus	CM_6	4.48915120312755e-05	CM
Fatty acid elongation	CM_6	4.37843295426633e-05	CM
Dopaminergic synapse	CM_6	6.02419491658413e-05	CM
Amphetamine addiction	CM_6	5.91603848702629e-05	CM
Cocaine addiction	CM_6	5.9160006082739e-05	CM
Basal transcription factors	CM_6	4.04542088000309e-05	CM
Indole alkaloid biosynthesis	CM_6	3.90768148244286e-05	CM
Glycosphingolipid biosynthesis - lacto and neolacto series	CM_6	4.38179223791772e-05	CM
Hematopoietic cell lineage	CM_6	3.13634932101796e-05	CM
VEGF signaling pathway	CM_6	2.62082791591052e-05	CM
NF-kappa B signaling pathway	CM_6	2.57566763871999e-05	CM
Leishmaniasis	CM_6	2.57566763871999e-05	CM
Complement and coagulation cascades	CM_6	2.76113271479534e-05	CM
Prion diseases	CM_6	2.74431079866563e-05	CM
Betalain biosynthesis	CM_6	2.20233060235684e-05	CM
Clavulanic acid biosynthesis	CM_6	1.61934178365547e-05	CM
Isoflavonoid biosynthesis	CM_6	1.5155690061664e-05	CM
Pancreatic secretion	CM_6	1.3901949809135e-05	CM
Pathogenic Escherichia coli infection	CM_6	8.74758449735941e-06	CM
Hypertrophic cardiomyopathy (HCM)	CM_6	1.41289840235613e-05	CM
Flavonoid biosynthesis	CM_6	1.54885357262976e-05	CM
Vasopressin-regulated water reabsorption	CM_6	1.0267512355434e-05	CM
Synaptic vesicle cycle	CM_6	1.0267512355434e-05	CM
Fanconi anemia pathway	CM_6	7.43261028009497e-06	CM
Melanogenesis	CM_6	8.97923565498751e-06	CM
Flavone and flavonol biosynthesis	CM_6	8.06083611164156e-06	CM
Endocrine and other factor-regulated calcium reabsorption	CM_6	8.58395583052554e-06	CM
Spliceosome	CM_6	6.40674988475064e-06	CM
Gastric acid secretion	CM_6	7.32552442256887e-06	CM
Salivary secretion	CM_6	7.32552442256887e-06	CM
Aldosterone-regulated sodium reabsorption	CM_6	7.32514564817146e-06	CM
Focal adhesion	CM_6	5.71086371054089e-06	CM
ECM-receptor interaction	CM_6	5.71086371054089e-06	CM
mRNA surveillance pathway	CM_6	4.70764266117008e-06	CM
Cholinergic synapse	CM_6	4.83697731406422e-06	CM
Neuroactive ligand-receptor interaction	CM_6	4.32012317684719e-06	CM
Calcium signaling pathway	CM_6	2.43885319013778e-06	CM
Notch signaling pathway	CM_6	2.42021152106622e-06	CM
Chronic myeloid leukemia	CM_6	2.42021152106622e-06	CM
Wnt signaling pathway	CM_6	2.42021152106622e-06	CM
Photosynthesis - antenna proteins	CM_6	2.46566806303815e-07	CM
Transcriptional misregulation in cancer	CM_6	1.36550227914462e-06	CM
Various types of N-glycan biosynthesis	CM_6	7.74747719743798e-08	CM
Fat digestion and absorption	CM_6	5.04768267210339e-07	CM
Epstein-Barr virus infection	CM_6	7.1702759401874e-09	CM
Measles	CM_6	1.24873498066333e-07	CM
Hepatitis C	CM_6	1.24873498066333e-07	CM
Regulation of actin cytoskeleton	CM_6	6.75383500508139e-08	CM
Dilated cardiomyopathy	CM_6	6.49677524093234e-08	CM
Arrhythmogenic right ventricular cardiomyopathy (ARVC)	CM_6	6.49677524093234e-08	CM
Cell adhesion molecules (CAMs)	CM_6	6.49677524093234e-08	CM
HTLV-I infection	CM_6	0	CM
Phagosome	CM_6	0	CM
Cytokine-cytokine receptor interaction	CM_6	5.34425470238507e-09	CM
mTOR signaling pathway	CM_6	0	CM
Cell cycle	CM_6	0	CM
Pancreatic cancer	CM_6	0	CM
Phototransduction - fly	CM_6	3.7876340686452e-10	CM
Tight junction	CM_6	0	CM
Leukocyte transendothelial migration	CM_6	0	CM
Adherens junction	CM_6	0	CM
Oocyte meiosis	CM_6	3.7876340686452e-10	CM
Vascular smooth muscle contraction	CM_6	3.7876340686452e-10	CM
Long-term potentiation	CM_6	3.7876340686452e-10	CM
Cytosolic DNA-sensing pathway	CM_6	0	CM
Phototransduction	CM_6	3.7876340686452e-10	CM
Olfactory transduction	CM_6	3.7876340686452e-10	CM
Glioma	CM_6	3.7876340686452e-10	CM
Neurotrophin signaling pathway	CM_6	3.7876340686452e-10	CM
ABC transporters	CM_7	0.124494182022991	CM
Two-component system	CM_7	0.0638188714598565	CM
Purine metabolism	CM_7	0.0349529043712759	CM
Aminoacyl-tRNA biosynthesis	CM_7	0.0280909363521998	CM
Glycine, serine and threonine metabolism	CM_7	0.0232685225435395	CM
Porphyrin and chlorophyll metabolism	CM_7	0.0215680683188685	CM
Arginine and proline metabolism	CM_7	0.0212102056428711	CM
Pyrimidine metabolism	CM_7	0.0224906559071039	CM
Nitrogen metabolism	CM_7	0.018529459906687	CM
Oxidative phosphorylation	CM_7	0.0165526788407473	CM
Ribosome	CM_7	0.0166680912746618	CM
Glyoxylate and dicarboxylate metabolism	CM_7	0.0139122484083429	CM
Amino sugar and nucleotide sugar metabolism	CM_7	0.0152226863220961	CM
Methane metabolism	CM_7	0.0129239828366307	CM
Peptidoglycan biosynthesis	CM_7	0.0140490273884461	CM
Pyruvate metabolism	CM_7	0.0127852640323619	CM
Cell cycle - Caulobacter	CM_7	0.0131996459405489	CM
RNA degradation	CM_7	0.0124922907888215	CM
Fructose and mannose metabolism	CM_7	0.0126011930038866	CM
Bacterial secretion system	CM_7	0.0128488867876903	CM
Cysteine and methionine metabolism	CM_7	0.0110648924255105	CM
Alanine, aspartate and glutamate metabolism	CM_7	0.0103489951137342	CM
Pentose phosphate pathway	CM_7	0.00977262014625725	CM
Flagellar assembly	CM_7	0.00900212222366941	CM
Starch and sucrose metabolism	CM_7	0.0117497023086293	CM
Glutathione metabolism	CM_7	0.00923757340709426	CM
Homologous recombination	CM_7	0.0108722962510549	CM
Butanoate metabolism	CM_7	0.009126124789736	CM
Phenylalanine, tyrosine and tryptophan biosynthesis	CM_7	0.00987713670448873	CM
Histidine metabolism	CM_7	0.00926457741968643	CM
Glycolysis / Gluconeogenesis	CM_7	0.00927982634239127	CM
Carbon fixation pathways in prokaryotes	CM_7	0.00910384372529599	CM
Bacterial chemotaxis	CM_7	0.0086226638643828	CM
Glycerophospholipid metabolism	CM_7	0.00929072245263263	CM
Lysine biosynthesis	CM_7	0.00912834941914291	CM
Nucleotide excision repair	CM_7	0.00956126442756193	CM
Valine, leucine and isoleucine degradation	CM_7	0.00811199815263291	CM
Phenylalanine metabolism	CM_7	0.00781791048546052	CM
Mismatch repair	CM_7	0.00907839364425361	CM
Fatty acid biosynthesis	CM_7	0.00820040609458406	CM
Nicotinate and nicotinamide metabolism	CM_7	0.00750421178970458	CM
Terpenoid backbone biosynthesis	CM_7	0.00773589085855028	CM
Pentose and glucuronate interconversions	CM_7	0.00631199124442377	CM
Pantothenate and CoA biosynthesis	CM_7	0.00659154125427671	CM
Benzoate degradation	CM_7	0.00617966010827256	CM
Propanoate metabolism	CM_7	0.0058985603725105	CM
Tyrosine metabolism	CM_7	0.00621583988420825	CM
Ubiquinone and other terpenoid-quinone biosynthesis	CM_7	0.00589364582427364	CM
Lipopolysaccharide biosynthesis	CM_7	0.00606896675951056	CM
Citrate cycle (TCA cycle)	CM_7	0.00597457628114259	CM
Thiamine metabolism	CM_7	0.00559527541425306	CM
Base excision repair	CM_7	0.00604246951377139	CM
Valine, leucine and isoleucine biosynthesis	CM_7	0.00518871619569181	CM
Aminobenzoate degradation	CM_7	0.0053861471401827	CM
Protein export	CM_7	0.00572901107477913	CM
DNA replication	CM_7	0.00562808794498632	CM
Galactose metabolism	CM_7	0.00554777134097819	CM
Glycerolipid metabolism	CM_7	0.00538365484669755	CM
One carbon pool by folate	CM_7	0.004954862079169	CM
Lysine degradation	CM_7	0.00540243900362344	CM
Folate biosynthesis	CM_7	0.00500257801036485	CM
Selenocompound metabolism	CM_7	0.00471542396883961	CM
Phosphotransferase system (PTS)	CM_7	0.00546254882440058	CM
Sulfur metabolism	CM_7	0.00428779689747835	CM
Carbon fixation in photosynthetic organisms	CM_7	0.00411169321289253	CM
Inositol phosphate metabolism	CM_7	0.00367142128999101	CM
Geraniol degradation	CM_7	0.00381697437184873	CM
Biotin metabolism	CM_7	0.00470758246299915	CM
Fatty acid metabolism	CM_7	0.00374388948595322	CM
Sulfur relay system	CM_7	0.00396296814202688	CM
Riboflavin metabolism	CM_7	0.00357037342421655	CM
Ascorbate and aldarate metabolism	CM_7	0.00328774224334976	CM
Vibrio cholerae pathogenic cycle	CM_7	0.0031632077980555	CM
Tryptophan metabolism	CM_7	0.0031757281214171	CM
Chloroalkane and chloroalkene degradation	CM_7	0.00326372225112455	CM
Vitamin B6 metabolism	CM_7	0.00313979146506924	CM
Bisphenol degradation	CM_7	0.00294986998184037	CM
Taurine and hypotaurine metabolism	CM_7	0.00266573123011707	CM
Drug metabolism - other enzymes	CM_7	0.00300878315205934	CM
Phosphonate and phosphinate metabolism	CM_7	0.00239106795335638	CM
Peroxisome	CM_7	0.00232129423407883	CM
D-Alanine metabolism	CM_7	0.002644549252689	CM
Limonene and pinene degradation	CM_7	0.00252251908583263	CM
Polycyclic aromatic hydrocarbon degradation	CM_7	0.00257728899047082	CM
Plant-pathogen interaction	CM_7	0.00224146833710451	CM
Streptomycin biosynthesis	CM_7	0.00241083853843721	CM
Photosynthesis	CM_7	0.00235531365544164	CM
Biosynthesis of unsaturated fatty acids	CM_7	0.00227799047243212	CM
beta-Alanine metabolism	CM_7	0.00203466558857266	CM
Legionellosis	CM_7	0.00217366222805911	CM
Pertussis	CM_7	0.00240866499646585	CM
Naphthalene degradation	CM_7	0.00196981982015551	CM
C5-Branched dibasic acid metabolism	CM_7	0.00181867171136992	CM
RNA polymerase	CM_7	0.00192086463533307	CM
Biosynthesis of siderophore group nonribosomal peptides	CM_7	0.0022035107026002	CM
Staphylococcus aureus infection	CM_7	0.00255135720206463	CM
Nonribosomal peptide structures	CM_7	0.00237115030888418	CM
Nitrotoluene degradation	CM_7	0.00157267182309899	CM
Linoleic acid metabolism	CM_7	0.001609147879871	CM
Atrazine degradation	CM_7	0.00141931714947409	CM
Carotenoid biosynthesis	CM_7	0.00160121899630874	CM
PPAR signaling pathway	CM_7	0.00159793479899576	CM
Penicillin and cephalosporin biosynthesis	CM_7	0.0018918918065749	CM
Drug metabolism - cytochrome P450	CM_7	0.00137129313028598	CM
D-Glutamine and D-glutamate metabolism	CM_7	0.00167536855527584	CM
Cyanoamino acid metabolism	CM_7	0.00153078709412723	CM
Tuberculosis	CM_7	0.00153969509646072	CM
Caprolactam degradation	CM_7	0.00135666316375213	CM
Other glycan degradation	CM_7	0.00204302696390736	CM
Styrene degradation	CM_7	0.00125547803930972	CM
Chlorocyclohexane and chlorobenzene degradation	CM_7	0.00133890583769183	CM
Meiosis - yeast	CM_7	0.00126758993828829	CM
Steroid hormone biosynthesis	CM_7	0.00116886683923141	CM
Sphingolipid metabolism	CM_7	0.00117945295047864	CM
Lipoic acid metabolism	CM_7	0.00133990413736128	CM
Metabolism of xenobiotics by cytochrome P450	CM_7	0.00114616918759967	CM
Tropane, piperidine and pyridine alkaloid biosynthesis	CM_7	0.00131946851008729	CM
Toluene degradation	CM_7	0.0012172618953166	CM
Biosynthesis of ansamycins	CM_7	0.00144078193508765	CM
Salmonella infection	CM_7	0.00111377217490537	CM
Ethylbenzene degradation	CM_7	0.00108119656090987	CM
RNA transport	CM_7	0.00139133814447245	CM
Epithelial cell signaling in Helicobacter pylori infection	CM_7	0.00113836493113197	CM
Chemical carcinogenesis	CM_7	0.000834979645806509	CM
Polyketide sugar unit biosynthesis	CM_7	0.00107175151851983	CM
Alzheimers disease	CM_7	0.000885289566472423	CM
Synthesis and degradation of ketone bodies	CM_7	0.000812973313333366	CM
Novobiocin biosynthesis	CM_7	0.00082853892245672	CM
Adipocytokine signaling pathway	CM_7	0.000752633750756882	CM
Bacterial invasion of epithelial cells	CM_7	0.00125975338006964	CM
Phosphatidylinositol signaling system	CM_7	0.00075429289733581	CM
Steroid degradation	CM_7	0.000775011546191992	CM
Phenylpropanoid biosynthesis	CM_7	0.000693726112053349	CM
beta-Lactam resistance	CM_7	0.000890087601253603	CM
Arachidonic acid metabolism	CM_7	0.000615250699664355	CM
Lysosome	CM_7	0.000618996917157763	CM
Zeatin biosynthesis	CM_7	0.000628616767943991	CM
Insulin signaling pathway	CM_7	0.000708397452779634	CM
MAPK signaling pathway - yeast	CM_7	0.000560335320211214	CM
Xylene degradation	CM_7	0.000558215224048935	CM
Glutamatergic synapse	CM_7	0.000475910419873551	CM
N-Glycan biosynthesis	CM_7	0.000795317796364081	CM
GABAergic synapse	CM_7	0.000491550572551114	CM
Dioxin degradation	CM_7	0.000500504693122667	CM
Huntingtons disease	CM_7	0.000482855469047918	CM
Retinol metabolism	CM_7	0.000478584416107056	CM
Ribosome biogenesis in eukaryotes	CM_7	0.000504554156256266	CM
Tetracycline biosynthesis	CM_7	0.00047694624617321	CM
Fluorobenzoate degradation	CM_7	0.000468492437011801	CM
Biosynthesis of 12-, 14- and 16-membered macrolides	CM_7	0.000585206316083684	CM
Pathways in cancer	CM_7	0.00034984399469057	CM
Glycosaminoglycan degradation	CM_7	0.000384290220303023	CM
Primary immunodeficiency	CM_7	0.000400548984453613	CM
Caffeine metabolism	CM_7	0.00026988459750449	CM
Biosynthesis of type II polyketide products	CM_7	0.000301568032333062	CM
Type I diabetes mellitus	CM_7	0.000370451939372908	CM
Stilbenoid, diarylheptanoid and gingerol biosynthesis	CM_7	0.000331936289814269	CM
Isoquinoline alkaloid biosynthesis	CM_7	0.000277178936463077	CM
RIG-I-like receptor signaling pathway	CM_7	0.00025620239769857	CM
Biosynthesis of vancomycin group antibiotics	CM_7	0.000333094534274883	CM
African trypanosomiasis	CM_7	0.000377815953841807	CM
Protein processing in endoplasmic reticulum	CM_7	0.000327739768119375	CM
Glycosphingolipid biosynthesis - globo series	CM_7	0.000254570426962265	CM
Non-homologous end-joining	CM_7	0.000311552341186975	CM
Parkinsons disease	CM_7	0.000196005566534604	CM
Bladder cancer	CM_7	0.000191510616116007	CM
Amoebiasis	CM_7	0.00026884910948631	CM
Renal cell carcinoma	CM_7	0.000202058355257549	CM
Amyotrophic lateral sclerosis (ALS)	CM_7	0.000198080787656581	CM
DDT degradation	CM_7	0.00018838654705759	CM
Protein digestion and absorption	CM_7	0.000601881965629093	CM
Carbohydrate digestion and absorption	CM_7	0.000253867429670949	CM
Butirosin and neomycin biosynthesis	CM_7	0.000208575021259288	CM
Primary bile acid biosynthesis	CM_7	0.000200539570281764	CM
Chagas disease (American trypanosomiasis)	CM_7	0.000235170698826907	CM
Apoptosis	CM_7	0.000205478859352651	CM
NOD-like receptor signaling pathway	CM_7	0.000202435530963766	CM
Viral carcinogenesis	CM_7	0.000195913019074105	CM
Type II diabetes mellitus	CM_7	0.000168849056231675	CM
Ether lipid metabolism	CM_7	0.000169998728942261	CM
Mineral absorption	CM_7	0.000192921888392074	CM
Sesquiterpenoid and triterpenoid biosynthesis	CM_7	0.000231030073892358	CM
Morphine addiction	CM_7	0.000119985738797354	CM
Cardiac muscle contraction	CM_7	0.00011747437126367	CM
Secondary bile acid biosynthesis	CM_7	0.000155263228224383	CM
Proximal tubule bicarbonate reclamation	CM_7	0.000124021262054766	CM
Retrograde endocannabinoid signaling	CM_7	0.000192934036287988	CM
Glycosylphosphatidylinositol(GPI)-anchor biosynthesis	CM_7	3.24101832457832e-05	CM
Small cell lung cancer	CM_7	8.32193150736686e-05	CM
Steroid biosynthesis	CM_7	9.57792753446647e-05	CM
D-Arginine and D-ornithine metabolism	CM_7	9.13588425160833e-05	CM
Renin-angiotensin system	CM_7	0.000132644372591473	CM
Biosynthesis of type II polyketide backbone	CM_7	0.000100660594403377	CM
Vibrio cholerae infection	CM_7	6.67857700872518e-05	CM
Influenza A	CM_7	6.79218615590874e-05	CM
alpha-Linolenic acid metabolism	CM_7	9.29988349652037e-05	CM
Fc gamma R-mediated phagocytosis	CM_7	6.2720906287329e-05	CM
Proteasome	CM_7	0.000169962604779438	CM
Serotonergic synapse	CM_7	6.34922489789038e-05	CM
GnRH signaling pathway	CM_7	6.17896054729465e-05	CM
Endocytosis	CM_7	6.17880982308935e-05	CM
Glycosphingolipid biosynthesis - ganglio series	CM_7	9.80944029064562e-05	CM
p53 signaling pathway	CM_7	5.89099362380776e-05	CM
Toxoplasmosis	CM_7	5.97696951342912e-05	CM
Herpes simplex infection	CM_7	5.7883155679677e-05	CM
Prostate cancer	CM_7	6.24055375572961e-05	CM
Viral myocarditis	CM_7	5.78685345274134e-05	CM
Colorectal cancer	CM_7	5.76808786148955e-05	CM
Progesterone-mediated oocyte maturation	CM_7	6.22344322316185e-05	CM
Antigen processing and presentation	CM_7	6.22344322316185e-05	CM
Bile secretion	CM_7	9.00969025959133e-05	CM
Glycosaminoglycan biosynthesis - chondroitin sulfate	CM_7	8.85328891502883e-05	CM
Alcoholism	CM_7	6.95966419579451e-05	CM
Shigellosis	CM_7	5.7361551426318e-05	CM
Monoterpenoid biosynthesis	CM_7	7.54667741506931e-05	CM
Systemic lupus erythematosus	CM_7	3.68439598059808e-05	CM
Fatty acid elongation	CM_7	4.1620822130145e-05	CM
Dopaminergic synapse	CM_7	4.45568878722814e-05	CM
Amphetamine addiction	CM_7	4.25298082852858e-05	CM
Cocaine addiction	CM_7	4.25283009903061e-05	CM
Basal transcription factors	CM_7	6.79878401957547e-05	CM
Indole alkaloid biosynthesis	CM_7	6.52132569056769e-05	CM
Glycosphingolipid biosynthesis - lacto and neolacto series	CM_7	4.91902234956546e-05	CM
Hematopoietic cell lineage	CM_7	4.6089356578368e-05	CM
VEGF signaling pathway	CM_7	2.12871984648659e-05	CM
NF-kappa B signaling pathway	CM_7	2.07196703860148e-05	CM
Leishmaniasis	CM_7	2.07196703860148e-05	CM
Complement and coagulation cascades	CM_7	4.45745682280731e-05	CM
Prion diseases	CM_7	2.84914814826354e-05	CM
Betalain biosynthesis	CM_7	2.72859856887891e-05	CM
Clavulanic acid biosynthesis	CM_7	1.39505445860781e-05	CM
Isoflavonoid biosynthesis	CM_7	0.000128689649654387	CM
Pancreatic secretion	CM_7	1.77555633996541e-05	CM
Pathogenic Escherichia coli infection	CM_7	4.70730450932403e-06	CM
Hypertrophic cardiomyopathy (HCM)	CM_7	1.67257041428084e-05	CM
Flavonoid biosynthesis	CM_7	1.77686622208491e-05	CM
Vasopressin-regulated water reabsorption	CM_7	2.09029080854597e-05	CM
Synaptic vesicle cycle	CM_7	2.09029080854597e-05	CM
Fanconi anemia pathway	CM_7	2.15627450960995e-05	CM
Melanogenesis	CM_7	8.49695326038993e-06	CM
Flavone and flavonol biosynthesis	CM_7	1.05902144838581e-05	CM
Endocrine and other factor-regulated calcium reabsorption	CM_7	1.29752595461298e-05	CM
Spliceosome	CM_7	2.12586710538065e-05	CM
Gastric acid secretion	CM_7	1.16818131707826e-05	CM
Salivary secretion	CM_7	1.16818131707826e-05	CM
Aldosterone-regulated sodium reabsorption	CM_7	1.16803059186062e-05	CM
Focal adhesion	CM_7	8.02091111271033e-06	CM
ECM-receptor interaction	CM_7	7.83316359688787e-06	CM
mRNA surveillance pathway	CM_7	9.43941627754339e-06	CM
Cholinergic synapse	CM_7	1.83004197444207e-05	CM
Neuroactive ligand-receptor interaction	CM_7	6.33980280046552e-06	CM
Calcium signaling pathway	CM_7	3.06284446198512e-06	CM
Notch signaling pathway	CM_7	2.33079576859963e-06	CM
Chronic myeloid leukemia	CM_7	2.33079576859963e-06	CM
Wnt signaling pathway	CM_7	2.33079576859963e-06	CM
Photosynthesis - antenna proteins	CM_7	3.05873820109856e-05	CM
Transcriptional misregulation in cancer	CM_7	9.02142285198122e-07	CM
Various types of N-glycan biosynthesis	CM_7	5.42566096424298e-07	CM
Fat digestion and absorption	CM_7	6.66917202512739e-07	CM
Epstein-Barr virus infection	CM_7	4.78068543485351e-08	CM
Measles	CM_7	2.02277064781461e-07	CM
Hepatitis C	CM_7	2.02277064781461e-07	CM
Regulation of actin cytoskeleton	CM_7	7.51746243079075e-07	CM
Dilated cardiomyopathy	CM_7	7.41320126281509e-07	CM
Arrhythmogenic right ventricular cardiomyopathy (ARVC)	CM_7	7.41320126281509e-07	CM
Cell adhesion molecules (CAMs)	CM_7	5.53572610459048e-07	CM
HTLV-I infection	CM_7	0	CM
Phagosome	CM_7	1.8774751582246e-07	CM
Cytokine-cytokine receptor interaction	CM_7	1.60756162740562e-08	CM
mTOR signaling pathway	CM_7	0	CM
Cell cycle	CM_7	0	CM
Pancreatic cancer	CM_7	0	CM
Phototransduction - fly	CM_7	1.89254726441772e-07	CM
Tight junction	CM_7	1.8774751582246e-07	CM
Leukocyte transendothelial migration	CM_7	1.8774751582246e-07	CM
Adherens junction	CM_7	1.8774751582246e-07	CM
Oocyte meiosis	CM_7	1.50721061931232e-09	CM
Vascular smooth muscle contraction	CM_7	1.50721061931232e-09	CM
Long-term potentiation	CM_7	1.50721061931232e-09	CM
Cytosolic DNA-sensing pathway	CM_7	0	CM
Phototransduction	CM_7	1.50721061931232e-09	CM
Olfactory transduction	CM_7	1.50721061931232e-09	CM
Glioma	CM_7	1.50721061931232e-09	CM
Neurotrophin signaling pathway	CM_7	1.50721061931232e-09	CM
ABC transporters	CM_8	0.129263675024352	CM
Two-component system	CM_8	0.059502588520189	CM
Purine metabolism	CM_8	0.0358912507701539	CM
Aminoacyl-tRNA biosynthesis	CM_8	0.0289070286501344	CM
Glycine, serine and threonine metabolism	CM_8	0.0228671441675823	CM
Porphyrin and chlorophyll metabolism	CM_8	0.0209110056519868	CM
Arginine and proline metabolism	CM_8	0.0209934346916751	CM
Pyrimidine metabolism	CM_8	0.0231556186824948	CM
Nitrogen metabolism	CM_8	0.0173768327300815	CM
Oxidative phosphorylation	CM_8	0.0159188827348799	CM
Ribosome	CM_8	0.0172939769083744	CM
[truncated: 2,545 more rows]
