# Supplementary material for: Effects of a High-Fat Diet on Intestinal and Gonadal Metabolism in Female and Male Sea Cucumber Apostichopus japonicus
Source: Biology (Basel). 2023 Jan 29;12(2):212. doi: 10.3390/biology12020212 (PMC9953091; doi:10.3390/biology12020212)
Supplement: Supplementary file 1 [file biology-12-00212-s001.zip › 16s rDNA SEQ/4.Tax4Fun/pathway_diff_L3/CM_vs_CF.t-test.diff.xls]

Level_3	CM	CF	fold(CF/CM)	p-value	significant
ABC transporters	0.12465192	0.12578526	1.009092	0.686864144969472	no
Two-component system	0.06279695	0.06023247	0.95916231	0.114273054465852	no
Purine metabolism	0.03512029	0.0358306	1.02022517	0.199233023127157	no
Aminoacyl-tRNA biosynthesis	0.02891645	0.02952494	1.02104286	0.51059036925934	no
Glycine, serine and threonine metabolism	0.02289651	0.02233455	0.97545685	0.613090704293728	no
Porphyrin and chlorophyll metabolism	0.02100413	0.02063869	0.98260115	0.626069523885851	no
Arginine and proline metabolism	0.02092374	0.02054533	0.98191464	0.488478623441414	no
Pyrimidine metabolism	0.02247471	0.02317611	1.03120879	0.319297389584381	no
Nitrogen metabolism	0.01811319	0.01730815	0.955555	0.324092107376982	no
Oxidative phosphorylation	0.01629291	0.01591781	0.97697765	0.415073280257109	no
Ribosome	0.01730979	0.01768309	1.02156579	0.539075622035172	no
Glyoxylate and dicarboxylate metabolism	0.01374213	0.01322933	0.96268366	0.451267194174993	no
Amino sugar and nucleotide sugar metabolism	0.01548186	0.01606331	1.03755679	0.45426915132949	no
Methane metabolism	0.01277461	0.01271333	0.99520339	0.824540741377317	no
Peptidoglycan biosynthesis	0.01474433	0.01519756	1.03073939	0.500435455145785	no
Pyruvate metabolism	0.01292722	0.01299488	1.00523376	0.334898114432237	no
Cell cycle - Caulobacter	0.01319939	0.01282765	0.97183684	0.204253769047532	no
RNA degradation	0.01274566	0.01284444	1.00775034	0.609418356825783	no
Fructose and mannose metabolism	0.01257115	0.01296847	1.03160528	0.211524304868765	no
Bacterial secretion system	0.01345744	0.01225576	0.91070514	0.181320628346258	no
Cysteine and methionine metabolism	0.01071302	0.01091849	1.01918009	0.330724128725071	no
Alanine, aspartate and glutamate metabolism	0.01027709	0.01037888	1.00990419	0.489191962406094	no
Pentose phosphate pathway	0.0098425	0.00996011	1.01194834	0.272829782390353	no
Flagellar assembly	0.01026805	0.008929	0.86959045	0.180182302108393	no
Starch and sucrose metabolism	0.01172935	0.01247657	1.06370472	0.438409508494774	no
Glutathione metabolism	0.00942998	0.00928816	0.98496039	0.387794202740027	no
Homologous recombination	0.01105212	0.01130263	1.02266668	0.605590301728389	no
Butanoate metabolism	0.00906615	0.00896058	0.98835558	0.6700767560148	no
Phenylalanine, tyrosine and tryptophan biosynthesis	0.00964054	0.00988959	1.02583356	0.386671035000047	no
Histidine metabolism	0.00882598	0.00881145	0.99835376	0.924451334214164	no
Glycolysis / Gluconeogenesis	0.0097417	0.0102023	1.04728183	0.318530608019475	no
Carbon fixation pathways in prokaryotes	0.00881577	0.00873753	0.99112503	0.564546352116239	no
Bacterial chemotaxis	0.00888876	0.00804057	0.90457668	0.130317066473536	no
Glycerophospholipid metabolism	0.00935678	0.00952224	1.01768274	0.397607398142758	no
Lysine biosynthesis	0.00923705	0.00937185	1.01459296	0.410079313683588	no
Nucleotide excision repair	0.0094689	0.0097171	1.02621165	0.494902407304153	no
Valine, leucine and isoleucine degradation	0.00765826	0.007431	0.97032481	0.523984031392967	no
Phenylalanine metabolism	0.00727321	0.00709626	0.97567191	0.612534157140642	no
Mismatch repair	0.00937844	0.00966729	1.03079943	0.490537804240176	no
Fatty acid biosynthesis	0.00808289	0.00801067	0.99106584	0.485765224741643	no
Nicotinate and nicotinamide metabolism	0.0074868	0.00749734	1.00140899	0.7358187380413	no
Terpenoid backbone biosynthesis	0.00795983	0.00810224	1.01789114	0.526122884169495	no
Pentose and glucuronate interconversions	0.00651732	0.00646504	0.99197793	0.753345020255971	no
Pantothenate and CoA biosynthesis	0.00672093	0.00678124	1.00897371	0.456855599147291	no
Benzoate degradation	0.00592491	0.00582557	0.98323343	0.715327233292215	no
Propanoate metabolism	0.00582822	0.00572663	0.98256992	0.441960230440777	no
Tyrosine metabolism	0.00600653	0.00604855	1.00699666	0.592635150355564	no
Ubiquinone and other terpenoid-quinone biosynthesis	0.00617793	0.00589119	0.95358661	0.143737692980877	no
Lipopolysaccharide biosynthesis	0.0058504	0.00528325	0.90305808	0.202143407571724	no
Citrate cycle (TCA cycle)	0.00604878	0.00589766	0.97501679	0.326889529940847	no
Thiamine metabolism	0.00570478	0.00577699	1.01265811	0.224802999051894	no
Base excision repair	0.00600346	0.00610048	1.01616098	0.48148630077797	no
Valine, leucine and isoleucine biosynthesis	0.00524456	0.00527819	1.00641205	0.598770337960678	no
Aminobenzoate degradation	0.00514619	0.00514875	1.0004964	0.982919995331933	no
Protein export	0.00592596	0.00601237	1.01458218	0.656836613125241	no
DNA replication	0.00574513	0.00592546	1.03138741	0.415299002309153	no
Galactose metabolism	0.00588069	0.00649	1.1036117	0.319000908772781	no
Glycerolipid metabolism	0.00555491	0.00596225	1.07332827	0.303125277600509	no
One carbon pool by folate	0.0049179	0.00499258	1.01518578	0.219584353162247	no
Lysine degradation	0.00504181	0.00489444	0.97077076	0.115427019681016	no
Folate biosynthesis	0.00512732	0.00524097	1.02216452	0.501930227318633	no
Selenocompound metabolism	0.00476615	0.00480645	1.00845385	0.674403776213038	no
Phosphotransferase system (PTS)	0.00620033	0.00739575	1.1927985	0.350912147616649	no
Sulfur metabolism	0.00428898	0.00424815	0.99048127	0.633515744920878	no
Carbon fixation in photosynthetic organisms	0.0042337	0.0042541	1.00481648	0.734710930458716	no
Inositol phosphate metabolism	0.00360061	0.00356092	0.98897931	0.76389220963916	no
Geraniol degradation	0.00360661	0.00346755	0.96144395	0.562794088570462	no
Biotin metabolism	0.00444562	0.00433001	0.97399517	0.368447181421734	no
Fatty acid metabolism	0.00363	0.00352382	0.97075057	0.45756223243233	no
Sulfur relay system	0.00396096	0.00402118	1.01520269	0.630599299066837	no
Riboflavin metabolism	0.00353381	0.00355224	1.00521438	0.339632877895077	no
Ascorbate and aldarate metabolism	0.00329834	0.00334928	1.01544579	0.426233362443871	no
Vibrio cholerae pathogenic cycle	0.00350887	0.00315986	0.90053368	0.205283027944024	no
Tryptophan metabolism	0.00304666	0.00293255	0.96254469	0.43560496895098	no
Chloroalkane and chloroalkene degradation	0.00316578	0.00315052	0.99517839	0.869392738671988	no
Vitamin B6 metabolism	0.00307917	0.00307454	0.99849644	0.913318184903434	no
Bisphenol degradation	0.00286378	0.00285218	0.99594663	0.888720788629756	no
Taurine and hypotaurine metabolism	0.0026695	0.0025818	0.96714699	0.463059860119368	no
Drug metabolism - other enzymes	0.00301754	0.00313099	1.03759596	0.312530392885268	no
Phosphonate and phosphinate metabolism	0.00236198	0.00230485	0.97581066	0.657133288288628	no
Peroxisome	0.0023478	0.0023225	0.98922254	0.606400669955487	no
D-Alanine metabolism	0.00278243	0.0029353	1.05494241	0.337854616776347	no
Limonene and pinene degradation	0.00247685	0.00250119	1.00982892	0.568407152293445	no
Polycyclic aromatic hydrocarbon degradation	0.00248258	0.00255977	1.03109387	0.128535714690798	no
Plant-pathogen interaction	0.00235856	0.00228342	0.96814104	0.295305366628087	no
Streptomycin biosynthesis	0.00227736	0.00230811	1.01350308	0.383955103495236	no
Photosynthesis	0.00240268	0.00242972	1.01125406	0.681008666850897	no
Biosynthesis of unsaturated fatty acids	0.00219666	0.00209168	0.95220986	0.198937558762181	no
beta-Alanine metabolism	0.00197164	0.00189931	0.96331514	0.484947126271855	no
Legionellosis	0.00229373	0.00227062	0.98992186	0.728158131001458	no
Pertussis	0.00229087	0.00211715	0.92416913	0.344123423788688	no
Naphthalene degradation	0.00192489	0.00190453	0.98942308	0.784644549650832	no
C5-Branched dibasic acid metabolism	0.00180943	0.0018477	1.02114883	0.126777047789244	no
RNA polymerase	0.00200306	0.00203606	1.01647787	0.635338400522743	no
Biosynthesis of siderophore group nonribosomal peptides	0.00201084	0.00195572	0.97258927	0.563862717709405	no
Staphylococcus aureus infection	0.00282119	0.00352734	1.25030161	0.306931523543831	no
Nonribosomal peptide structures	0.00227174	0.00237464	1.04529538	0.652085730325173	no
Nitrotoluene degradation	0.00160404	0.00155186	0.96747137	0.300179317212149	no
Linoleic acid metabolism	0.0015743	0.00157759	1.00208415	0.916423891540844	no
Atrazine degradation	0.00142134	0.00139319	0.98019559	0.668237137366727	no
Carotenoid biosynthesis	0.0014925	0.00150363	1.00746267	0.830135633005628	no
PPAR signaling pathway	0.00156291	0.00153634	0.98300047	0.527029288999604	no
Penicillin and cephalosporin biosynthesis	0.00151329	0.0014363	0.94911953	0.268407834817704	no
Drug metabolism - cytochrome P450	0.00138838	0.00133408	0.9608909	0.540884255684426	no
D-Glutamine and D-glutamate metabolism	0.00168958	0.00174759	1.03433393	0.336913621632701	no
Cyanoamino acid metabolism	0.00149909	0.00152142	1.01489215	0.428827841332044	no
Tuberculosis	0.00156681	0.00160087	1.02174013	0.506000258675558	no
Caprolactam degradation	0.0012648	0.00122527	0.96874526	0.601471488437812	no
Other glycan degradation	0.00219529	0.00272463	1.24112208	0.350742449772457	no
Styrene degradation	0.001174	0.0011225	0.95613803	0.524494338656851	no
Chlorocyclohexane and chlorobenzene degradation	0.00123367	0.00119341	0.9673669	0.523786244121674	no
Meiosis - yeast	0.00119864	0.0011437	0.95416737	0.458869788227349	no
Steroid hormone biosynthesis	0.00114517	0.00109991	0.96047872	0.511623757734128	no
Sphingolipid metabolism	0.00124764	0.00130206	1.04361967	0.349685136658816	no
Lipoic acid metabolism	0.00141919	0.00140513	0.99009413	0.784568873879697	no
Metabolism of xenobiotics by cytochrome P450	0.00114681	0.00110935	0.96733051	0.549846476068005	no
Tropane, piperidine and pyridine alkaloid biosynthesis	0.00126829	0.00126872	1.00033664	0.990142148640746	no
Toluene degradation	0.00116708	0.00112053	0.96011538	0.307888305758836	no
Biosynthesis of ansamycins	0.00133336	0.00139175	1.04379388	0.470311225724044	no
Salmonella infection	0.00124302	0.00114379	0.92017057	0.230057661953137	no
Ethylbenzene degradation	0.00107175	0.00110942	1.03514461	0.348012471118549	no
RNA transport	0.00125573	0.00136778	1.08923572	0.467521656658087	no
Epithelial cell signaling in Helicobacter pylori infection	0.00117298	0.00122412	1.04359536	0.547698392364317	no
Chemical carcinogenesis	0.00083875	0.00079348	0.94602302	0.485268829684076	no
Polyketide sugar unit biosynthesis	0.0009922	0.00102092	1.02894589	0.414766295866902	no
Alzheimers disease	0.00100473	0.0010229	1.01808434	0.750837618155579	no
Synthesis and degradation of ketone bodies	0.00079408	0.00078848	0.99294928	0.836678681182607	no
Novobiocin biosynthesis	0.00079609	0.00080658	1.01317273	0.377347352498277	no
Adipocytokine signaling pathway	0.00074131	0.00073016	0.98496535	0.675993494391087	no
Bacterial invasion of epithelial cells	0.00128838	0.00151938	1.17929587	0.42313894751161	no
Phosphatidylinositol signaling system	0.00075658	0.00076806	1.01517722	0.301780878603612	no
Steroid degradation	0.00072168	0.0007081	0.9811778	0.792141637220274	no
Phenylpropanoid biosynthesis	0.00070279	0.00070569	1.00412934	0.8631756620632	no
beta-Lactam resistance	0.00080375	0.00085484	1.06355629	0.44542549792928	no
Arachidonic acid metabolism	0.00056614	0.00055894	0.98726741	0.654762780784924	no
Lysosome	0.00063699	0.00064935	1.01939798	0.734950067973789	no
Zeatin biosynthesis	0.00065217	0.00066987	1.02714529	0.497480117107849	no
Insulin signaling pathway	0.00068032	0.00072664	1.06809825	0.507213720107594	no
MAPK signaling pathway - yeast	0.00055868	0.00056909	1.01862677	0.210029803079116	no
Xylene degradation	0.00055215	0.00055505	1.00525619	0.82475519880023	no
Glutamatergic synapse	0.00047172	0.00045697	0.96871875	0.522441376533999	no
N-Glycan biosynthesis	0.00065091	0.00066647	1.02390611	0.708432610878476	no
GABAergic synapse	0.00048071	0.00046727	0.97204995	0.352764560311471	no
Dioxin degradation	0.00050468	0.00050844	1.00745906	0.712935769100118	no
Huntingtons disease	0.00050825	0.00048964	0.9633834	0.268182343615709	no
Retinol metabolism	0.00047353	0.00047373	1.00043145	0.982348949815325	no
Ribosome biogenesis in eukaryotes	0.00058008	0.00059838	1.03155262	0.611139215605963	no
Tetracycline biosynthesis	0.00046609	0.00047638	1.02208603	0.231237584781577	no
Fluorobenzoate degradation	0.00040891	0.0003802	0.92977552	0.387187479510829	no
Biosynthesis of 12-, 14- and 16-membered macrolides	0.00051827	0.00053889	1.03977601	0.693665255540619	no
Pathways in cancer	0.0003805	0.00036285	0.95361716	0.419176829149245	no
Glycosaminoglycan degradation	0.00041564	0.00044706	1.07559278	0.464287015922747	no
Primary immunodeficiency	0.00040042	0.00042207	1.05408343	0.446144379809677	no
Caffeine metabolism	0.00026685	0.00025331	0.94926104	0.597057955204112	no
Biosynthesis of type II polyketide products	0.00028361	0.00027026	0.95292078	0.558090103448895	no
Type I diabetes mellitus	0.00038558	0.0003909	1.01379074	0.579191543066039	no
Stilbenoid, diarylheptanoid and gingerol biosynthesis	0.00031847	0.00032508	1.02076243	0.490192438076027	no
Isoquinoline alkaloid biosynthesis	0.00027828	0.00026852	0.96493802	0.384163452712211	no
RIG-I-like receptor signaling pathway	0.00025456	0.00026423	1.03799918	0.22959938862747	no
Biosynthesis of vancomycin group antibiotics	0.00029582	0.00030221	1.0216079	0.582437098229471	no
African trypanosomiasis	0.00042316	0.00042617	1.00710951	0.940118822661911	no
Protein processing in endoplasmic reticulum	0.00030507	0.00029984	0.98288025	0.755721505283628	no
Glycosphingolipid biosynthesis - globo series	0.00028087	0.0003055	1.08770452	0.474139742046715	no
Non-homologous end-joining	0.00028772	0.00027585	0.9587748	0.644169256787894	no
Parkinsons disease	0.00021072	0.00019566	0.92853895	0.275511503674355	no
Bladder cancer	0.00019557	0.00019475	0.99579244	0.871910878437919	no
Amoebiasis	0.00021333	0.00021345	1.00053696	0.990732667937903	no
Renal cell carcinoma	0.00021794	0.00021227	0.97395198	0.56330206842965	no
Amyotrophic lateral sclerosis (ALS)	0.00021879	0.00021795	0.99614841	0.89661404565508	no
DDT degradation	0.00017987	0.00017298	0.96168382	0.510503099393953	no
Protein digestion and absorption	0.00029461	0.00022557	0.76566258	0.243243411949365	no
Carbohydrate digestion and absorption	0.00030646	0.00037487	1.2232095	0.4172480757308	no
Butirosin and neomycin biosynthesis	0.00021221	0.00023196	1.09306186	0.282183108074497	no
Primary bile acid biosynthesis	0.00021151	0.00022422	1.0601074	0.273684435207855	no
Chagas disease (American trypanosomiasis)	0.00029165	0.00025461	0.87299024	0.267229173349744	no
Apoptosis	0.00017217	0.00016627	0.96574996	0.650956942798124	no
NOD-like receptor signaling pathway	0.00024434	0.00028715	1.1752357	0.381080689896163	no
Viral carcinogenesis	0.00018654	0.0001903	1.02016068	0.735386094927358	no
Type II diabetes mellitus	0.00016897	0.00017689	1.04682016	0.428192984102159	no
Ether lipid metabolism	0.0001671	0.00018023	1.07854579	0.253311426626528	no
Mineral absorption	0.00017507	0.00019107	1.09139091	0.276313130128619	no
Sesquiterpenoid and triterpenoid biosynthesis	0.00015131	0.00014062	0.92936581	0.464481612468441	no
Morphine addiction	0.00011812	0.00010988	0.93023892	0.354960723603203	no
Cardiac muscle contraction	0.00012667	0.0001143	0.90230491	0.273442569466102	no
Secondary bile acid biosynthesis	0.00017032	0.0001867	1.09619907	0.316627120698469	no
Proximal tubule bicarbonate reclamation	0.00011862	0.00012104	1.02047412	0.393544474124191	no
Retrograde endocannabinoid signaling	0.00013326	0.00012096	0.9077168	0.296201192237519	no
Glycosylphosphatidylinositol(GPI)-anchor biosynthesis	0.00019982	0.00012142	0.60762864	0.457664311613772	no
Small cell lung cancer	8.167e-05	7.72e-05	0.94527434	0.581945939415492	no
Steroid biosynthesis	9.086e-05	8.674e-05	0.9546651	0.499362609002266	no
D-Arginine and D-ornithine metabolism	8.553e-05	8.335e-05	0.97453541	0.668602791831509	no
Renin-angiotensin system	0.0001522	0.00018088	1.18844808	0.414387739310596	no
Biosynthesis of type II polyketide backbone	7.841e-05	7.351e-05	0.93746537	0.447402446159892	no
Vibrio cholerae infection	0.00012862	0.00010511	0.81719364	0.488494116405042	no
Influenza A	6.781e-05	6.218e-05	0.91705498	0.333048622329726	no
alpha-Linolenic acid metabolism	9.869e-05	8.976e-05	0.90947496	0.393069694807893	no
Fc gamma R-mediated phagocytosis	6.064e-05	5.743e-05	0.94706383	0.593271965958639	no
Proteasome	0.0001137	0.00012063	1.06093598	0.69379133141853	no
Serotonergic synapse	6.902e-05	6.107e-05	0.88478703	0.351238052711475	no
GnRH signaling pathway	5.946e-05	5.613e-05	0.94404337	0.587222272156455	no
Endocytosis	5.946e-05	5.613e-05	0.94400781	0.587027650359352	no
Glycosphingolipid biosynthesis - ganglio series	0.00010925	0.00012287	1.1247102	0.547897585961089	no
p53 signaling pathway	5.821e-05	5.38e-05	0.92424449	0.501602821397214	no
Toxoplasmosis	5.72e-05	5.351e-05	0.93550594	0.543312046982603	no
Herpes simplex infection	5.649e-05	5.298e-05	0.93775769	0.564742772410454	no
Prostate cancer	7.888e-05	7.139e-05	0.90500275	0.356511879099199	no
Viral myocarditis	5.626e-05	5.249e-05	0.93298729	0.54157870017444	no
Colorectal cancer	5.624e-05	5.249e-05	0.93336571	0.543925809911025	no
Progesterone-mediated oocyte maturation	7.871e-05	7.122e-05	0.90487935	0.356808821050936	no
Antigen processing and presentation	7.871e-05	7.122e-05	0.90487935	0.356808821050936	no
Bile secretion	8.58e-05	8.372e-05	0.97580029	0.660919920701873	no
Glycosaminoglycan biosynthesis - chondroitin sulfate	8.84e-05	9.854e-05	1.11469502	0.278032847151928	no
Alcoholism	6.522e-05	5.365e-05	0.82269852	0.1110604741424	no
Shigellosis	8.265e-05	6.395e-05	0.77376677	0.128009012706262	no
Monoterpenoid biosynthesis	6.644e-05	6.59e-05	0.9919265	0.924807694169258	no
Systemic lupus erythematosus	3.808e-05	3.549e-05	0.93196163	0.483621031850884	no
Fatty acid elongation	4.006e-05	3.992e-05	0.99651204	0.938693258454292	no
Dopaminergic synapse	4.945e-05	4.285e-05	0.86652567	0.34320676727046	no
Amphetamine addiction	4.767e-05	4.083e-05	0.85664216	0.335992468712315	no
Cocaine addiction	4.766e-05	4.081e-05	0.85628632	0.334692661548987	no
Basal transcription factors	7.06e-05	8.438e-05	1.19515225	0.344408205897804	no
Indole alkaloid biosynthesis	3.834e-05	3.214e-05	0.83833156	0.224046547380653	no
Glycosphingolipid biosynthesis - lacto and neolacto series	4.625e-05	4.502e-05	0.9734538	0.595498874052918	no
Hematopoietic cell lineage	5.298e-05	5.67e-05	1.07025255	0.709525984117873	no
VEGF signaling pathway	2.167e-05	2.078e-05	0.95895802	0.666448293981668	no
NF-kappa B signaling pathway	2.081e-05	1.978e-05	0.95062355	0.64319754467979	no
Leishmaniasis	2.081e-05	1.978e-05	0.95062355	0.64319754467979	no
Complement and coagulation cascades	2.58e-05	2.079e-05	0.80557165	0.16989242135363	no
Prion diseases	3.167e-05	3.072e-05	0.97015933	0.577016525826882	no
Betalain biosynthesis	2.096e-05	1.915e-05	0.9135515	0.300464849795979	no
Clavulanic acid biosynthesis	1.396e-05	1.316e-05	0.94331348	0.542772244614157	no
Isoflavonoid biosynthesis	3.146e-05	1.923e-05	0.61141128	0.41038172830201	no
Pancreatic secretion	2.049e-05	2.011e-05	0.98186163	0.907417951511291	no
Pathogenic Escherichia coli infection	1.884e-05	1.185e-05	0.62910995	0.2587575824884	no
Hypertrophic cardiomyopathy (HCM)	2.018e-05	2.028e-05	1.00483389	0.974690625377541	no
Flavonoid biosynthesis	1.939e-05	2.233e-05	1.15148862	0.351436877816169	no
Vasopressin-regulated water reabsorption	1.179e-05	9.58e-06	0.81303451	0.170377614407575	no
Synaptic vesicle cycle	1.179e-05	9.58e-06	0.81303451	0.170377614407575	no
Fanconi anemia pathway	1.382e-05	1.914e-05	1.38517424	0.170243215770067	no
Melanogenesis	7.96e-06	7.4e-06	0.93018518	0.484743445484828	no
Flavone and flavonol biosynthesis	1.176e-05	1.358e-05	1.15456729	0.389241529010474	no
Endocrine and other factor-regulated calcium reabsorption	1.227e-05	1.357e-05	1.10635574	0.441882394179897	no
Spliceosome	1.333e-05	1.568e-05	1.17645044	0.453575639611631	no
Gastric acid secretion	1.067e-05	1.23e-05	1.15266197	0.346200098904799	no
Salivary secretion	1.067e-05	1.23e-05	1.15266197	0.346200098904799	no
Aldosterone-regulated sodium reabsorption	1.067e-05	1.23e-05	1.15248317	0.34662282323941	no
Focal adhesion	7.34e-06	7.88e-06	1.07392554	0.459198145579398	no
ECM-receptor interaction	7.32e-06	7.87e-06	1.07527053	0.451863724528442	no
mRNA surveillance pathway	8.9e-06	1.126e-05	1.26498757	0.422956410037098	no
Cholinergic synapse	9.58e-06	8.66e-06	0.90440781	0.633118934935121	no
Neuroactive ligand-receptor interaction	5.28e-06	4.19e-06	0.79229563	0.126981828828845	no
Calcium signaling pathway	4e-06	3.82e-06	0.95442107	0.807706797038219	no
Notch signaling pathway	2.17e-06	2.11e-06	0.96906052	0.748960556412368	no
Chronic myeloid leukemia	2.17e-06	2.11e-06	0.96906052	0.748960556412368	no
Wnt signaling pathway	2.17e-06	2.11e-06	0.96906052	0.748960556412368	no
Photosynthesis - antenna proteins	4.45e-06	1.34e-06	0.30217872	0.441976363378804	no
Transcriptional misregulation in cancer	1.26e-06	1.04e-06	0.82864331	0.248003196935849	no
Various types of N-glycan biosynthesis	4.7e-07	1.33e-06	2.85393265	0.502313280150889	no
Fat digestion and absorption	5.4e-07	4.9e-07	0.89915817	0.383620687809972	no
Epstein-Barr virus infection	8e-08	6.4e-07	8.22207834	0.382816692696793	no
Measles	2.4e-07	3.8e-07	1.58188493	0.147493478966585	no
Hepatitis C	2.4e-07	3.8e-07	1.58188493	0.147493478966585	no
Regulation of actin cytoskeleton	2.1e-07	1.2e-07	0.55907857	0.308030745935316	no
Dilated cardiomyopathy	2.1e-07	1e-07	0.46974393	0.225799900953531	no
Arrhythmogenic right ventricular cardiomyopathy (ARVC)	2.1e-07	1e-07	0.46974393	0.225799900953531	no
Cell adhesion molecules (CAMs)	1.8e-07	1e-07	0.52609751	0.203199856930526	no
HTLV-I infection	3e-08	1.9e-07	7.16089212	0.391653019860743	no
Phagosome	4e-08	1.4e-07	3.62896165	0.473938410240051	no
Cytokine-cytokine receptor interaction	1e-08	1e-07	8.73466434	0.0819974433331251	no
mTOR signaling pathway	1e-08	1e-07	9.56110391	0.379700078443495	no
Cell cycle	1e-08	1e-07	10.10547704	0.377891064483434	no
Pancreatic cancer	0	5e-08	Inf	0.350616662820207	no
Phototransduction - fly	2e-08	0	0.1493711	0.406538290459682	no
Tight junction	2e-08	0	0.02573414	0.362489545339581	no
Leukocyte transendothelial migration	2e-08	0	0.02573414	0.362489545339581	no
Adherens junction	2e-08	0	0.02573414	0.362489545339581	no
Oocyte meiosis	0	2e-08	17.98159577	0.296228568803035	no
Vascular smooth muscle contraction	0	2e-08	17.98159577	0.296228568803035	no
Long-term potentiation	0	2e-08	17.98159577	0.296228568803035	no
Cytosolic DNA-sensing pathway	0	1e-08	Inf	0.350616662820207	no
Phototransduction	0	0	3.07898917	0.120256378020285	no
Olfactory transduction	0	0	3.07898917	0.120256378020285	no
Glioma	0	0	3.07898917	0.120256378020285	no
Neurotrophin signaling pathway	0	0	3.07898917	0.120256378020285	no
