# Supplementary material for: Effects of a High-Fat Diet on Intestinal and Gonadal Metabolism in Female and Male Sea Cucumber Apostichopus japonicus
Source: Biology (Basel). 2023 Jan 29;12(2):212. doi: 10.3390/biology12020212 (PMC9953091; doi:10.3390/biology12020212)
Supplement: Supplementary file 1 [file biology-12-00212-s001.zip › 16s rDNA SEQ/4.Tax4Fun/pathway_diff_L3/CM_vs_CF.t-test.result]

Level_3	CM	CF	diff	conf_min	conf_max	p-value	q-value
ABC transporters	0.124651921297089	0.12578525693613	-0.00113333563904099	-0.00704230185006875	0.00477563057198678	0.686864144969472	0.809416668760706
Two-component system	0.0627969489169225	0.060232466535006	0.0025644823819165	-0.000701529061417221	0.00583049382525022	0.114273054465852	0.795058264928853
Purine metabolism	0.0351202886206116	0.0358306024740465	-0.000710313853434848	-0.00185870570011093	0.000438077993241234	0.199233023127157	0.795058264928853
Aminoacyl-tRNA biosynthesis	0.0289164533686485	0.0295249381378817	-0.000608484769233201	-0.0025818749875436	0.0013649054490772	0.51059036925934	0.795058264928853
Glycine, serine and threonine metabolism	0.0228965053878394	0.0223345530369429	0.000561952350896549	-0.00182093192344928	0.00294483662524238	0.613090704293728	0.795058264928853
Porphyrin and chlorophyll metabolism	0.0210041327471811	0.0206386850314862	0.000365447715694973	-0.00123677493063971	0.00196767036202966	0.626069523885851	0.80296117598398
Arginine and proline metabolism	0.0209237404430184	0.0205453270665209	0.000378413376497525	-0.000801444562804049	0.0015582713157991	0.488478623441414	0.795058264928853
Pyrimidine metabolism	0.0224747058936822	0.023176114309012	-0.000701408415329764	-0.00221118590341539	0.000808369072755865	0.319297389584381	0.795058264928853
Nitrogen metabolism	0.0181131886969262	0.0173081479634155	0.000805040733510759	-0.000924026515258111	0.00253410798227963	0.324092107376982	0.795058264928853
Oxidative phosphorylation	0.0162929091900149	0.0159178080517587	0.000375101138256187	-0.00058316609195071	0.00133336836846308	0.415073280257109	0.795058264928853
Ribosome	0.0173097940471926	0.0176830933455559	-0.000373299298363289	-0.00167058317927793	0.000923984582551352	0.539075622035172	0.795058264928853
Glyoxylate and dicarboxylate metabolism	0.0137421344706366	0.0132293283699419	0.000512806100694724	-0.00094578205275969	0.00197139425414914	0.451267194174993	0.795058264928853
Amino sugar and nucleotide sugar metabolism	0.0154818644045829	0.0160633135152554	-0.00058144911067245	-0.00223554802649582	0.00107264980515092	0.45426915132949	0.795058264928853
Methane metabolism	0.0127746086538375	0.0127133338697479	6.12747840896127e-05	-0.00054629894045387	0.000668848508633096	0.824540741377317	0.883888590412322
Peptidoglycan biosynthesis	0.0147443329656843	0.0151975647805618	-0.000453231814877549	-0.00191152897228298	0.00100506534252788	0.500435455145785	0.795058264928853
Pyruvate metabolism	0.0129272199795594	0.0129948779890851	-6.76580095256996e-05	-0.000214279584004125	7.89635649527254e-05	0.334898114432237	0.795058264928853
Cell cycle - Caulobacter	0.0131993915813891	0.0128276549680065	0.0003717366133827	-0.000227865163765448	0.000971338390530848	0.204253769047532	0.795058264928853
RNA degradation	0.0127456608222974	0.0128444439996619	-9.87831773644997e-05	-0.000509967453452463	0.000312401098723463	0.609418356825783	0.795058264928853
Fructose and mannose metabolism	0.0125711522458003	0.0129684670541291	-0.000397314808328825	-0.00105280096714294	0.00025817135048529	0.211524304868765	0.795058264928853
Bacterial secretion system	0.0134574434872553	0.012255763002805	0.00120168048445021	-0.000634232156550017	0.00303759312545045	0.181320628346258	0.795058264928853
Cysteine and methionine metabolism	0.0107130151231806	0.0109184916897393	-0.000205476566558763	-0.000643376915949974	0.000232423782832448	0.330724128725071	0.795058264928853
Alanine, aspartate and glutamate metabolism	0.0102770894602536	0.0103788756597197	-0.000101786199466129	-0.000409144204688865	0.000205571805756607	0.489191962406094	0.795058264928853
Pentose phosphate pathway	0.0098425044948969	0.00996010608409859	-0.000117601589201688	-0.000339778839482667	0.000104575661079292	0.272829782390353	0.795058264928853
Flagellar assembly	0.0102680504006361	0.00892899861373597	0.0013390517869001	-0.000696942875647707	0.0033750464494479	0.180182302108393	0.795058264928853
Starch and sucrose metabolism	0.0117293526761384	0.0124765678466507	-0.000747215170512263	-0.00278484781231193	0.00129041747128741	0.438409508494774	0.795058264928853
Glutathione metabolism	0.00942998473623523	0.00928816140480845	0.000141823331426783	-0.000207311867382613	0.000490958530236179	0.387794202740027	0.795058264928853
Homologous recombination	0.0110521174723703	0.0113026323055256	-0.000250514833155305	-0.00129918295197001	0.000798153285659399	0.605590301728389	0.795058264928853
Butanoate metabolism	0.0090661523281779	0.00896058227745449	0.000105570050723413	-0.000426828510800917	0.000637968612247742	0.6700767560148	0.80296117598398
Phenylalanine, tyrosine and tryptophan biosynthesis	0.00964053607928518	0.0098895854090206	-0.000249049329735429	-0.000849010423435359	0.000350911763964501	0.386671035000047	0.795058264928853
Histidine metabolism	0.00882597689342949	0.00881144720898928	1.45296844402103e-05	-0.000308559224180039	0.00033761859306046	0.924451334214164	0.948178285718662
Glycolysis / Gluconeogenesis	0.00974169855786603	0.0102023038685555	-0.0004606053106895	-0.00143575361664424	0.000514542995265236	0.318530608019475	0.795058264928853
Carbon fixation pathways in prokaryotes	0.00881576654916283	0.00873752684710903	7.82397020537978e-05	-0.00020813610305204	0.000364615507159635	0.564546352116239	0.795058264928853
Bacterial chemotaxis	0.00888876360390101	0.00804056830377802	0.000848195300122987	-0.000286679755417889	0.00198307035566386	0.130317066473536	0.795058264928853
Glycerophospholipid metabolism	0.00935678192056496	0.00952223542869332	-0.00016545350812836	-0.00058205801706788	0.00025115100081116	0.397607398142758	0.795058264928853
Lysine biosynthesis	0.00923705186362012	0.00937184781926875	-0.000134795955648628	-0.000488640972817197	0.00021904906151994	0.410079313683588	0.795058264928853
Nucleotide excision repair	0.00946890164426159	0.00971709717199949	-0.000248195527737893	-0.00104130978572821	0.000544918730252429	0.494902407304153	0.795058264928853
Valine, leucine and isoleucine degradation	0.00765825704494225	0.00743099680352377	0.000227260241418482	-0.000532025038537204	0.000986545521374167	0.523984031392967	0.795058264928853
Phenylalanine metabolism	0.00727320506537191	0.00709626187784092	0.000176943187530988	-0.000565052520580514	0.00091893889564249	0.612534157140642	0.795058264928853
Mismatch repair	0.00937843811584169	0.0096672886227483	-0.000288850506906614	-0.00119451839912923	0.000616817385315999	0.490537804240176	0.795058264928853
Fatty acid biosynthesis	0.00808288759635269	0.00801067380790811	7.22137884445785e-05	-0.000144115847506537	0.000288543424395695	0.485765224741643	0.795058264928853
Nicotinate and nicotinamide metabolism	0.00748679510790354	0.0074973439355787	-1.0548827675161e-05	-7.6375986160515e-05	5.5278330810193e-05	0.7358187380413	0.829256038110037
Terpenoid backbone biosynthesis	0.00795983265316643	0.00810224314976057	-0.000142410496594135	-0.00061698046600218	0.000332159472813911	0.526122884169495	0.795058264928853
Pentose and glucuronate interconversions	0.00651731905436254	0.00646503669042104	5.22823639414922e-05	-0.000303503538709924	0.000408068266592909	0.753345020255971	0.831879486436242
Pantothenate and CoA biosynthesis	0.00672092657756548	0.0067812381963133	-6.03116187478259e-05	-0.000234926617906753	0.000114303380411102	0.456855599147291	0.795058264928853
Benzoate degradation	0.00592491323871336	0.00582557274823459	9.93404904787746e-05	-0.000484745106077534	0.000683426087035083	0.715327233292215	0.822481515202385
Propanoate metabolism	0.00582821618930328	0.00572662993118528	0.000101586258118	-0.000185929974260093	0.000389102490496093	0.441960230440777	0.795058264928853
Tyrosine metabolism	0.0060065262222702	0.00604855185450443	-4.20256322342227e-05	-0.00020724482584856	0.000123193561380115	0.592635150355564	0.795058264928853
Ubiquinone and other terpenoid-quinone biosynthesis	0.0061779255750658	0.00589118710555387	0.000286738469511926	-0.000110390777382615	0.000683867716406466	0.143737692980877	0.795058264928853
Lipopolysaccharide biosynthesis	0.00585040218170403	0.0052832529372334	0.000567149244470632	-0.000343960923930936	0.0014782594128722	0.202143407571724	0.795058264928853
Citrate cycle (TCA cycle)	0.0060487788358898	0.00589766090574152	0.000151117930148281	-0.000169122834950731	0.000471358695247294	0.326889529940847	0.795058264928853
Thiamine metabolism	0.00570477521670332	0.00577698690298001	-7.22116862766865e-05	-0.000194351743153953	4.992837060058e-05	0.224802999051894	0.795058264928853
Base excision repair	0.00600345964458667	0.00610048145571613	-9.7021811129451e-05	-0.000398141281164713	0.000204097658905811	0.48148630077797	0.795058264928853
Valine, leucine and isoleucine biosynthesis	0.00524455953556211	0.00527818789948723	-3.36283639251174e-05	-0.000168937976789089	0.000101681248938854	0.598770337960678	0.795058264928853
Aminobenzoate degradation	0.0051461927932849	0.0051487473411816	-2.55454789670553e-06	-0.000254074957482274	0.000248965861688863	0.982919995331933	0.989891059128613
Protein export	0.00592595684655056	0.00601237018948679	-8.64133429362346e-05	-0.000505433912016068	0.000332607226143599	0.656836613125241	0.80296117598398
DNA replication	0.00574513196125415	0.00592545678518039	-0.000180324823926236	-0.000660288544852073	0.000299638896999601	0.415299002309153	0.795058264928853
Galactose metabolism	0.00588068921176095	0.00648999741385175	-0.0006093082020908	-0.00189419702535146	0.000675580621169862	0.319000908772781	0.795058264928853
Glycerolipid metabolism	0.00555491392904695	0.00596224618494024	-0.000407332255893292	-0.00124358269908689	0.000428918187300305	0.303125277600509	0.795058264928853
One carbon pool by folate	0.00491789690078841	0.00499257898010257	-7.46820793141581e-05	-0.000202595958676006	5.32318000476899e-05	0.219584353162247	0.795058264928853
Lysine degradation	0.00504180820305672	0.00489443995978113	0.00014736824327559	-4.13664525691256e-05	0.000336102939120305	0.115427019681016	0.795058264928853
Folate biosynthesis	0.00512732256919076	0.00524096718905325	-0.000113644619862489	-0.00047961883081685	0.000252329591091872	0.501930227318633	0.795058264928853
Selenocompound metabolism	0.00476615301066439	0.00480644533369125	-4.02923230268604e-05	-0.000241779416080726	0.000161194770027005	0.674403776213038	0.803272604213677
Phosphotransferase system (PTS)	0.00620033365039389	0.00739574866833971	-0.00119541501794583	-0.00390303131906361	0.00151220128317195	0.350912147616649	0.795058264928853
Sulfur metabolism	0.00428897878814547	0.00424815315634425	4.0825631801222e-05	-0.000140503613430974	0.000222154877033418	0.633515744920878	0.80296117598398
Carbon fixation in photosynthetic organisms	0.00423370447626913	0.00425409604443794	-2.03915681688044e-05	-0.000146931025600984	0.000106147889263375	0.734710930458716	0.829256038110037
Inositol phosphate metabolism	0.00360060584647941	0.003560924684297	3.96811621824079e-05	-0.000240971935059681	0.000320334259424497	0.76389220963916	0.837626978909349
Geraniol degradation	0.00360661096841212	0.00346755429600562	0.000139056672406501	-0.000378261011217344	0.000656374356030346	0.562794088570462	0.795058264928853
Biotin metabolism	0.0044456211181041	0.00433001349395161	0.000115607624152494	-0.000152789954731638	0.000384005203036626	0.368447181421734	0.795058264928853
Fatty acid metabolism	0.00362999623436147	0.00352382090953332	0.000106175324828152	-0.000206484758584782	0.000418835408241086	0.45756223243233	0.795058264928853
Sulfur relay system	0.00396096134456004	0.00402117860942915	-6.02172648691132e-05	-0.000325685696657759	0.000205251166919532	0.630599299066837	0.80296117598398
Riboflavin metabolism	0.0035338146220057	0.0035522412820684	-1.84266600626991e-05	-5.84087900055046e-05	2.15554698801063e-05	0.339632877895077	0.795058264928853
Ascorbate and aldarate metabolism	0.00329833655111061	0.00334928196745817	-5.09454163475625e-05	-0.000185700285455753	8.38094527606281e-05	0.426233362443871	0.795058264928853
Vibrio cholerae pathogenic cycle	0.00350887002381515	0.00315985565018577	0.00034901437362938	-0.00021604554583438	0.00091407429309314	0.205283027944024	0.795058264928853
Tryptophan metabolism	0.00304666481126692	0.00293255102733692	0.000114113783930006	-0.000195840110832213	0.000424067678692226	0.43560496895098	0.795058264928853
Chloroalkane and chloroalkene degradation	0.00316577992711682	0.00315051577190447	1.52641552123413e-05	-0.000182797303778489	0.000213325614203172	0.869392738671988	0.9171210721347
Vitamin B6 metabolism	0.00307917129195564	0.00307454155877948	4.62973317615903e-06	-8.54082516286377e-05	9.46677179809557e-05	0.913318184903434	0.94641594617309
Bisphenol degradation	0.00286378385079845	0.00285217587293815	1.16079778603026e-05	-0.000164635696109237	0.000187851651829842	0.888720788629756	0.931353151183951
Taurine and hypotaurine metabolism	0.00266950346632053	0.00258180225237836	8.77012139421751e-05	-0.000167580413427468	0.000342982841311818	0.463059860119368	0.795058264928853
Drug metabolism - other enzymes	0.00301754431223838	0.00313099179779377	-0.000113447485555386	-0.000347956846868106	0.000121061875757333	0.312530392885268	0.795058264928853
Phosphonate and phosphinate metabolism	0.002361980404291	0.00230484566828445	5.71347360065512e-05	-0.000219988716925473	0.000334258188938575	0.657133288288628	0.80296117598398
Peroxisome	0.0023478024072872	0.00232249907016556	2.53033371216374e-05	-8.17964990198252e-05	0.0001324031732631	0.606400669955487	0.795058264928853
D-Alanine metabolism	0.00278243091556213	0.00293530436216496	-0.000152873446602836	-0.000493767858320606	0.000188020965114933	0.337854616776347	0.795058264928853
Limonene and pinene degradation	0.00247684829145896	0.00250119304157311	-2.43447501141513e-05	-0.000114286981005092	6.55974807767891e-05	0.568407152293445	0.795058264928853
Polycyclic aromatic hydrocarbon degradation	0.00248257858295718	0.00255977156879192	-7.71929858347435e-05	-0.000179718795401597	2.53328237321096e-05	0.128535714690798	0.795058264928853
Plant-pathogen interaction	0.00235856190664927	0.00228342057137228	7.51413352769962e-05	-7.46464663231823e-05	0.000224929136877175	0.295305366628087	0.795058264928853
Streptomycin biosynthesis	0.00227736078076873	0.00230811216860475	-3.07513878360214e-05	-0.000106084554584409	4.45817789123657e-05	0.383955103495236	0.795058264928853
Photosynthesis	0.002402676762049	0.00242971663083228	-2.70398687832749e-05	-0.000166550204598719	0.00011247046703217	0.681008666850897	0.805860255773561
Biosynthesis of unsaturated fatty acids	0.00219666174531368	0.00209168297707306	0.000104978768240618	-6.45544965737507e-05	0.000274512033054986	0.198937558762181	0.795058264928853
beta-Alanine metabolism	0.00197163632293917	0.00189930712437637	7.23291985628037e-05	-0.000151668640539008	0.000296327037664615	0.484947126271855	0.795058264928853
Legionellosis	0.00229373249474552	0.00227061594817928	2.31165465662386e-05	-0.0001186187171156	0.000164851810248077	0.728158131001458	0.829256038110037
Pertussis	0.00229087036425916	0.00211715166048524	0.000173718703773925	-0.000210040152088434	0.000557477559636284	0.344123423788688	0.795058264928853
Naphthalene degradation	0.00192488822469317	0.00190452884410995	2.03593805832138e-05	-0.000140476237887128	0.000181194999053555	0.784644549650832	0.853789471650714
C5-Branched dibasic acid metabolism	0.00180943489952147	0.00184770232364021	-3.82674241187399e-05	-8.92084042045828e-05	1.26735559671029e-05	0.126777047789244	0.795058264928853
RNA polymerase	0.0020030582865761	0.00203606443049775	-3.30061439216514e-05	-0.000180597151763941	0.000114584863920639	0.635338400522743	0.80296117598398
Biosynthesis of siderophore group nonribosomal peptides	0.00201083560419706	0.00195571714224745	5.51184619496112e-05	-0.000147914925006759	0.000258151848905982	0.563862717709405	0.795058264928853
Staphylococcus aureus infection	0.00282119265979608	0.00352734173057615	-0.00070614907078007	-0.00216954937749895	0.000757251235938812	0.306931523543831	0.795058264928853
Nonribosomal peptide structures	0.00227174192499055	0.00237464133618392	-0.000102899411193365	-0.00059690917532507	0.00039111035293834	0.652085730325173	0.80296117598398
Nitrotoluene degradation	0.00160403663974542	0.00155185953194226	5.21771078031601e-05	-5.28387583084393e-05	0.000157192973914759	0.300179317212149	0.795058264928853
Linoleic acid metabolism	0.00157430493938574	0.00157758602760832	-3.28108822257762e-06	-6.9159058982944e-05	6.25968825377887e-05	0.916423891540844	0.94641594617309
Atrazine degradation	0.00142134252953454	0.00139319367586993	2.81488536646038e-05	-0.000112905170580354	0.000169202877909562	0.668237137366727	0.80296117598398
Carotenoid biosynthesis	0.00149249659357859	0.0015036346058512	-1.113801227261e-05	-0.000121857020164686	9.9580995619466e-05	0.830135633005628	0.886310224712776
PPAR signaling pathway	0.00156290734574149	0.00153633864996275	2.6568695778745e-05	-6.45126526999716e-05	0.000117650044257462	0.527029288999604	0.795058264928853
Penicillin and cephalosporin biosynthesis	0.00151329491849466	0.00143629776756675	7.69971509279161e-05	-6.78034777706665e-05	0.000221797779626499	0.268407834817704	0.795058264928853
Drug metabolism - cytochrome P450	0.00138838163373287	0.00133408327404616	5.4298359686715e-05	-0.000136007880497497	0.000244604599870927	0.540884255684426	0.795058264928853
D-Glutamine and D-glutamate metabolism	0.00168957662195005	0.00174758643060693	-5.80098086568801e-05	-0.000187799870969078	7.17802536553178e-05	0.336913621632701	0.795058264928853
Cyanoamino acid metabolism	0.00149909402634612	0.00152141876666287	-2.23247403167461e-05	-8.14184974558709e-05	3.67690168223787e-05	0.428827841332044	0.795058264928853
Tuberculosis	0.00156681021984997	0.00160087287359222	-3.40626537422548e-05	-0.000143809779575208	7.56844720906982e-05	0.506000258675558	0.795058264928853
Caprolactam degradation	0.00126479881936211	0.00122526786032078	3.95309590413349e-05	-0.000122487470524239	0.000201549388606909	0.601471488437812	0.795058264928853
Other glycan degradation	0.00219529186385303	0.00272462520451716	-0.000529333340664131	-0.00173201521985587	0.000673348538527605	0.350742449772457	0.795058264928853
Styrene degradation	0.00117399716431227	0.001122503330227	5.14938340852684e-05	-0.000121749407293047	0.000224737075463584	0.524494338656851	0.795058264928853
Chlorocyclohexane and chlorobenzene degradation	0.00123366764643125	0.00119340925272548	4.02583937057718e-05	-9.42375542430165e-05	0.00017475434165456	0.523786244121674	0.795058264928853
Meiosis - yeast	0.00119864039177541	0.00114370354843279	5.49368433426169e-05	-0.000104376123621839	0.000214249810307073	0.458869788227349	0.795058264928853
Steroid hormone biosynthesis	0.00114517108742229	0.0010999124584191	4.52586290031866e-05	-0.000104092929623538	0.000194610187629911	0.511623757734128	0.795058264928853
Sphingolipid metabolism	0.00124763587380133	0.00130205733813332	-5.44214643319976e-05	-0.000175285955524148	6.64430268601528e-05	0.349685136658816	0.795058264928853
Lipoic acid metabolism	0.0014191864685042	0.00140512819246756	1.40582760366462e-05	-9.41412382214854e-05	0.000122257790294778	0.784568873879697	0.853789471650714
Metabolism of xenobiotics by cytochrome P450	0.0011468128153415	0.0011093470272345	3.74657881069957e-05	-9.75146229928957e-05	0.000172446199206887	0.549846476068005	0.795058264928853
Tropane, piperidine and pyridine alkaloid biosynthesis	0.00126829456665043	0.00126872152437852	-4.26957728091046e-07	-7.36565345466363e-05	7.28026190904542e-05	0.990142148640746	0.990732667937903
Toluene degradation	0.00116708274061785	0.00112053408570269	4.65486549151625e-05	-4.94731580511323e-05	0.000142570467881457	0.307888305758836	0.795058264928853
Biosynthesis of ansamycins	0.00133336172781934	0.00139175481247425	-5.83930846549123e-05	-0.000230678269039168	0.000113892099729343	0.470311225724044	0.795058264928853
Salmonella infection	0.00124301945047308	0.00114378991040924	9.92295400638423e-05	-7.2012311930623e-05	0.000270471392058308	0.230057661953137	0.795058264928853
Ethylbenzene degradation	0.00107175451850643	0.00110942091382159	-3.76663953151599e-05	-0.000121235558779093	4.59027681487734e-05	0.348012471118549	0.795058264928853
RNA transport	0.00125572552777511	0.00136778109542022	-0.000112055567645109	-0.000439563221789559	0.000215452086499341	0.467521656658087	0.795058264928853
Epithelial cell signaling in Helicobacter pylori infection	0.00117298474004283	0.00122412143248828	-5.11366924454432e-05	-0.000229547504827624	0.000127274119936738	0.547698392364317	0.795058264928853
Chemical carcinogenesis	0.000838751951872261	0.000793478658583966	4.52732932882948e-05	-9.41110953076105e-05	0.0001846576818842	0.485268829684076	0.795058264928853
Polyketide sugar unit biosynthesis	0.000992196350341507	0.00102091635915407	-2.87200088125634e-05	-0.000102024967943764	4.45849503186372e-05	0.414766295866902	0.795058264928853
Alzheimers disease	0.00100472878642094	0.00102289864209374	-1.81698556727941e-05	-0.000138520342733687	0.000102180631388099	0.750837618155579	0.831879486436242
Synthesis and degradation of ketone bodies	0.000794076742215261	0.000788477932011386	5.59881020387534e-06	-5.24193907878593e-05	6.361701119561e-05	0.836678681182607	0.889950357512586
Novobiocin biosynthesis	0.000796090129000167	0.000806576811312292	-1.04866823121242e-05	-3.57424273314559e-05	1.47690627072075e-05	0.377347352498277	0.795058264928853
Adipocytokine signaling pathway	0.000741310194940737	0.000730164853117207	1.11453418235298e-05	-4.77889490962659e-05	7.00796327433256e-05	0.675993494391087	0.803272604213677
Bacterial invasion of epithelial cells	0.00128838092769076	0.00151938231081693	-0.000231001383126171	-0.00084634585058233	0.000384343084329987	0.42313894751161	0.795058264928853
Phosphatidylinositol signaling system	0.000756575256764147	0.000768057969609817	-1.14827128456703e-05	-3.4824736708629e-05	1.18593110172883e-05	0.301780878603612	0.795058264928853
Steroid degradation	0.000721681792959137	0.000708098153418099	1.35836395410382e-05	-9.91740580407817e-05	0.000126341337122858	0.792141637220274	0.85865734721587
Phenylpropanoid biosynthesis	0.000702786330349084	0.000705688371115619	-2.90204076653516e-06	-3.86029807399886e-05	3.27988992069183e-05	0.8631756620632	0.914708537410257
beta-Lactam resistance	0.000803752979761892	0.000854836533915667	-5.10835541537749e-05	-0.000193288094750389	9.11209864428392e-05	0.44542549792928	0.795058264928853
Arachidonic acid metabolism	0.000566144958235567	0.000558936465944629	7.20849229093781e-06	-2.68997330805823e-05	4.13167176624579e-05	0.654762780784924	0.80296117598398
Lysosome	0.000636994773673715	0.000649351187185039	-1.23564135113237e-05	-8.90943797361494e-05	6.43815527135019e-05	0.734950067973789	0.829256038110037
Zeatin biosynthesis	0.000652167357725205	0.000669870631244534	-1.77032735193289e-05	-7.38753213865278e-05	3.846877434787e-05	0.497480117107849	0.795058264928853
Insulin signaling pathway	0.00068031631163354	0.000726644659912522	-4.63283482789825e-05	-0.000193663374460743	0.000101006677902779	0.507213720107594	0.795058264928853
MAPK signaling pathway - yeast	0.000558678898787304	0.00056908528153377	-1.04063827464661e-05	-2.77229285655273e-05	6.91016307259515e-06	0.210029803079116	0.795058264928853
Xylene degradation	0.000552152126340317	0.000555054340889648	-2.90221454933082e-06	-3.06517198400078e-05	2.48472907413461e-05	0.82475519880023	0.883888590412322
Glutamatergic synapse	0.000471724253794011	0.00045696812718754	1.47561266064707e-05	-3.43918497256271e-05	6.39041029385685e-05	0.522441376533999	0.795058264928853
N-Glycan biosynthesis	0.000650905504257863	0.000666466124639774	-1.55606203819106e-05	-0.000103353153610514	7.22319128466923e-05	0.708432610878476	0.822470936691738
GABAergic synapse	0.000480705042529638	0.000467269312804264	1.34357297253742e-05	-1.73414496406933e-05	4.42129090914417e-05	0.352764560311471	0.795058264928853
Dioxin degradation	0.000504676893272509	0.000508441310185117	-3.76441691260845e-06	-2.54267992345946e-05	1.78979654093777e-05	0.712935769100118	0.822481515202385
Huntingtons disease	0.000508246331668561	0.000489636081035716	1.86102506328443e-05	-1.61075168587835e-05	5.33280181244721e-05	0.268182343615709	0.795058264928853
Retinol metabolism	0.000473527813269597	0.000473732114514299	-2.04301244701778e-07	-1.98339259237196e-05	1.94253234343161e-05	0.982348949815325	0.989891059128613
Ribosome biogenesis in eukaryotes	0.000580079910134942	0.000598382951850614	-1.83030417156724e-05	-9.4015851412954e-05	5.74097679816093e-05	0.611139215605963	0.795058264928853
Tetracycline biosynthesis	0.000466087663852803	0.00047638169017401	-1.02940263212065e-05	-2.79375870302353e-05	7.34953438782233e-06	0.231237584781577	0.795058264928853
Fluorobenzoate degradation	0.000408914292960217	0.000380198500340861	2.87157926193558e-05	-4.15090719136742e-05	9.89406571523859e-05	0.387187479510829	0.795058264928853
Biosynthesis of 12-, 14- and 16-membered macrolides	0.000518271874142451	0.000538886662176544	-2.06147880340924e-05	-0.0001337018779694	9.24723019012153e-05	0.693665255540619	0.810850774168159
Pathways in cancer	0.000380499200812601	0.000362850567461008	1.7648633351593e-05	-2.79384286643615e-05	6.32356953675475e-05	0.419176829149245	0.795058264928853
Glycosaminoglycan degradation	0.00041563951417771	0.000447058859256102	-3.14193450783912e-05	-0.000121703981221368	5.88652910645856e-05	0.464287015922747	0.795058264928853
Primary immunodeficiency	0.000400417118499483	0.000422073050126363	-2.16559316268791e-05	-8.12231833256157e-05	3.79113200718574e-05	0.446144379809677	0.795058264928853
Caffeine metabolism	0.000266852690378913	0.000253312861513537	1.35398288653757e-05	-4.12831039893093e-05	6.83627617200606e-05	0.597057955204112	0.795058264928853
Biosynthesis of type II polyketide products	0.000283612060937276	0.000270259827443092	1.33522334941837e-05	-3.53624593900578e-05	6.20669263784253e-05	0.558090103448895	0.795058264928853
Type I diabetes mellitus	0.000385581284292776	0.000390898736637944	-5.31745234516801e-06	-2.57605792896039e-05	1.51256745992679e-05	0.579191543066039	0.795058264928853
Stilbenoid, diarylheptanoid and gingerol biosynthesis	0.000318470027535475	0.000325082238336401	-6.61221080092562e-06	-2.66258947734783e-05	1.3401473171627e-05	0.490192438076027	0.795058264928853
Isoquinoline alkaloid biosynthesis	0.000278279005973516	0.000268521991710679	9.75701426283749e-06	-1.35368353990492e-05	3.30508639247242e-05	0.384163452712211	0.795058264928853
RIG-I-like receptor signaling pathway	0.000254559235939713	0.000264232277683812	-9.67304174409925e-06	-2.62447586138655e-05	6.89867512566699e-06	0.22959938862747	0.795058264928853
Biosynthesis of vancomycin group antibiotics	0.000295817471506072	0.000302209464746364	-6.39199324029238e-06	-3.07987400213683e-05	1.80147535407836e-05	0.582437098229471	0.795058264928853
African trypanosomiasis	0.000423160987577684	0.00042616945454193	-3.00846696424633e-06	-8.83706279590724e-05	8.23536940305797e-05	0.940118822661911	0.956966830236497
Protein processing in endoplasmic reticulum	0.000305065714812416	0.000299843064524662	5.22265028775462e-06	-3.09872466896867e-05	4.1432547265196e-05	0.755721505283628	0.831879486436242
Glycosphingolipid biosynthesis - globo series	0.000280871249614984	0.000305504929109451	-2.46336794944671e-05	-9.70772571779215e-05	4.78098981889873e-05	0.474139742046715	0.795058264928853
Non-homologous end-joining	0.000287715469540132	0.000275854341872419	1.18611276677131e-05	-4.32557940626568e-05	6.6978049398083e-05	0.644169256787894	0.80296117598398
Parkinsons disease	0.000210721540131771	0.000195663157847923	1.50583822838478e-05	-1.34232743022275e-05	4.3540038869923e-05	0.275511503674355	0.795058264928853
Bladder cancer	0.000195571047530539	0.00019474817040689	8.22877123649252e-07	-1.00519224072821e-05	1.16976766545806e-05	0.871910878437919	0.9171210721347
Amoebiasis	0.000213332906506039	0.000213447458532691	-1.14552026651881e-07	-2.22961793950342e-05	2.20670753417304e-05	0.990732667937903	0.990732667937903
Renal cell carcinoma	0.000217943140929267	0.000212266153074641	5.67698785462601e-06	-1.50988237126768e-05	2.64527994219289e-05	0.56330206842965	0.795058264928853
Amyotrophic lateral sclerosis (ALS)	0.000218794455568186	0.00021795174810469	8.42707463496263e-07	-1.29790614328409e-05	1.46644763598334e-05	0.89661404565508	0.936170547669275
DDT degradation	0.000179869959242452	0.000172978029727057	6.89192951539575e-06	-1.60007276232311e-05	2.97845866540226e-05	0.510503099393953	0.795058264928853
Protein digestion and absorption	0.000294612595225714	0.000225573838986826	6.90387562388882e-05	-5.73634818788032e-05	0.00019544099435658	0.243243411949365	0.795058264928853
Carbohydrate digestion and absorption	0.000306464461347362	0.000374870241917747	-6.84057805703855e-05	-0.000246754627406837	0.000109943066266066	0.4172480757308	0.795058264928853
Butirosin and neomycin biosynthesis	0.000212210582578862	0.000231959293099457	-1.97487105205948e-05	-5.81848741589877e-05	1.86874531177981e-05	0.282183108074497	0.795058264928853
Primary bile acid biosynthesis	0.000211506671741109	0.000224219787129061	-1.27131153879518e-05	-3.6830450003185e-05	1.14042192272814e-05	0.273684435207855	0.795058264928853
Chagas disease (American trypanosomiasis)	0.000291649677922216	0.000254607321887932	3.70423560342835e-05	-3.24022799237754e-05	0.000106486991992343	0.267229173349744	0.795058264928853
Apoptosis	0.000172167392229073	0.000166270652981942	5.89673924713025e-06	-2.17706961538433e-05	3.35641746481038e-05	0.650956942798124	0.80296117598398
NOD-like receptor signaling pathway	0.000244336813653057	0.00028715334629532	-4.28165326422631e-05	-0.000147204487223333	6.1571421938807e-05	0.381080689896163	0.795058264928853
Viral carcinogenesis	0.000186538888373659	0.00019029963971051	-3.76075133685024e-06	-2.7156428695468e-05	1.96349260217675e-05	0.735386094927358	0.829256038110037
Type II diabetes mellitus	0.000168974126865995	0.000176885521929024	-7.9113950630285e-06	-2.88002837060155e-05	1.29774935799585e-05	0.428192984102159	0.795058264928853
Ether lipid metabolism	0.000167101206809631	0.000180226303733672	-1.31250969240409e-05	-3.71221664483325e-05	1.08719726002507e-05	0.253311426626528	0.795058264928853
Mineral absorption	0.000175072284261729	0.000191072300426213	-1.60000161644836e-05	-4.67333236827115e-05	1.47332913537442e-05	0.276313130128619	0.795058264928853
Sesquiterpenoid and triterpenoid biosynthesis	0.000151305369439407	0.000140618036745693	1.06873326937133e-05	-2.03622756559622e-05	4.17369410433887e-05	0.464481612468441	0.795058264928853
Morphine addiction	0.000118118605077381	0.000109878523068265	8.24008200911691e-06	-1.09994103051133e-05	2.74795743233471e-05	0.354960723603203	0.795058264928853
Cardiac muscle contraction	0.0001266742178332	0.000114298768711035	1.23754491221652e-05	-1.09381230384293e-05	3.56890212827598e-05	0.273442569466102	0.795058264928853
Secondary bile acid biosynthesis	0.000170317449858428	0.000186701830860888	-1.63843810024597e-05	-5.06304054250849e-05	1.78616434201654e-05	0.316627120698469	0.795058264928853
Proximal tubule bicarbonate reclamation	0.000118615981132772	0.000121044538713489	-2.4285575807175e-06	-8.34567972018787e-06	3.48856455875286e-06	0.393544474124191	0.795058264928853
Retrograde endocannabinoid signaling	0.000133260000514999	0.000120962341789218	1.22976587257811e-05	-1.2343783006961e-05	3.69391004585232e-05	0.296201192237519	0.795058264928853
Glycosylphosphatidylinositol(GPI)-anchor biosynthesis	0.000199819737754255	0.000121416195566603	7.84035421876524e-05	-0.000146454586503014	0.000303261670878319	0.457664311613772	0.795058264928853
Small cell lung cancer	8.16727009062008e-05	7.72031084666498e-05	4.46959243955092e-06	-1.28120662134619e-05	2.17512510925638e-05	0.581945939415492	0.795058264928853
Steroid biosynthesis	9.0856325785279e-05	8.6737362913159e-05	4.11896287212004e-06	-9.27242114067506e-06	1.75103468849151e-05	0.499362609002266	0.795058264928853
D-Arginine and D-ornithine metabolism	8.55252413215995e-05	8.33473760068665e-05	2.17786531473302e-06	-8.56502331037248e-06	1.29207539398385e-05	0.668602791831509	0.80296117598398
Renin-angiotensin system	0.000152196974543538	0.000180878202742818	-2.86812281992797e-05	-0.000102839864500239	4.54774081016794e-05	0.414387739310596	0.795058264928853
Biosynthesis of type II polyketide backbone	7.84090895853176e-05	7.35058060881327e-05	4.90328349718493e-06	-8.55358798337061e-06	1.83601549777405e-05	0.447402446159892	0.795058264928853
Vibrio cholerae infection	0.000128622431408645	0.000105109432548857	2.35129988597886e-05	-4.94598853547301e-05	9.64858830743073e-05	0.488494116405042	0.795058264928853
Influenza A	6.78055091418041e-05	6.21813796170655e-05	5.62412952473852e-06	-6.81994354789974e-06	1.80682025973768e-05	0.333048622329726	0.795058264928853
alpha-Linolenic acid metabolism	9.86919093309983e-05	8.97578201454208e-05	8.93408918557751e-06	-1.29402704622592e-05	3.08084488334142e-05	0.393069694807893	0.795058264928853
Fc gamma R-mediated phagocytosis	6.06379959446891e-05	5.74280524714796e-05	3.20994347320949e-06	-9.64858502834431e-06	1.60684719747633e-05	0.593271965958639	0.795058264928853
Proteasome	0.000113701394229469	0.000120629900063763	-6.92850583429349e-06	-4.40982396549249e-05	3.02412279863379e-05	0.69379133141853	0.810850774168159
Serotonergic synapse	6.90241720747738e-05	6.10716918856316e-05	7.95248018914216e-06	-9.74376207581999e-06	2.56487224541043e-05	0.351238052711475	0.795058264928853
GnRH signaling pathway	5.94587137525543e-05	5.61316045670074e-05	3.32710918554693e-06	-9.79012362109568e-06	1.64443419921895e-05	0.587222272156455	0.795058264928853
Endocytosis	5.9457723305247e-05	5.61285550388003e-05	3.32916826644666e-06	-9.78935721142228e-06	1.64476937443156e-05	0.587027650359352	0.795058264928853
Glycosphingolipid biosynthesis - ganglio series	0.000109246307832547	0.000122870437198307	-1.36241293657602e-05	-6.1434991009708e-05	3.41867322781875e-05	0.547897585961089	0.795058264928853
p53 signaling pathway	5.82126432172817e-05	5.38027149914842e-05	4.40992822579745e-06	-9.46096098680034e-06	1.82808174383952e-05	0.501602821397214	0.795058264928853
Toxoplasmosis	5.7199490791854e-05	5.35104632597129e-05	3.6890275321411e-06	-9.21000120816213e-06	1.65880562724443e-05	0.543312046982603	0.795058264928853
Herpes simplex infection	5.64920060092758e-05	5.29758129990171e-05	3.51619301025866e-06	-9.46737444007787e-06	1.64997604605952e-05	0.564742772410454	0.795058264928853
Prostate cancer	7.88848555987326e-05	7.13910116126096e-05	7.49384398612298e-06	-9.68365493656241e-06	2.46713429088084e-05	0.356511879099199	0.795058264928853
Viral myocarditis	5.62604428859972e-05	5.24902781160846e-05	3.77016476991262e-06	-9.35034900367923e-06	1.68906785435045e-05	0.54157870017444	0.795058264928853
Colorectal cancer	5.62369858969324e-05	5.24896744706321e-05	3.74731142630032e-06	-9.37135641912361e-06	1.68659792717242e-05	0.543925809911025	0.795058264928853
Progesterone-mediated oocyte maturation	7.87094843251829e-05	7.12225871142799e-05	7.48689721090303e-06	-9.68850360462998e-06	2.4662298026436e-05	0.356808821050936	0.795058264928853
Antigen processing and presentation	7.87094843251829e-05	7.12225871142799e-05	7.48689721090303e-06	-9.68850360462998e-06	2.4662298026436e-05	0.356808821050936	0.795058264928853
Bile secretion	8.57959833683481e-05	8.37197451341964e-05	2.07623823415168e-06	-8.42443227405921e-06	1.25769087423626e-05	0.660919920701873	0.80296117598398
Glycosaminoglycan biosynthesis - chondroitin sulfate	8.84009407650462e-05	9.85400884460788e-05	-1.01391476810325e-05	-2.96358308140328e-05	9.35753545196771e-06	0.278032847151928	0.795058264928853
Alcoholism	6.52153968264079e-05	5.36526103710627e-05	1.15627864553452e-05	-3.0343682079473e-06	2.61599411186377e-05	0.1110604741424	0.795058264928853
Shigellosis	8.26498433705961e-05	6.39517020992715e-05	1.86981412713246e-05	-6.12064687091955e-06	4.35169294135687e-05	0.128009012706262	0.795058264928853
Monoterpenoid biosynthesis	6.64391487618249e-05	6.59027521352815e-05	5.36396626543386e-07	-1.16081428025551e-05	1.26809360556419e-05	0.924807694169258	0.948178285718662
Systemic lupus erythematosus	3.80798843565454e-05	3.54889910042587e-05	2.59089335228668e-06	-5.33937441383255e-06	1.05211611184059e-05	0.483621031850884	0.795058264928853
Fatty acid elongation	4.00603081993193e-05	3.99205793855086e-05	1.39728813810714e-07	-3.69023709333977e-06	3.9696947209612e-06	0.938693258454292	0.956966830236497
Dopaminergic synapse	4.9445646768116e-05	4.28459220143881e-05	6.59972475372793e-06	-7.91880166036323e-06	2.11182511678191e-05	0.34320676727046	0.795058264928853
Amphetamine addiction	4.76656351845832e-05	4.0832392763518e-05	6.83324242106522e-06	-7.95343386950507e-06	2.16199187116355e-05	0.335992468712315	0.795058264928853
Cocaine addiction	4.7664644699852e-05	4.08145830102617e-05	6.85006168959035e-06	-7.93217792900266e-06	2.16323013081834e-05	0.334692661548987	0.795058264928853
Basal transcription factors	7.06012823747454e-05	8.43792812016976e-05	-1.37779988269522e-05	-4.46716435644785e-05	1.7115645910574e-05	0.344408205897804	0.795058264928853
Indole alkaloid biosynthesis	3.83377021121138e-05	3.21397054476264e-05	6.19799666448731e-06	-4.31784614257773e-06	1.67138394715524e-05	0.224046547380653	0.795058264928853
Glycosphingolipid biosynthesis - lacto and neolacto series	4.62488365438505e-05	4.50211057609558e-05	1.22773078289472e-06	-3.68826573049304e-06	6.14372729628247e-06	0.595498874052918	0.795058264928853
Hematopoietic cell lineage	5.29800681099573e-05	5.6702052985269e-05	-3.72198487531166e-06	-2.47223629413502e-05	1.72783931907269e-05	0.709525984117873	0.822470936691738
VEGF signaling pathway	2.16652419336595e-05	2.07760574229436e-05	8.89184510715898e-07	-3.51774067978517e-06	5.29610970121697e-06	0.666448293981668	0.80296117598398
NF-kappa B signaling pathway	2.08067379487437e-05	1.97793750358738e-05	1.02736291286984e-06	-3.71773382271622e-06	5.77245964845589e-06	0.64319754467979	0.80296117598398
Leishmaniasis	2.08067379487437e-05	1.97793750358738e-05	1.02736291286984e-06	-3.71773382271622e-06	5.77245964845589e-06	0.64319754467979	0.80296117598398
Complement and coagulation cascades	2.58039710113084e-05	2.07869476007588e-05	5.01702341054962e-06	-2.44830633112858e-06	1.24823531522278e-05	0.16989242135363	0.795058264928853
Prion diseases	3.16669367566524e-05	3.07219740902749e-05	9.44962666377538e-07	-2.66117002956354e-06	4.55109536231862e-06	0.577016525826882	0.795058264928853
Betalain biosynthesis	2.09613438958676e-05	1.91492672011094e-05	1.81207669475823e-06	-1.8081888342873e-06	5.43234222380375e-06	0.300464849795979	0.795058264928853
Clavulanic acid biosynthesis	1.39554161329876e-05	1.31643321897223e-05	7.91083943265285e-07	-1.98475967885486e-06	3.56692756538543e-06	0.542772244614157	0.795058264928853
Isoflavonoid biosynthesis	3.14597580876907e-05	1.92348509079103e-05	1.22249071797804e-05	-2.06924501258994e-05	4.51422644854602e-05	0.41038172830201	0.795058264928853
Pancreatic secretion	2.04853743245288e-05	2.01138030275303e-05	3.71571296998512e-07	-6.46353691226751e-06	7.20667950626453e-06	0.907417951511291	0.943980579594164
Pathogenic Escherichia coli infection	1.88404068139307e-05	1.18526874466721e-05	6.98771936725858e-06	-5.88552908775891e-06	1.98609678222761e-05	0.2587575824884	0.795058264928853
Hypertrophic cardiomyopathy (HCM)	2.01806908909981e-05	2.02782421804884e-05	-9.75512894903384e-08	-6.6223875788909e-06	6.42728499991022e-06	0.974690625377541	0.988614777168649
Flavonoid biosynthesis	1.93896056672034e-05	2.23269103167051e-05	-2.93730464950169e-06	-9.7032322284119e-06	3.82862292940853e-06	0.351436877816169	0.795058264928853
Vasopressin-regulated water reabsorption	1.17879096748787e-05	9.58397739637512e-06	2.20393227850362e-06	-1.11150213559553e-06	5.51936669260277e-06	0.170377614407575	0.795058264928853
Synaptic vesicle cycle	1.17879096748787e-05	9.58397739637512e-06	2.20393227850362e-06	-1.11150213559553e-06	5.51936669260277e-06	0.170377614407575	0.795058264928853
Fanconi anemia pathway	1.38183948182587e-05	1.91408844721695e-05	-5.3224896539107e-06	-1.32996983440894e-05	2.65471903626801e-06	0.170243215770067	0.795058264928853
Melanogenesis	7.95832837024316e-06	7.40271912773029e-06	5.55609242512872e-07	-1.12764852345156e-06	2.2388670084773e-06	0.484743445484828	0.795058264928853
Flavone and flavonol biosynthesis	1.17647944634343e-05	1.35832468699517e-05	-1.81845240651735e-06	-6.28716546715123e-06	2.65026065411653e-06	0.389241529010474	0.795058264928853
Endocrine and other factor-regulated calcium reabsorption	1.22653558749548e-05	1.35698469336919e-05	-1.30449105873701e-06	-4.87089885967634e-06	2.26191674220231e-06	0.441882394179897	0.795058264928853
Spliceosome	1.33263291661829e-05	1.56777657455323e-05	-2.35143657934938e-06	-8.96305351538008e-06	4.2601803566813e-06	0.453575639611631	0.795058264928853
Gastric acid secretion	1.06711813642155e-05	1.2300264949032e-05	-1.62908358481651e-06	-5.26302737852394e-06	2.00486020889091e-06	0.346200098904799	0.795058264928853
Salivary secretion	1.06711813642155e-05	1.2300264949032e-05	-1.62908358481651e-06	-5.26302737852394e-06	2.00486020889091e-06	0.346200098904799	0.795058264928853
Aldosterone-regulated sodium reabsorption	1.0670190911428e-05	1.22972154159338e-05	-1.6270245045058e-06	-5.25962631868367e-06	2.00557730967206e-06	0.34662282323941	0.795058264928853
Focal adhesion	7.33911326822438e-06	7.88166116502334e-06	-5.42547896798962e-07	-2.09039074787168e-06	1.00529495427375e-06	0.459198145579398	0.795058264928853
ECM-receptor interaction	7.31564482874657e-06	7.86629731285666e-06	-5.50652484110092e-07	-2.09686540549382e-06	9.95560437273637e-07	0.451863724528442	0.795058264928853
mRNA surveillance pathway	8.89796507298674e-06	1.12558152370842e-05	-2.35785016409743e-06	-8.77789721585614e-06	4.06219688766128e-06	0.422956410037098	0.795058264928853
Cholinergic synapse	9.57757589884016e-06	8.66203446104717e-06	9.15541437792991e-07	-3.13299189061293e-06	4.96407476619892e-06	0.633118934935121	0.80296117598398
Neuroactive ligand-receptor interaction	5.2828832298637e-06	4.18560527433275e-06	1.09727795553095e-06	-3.53182421398055e-07	2.54773833245996e-06	0.126981828828845	0.795058264928853
Calcium signaling pathway	4.0045935636126e-06	3.82206845464349e-06	1.82525108969105e-07	-1.43188712046992e-06	1.79693733840813e-06	0.807706797038219	0.872200495661043
Notch signaling pathway	2.17283317560116e-06	2.1056068422234e-06	6.72263333777637e-08	-3.87341684082836e-07	5.21794350838364e-07	0.748960556412368	0.831879486436242
Chronic myeloid leukemia	2.17283317560116e-06	2.1056068422234e-06	6.72263333777637e-08	-3.87341684082836e-07	5.21794350838364e-07	0.748960556412368	0.831879486436242
Wnt signaling pathway	2.17283317560116e-06	2.1056068422234e-06	6.72263333777637e-08	-3.87341684082836e-07	5.21794350838364e-07	0.748960556412368	0.831879486436242
Photosynthesis - antenna proteins	4.44826090117473e-06	1.3441697671571e-06	3.10409113401762e-06	-5.7858929090023e-06	1.19940751770376e-05	0.441976363378804	0.795058264928853
Transcriptional misregulation in cancer	1.25942502672738e-06	1.04361412276168e-06	2.15810903965696e-07	-1.68208347294879e-07	5.99830155226271e-07	0.248003196935849	0.795058264928853
Various types of N-glycan biosynthesis	4.662426945424e-07	1.33062524828587e-06	-8.6438255374347e-07	-3.70834647835007e-06	1.97958137086312e-06	0.502313280150889	0.795058264928853
Fat digestion and absorption	5.40363541929749e-07	4.85872293976436e-07	5.44912479533124e-08	-7.71150592200236e-08	1.86097555126648e-07	0.383620687809972	0.795058264928853
Epstein-Barr virus infection	7.80717444646615e-08	6.41911999351598e-07	-5.63840254886937e-07	-1.99220112775074e-06	8.64520617976862e-07	0.382816692696793	0.795058264928853
Measles	2.37693789150023e-07	3.76004222025686e-07	-1.38310432875663e-07	-3.35133141959702e-07	5.85122762083756e-08	0.147493478966585	0.795058264928853
Hepatitis C	2.37693789150023e-07	3.76004222025686e-07	-1.38310432875663e-07	-3.35133141959702e-07	5.85122762083756e-08	0.147493478966585	0.795058264928853
Regulation of actin cytoskeleton	2.14981309197826e-07	1.2019144242271e-07	9.47898667751156e-08	-1.03719352554619e-07	2.93299086104851e-07	0.308030745935316	0.795058264928853
Dilated cardiomyopathy	2.08376239012255e-07	9.788347288188e-08	1.10492766130375e-07	-8.39263807568563e-08	3.04911913017606e-07	0.225799900953531	0.795058264928853
Arrhythmogenic right ventricular cardiomyopathy (ARVC)	2.08376239012255e-07	9.788347288188e-08	1.10492766130375e-07	-8.39263807568563e-08	3.04911913017606e-07	0.225799900953531	0.795058264928853
Cell adhesion molecules (CAMs)	1.84907799534447e-07	9.72795327628991e-08	8.7628266771548e-08	-5.73251449589962e-08	2.32581678502092e-07	0.203199856930526	0.795058264928853
HTLV-I infection	2.70720831523139e-08	1.93860266950994e-07	-1.6678818379868e-07	-5.96291056058749e-07	2.62714688461388e-07	0.391653019860743	0.795058264928853
Phagosome	3.91704693446151e-08	1.42148130868807e-07	-1.02977661524192e-07	-4.21459221415612e-07	2.15503898367229e-07	0.473938410240051	0.795058264928853
Cytokine-cytokine receptor interaction	1.16495159209018e-08	1.01754611265582e-07	-9.01050953446798e-08	-1.94959080127458e-07	1.4748889438098e-08	0.0819974433331251	0.795058264928853
mTOR signaling pathway	1.08286221766726e-08	1.03533581851999e-07	-9.27049596753261e-08	-3.25777785383037e-07	1.40367866032385e-07	0.379700078443495	0.795058264928853
Cell cycle	9.74575995900533e-09	9.84855534815418e-08	-8.87397935225365e-08	-3.1102571581767e-07	1.33546128772597e-07	0.377891064483434	0.795058264928853
Pancreatic cancer	0	5.20521201720828e-08	-5.20521201720828e-08	-1.75135825877812e-07	7.10315855336461e-08	0.350616662820207	0.795058264928853
Phototransduction - fly	2.44588643377634e-08	3.65344753901544e-09	2.08054167987479e-08	-3.48770449389568e-08	7.64878785364526e-08	0.406538290459682	0.795058264928853
Tight junction	2.34684394778075e-08	6.03940118980815e-10	2.28644993588267e-08	-3.26330322877003e-08	7.83620310053536e-08	0.362489545339581	0.795058264928853
Leukocyte transendothelial migration	2.34684394778075e-08	6.03940118980815e-10	2.28644993588267e-08	-3.26330322877003e-08	7.83620310053536e-08	0.362489545339581	0.795058264928853
Adherens junction	2.34684394778075e-08	6.03940118980815e-10	2.28644993588267e-08	-3.26330322877003e-08	7.83620310053536e-08	0.362489545339581	0.795058264928853
Oocyte meiosis	9.90424859955895e-10	1.78094194677307e-08	-1.68189946077748e-08	-5.20537027295473e-08	1.84157135139978e-08	0.296228568803035	0.795058264928853
Vascular smooth muscle contraction	9.90424859955895e-10	1.78094194677307e-08	-1.68189946077748e-08	-5.20537027295473e-08	1.84157135139978e-08	0.296228568803035	0.795058264928853
Long-term potentiation	9.90424859955895e-10	1.78094194677307e-08	-1.68189946077748e-08	-5.20537027295473e-08	1.84157135139978e-08	0.296228568803035	0.795058264928853
Cytosolic DNA-sensing pathway	0	1.0129758827087e-08	-1.0129758827087e-08	-3.4082832212403e-08	1.3823314558229e-08	0.350616662820207	0.795058264928853
Phototransduction	9.90424859955895e-10	3.04950742003462e-09	-2.05908256007873e-09	-4.79917750848406e-09	6.81012388326606e-10	0.120256378020285	0.795058264928853
Olfactory transduction	9.90424859955895e-10	3.04950742003462e-09	-2.05908256007873e-09	-4.79917750848406e-09	6.81012388326606e-10	0.120256378020285	0.795058264928853
Glioma	9.90424859955895e-10	3.04950742003462e-09	-2.05908256007873e-09	-4.79917750848406e-09	6.81012388326606e-10	0.120256378020285	0.795058264928853
Neurotrophin signaling pathway	9.90424859955895e-10	3.04950742003462e-09	-2.05908256007873e-09	-4.79917750848406e-09	6.81012388326606e-10	0.120256378020285	0.795058264928853
