# Supplementary material for: Effects of a High-Fat Diet on Intestinal and Gonadal Metabolism in Female and Male Sea Cucumber Apostichopus japonicus
Source: Biology (Basel). 2023 Jan 29;12(2):212. doi: 10.3390/biology12020212 (PMC9953091; doi:10.3390/biology12020212)
Supplement: Supplementary file 1 [file biology-12-00212-s001.zip › 16s rDNA SEQ/4.Tax4Fun/pathway_diff_L3/CM_vs_CF.wilcox.sig.xls]

Level_3	CM	CF	fold(CF/CM)	p-value	q-value	significant
ABC transporters	0.12465192	0.12578526	1.009092	0.645376845376845	1	no
Two-component system	0.06279695	0.06023247	0.95916231	0.194871794871795	1	no
Purine metabolism	0.03512029	0.0358306	1.02022517	0.234498834498834	1	no
Aminoacyl-tRNA biosynthesis	0.02891645	0.02952494	1.02104286	0.959129759129759	1	no
Glycine, serine and threonine metabolism	0.02289651	0.02233455	0.97545685	0.798445998445998	1	no
Porphyrin and chlorophyll metabolism	0.02100413	0.02063869	0.98260115	0.959129759129759	1	no
Arginine and proline metabolism	0.02092374	0.02054533	0.98191464	0.878477078477078	1	no
Pyrimidine metabolism	0.02247471	0.02317611	1.03120879	0.798445998445998	1	no
Nitrogen metabolism	0.01811319	0.01730815	0.955555	0.382284382284382	1	no
Oxidative phosphorylation	0.01629291	0.01591781	0.97697765	0.645376845376845	1	no
Ribosome	0.01730979	0.01768309	1.02156579	1	1	no
Glyoxylate and dicarboxylate metabolism	0.01374213	0.01322933	0.96268366	0.645376845376845	1	no
Amino sugar and nucleotide sugar metabolism	0.01548186	0.01606331	1.03755679	0.382284382284382	1	no
Methane metabolism	0.01277461	0.01271333	0.99520339	0.645376845376845	1	no
Peptidoglycan biosynthesis	0.01474433	0.01519756	1.03073939	0.959129759129759	1	no
Pyruvate metabolism	0.01292722	0.01299488	1.00523376	0.505361305361305	1	no
Cell cycle - Caulobacter	0.01319939	0.01282765	0.97183684	0.234498834498834	1	no
RNA degradation	0.01274566	0.01284444	1.00775034	0.645376845376845	1	no
Fructose and mannose metabolism	0.01257115	0.01296847	1.03160528	0.278632478632479	1	no
Bacterial secretion system	0.01345744	0.01225576	0.91070514	0.234498834498834	1	no
Cysteine and methionine metabolism	0.01071302	0.01091849	1.01918009	0.505361305361305	1	no
Alanine, aspartate and glutamate metabolism	0.01027709	0.01037888	1.00990419	0.505361305361305	1	no
Pentose phosphate pathway	0.0098425	0.00996011	1.01194834	0.645376845376845	1	no
Flagellar assembly	0.01026805	0.008929	0.86959045	0.234498834498834	1	no
Starch and sucrose metabolism	0.01172935	0.01247657	1.06370472	0.382284382284382	1	no
Glutathione metabolism	0.00942998	0.00928816	0.98496039	0.573737373737374	1	no
Homologous recombination	0.01105212	0.01130263	1.02266668	0.959129759129759	1	no
Butanoate metabolism	0.00906615	0.00896058	0.98835558	1	1	no
Phenylalanine, tyrosine and tryptophan biosynthesis	0.00964054	0.00988959	1.02583356	0.573737373737374	1	no
Histidine metabolism	0.00882598	0.00881145	0.99835376	1	1	no
Glycolysis / Gluconeogenesis	0.0097417	0.0102023	1.04728183	0.441802641802642	1	no
Carbon fixation pathways in prokaryotes	0.00881577	0.00873753	0.99112503	0.959129759129759	1	no
Bacterial chemotaxis	0.00888876	0.00804057	0.90457668	0.382284382284382	1	no
Glycerophospholipid metabolism	0.00935678	0.00952224	1.01768274	0.505361305361305	1	no
Lysine biosynthesis	0.00923705	0.00937185	1.01459296	1	1	no
Nucleotide excision repair	0.0094689	0.0097171	1.02621165	0.959129759129759	1	no
Valine, leucine and isoleucine degradation	0.00765826	0.007431	0.97032481	0.720901320901321	1	no
Phenylalanine metabolism	0.00727321	0.00709626	0.97567191	0.798445998445998	1	no
Mismatch repair	0.00937844	0.00966729	1.03079943	1	1	no
Fatty acid biosynthesis	0.00808289	0.00801067	0.99106584	0.441802641802642	1	no
Nicotinate and nicotinamide metabolism	0.0074868	0.00749734	1.00140899	0.959129759129759	1	no
Terpenoid backbone biosynthesis	0.00795983	0.00810224	1.01789114	0.798445998445998	1	no
Pentose and glucuronate interconversions	0.00651732	0.00646504	0.99197793	0.959129759129759	1	no
Pantothenate and CoA biosynthesis	0.00672093	0.00678124	1.00897371	0.720901320901321	1	no
Benzoate degradation	0.00592491	0.00582557	0.98323343	0.959129759129759	1	no
Propanoate metabolism	0.00582822	0.00572663	0.98256992	0.878477078477078	1	no
Tyrosine metabolism	0.00600653	0.00604855	1.00699666	0.573737373737374	1	no
Ubiquinone and other terpenoid-quinone biosynthesis	0.00617793	0.00589119	0.95358661	0.160528360528361	1	no
Lipopolysaccharide biosynthesis	0.0058504	0.00528325	0.90305808	0.278632478632479	1	no
Citrate cycle (TCA cycle)	0.00604878	0.00589766	0.97501679	0.441802641802642	1	no
Thiamine metabolism	0.00570478	0.00577699	1.01265811	0.234498834498834	1	no
Base excision repair	0.00600346	0.00610048	1.01616098	0.878477078477078	1	no
Valine, leucine and isoleucine biosynthesis	0.00524456	0.00527819	1.00641205	0.878477078477078	1	no
Aminobenzoate degradation	0.00514619	0.00514875	1.0004964	0.878477078477078	1	no
Protein export	0.00592596	0.00601237	1.01458218	0.878477078477078	1	no
DNA replication	0.00574513	0.00592546	1.03138741	0.878477078477078	1	no
Galactose metabolism	0.00588069	0.00649	1.1036117	0.382284382284382	1	no
Glycerolipid metabolism	0.00555491	0.00596225	1.07332827	0.382284382284382	1	no
One carbon pool by folate	0.0049179	0.00499258	1.01518578	0.573737373737374	1	no
Lysine degradation	0.00504181	0.00489444	0.97077076	0.160528360528361	1	no
Folate biosynthesis	0.00512732	0.00524097	1.02216452	0.798445998445998	1	no
Selenocompound metabolism	0.00476615	0.00480645	1.00845385	0.382284382284382	1	no
Phosphotransferase system (PTS)	0.00620033	0.00739575	1.1927985	0.328205128205128	1	no
Sulfur metabolism	0.00428898	0.00424815	0.99048127	0.878477078477078	1	no
Carbon fixation in photosynthetic organisms	0.0042337	0.0042541	1.00481648	0.720901320901321	1	no
Inositol phosphate metabolism	0.00360061	0.00356092	0.98897931	0.878477078477078	1	no
Geraniol degradation	0.00360661	0.00346755	0.96144395	0.959129759129759	1	no
Biotin metabolism	0.00444562	0.00433001	0.97399517	0.505361305361305	1	no
Fatty acid metabolism	0.00363	0.00352382	0.97075057	0.878477078477078	1	no
Sulfur relay system	0.00396096	0.00402118	1.01520269	0.505361305361305	1	no
Riboflavin metabolism	0.00353381	0.00355224	1.00521438	0.382284382284382	1	no
Ascorbate and aldarate metabolism	0.00329834	0.00334928	1.01544579	0.573737373737374	1	no
Vibrio cholerae pathogenic cycle	0.00350887	0.00315986	0.90053368	0.234498834498834	1	no
Tryptophan metabolism	0.00304666	0.00293255	0.96254469	0.573737373737374	1	no
Chloroalkane and chloroalkene degradation	0.00316578	0.00315052	0.99517839	0.959129759129759	1	no
Vitamin B6 metabolism	0.00307917	0.00307454	0.99849644	0.720901320901321	1	no
Bisphenol degradation	0.00286378	0.00285218	0.99594663	0.878477078477078	1	no
Taurine and hypotaurine metabolism	0.0026695	0.0025818	0.96714699	0.720901320901321	1	no
Drug metabolism - other enzymes	0.00301754	0.00313099	1.03759596	0.441802641802642	1	no
Phosphonate and phosphinate metabolism	0.00236198	0.00230485	0.97581066	0.720901320901321	1	no
Peroxisome	0.0023478	0.0023225	0.98922254	0.878477078477078	1	no
D-Alanine metabolism	0.00278243	0.0029353	1.05494241	0.573737373737374	1	no
Limonene and pinene degradation	0.00247685	0.00250119	1.00982892	0.798445998445998	1	no
Polycyclic aromatic hydrocarbon degradation	0.00248258	0.00255977	1.03109387	0.194871794871795	1	no
Plant-pathogen interaction	0.00235856	0.00228342	0.96814104	0.645376845376845	1	no
Streptomycin biosynthesis	0.00227736	0.00230811	1.01350308	0.441802641802642	1	no
Photosynthesis	0.00240268	0.00242972	1.01125406	1	1	no
Biosynthesis of unsaturated fatty acids	0.00219666	0.00209168	0.95220986	0.234498834498834	1	no
beta-Alanine metabolism	0.00197164	0.00189931	0.96331514	0.878477078477078	1	no
Legionellosis	0.00229373	0.00227062	0.98992186	0.959129759129759	1	no
Pertussis	0.00229087	0.00211715	0.92416913	0.328205128205128	1	no
Naphthalene degradation	0.00192489	0.00190453	0.98942308	0.878477078477078	1	no
C5-Branched dibasic acid metabolism	0.00180943	0.0018477	1.02114883	0.194871794871795	1	no
RNA polymerase	0.00200306	0.00203606	1.01647787	0.959129759129759	1	no
Biosynthesis of siderophore group nonribosomal peptides	0.00201084	0.00195572	0.97258927	0.645376845376845	1	no
Staphylococcus aureus infection	0.00282119	0.00352734	1.25030161	0.573737373737374	1	no
Nonribosomal peptide structures	0.00227174	0.00237464	1.04529538	0.382284382284382	1	no
Nitrotoluene degradation	0.00160404	0.00155186	0.96747137	0.645376845376845	1	no
Linoleic acid metabolism	0.0015743	0.00157759	1.00208415	1	1	no
Atrazine degradation	0.00142134	0.00139319	0.98019559	1	1	no
Carotenoid biosynthesis	0.0014925	0.00150363	1.00746267	0.959129759129759	1	no
PPAR signaling pathway	0.00156291	0.00153634	0.98300047	1	1	no
Penicillin and cephalosporin biosynthesis	0.00151329	0.0014363	0.94911953	0.720901320901321	1	no
Drug metabolism - cytochrome P450	0.00138838	0.00133408	0.9608909	0.720901320901321	1	no
D-Glutamine and D-glutamate metabolism	0.00168958	0.00174759	1.03433393	0.505361305361305	1	no
Cyanoamino acid metabolism	0.00149909	0.00152142	1.01489215	0.505361305361305	1	no
Tuberculosis	0.00156681	0.00160087	1.02174013	0.798445998445998	1	no
Caprolactam degradation	0.0012648	0.00122527	0.96874526	0.959129759129759	1	no
Other glycan degradation	0.00219529	0.00272463	1.24112208	0.505361305361305	1	no
Styrene degradation	0.001174	0.0011225	0.95613803	0.878477078477078	1	no
Chlorocyclohexane and chlorobenzene degradation	0.00123367	0.00119341	0.9673669	0.720901320901321	1	no
Meiosis - yeast	0.00119864	0.0011437	0.95416737	0.720901320901321	1	no
Steroid hormone biosynthesis	0.00114517	0.00109991	0.96047872	1	1	no
Sphingolipid metabolism	0.00124764	0.00130206	1.04361967	0.382284382284382	1	no
Lipoic acid metabolism	0.00141919	0.00140513	0.99009413	0.798445998445998	1	no
Metabolism of xenobiotics by cytochrome P450	0.00114681	0.00110935	0.96733051	0.878477078477078	1	no
Tropane, piperidine and pyridine alkaloid biosynthesis	0.00126829	0.00126872	1.00033664	0.798445998445998	1	no
Toluene degradation	0.00116708	0.00112053	0.96011538	0.573737373737374	1	no
Biosynthesis of ansamycins	0.00133336	0.00139175	1.04379388	0.278632478632479	1	no
Salmonella infection	0.00124302	0.00114379	0.92017057	0.328205128205128	1	no
Ethylbenzene degradation	0.00107175	0.00110942	1.03514461	0.441802641802642	1	no
RNA transport	0.00125573	0.00136778	1.08923572	0.573737373737374	1	no
Epithelial cell signaling in Helicobacter pylori infection	0.00117298	0.00122412	1.04359536	0.505361305361305	1	no
Chemical carcinogenesis	0.00083875	0.00079348	0.94602302	0.645376845376845	1	no
Polyketide sugar unit biosynthesis	0.0009922	0.00102092	1.02894589	0.573737373737374	1	no
Alzheimers disease	0.00100473	0.0010229	1.01808434	0.505361305361305	1	no
Synthesis and degradation of ketone bodies	0.00079408	0.00078848	0.99294928	1	1	no
Novobiocin biosynthesis	0.00079609	0.00080658	1.01317273	0.798445998445998	1	no
Adipocytokine signaling pathway	0.00074131	0.00073016	0.98496535	0.959129759129759	1	no
Bacterial invasion of epithelial cells	0.00128838	0.00151938	1.17929587	0.645376845376845	1	no
Phosphatidylinositol signaling system	0.00075658	0.00076806	1.01517722	0.441802641802642	1	no
Steroid degradation	0.00072168	0.0007081	0.9811778	0.878477078477078	1	no
Phenylpropanoid biosynthesis	0.00070279	0.00070569	1.00412934	0.720901320901321	1	no
beta-Lactam resistance	0.00080375	0.00085484	1.06355629	0.720901320901321	1	no
Arachidonic acid metabolism	0.00056614	0.00055894	0.98726741	0.798445998445998	1	no
Lysosome	0.00063699	0.00064935	1.01939798	0.645376845376845	1	no
Zeatin biosynthesis	0.00065217	0.00066987	1.02714529	0.959129759129759	1	no
Insulin signaling pathway	0.00068032	0.00072664	1.06809825	0.505361305361305	1	no
MAPK signaling pathway - yeast	0.00055868	0.00056909	1.01862677	0.505361305361305	1	no
Xylene degradation	0.00055215	0.00055505	1.00525619	0.798445998445998	1	no
Glutamatergic synapse	0.00047172	0.00045697	0.96871875	0.441802641802642	1	no
N-Glycan biosynthesis	0.00065091	0.00066647	1.02390611	0.505361305361305	1	no
GABAergic synapse	0.00048071	0.00046727	0.97204995	0.645376845376845	1	no
Dioxin degradation	0.00050468	0.00050844	1.00745906	0.645376845376845	1	no
Huntingtons disease	0.00050825	0.00048964	0.9633834	0.328205128205128	1	no
Retinol metabolism	0.00047353	0.00047373	1.00043145	0.798445998445998	1	no
Ribosome biogenesis in eukaryotes	0.00058008	0.00059838	1.03155262	0.720901320901321	1	no
Tetracycline biosynthesis	0.00046609	0.00047638	1.02208603	0.505361305361305	1	no
Fluorobenzoate degradation	0.00040891	0.0003802	0.92977552	0.720901320901321	1	no
Biosynthesis of 12-, 14- and 16-membered macrolides	0.00051827	0.00053889	1.03977601	0.573737373737374	1	no
Pathways in cancer	0.0003805	0.00036285	0.95361716	0.505361305361305	1	no
Glycosaminoglycan degradation	0.00041564	0.00044706	1.07559278	0.441802641802642	1	no
Primary immunodeficiency	0.00040042	0.00042207	1.05408343	0.328205128205128	1	no
Caffeine metabolism	0.00026685	0.00025331	0.94926104	0.645376845376845	1	no
Biosynthesis of type II polyketide products	0.00028361	0.00027026	0.95292078	0.878477078477078	1	no
Type I diabetes mellitus	0.00038558	0.0003909	1.01379074	0.798445998445998	1	no
Stilbenoid, diarylheptanoid and gingerol biosynthesis	0.00031847	0.00032508	1.02076243	0.441802641802642	1	no
Isoquinoline alkaloid biosynthesis	0.00027828	0.00026852	0.96493802	0.382284382284382	1	no
RIG-I-like receptor signaling pathway	0.00025456	0.00026423	1.03799918	0.328205128205128	1	no
Biosynthesis of vancomycin group antibiotics	0.00029582	0.00030221	1.0216079	0.645376845376845	1	no
African trypanosomiasis	0.00042316	0.00042617	1.00710951	0.798445998445998	1	no
Protein processing in endoplasmic reticulum	0.00030507	0.00029984	0.98288025	0.645376845376845	1	no
Glycosphingolipid biosynthesis - globo series	0.00028087	0.0003055	1.08770452	0.382284382284382	1	no
Non-homologous end-joining	0.00028772	0.00027585	0.9587748	0.573737373737374	1	no
Parkinsons disease	0.00021072	0.00019566	0.92853895	0.278632478632479	1	no
Bladder cancer	0.00019557	0.00019475	0.99579244	0.645376845376845	1	no
Amoebiasis	0.00021333	0.00021345	1.00053696	0.645376845376845	1	no
Renal cell carcinoma	0.00021794	0.00021227	0.97395198	0.720901320901321	1	no
Amyotrophic lateral sclerosis (ALS)	0.00021879	0.00021795	0.99614841	0.959129759129759	1	no
DDT degradation	0.00017987	0.00017298	0.96168382	0.878477078477078	1	no
Protein digestion and absorption	0.00029461	0.00022557	0.76566258	0.505361305361305	1	no
Carbohydrate digestion and absorption	0.00030646	0.00037487	1.2232095	0.328205128205128	1	no
Butirosin and neomycin biosynthesis	0.00021221	0.00023196	1.09306186	0.441802641802642	1	no
Primary bile acid biosynthesis	0.00021151	0.00022422	1.0601074	0.382284382284382	1	no
Chagas disease (American trypanosomiasis)	0.00029165	0.00025461	0.87299024	0.441802641802642	1	no
Apoptosis	0.00017217	0.00016627	0.96574996	0.959129759129759	1	no
NOD-like receptor signaling pathway	0.00024434	0.00028715	1.1752357	0.573737373737374	1	no
Viral carcinogenesis	0.00018654	0.0001903	1.02016068	0.645376845376845	1	no
Type II diabetes mellitus	0.00016897	0.00017689	1.04682016	0.278632478632479	1	no
Ether lipid metabolism	0.0001671	0.00018023	1.07854579	0.13038073038073	1	no
Mineral absorption	0.00017507	0.00019107	1.09139091	0.382284382284382	1	no
Sesquiterpenoid and triterpenoid biosynthesis	0.00015131	0.00014062	0.92936581	0.505361305361305	1	no
Morphine addiction	0.00011812	0.00010988	0.93023892	0.959129759129759	1	no
Cardiac muscle contraction	0.00012667	0.0001143	0.90230491	0.278632478632479	1	no
Secondary bile acid biosynthesis	0.00017032	0.0001867	1.09619907	0.505361305361305	1	no
Proximal tubule bicarbonate reclamation	0.00011862	0.00012104	1.02047412	0.505361305361305	1	no
Retrograde endocannabinoid signaling	0.00013326	0.00012096	0.9077168	0.234498834498834	1	no
Glycosylphosphatidylinositol(GPI)-anchor biosynthesis	0.00019982	0.00012142	0.60762864	0.959129759129759	1	no
Small cell lung cancer	8.167e-05	7.72e-05	0.94527434	0.505361305361305	1	no
Steroid biosynthesis	9.086e-05	8.674e-05	0.9546651	1	1	no
D-Arginine and D-ornithine metabolism	8.553e-05	8.335e-05	0.97453541	0.645376845376845	1	no
Renin-angiotensin system	0.0001522	0.00018088	1.18844808	0.328205128205128	1	no
Biosynthesis of type II polyketide backbone	7.841e-05	7.351e-05	0.93746537	0.798445998445998	1	no
Vibrio cholerae infection	0.00012862	0.00010511	0.81719364	0.878477078477078	1	no
Influenza A	6.781e-05	6.218e-05	0.91705498	0.441802641802642	1	no
alpha-Linolenic acid metabolism	9.869e-05	8.976e-05	0.90947496	0.505361305361305	1	no
Fc gamma R-mediated phagocytosis	6.064e-05	5.743e-05	0.94706383	0.645376845376845	1	no
Proteasome	0.0001137	0.00012063	1.06093598	0.573737373737374	1	no
Serotonergic synapse	6.902e-05	6.107e-05	0.88478703	0.382284382284382	1	no
GnRH signaling pathway	5.946e-05	5.613e-05	0.94404337	0.573737373737374	1	no
Endocytosis	5.946e-05	5.613e-05	0.94400781	0.573737373737374	1	no
Glycosphingolipid biosynthesis - ganglio series	0.00010925	0.00012287	1.1247102	0.382284382284382	1	no
p53 signaling pathway	5.821e-05	5.38e-05	0.92424449	0.573737373737374	1	no
Toxoplasmosis	5.72e-05	5.351e-05	0.93550594	0.505361305361305	1	no
Herpes simplex infection	5.649e-05	5.298e-05	0.93775769	0.573737373737374	1	no
Prostate cancer	7.888e-05	7.139e-05	0.90500275	0.798445998445998	1	no
Viral myocarditis	5.626e-05	5.249e-05	0.93298729	0.505361305361305	1	no
Colorectal cancer	5.624e-05	5.249e-05	0.93336571	0.505361305361305	1	no
Progesterone-mediated oocyte maturation	7.871e-05	7.122e-05	0.90487935	0.798445998445998	1	no
Antigen processing and presentation	7.871e-05	7.122e-05	0.90487935	0.798445998445998	1	no
Bile secretion	8.58e-05	8.372e-05	0.97580029	0.798445998445998	1	no
Glycosaminoglycan biosynthesis - chondroitin sulfate	8.84e-05	9.854e-05	1.11469502	0.505361305361305	1	no
Alcoholism	6.522e-05	5.365e-05	0.82269852	0.13038073038073	1	no
Shigellosis	8.265e-05	6.395e-05	0.77376677	0.234498834498834	1	no
Monoterpenoid biosynthesis	6.644e-05	6.59e-05	0.9919265	1	1	no
Systemic lupus erythematosus	3.808e-05	3.549e-05	0.93196163	0.878477078477078	1	no
Fatty acid elongation	4.006e-05	3.992e-05	0.99651204	0.959129759129759	1	no
Dopaminergic synapse	4.945e-05	4.285e-05	0.86652567	0.505361305361305	1	no
Amphetamine addiction	4.767e-05	4.083e-05	0.85664216	0.382284382284382	1	no
Cocaine addiction	4.766e-05	4.081e-05	0.85628632	0.382284382284382	1	no
Basal transcription factors	7.06e-05	8.438e-05	1.19515225	0.194871794871795	1	no
Indole alkaloid biosynthesis	3.834e-05	3.214e-05	0.83833156	0.645376845376845	1	no
Glycosphingolipid biosynthesis - lacto and neolacto series	4.625e-05	4.502e-05	0.9734538	0.382284382284382	1	no
Hematopoietic cell lineage	5.298e-05	5.67e-05	1.07025255	0.382284382284382	1	no
VEGF signaling pathway	2.167e-05	2.078e-05	0.95895802	0.878477078477078	1	no
NF-kappa B signaling pathway	2.081e-05	1.978e-05	0.95062355	0.878477078477078	1	no
Leishmaniasis	2.081e-05	1.978e-05	0.95062355	0.878477078477078	1	no
Complement and coagulation cascades	2.58e-05	2.079e-05	0.80557165	0.441802641802642	1	no
Prion diseases	3.167e-05	3.072e-05	0.97015933	0.959129759129759	1	no
Betalain biosynthesis	2.096e-05	1.915e-05	0.9135515	0.573737373737374	1	no
Clavulanic acid biosynthesis	1.396e-05	1.316e-05	0.94331348	0.878477078477078	1	no
Isoflavonoid biosynthesis	3.146e-05	1.923e-05	0.61141128	0.645376845376845	1	no
Pancreatic secretion	2.049e-05	2.011e-05	0.98186163	0.573737373737374	1	no
Pathogenic Escherichia coli infection	1.884e-05	1.185e-05	0.62910995	0.382284382284382	1	no
Hypertrophic cardiomyopathy (HCM)	2.018e-05	2.028e-05	1.00483389	0.441802641802642	1	no
Flavonoid biosynthesis	1.939e-05	2.233e-05	1.15148862	0.720901320901321	1	no
Vasopressin-regulated water reabsorption	1.179e-05	9.58e-06	0.81303451	0.278632478632479	1	no
Synaptic vesicle cycle	1.179e-05	9.58e-06	0.81303451	0.278632478632479	1	no
Fanconi anemia pathway	1.382e-05	1.914e-05	1.38517424	0.194871794871795	1	no
Melanogenesis	7.96e-06	7.4e-06	0.93018518	0.505361305361305	1	no
Flavone and flavonol biosynthesis	1.176e-05	1.358e-05	1.15456729	0.441802641802642	1	no
Endocrine and other factor-regulated calcium reabsorption	1.227e-05	1.357e-05	1.10635574	0.505361305361305	1	no
Spliceosome	1.333e-05	1.568e-05	1.17645044	0.382284382284382	1	no
Gastric acid secretion	1.067e-05	1.23e-05	1.15266197	0.573737373737374	1	no
Salivary secretion	1.067e-05	1.23e-05	1.15266197	0.573737373737374	1	no
Aldosterone-regulated sodium reabsorption	1.067e-05	1.23e-05	1.15248317	0.573737373737374	1	no
Focal adhesion	7.34e-06	7.88e-06	1.07392554	0.645376845376845	1	no
ECM-receptor interaction	7.32e-06	7.87e-06	1.07527053	0.645376845376845	1	no
mRNA surveillance pathway	8.9e-06	1.126e-05	1.26498757	0.505361305361305	1	no
Cholinergic synapse	9.58e-06	8.66e-06	0.90440781	0.878477078477078	1	no
Neuroactive ligand-receptor interaction	5.28e-06	4.19e-06	0.79229563	0.082983682983683	1	no
Calcium signaling pathway	4e-06	3.82e-06	0.95442107	0.798445998445998	1	no
Notch signaling pathway	2.17e-06	2.11e-06	0.96906052	0.720901320901321	1	no
Chronic myeloid leukemia	2.17e-06	2.11e-06	0.96906052	0.720901320901321	1	no
Wnt signaling pathway	2.17e-06	2.11e-06	0.96906052	0.720901320901321	1	no
Photosynthesis - antenna proteins	4.45e-06	1.34e-06	0.30217872	0.505361305361305	1	no
Transcriptional misregulation in cancer	1.26e-06	1.04e-06	0.82864331	0.234498834498834	1	no
Various types of N-glycan biosynthesis	4.7e-07	1.33e-06	2.85393265	0.798445998445998	1	no
Fat digestion and absorption	5.4e-07	4.9e-07	0.89915817	0.573737373737374	1	no
Epstein-Barr virus infection	8e-08	6.4e-07	8.22207834	0.959129759129759	1	no
Measles	2.4e-07	3.8e-07	1.58188493	0.194871794871795	1	no
Hepatitis C	2.4e-07	3.8e-07	1.58188493	0.194871794871795	1	no
Regulation of actin cytoskeleton	2.1e-07	1.2e-07	0.55907857	0.382284382284382	1	no
Dilated cardiomyopathy	2.1e-07	1e-07	0.46974393	0.328205128205128	1	no
Arrhythmogenic right ventricular cardiomyopathy (ARVC)	2.1e-07	1e-07	0.46974393	0.328205128205128	1	no
Cell adhesion molecules (CAMs)	1.8e-07	1e-07	0.52609751	0.328205128205128	1	no
HTLV-I infection	3e-08	1.9e-07	7.16089212	0.334151659119493	1	no
Phagosome	4e-08	1.4e-07	3.62896165	0.506864838232507	1	no
Cytokine-cytokine receptor interaction	1e-08	1e-07	8.73466434	0.13038073038073	1	no
mTOR signaling pathway	1e-08	1e-07	9.56110391	0.334151659119493	1	no
Cell cycle	1e-08	1e-07	10.10547704	0.334151659119493	1	no
Pancreatic cancer	0	5e-08	Inf	0.381573905705021	1	no
Phototransduction - fly	2e-08	0	0.1493711	0.234498834498834	1	no
Tight junction	2e-08	0	0.02573414	1	1	no
Leukocyte transendothelial migration	2e-08	0	0.02573414	1	1	no
Adherens junction	2e-08	0	0.02573414	1	1	no
Oocyte meiosis	0	2e-08	17.98159577	0.278632478632479	1	no
Vascular smooth muscle contraction	0	2e-08	17.98159577	0.278632478632479	1	no
Long-term potentiation	0	2e-08	17.98159577	0.278632478632479	1	no
Cytosolic DNA-sensing pathway	0	1e-08	Inf	0.381573905705021	1	no
Phototransduction	0	0	3.07898917	0.278632478632479	1	no
Olfactory transduction	0	0	3.07898917	0.278632478632479	1	no
Glioma	0	0	3.07898917	0.278632478632479	1	no
Neurotrophin signaling pathway	0	0	3.07898917	0.278632478632479	1	no
