# Supplementary material for: Effects of a High-Fat Diet on Intestinal and Gonadal Metabolism in Female and Male Sea Cucumber Apostichopus japonicus
Source: Biology (Basel). 2023 Jan 29;12(2):212. doi: 10.3390/biology12020212 (PMC9953091; doi:10.3390/biology12020212)
Supplement: Supplementary file 1 [file biology-12-00212-s001.zip › 16s rDNA SEQ/4.Tax4Fun/pathway_diff_L3/CM_vs_HM.t-test.diff.xls]

Level_3	CM	HM	fold(HM/CM)	p-value	significant
ABC transporters	0.12465192	0.14461581	1.16015707	1.13091061203187e-06	yes
Two-component system	0.06279695	0.06463122	1.02920959	0.148943085485884	no
Purine metabolism	0.03512029	0.03414365	0.97219168	0.00412734250553322	yes
Aminoacyl-tRNA biosynthesis	0.02891645	0.02431741	0.84095403	1.85634845465512e-06	yes
Glycine, serine and threonine metabolism	0.02289651	0.03013554	1.31616309	3.99729765463456e-08	yes
Porphyrin and chlorophyll metabolism	0.02100413	0.02465986	1.17404788	3.44682764127035e-06	yes
Arginine and proline metabolism	0.02092374	0.02407828	1.15076356	1.94168630542559e-08	yes
Pyrimidine metabolism	0.02247471	0.0200782	0.8933689	1.07285495333085e-05	yes
Nitrogen metabolism	0.01811319	0.02081643	1.14924165	7.16053749345927e-05	yes
Oxidative phosphorylation	0.01629291	0.0159098	0.97648634	0.327654714878267	no
Ribosome	0.01730979	0.01417322	0.8187975	1.23470002364331e-06	yes
Glyoxylate and dicarboxylate metabolism	0.01374213	0.01706017	1.24144975	7.34784155686039e-07	yes
Amino sugar and nucleotide sugar metabolism	0.01548186	0.01242144	0.80232216	2.50516856562706e-05	yes
Methane metabolism	0.01277461	0.01457217	1.1407137	1.39810933942772e-07	yes
Peptidoglycan biosynthesis	0.01474433	0.0114035	0.77341609	1.24763186878436e-07	yes
Pyruvate metabolism	0.01292722	0.01314438	1.01679902	0.00587358323996168	yes
Cell cycle - Caulobacter	0.01319939	0.01231633	0.93309802	0.00327086257214581	yes
RNA degradation	0.01274566	0.01194953	0.93753733	5.38198043681903e-05	yes
Fructose and mannose metabolism	0.01257115	0.01191661	0.94793276	0.0055886377791841	yes
Bacterial secretion system	0.01345744	0.01191608	0.88546369	0.0592203360888979	no
Cysteine and methionine metabolism	0.01071302	0.0106097	0.99035592	0.484243234152072	no
Alanine, aspartate and glutamate metabolism	0.01027709	0.00992418	0.96566102	0.0102322887049583	yes
Pentose phosphate pathway	0.0098425	0.01012956	1.0291651	0.0104159790507348	yes
Flagellar assembly	0.01026805	0.01045098	1.01781556	0.798633420220981	no
Starch and sucrose metabolism	0.01172935	0.00768207	0.65494368	2.90758374130047e-05	yes
Glutathione metabolism	0.00942998	0.01014652	1.07598429	6.9482014837588e-06	yes
Homologous recombination	0.01105212	0.0082787	0.74906043	8.17761436034297e-08	yes
Butanoate metabolism	0.00906615	0.01009911	1.11393586	1.24659078782865e-05	yes
Phenylalanine, tyrosine and tryptophan biosynthesis	0.00964054	0.00882608	0.91551732	0.00195152269894245	yes
Histidine metabolism	0.00882598	0.00947565	1.07360889	0.000220967175250638	yes
Glycolysis / Gluconeogenesis	0.0097417	0.00832615	0.85469159	0.000157154569327244	yes
Carbon fixation pathways in prokaryotes	0.00881577	0.00936348	1.06212843	8.40144656295758e-05	yes
Bacterial chemotaxis	0.00888876	0.00965661	1.086384	0.0501437038431431	no
Glycerophospholipid metabolism	0.00935678	0.008439	0.9019126	9.79746428500243e-07	yes
Lysine biosynthesis	0.00923705	0.00839517	0.90885782	2.44329260487403e-08	yes
Nucleotide excision repair	0.0094689	0.00743001	0.78467545	2.44110650384082e-09	yes
Valine, leucine and isoleucine degradation	0.00765826	0.00910541	1.18896698	1.86372653049526e-05	yes
Phenylalanine metabolism	0.00727321	0.00930086	1.27878492	8.09282892507205e-07	yes
Mismatch repair	0.00937844	0.00712825	0.7600683	6.18540944980185e-08	yes
Fatty acid biosynthesis	0.00808289	0.00804834	0.99572631	0.701929842963525	no
Nicotinate and nicotinamide metabolism	0.0074868	0.00762251	1.01812685	0.000672047995499805	yes
Terpenoid backbone biosynthesis	0.00795983	0.00683557	0.8587584	1.4421182068343e-05	yes
Pentose and glucuronate interconversions	0.00651732	0.00758737	1.16418516	4.61985041592218e-07	yes
Pantothenate and CoA biosynthesis	0.00672093	0.00635575	0.94566544	2.03392351726338e-06	yes
Benzoate degradation	0.00592491	0.00711185	1.20033004	1.052324414979e-05	yes
Propanoate metabolism	0.00582822	0.00641527	1.10072665	1.10508301612364e-07	yes
Tyrosine metabolism	0.00600653	0.0061908	1.03067888	0.0196332455415263	yes
Ubiquinone and other terpenoid-quinone biosynthesis	0.00617793	0.00593526	0.96072006	0.116009166868607	no
Lipopolysaccharide biosynthesis	0.0058504	0.00635572	1.0863738	0.0988411509356037	no
Citrate cycle (TCA cycle)	0.00604878	0.0058973	0.97495761	0.24930241344288	no
Thiamine metabolism	0.00570478	0.0056208	0.98528024	0.0610829519822961	no
Base excision repair	0.00600346	0.00518841	0.86423727	2.32864267009784e-09	yes
Valine, leucine and isoleucine biosynthesis	0.00524456	0.00567763	1.08257522	1.41547357922851e-05	yes
Aminobenzoate degradation	0.00514619	0.00569626	1.10688792	8.9983891166378e-05	yes
Protein export	0.00592596	0.00479589	0.80930154	1.3949720094121e-07	yes
DNA replication	0.00574513	0.00463848	0.80737546	1.4793224944496e-08	yes
Galactose metabolism	0.00588069	0.00422977	0.71926417	0.000623839632232489	yes
Glycerolipid metabolism	0.00555491	0.00421758	0.75925288	4.81787569267373e-05	yes
One carbon pool by folate	0.0049179	0.00490217	0.99680256	0.549782639951222	no
Lysine degradation	0.00504181	0.00487501	0.96691792	0.053555411628844	no
Folate biosynthesis	0.00512732	0.00417532	0.81432672	2.50631212683444e-08	yes
Selenocompound metabolism	0.00476615	0.00449823	0.94378603	0.00384818032057182	yes
Phosphotransferase system (PTS)	0.00620033	0.00210019	0.33872186	0.00013752895917428	yes
Sulfur metabolism	0.00428898	0.00448217	1.04504276	0.00411040852895183	yes
Carbon fixation in photosynthetic organisms	0.0042337	0.00390857	0.92320284	0.000109941152367589	yes
Inositol phosphate metabolism	0.00360061	0.00429943	1.19408486	5.98290324247975e-06	yes
Geraniol degradation	0.00360661	0.00435326	1.20702231	5.26986974714464e-05	yes
Biotin metabolism	0.00444562	0.00353082	0.79422377	6.9827583545133e-06	yes
Fatty acid metabolism	0.00363	0.00415663	1.14507861	2.62800691109407e-07	yes
Sulfur relay system	0.00396096	0.0033451	0.84451639	8.25399776724159e-06	yes
Riboflavin metabolism	0.00353381	0.00346135	0.9794952	0.000528638004557236	yes
Ascorbate and aldarate metabolism	0.00329834	0.00365086	1.10687904	0.000137949463747924	yes
Vibrio cholerae pathogenic cycle	0.00350887	0.00361085	1.02906315	0.66380063606687	no
Tryptophan metabolism	0.00304666	0.00373761	1.2267884	4.53786756018732e-06	yes
Chloroalkane and chloroalkene degradation	0.00316578	0.00355074	1.12160123	3.18804532371625e-05	yes
Vitamin B6 metabolism	0.00307917	0.00319701	1.03826801	0.00883716160409382	yes
Bisphenol degradation	0.00286378	0.00319438	1.11543879	8.06355144414454e-05	yes
Taurine and hypotaurine metabolism	0.0026695	0.00334472	1.25293575	1.15095435560937e-07	yes
Drug metabolism - other enzymes	0.00301754	0.00280574	0.92981022	0.00810272505782546	yes
Phosphonate and phosphinate metabolism	0.00236198	0.00302217	1.27950585	7.72739204099252e-07	yes
Peroxisome	0.0023478	0.00267505	1.1393839	1.32415475963224e-07	yes
D-Alanine metabolism	0.00278243	0.00213603	0.76768456	2.67776017522483e-06	yes
Limonene and pinene degradation	0.00247685	0.00245624	0.99167905	0.490453396692414	no
Polycyclic aromatic hydrocarbon degradation	0.00248258	0.0023638	0.95215657	0.015569675491645	yes
Plant-pathogen interaction	0.00235856	0.00229458	0.97287232	0.313269811035319	no
Streptomycin biosynthesis	0.00227736	0.00224141	0.98421224	0.30751862018444	no
Photosynthesis	0.00240268	0.00203066	0.84516577	2.430573046434e-06	yes
Biosynthesis of unsaturated fatty acids	0.00219666	0.00224986	1.02421769	0.201033345655747	no
beta-Alanine metabolism	0.00197164	0.0023883	1.21132863	2.79165994860696e-06	yes
Legionellosis	0.00229373	0.00199355	0.86913116	0.000585605094295886	yes
Pertussis	0.00229087	0.00202909	0.8857293	0.120730204826429	no
Naphthalene degradation	0.00192489	0.00221757	1.15205174	1.19621626500316e-05	yes
C5-Branched dibasic acid metabolism	0.00180943	0.00192798	1.06551592	3.21145031057266e-06	yes
RNA polymerase	0.00200306	0.00163912	0.81830677	5.3213158907029e-06	yes
Biosynthesis of siderophore group nonribosomal peptides	0.00201084	0.00168483	0.83787319	0.000146107610591369	yes
Staphylococcus aureus infection	0.00282119	0.00047081	0.16688156	4.87102303669651e-05	yes
Nonribosomal peptide structures	0.00227174	0.00125977	0.55453857	9.28897360587315e-07	yes
Nitrotoluene degradation	0.00160404	0.00180908	1.12782903	4.12944813242931e-05	yes
Linoleic acid metabolism	0.0015743	0.00172989	1.0988266	5.60886786579414e-05	yes
Atrazine degradation	0.00142134	0.00187411	1.31854792	2.86500985583099e-08	yes
Carotenoid biosynthesis	0.0014925	0.00177363	1.18836769	0.000129176847781295	yes
PPAR signaling pathway	0.00156291	0.00172227	1.10196609	1.43932221860196e-06	yes
Penicillin and cephalosporin biosynthesis	0.00151329	0.00171545	1.13358695	0.00848732559547596	yes
Drug metabolism - cytochrome P450	0.00138838	0.00182507	1.31453035	1.57216336602273e-06	yes
D-Glutamine and D-glutamate metabolism	0.00168958	0.0013916	0.82363636	2.96805888417569e-08	yes
Cyanoamino acid metabolism	0.00149909	0.00150949	1.00693243	0.622627712576197	no
Tuberculosis	0.00156681	0.00126879	0.80979409	7.60761446202784e-08	yes
Caprolactam degradation	0.0012648	0.00155804	1.2318495	2.59048915409838e-05	yes
Other glycan degradation	0.00219529	0.00034982	0.15934833	0.000102340657829635	yes
Styrene degradation	0.001174	0.00158901	1.35350186	6.35099232996923e-07	yes
Chlorocyclohexane and chlorobenzene degradation	0.00123367	0.00140776	1.14111846	0.000401923380212543	yes
Meiosis - yeast	0.00119864	0.00142735	1.19081147	3.22484164075553e-05	yes
Steroid hormone biosynthesis	0.00114517	0.00144083	1.25817722	1.05373038221774e-06	yes
Sphingolipid metabolism	0.00124764	0.00128033	1.02620795	0.446940836008909	no
Lipoic acid metabolism	0.00141919	0.00116538	0.82116187	0.000102588941495654	yes
Metabolism of xenobiotics by cytochrome P450	0.00114681	0.00139489	1.21631635	6.26908110882748e-06	yes
Tropane, piperidine and pyridine alkaloid biosynthesis	0.00126829	0.00126214	0.99514445	0.841650810782591	no
Toluene degradation	0.00116708	0.00122005	1.04538118	0.0375159852091869	yes
Biosynthesis of ansamycins	0.00133336	0.00099819	0.74862512	7.27527774008894e-06	yes
Salmonella infection	0.00124302	0.00115535	0.92947272	0.28491384715011	no
Ethylbenzene degradation	0.00107175	0.00089248	0.83272867	4.06063931362579e-05	yes
RNA transport	0.00125573	0.0006356	0.50616305	4.17958083409828e-05	yes
Epithelial cell signaling in Helicobacter pylori infection	0.00117298	0.00074691	0.63676351	2.48151774459027e-05	yes
Chemical carcinogenesis	0.00083875	0.00109187	1.30177439	8.38493999335081e-06	yes
Polyketide sugar unit biosynthesis	0.0009922	0.00089947	0.90654733	0.00705563639445098	yes
Alzheimers disease	0.00100473	0.00086329	0.85922225	0.00786305315679831	yes
Synthesis and degradation of ketone bodies	0.00079408	0.00091562	1.15306056	1.20485721023446e-05	yes
Novobiocin biosynthesis	0.00079609	0.00083905	1.05396145	0.00345861552905398	yes
Adipocytokine signaling pathway	0.00074131	0.00088973	1.2002114	4.63365031558485e-07	yes
Bacterial invasion of epithelial cells	0.00128838	0.00025079	0.19465217	3.07100635442008e-05	yes
Phosphatidylinositol signaling system	0.00075658	0.00069697	0.92122342	5.83966997687656e-05	yes
Steroid degradation	0.00072168	0.00070271	0.97370883	0.427124877131028	no
Phenylpropanoid biosynthesis	0.00070279	0.00067928	0.96655753	0.069486777839762	no
beta-Lactam resistance	0.00080375	0.00055845	0.69480328	8.86116485445523e-05	yes
Arachidonic acid metabolism	0.00056614	0.00068737	1.21413241	4.91122667829723e-06	yes
Lysosome	0.00063699	0.00056106	0.88079552	0.0208931643327093	yes
Zeatin biosynthesis	0.00065217	0.00051739	0.79334321	1.73833711957218e-07	yes
Insulin signaling pathway	0.00068032	0.00045819	0.67348843	0.000429753500403749	yes
MAPK signaling pathway - yeast	0.00055868	0.00056176	1.00552381	0.73276405527478	no
Xylene degradation	0.00055215	0.00056791	1.02853449	0.103877501548277	no
Glutamatergic synapse	0.00047172	0.00059976	1.27141687	4.94054832161517e-07	yes
N-Glycan biosynthesis	0.00065091	0.00042128	0.64722424	1.02695768619456e-05	yes
GABAergic synapse	0.00048071	0.00054434	1.13238275	1.55130440209682e-06	yes
Dioxin degradation	0.00050468	0.0005161	1.02263344	0.123368472069542	no
Huntingtons disease	0.00050825	0.00049539	0.97470626	0.351778702042102	no
Retinol metabolism	0.00047353	0.00051139	1.07996264	6.92500666155553e-05	yes
Ribosome biogenesis in eukaryotes	0.00058008	0.00039463	0.68029471	2.00577283119892e-05	yes
Tetracycline biosynthesis	0.00046609	0.00046304	0.99345527	0.632287889439825	no
Fluorobenzoate degradation	0.00040891	0.00053289	1.30318148	5.34729298002254e-05	yes
Biosynthesis of 12-, 14- and 16-membered macrolides	0.00051827	0.00034905	0.67348592	3.63049423535069e-05	yes
Pathways in cancer	0.0003805	0.00041549	1.09195245	0.0704225487634225	no
Glycosaminoglycan degradation	0.00041564	0.00033567	0.8075914	0.0117589083652942	yes
Primary immunodeficiency	0.00040042	0.00034071	0.85089166	0.00799763284654474	yes
Caffeine metabolism	0.00026685	0.00042502	1.59273224	9.38422207440185e-08	yes
Biosynthesis of type II polyketide products	0.00028361	0.00040944	1.44364924	3.40324734769765e-07	yes
Type I diabetes mellitus	0.00038558	0.00031064	0.80563825	1.62111677951921e-07	yes
Stilbenoid, diarylheptanoid and gingerol biosynthesis	0.00031847	0.0003176	0.99727744	0.910017746203073	no
Isoquinoline alkaloid biosynthesis	0.00027828	0.0003058	1.09890653	0.00832362466643727	yes
RIG-I-like receptor signaling pathway	0.00025456	0.00030136	1.18383575	3.32548838066147e-05	yes
Biosynthesis of vancomycin group antibiotics	0.00029582	0.00023838	0.80583154	0.000123091699758461	yes
African trypanosomiasis	0.00042316	0.00012451	0.29423904	1.06126454217626e-07	yes
Protein processing in endoplasmic reticulum	0.00030507	0.00022778	0.74666505	3.12354080903367e-06	yes
Glycosphingolipid biosynthesis - globo series	0.00028087	0.00020205	0.71937083	0.00386590012101961	yes
Non-homologous end-joining	0.00028772	0.00022538	0.78335389	0.0231704581858322	yes
Parkinsons disease	0.00021072	0.00024519	1.16358039	0.00565473230809773	yes
Bladder cancer	0.00019557	0.00024564	1.25600005	7.6957694057086e-07	yes
Amoebiasis	0.00021333	0.00022622	1.06038605	0.217395223273766	no
Renal cell carcinoma	0.00021794	0.0002048	0.93967599	0.151458706180971	no
Amyotrophic lateral sclerosis (ALS)	0.00021879	0.00019629	0.89713281	0.00337858767100912	yes
DDT degradation	0.00017987	0.00022761	1.26544127	2.24113856815215e-08	yes
Protein digestion and absorption	0.00029461	0.00012826	0.43534799	0.0161887293556931	yes
Carbohydrate digestion and absorption	0.00030646	4.301e-05	0.14033355	0.000253708561950153	yes
Butirosin and neomycin biosynthesis	0.00021221	0.00015085	0.71082972	0.000139958335915591	yes
Primary bile acid biosynthesis	0.00021151	0.00015666	0.7407011	7.75249113084149e-06	yes
Chagas disease (American trypanosomiasis)	0.00029165	0.00011439	0.39220229	0.000157201137407873	yes
Apoptosis	0.00017217	0.00018234	1.05907309	0.213141886506751	no
NOD-like receptor signaling pathway	0.00024434	8.31e-05	0.34010687	4.94038166346152e-05	yes
Viral carcinogenesis	0.00018654	0.00015031	0.80577225	0.00193712235968623	yes
Type II diabetes mellitus	0.00016897	0.00013873	0.82101212	0.00109417677450143	yes
Ether lipid metabolism	0.0001671	0.0001302	0.77916358	0.000123561301094305	yes
Mineral absorption	0.00017507	0.00010641	0.60782344	3.21916598132723e-06	yes
Sesquiterpenoid and triterpenoid biosynthesis	0.00015131	0.00012975	0.85751072	0.124040793383759	no
Morphine addiction	0.00011812	0.00015849	1.34176805	4.87042658626346e-08	yes
Cardiac muscle contraction	0.00012667	0.00014542	1.14796193	0.0327146210948072	yes
Secondary bile acid biosynthesis	0.00017032	8.647e-05	0.50771034	1.64206890358772e-06	yes
Proximal tubule bicarbonate reclamation	0.00011862	0.00012428	1.04777137	0.0236622616888858	yes
Retrograde endocannabinoid signaling	0.00013326	9.974e-05	0.74847985	0.0102774311686496	yes
Glycosylphosphatidylinositol(GPI)-anchor biosynthesis	0.00019982	7.404e-05	0.37054221	0.207503342199047	no
Small cell lung cancer	8.167e-05	0.00013493	1.65202598	1.10012156905749e-07	yes
Steroid biosynthesis	9.086e-05	0.00010672	1.17454987	3.33336187140946e-06	yes
D-Arginine and D-ornithine metabolism	8.553e-05	0.00010687	1.24955951	7.17059785304339e-05	yes
Renin-angiotensin system	0.0001522	2.344e-05	0.15403876	0.0001121157066584	yes
Biosynthesis of type II polyketide backbone	7.841e-05	0.00010024	1.27845479	0.00110042326189468	yes
Vibrio cholerae infection	0.00012862	6.274e-05	0.48775718	0.0748505151801863	no
Influenza A	6.781e-05	9.825e-05	1.44897978	1.51852560055123e-08	yes
alpha-Linolenic acid metabolism	9.869e-05	7.073e-05	0.71670294	0.0123859249276796	yes
Fc gamma R-mediated phagocytosis	6.064e-05	9.716e-05	1.60232069	1.23174523306724e-07	yes
Proteasome	0.0001137	4.383e-05	0.38544335	0.000184849240553052	yes
Serotonergic synapse	6.902e-05	9.059e-05	1.31236991	0.00916912104423493	yes
GnRH signaling pathway	5.946e-05	9.682e-05	1.62832435	1.06617807783593e-07	yes
Endocytosis	5.946e-05	9.682e-05	1.6283461	1.06571943957921e-07	yes
Glycosphingolipid biosynthesis - ganglio series	0.00010925	3.996e-05	0.36581976	0.000812120287742794	yes
p53 signaling pathway	5.821e-05	9.262e-05	1.59109354	2.91359456037433e-06	yes
Toxoplasmosis	5.72e-05	9.213e-05	1.61067272	4.88645361133208e-07	yes
Herpes simplex infection	5.649e-05	9.198e-05	1.62825039	4.728100938448e-07	yes
Prostate cancer	7.888e-05	7.379e-05	0.93547675	0.494074523355852	no
Viral myocarditis	5.626e-05	9.195e-05	1.63442006	5.00939277523129e-07	yes
Colorectal cancer	5.624e-05	9.195e-05	1.63509316	4.94141874776754e-07	yes
Progesterone-mediated oocyte maturation	7.871e-05	7.374e-05	0.93691709	0.504589994608128	no
Antigen processing and presentation	7.871e-05	7.374e-05	0.93691709	0.504589994608128	no
Bile secretion	8.58e-05	6.409e-05	0.74696705	0.000923217154612248	yes
Glycosaminoglycan biosynthesis - chondroitin sulfate	8.84e-05	4.996e-05	0.56512508	1.85734157276022e-05	yes
Alcoholism	6.522e-05	6.325e-05	0.96988942	0.723515661811403	no
Shigellosis	8.265e-05	5.746e-05	0.69516427	0.125773301444076	no
Monoterpenoid biosynthesis	6.644e-05	5.621e-05	0.84610288	0.0402949454910463	yes
Systemic lupus erythematosus	3.808e-05	6.185e-05	1.62424233	2.12746388891626e-08	yes
Fatty acid elongation	4.006e-05	5.669e-05	1.41505146	7.78739881259837e-07	yes
Dopaminergic synapse	4.945e-05	5.22e-05	1.05568899	0.631170656678982	no
Amphetamine addiction	4.767e-05	5.171e-05	1.08480002	0.488720269133006	no
Cocaine addiction	4.766e-05	5.171e-05	1.08481586	0.488652429111089	no
Basal transcription factors	7.06e-05	9.54e-06	0.13510455	1.26468600043989e-05	yes
Indole alkaloid biosynthesis	3.834e-05	4.502e-05	1.17431212	0.139004281057755	no
Glycosphingolipid biosynthesis - lacto and neolacto series	4.625e-05	3.143e-05	0.67966351	0.00115369351977732	yes
Hematopoietic cell lineage	5.298e-05	1.167e-05	0.22030296	0.000336224603287177	yes
VEGF signaling pathway	2.167e-05	3.886e-05	1.79377565	1.31438083385522e-07	yes
NF-kappa B signaling pathway	2.081e-05	3.874e-05	1.86198172	9.03411153199202e-08	yes
Leishmaniasis	2.081e-05	3.874e-05	1.86198172	9.03411153199202e-08	yes
Complement and coagulation cascades	2.58e-05	3.212e-05	1.24459001	0.0587365783919456	no
Prion diseases	3.167e-05	2.023e-05	0.63876243	0.000115508005121145	yes
Betalain biosynthesis	2.096e-05	2.467e-05	1.1771159	0.0109209799444341	yes
Clavulanic acid biosynthesis	1.396e-05	2.209e-05	1.58310316	2.05463093076206e-07	yes
Isoflavonoid biosynthesis	3.146e-05	5.72e-06	0.18195078	0.106882451008854	no
Pancreatic secretion	2.049e-05	8.83e-06	0.4312409	0.00279804815522975	yes
Pathogenic Escherichia coli infection	1.884e-05	1.313e-05	0.6970177	0.496078209751497	no
Hypertrophic cardiomyopathy (HCM)	2.018e-05	5.82e-06	0.28841109	0.000357804756515059	yes
Flavonoid biosynthesis	1.939e-05	2.85e-06	0.14679558	3.09562440706673e-08	yes
Vasopressin-regulated water reabsorption	1.179e-05	1.153e-05	0.97846422	0.854992441226434	no
Synaptic vesicle cycle	1.179e-05	1.153e-05	0.97846422	0.854992441226434	no
Fanconi anemia pathway	1.382e-05	4.92e-06	0.35609709	0.0012904449054772	yes
Melanogenesis	7.96e-06	1.027e-05	1.28989317	0.00050916353640362	yes
Flavone and flavonol biosynthesis	1.176e-05	5.24e-06	0.44538941	0.000240524130297368	yes
Endocrine and other factor-regulated calcium reabsorption	1.227e-05	4.07e-06	0.3317064	1.08163276051269e-05	yes
Spliceosome	1.333e-05	1.54e-06	0.11549084	0.000159064889971238	yes
Gastric acid secretion	1.067e-05	3.23e-06	0.30314051	1.41712994670325e-05	yes
Salivary secretion	1.067e-05	3.23e-06	0.30314051	1.41712994670325e-05	yes
Aldosterone-regulated sodium reabsorption	1.067e-05	3.23e-06	0.30313869	1.41704286072183e-05	yes
Focal adhesion	7.34e-06	4.92e-06	0.67007613	0.000230757153050679	yes
ECM-receptor interaction	7.32e-06	4.92e-06	0.67215938	0.000220862507033379	yes
mRNA surveillance pathway	8.9e-06	2.58e-06	0.29021316	2.76943576933533e-05	yes
Cholinergic synapse	9.58e-06	1.49e-06	0.15583164	0.000837008062831436	yes
Neuroactive ligand-receptor interaction	5.28e-06	4.72e-06	0.89425163	0.310842232016975	no
Calcium signaling pathway	4e-06	1.21e-06	0.30092634	9.05155300498372e-05	yes
Notch signaling pathway	2.17e-06	2.02e-06	0.92914137	0.39532544180683	no
Chronic myeloid leukemia	2.17e-06	2.02e-06	0.92914137	0.39532544180683	no
Wnt signaling pathway	2.17e-06	2.02e-06	0.92914137	0.39532544180683	no
Photosynthesis - antenna proteins	4.45e-06	3.8e-07	0.08512405	0.312204350555423	no
Transcriptional misregulation in cancer	1.26e-06	6.3e-07	0.50206106	0.00148483092054389	yes
Various types of N-glycan biosynthesis	4.7e-07	2.1e-07	0.45970191	0.436325479216411	no
Fat digestion and absorption	5.4e-07	3e-07	0.55053387	0.00369733471311833	yes
Epstein-Barr virus infection	8e-08	9e-08	1.10597802	0.90946706189107	no
Measles	2.4e-07	2e-08	0.06381547	0.000346416273083759	yes
Hepatitis C	2.4e-07	2e-08	0.06381547	0.000346416273083759	yes
Regulation of actin cytoskeleton	2.1e-07	4e-08	0.19423703	0.0739055168775624	no
Dilated cardiomyopathy	2.1e-07	4e-08	0.19259188	0.079558344588057	no
Arrhythmogenic right ventricular cardiomyopathy (ARVC)	2.1e-07	4e-08	0.19259188	0.079558344588057	no
Cell adhesion molecules (CAMs)	1.8e-07	4e-08	0.21441074	0.0480261295281477	yes
HTLV-I infection	3e-08	2e-08	0.84695906	0.896144518892036	no
Phagosome	4e-08	1e-08	0.31888688	0.358504590344442	no
Cytokine-cytokine receptor interaction	1e-08	1e-08	0.90262824	0.892424639175814	no
mTOR signaling pathway	1e-08	1e-08	0.94863348	0.966183276139596	no
Cell cycle	1e-08	1e-08	0.78782819	0.854069295954311	no
Pancreatic cancer	0	0	Inf	0.350616662820207	no
Phototransduction - fly	2e-08	0	0.03291005	0.348564967098263	no
Tight junction	2e-08	0	0.02068112	0.360117416678113	no
Leukocyte transendothelial migration	2e-08	0	0.02068112	0.360117416678113	no
Adherens junction	2e-08	0	0.02068112	0.360117416678113	no
Oocyte meiosis	0	0	0.32267855	0.0261907559132204	yes
Vascular smooth muscle contraction	0	0	0.32267855	0.0261907559132204	yes
Long-term potentiation	0	0	0.32267855	0.0261907559132204	yes
Cytosolic DNA-sensing pathway	0	0	Inf	0.350616662820207	no
Phototransduction	0	0	0.32267855	0.0261907559132204	yes
Olfactory transduction	0	0	0.32267855	0.0261907559132204	yes
Glioma	0	0	0.32267855	0.0261907559132204	yes
Neurotrophin signaling pathway	0	0	0.32267855	0.0261907559132204	yes
