# Supplementary material for: Effects of a High-Fat Diet on Intestinal and Gonadal Metabolism in Female and Male Sea Cucumber Apostichopus japonicus
Source: Biology (Basel). 2023 Jan 29;12(2):212. doi: 10.3390/biology12020212 (PMC9953091; doi:10.3390/biology12020212)
Supplement: Supplementary file 1 [file biology-12-00212-s001.zip › 16s rDNA SEQ/4.Tax4Fun/pathway_diff_L3/CM_vs_HM.t-test.result]

Level_3	CM	HM	diff	conf_min	conf_max	p-value	q-value
ABC transporters	0.124651921297089	0.144615808274375	-0.0199638869772858	-0.024762141073967	-0.0151656328806045	1.13091061203187e-06	5.94775210772317e-06
Two-component system	0.0627969489169225	0.0646312221476387	-0.00183427323071621	-0.00443807978493184	0.000769533323499424	0.148943085485884	0.182326880508582
Purine metabolism	0.0351202886206116	0.0341436522529093	0.000976636367702365	0.000419402449747907	0.00153387028565682	0.00412734250553322	0.00662240266424539
Aminoacyl-tRNA biosynthesis	0.0289164533686485	0.0243174081228313	0.00459904524581721	0.00354746164866181	0.00565062884297261	1.85634845465512e-06	8.7867160187009e-06
Glycine, serine and threonine metabolism	0.0228965053878394	0.0301355351875466	-0.00723902979970715	-0.00864130660753624	-0.00583675299187805	3.99729765463456e-08	8.73255795320165e-07
Porphyrin and chlorophyll metabolism	0.0210041327471811	0.0246598576048651	-0.00365572485768398	-0.00455857939638587	-0.00275287031898208	3.44682764127035e-06	1.39842721445826e-05
Arginine and proline metabolism	0.0209237404430184	0.0240782780590657	-0.00315453761604729	-0.00368075248758176	-0.00262832274451281	1.94168630542559e-08	7.32631109672459e-07
Pyrimidine metabolism	0.0224747058936822	0.0200782032747476	0.00239650261893461	0.00187262207773695	0.00292038316013228	1.07285495333085e-05	3.6139259292424e-05
Nitrogen metabolism	0.0181131886969262	0.0208164308058745	-0.00270324210894827	-0.00349555994276265	-0.00191092427513388	7.16053749345927e-05	0.000168301635559035
Oxidative phosphorylation	0.0162929091900149	0.0159098032702428	0.000383105919772139	-0.000441247922364842	0.00120745976190912	0.327654714878267	0.381368602563229
Ribosome	0.0173097940471926	0.0141732160624132	0.00313657798477933	0.00242715582817043	0.00384600014138822	1.23470002364331e-06	6.37554194026727e-06
Glyoxylate and dicarboxylate metabolism	0.0137421344706366	0.0170601694554438	-0.00331803498480719	-0.00400338393235214	-0.00263268603726224	7.34784155686039e-07	4.51351278117946e-06
Amino sugar and nucleotide sugar metabolism	0.0154818644045829	0.0124214428440597	0.00306042156052319	0.00221570001471411	0.00390514310633227	2.50516856562706e-05	7.18654416806146e-05
Methane metabolism	0.0127746086538375	0.0145721711005588	-0.00179756244672126	-0.00216408100979303	-0.0014310438836495	1.39810933942772e-07	1.2408220387421e-06
Peptidoglycan biosynthesis	0.0147443329656843	0.0114035042911371	0.00334082867454716	0.00275064111373994	0.00393101623535439	1.24763186878436e-07	1.2408220387421e-06
Pyruvate metabolism	0.0129272199795594	0.013144384561494	-0.000217164581934675	-0.000350863820987159	-8.34653428821905e-05	0.00587358323996168	0.00926720911193954
Cell cycle - Caulobacter	0.0131993915813891	0.0123163261606652	0.000883065420724	0.000347938976350729	0.00141819186509727	0.00327086257214581	0.00546426453229065
RNA degradation	0.0127456608222974	0.0119495328337212	0.000796127988576225	0.000559159056410126	0.00103309692074232	5.38198043681903e-05	0.000131765727935914
Fructose and mannose metabolism	0.0125711522458003	0.0119166070842247	0.000654545161575662	0.000261293462012366	0.00104779686113896	0.0055886377791841	0.00891670297352969
Bacterial secretion system	0.0134574434872553	0.0119160775310412	0.00154136595621401	-7.39036298778011e-05	0.00315663554230583	0.0592203360888979	0.0782259323220791
Cysteine and methionine metabolism	0.0107130151231806	0.0106096979354185	0.000103317187762087	-0.000217967770086123	0.000424602145610298	0.484243234152072	0.530984859070226
Alanine, aspartate and glutamate metabolism	0.0102770894602536	0.00992418464828208	0.000352904811971489	0.000110941023333631	0.000594868600609348	0.0102322887049583	0.0153620550099815
Pentose phosphate pathway	0.0098425044948969	0.0101295621102974	-0.000287057615400472	-0.000486827648880784	-8.72875819201608e-05	0.0104159790507348	0.0154876337717732
Flagellar assembly	0.0102680504006361	0.0104509814741713	-0.000182931073535276	-0.00179725675267267	0.00143139460560212	0.798633420220981	0.824770513973668
Starch and sucrose metabolism	0.0117293526761384	0.00768206535110744	0.00404728732503098	0.00288515572633742	0.00520941892372455	2.90758374130047e-05	8.09562531891503e-05
Glutathione metabolism	0.00942998473623523	0.0101465153901412	-0.00071653065390594	-0.000885048686361161	-0.000548012621450718	6.9482014837588e-06	2.57545892556075e-05
Homologous recombination	0.0110521174723703	0.00827870389030468	0.00277341358206559	0.00227491944649828	0.0032719077176329	8.17761436034297e-08	1.2408220387421e-06
Butanoate metabolism	0.0090661523281779	0.0100991122214524	-0.00103295989327449	-0.00130808544021968	-0.0007578343463293	1.24659078782865e-05	4.02308845162882e-05
Phenylalanine, tyrosine and tryptophan biosynthesis	0.00964053607928518	0.00882607778060878	0.000814458298676393	0.000408264403760481	0.00122065219359231	0.00195152269894245	0.00329900265773605
Histidine metabolism	0.00882597689342949	0.00947564725457688	-0.000649670361147393	-0.000889430074740801	-0.000409910647553985	0.000220967175250638	0.000435796373410981
Glycolysis / Gluconeogenesis	0.00974169855786603	0.00832614779696733	0.00141555076089871	0.000948282199457512	0.0018828193223399	0.000157154569327244	0.000318893735884542
Carbon fixation pathways in prokaryotes	0.00881576654916283	0.00936347628117512	-0.000547709732012291	-0.000737288986194088	-0.000358130477830495	8.40144656295758e-05	0.000193984619827638
Bacterial chemotaxis	0.00888876360390101	0.00965661055118133	-0.000767846947280324	-0.00153628064932743	5.86754766781329e-07	0.0501437038431431	0.0671736409974181
Glycerophospholipid metabolism	0.00935678192056496	0.00843899955300136	0.000917782367563597	0.000710987027367422	0.00112457770775977	9.79746428500243e-07	5.35092280180902e-06
Lysine biosynthesis	0.00923705186362012	0.00839516681535765	0.000841885048262466	0.00067970014408184	0.00100406995244309	2.44329260487403e-08	7.32631109672459e-07
Nucleotide excision repair	0.00946890164426159	0.00743001465878922	0.00203888698547237	0.00173691203813219	0.00234086193281255	2.44110650384082e-09	3.46637123545396e-07
Valine, leucine and isoleucine degradation	0.00765825704494225	0.00910541477715041	-0.00144715773220816	-0.00186766755717881	-0.0010266479072375	1.86372653049526e-05	5.51352431938181e-05
Phenylalanine metabolism	0.00727320506537191	0.00930086498201977	-0.00202765991664786	-0.00250055018333391	-0.00155476964996182	8.09282892507205e-07	4.59672682944092e-06
Mismatch repair	0.00937843811584169	0.00712825350521408	0.00225018461062761	0.00186261069285553	0.0026377585283997	6.18540944980185e-08	1.17110418916248e-06
Fatty acid biosynthesis	0.00808288759635269	0.00804834381772543	3.45437786272631e-05	-0.000156111753482933	0.000225199310737459	0.701929842963525	0.732897336035445
Nicotinate and nicotinamide metabolism	0.00748679510790354	0.00762250714717133	-0.000135712039267797	-0.000202579016504265	-6.88450620313288e-05	0.000672047995499805	0.00120798500456927
Terpenoid backbone biosynthesis	0.00795983265316643	0.00683557314550725	0.00112425950765918	0.000832760589974461	0.00141575842534389	1.4421182068343e-05	4.35703798660576e-05
Pentose and glucuronate interconversions	0.00651731905436254	0.0075873661526132	-0.00107004709825066	-0.00127515078306952	-0.000864943413431801	4.61985041592218e-07	3.2333353367402e-06
Pantothenate and CoA biosynthesis	0.00672092657756548	0.00635574798999417	0.000365178587571308	0.000292298842312765	0.000438058332829852	2.03392351726338e-06	9.46941440824262e-06
Benzoate degradation	0.00592491323871336	0.00711185132686275	-0.00118693808814939	-0.00150525674710259	-0.000868619429196186	1.052324414979e-05	3.60072450426549e-05
Propanoate metabolism	0.00582821618930328	0.00641527287684517	-0.000587056687541888	-0.00068406363932227	-0.000490049735761506	1.10508301612364e-07	1.2408220387421e-06
Tyrosine metabolism	0.0060065262222702	0.00619079971322316	-0.000184273490952959	-0.000332236603530133	-3.63103783757859e-05	0.0196332455415263	0.0283037651461597
Ubiquinone and other terpenoid-quinone biosynthesis	0.0061779255750658	0.00593525699845232	0.000242668576613478	-7.13446829088888e-05	0.000556681836135845	0.116009166868607	0.145781430932232
Lipopolysaccharide biosynthesis	0.00585040218170403	0.00635572362678537	-0.000505321445081338	-0.00113007719884375	0.000119434308681074	0.0988411509356037	0.125878416438168
Citrate cycle (TCA cycle)	0.0060487788358898	0.00589730296045519	0.000151475875434609	-0.000129500555565026	0.000432452306434244	0.24930241344288	0.297486913520075
Thiamine metabolism	0.00570477521670332	0.00562080229720475	8.39729194985735e-05	-4.77676311873771e-06	0.000172722602115885	0.0610829519822961	0.0803127701989449
Base excision repair	0.00600345964458667	0.00518841359804775	0.000815046046538929	0.000685417489304608	0.00094467460377325	2.32864267009784e-09	3.46637123545396e-07
Valine, leucine and isoleucine biosynthesis	0.00524455953556211	0.00567763018736423	-0.000433070651802114	-0.000564688016253245	-0.000301453287350983	1.41547357922851e-05	4.32757962219057e-05
Aminobenzoate degradation	0.0051461927932849	0.00569625862057953	-0.000550065827294634	-0.000747768574980258	-0.000352363079609009	8.9983891166378e-05	0.000204019131223443
Protein export	0.00592595684655056	0.00479588599489571	0.00113007085165485	0.000912950276241852	0.00134719142706784	1.3949720094121e-07	1.2408220387421e-06
DNA replication	0.00574513196125415	0.00463847857208505	0.0011066533891691	0.00093223236716117	0.00128107441117704	1.4793224944496e-08	7.32631109672459e-07
Galactose metabolism	0.00588068921176095	0.00422976902216385	0.0016509201895971	0.000975061573498237	0.00232677880569597	0.000623839632232489	0.00112847423919762
Glycerolipid metabolism	0.00555491392904695	0.00421758441543803	0.00133732951360893	0.000956853762987688	0.00171780526423016	4.81787569267373e-05	0.000123268170875616
One carbon pool by folate	0.00491789690078841	0.00490217223563112	1.57246651572955e-05	-3.96754466929022e-05	7.11247770074932e-05	0.549782639951222	0.584787527139128
Lysine degradation	0.00504180820305672	0.00487501470281991	0.000166793500236811	-3.14737035272194e-06	0.000336734370826345	0.053555411628844	0.0714072155051253
Folate biosynthesis	0.00512732256919076	0.00417531579090586	0.00095200677828491	0.000789871159173985	0.00111414239739583	2.50631212683444e-08	7.32631109672459e-07
Selenocompound metabolism	0.00476615301066439	0.00449822863429678	0.000267924376367606	0.000105838324500587	0.000430010428234626	0.00384818032057182	0.00627380362496897
Phosphotransferase system (PTS)	0.00620033365039389	0.00210018856307121	0.00410014508732268	0.00273154719647908	0.00546874297816627	0.00013752895917428	0.000288070939003018
Sulfur metabolism	0.00428897878814547	0.00448216623224295	-0.000193187444097479	-0.000308513114080836	-7.78617741141229e-05	0.00411040852895183	0.00662240266424539
Carbon fixation in photosynthetic organisms	0.00423370447626913	0.00390856801401715	0.000325136462251985	0.000194254952316355	0.000456017972187615	0.000109941152367589	0.000242040986607715
Inositol phosphate metabolism	0.00360060584647941	0.00429942892785893	-0.000698823081379516	-0.000878003685308006	-0.000519642477451027	5.98290324247975e-06	2.29614124441115e-05
Geraniol degradation	0.00360661096841212	0.00435325991697236	-0.000746648948560246	-0.000995021385013749	-0.000498276512106743	5.26986974714464e-05	0.000131284474402551
Biotin metabolism	0.0044456211181041	0.00353081797400843	0.000914803144095676	0.000661300833573308	0.00116830545461804	6.9827583545133e-06	2.57545892556075e-05
Fatty acid metabolism	0.00362999623436147	0.00415663104811988	-0.000526634813758409	-0.000621722500219169	-0.000431547127297648	2.62800691109407e-07	2.07320545208532e-06
Sulfur relay system	0.00396096134456004	0.0033450967733831	0.00061586457117694	0.000446574420870484	0.000785154721483396	8.25399776724159e-06	2.93016920737076e-05
Riboflavin metabolism	0.0035338146220057	0.00346135445110789	7.2460170897811e-05	4.14194068428252e-05	0.000103500934952797	0.000528638004557236	0.00096860124705971
Ascorbate and aldarate metabolism	0.00329833655111061	0.00365085958461185	-0.000352523033501248	-0.00047778408210875	-0.000227261984893745	0.000137949463747924	0.000288070939003018
Vibrio cholerae pathogenic cycle	0.00350887002381515	0.00361084885641789	-0.00010197883260274	-0.000610364536732693	0.000406406871527213	0.66380063606687	0.695643471007347
Tryptophan metabolism	0.00304666481126692	0.00373761303829636	-0.000690948227029437	-0.000865566565615668	-0.000516329888443206	4.53786756018732e-06	1.81514702407493e-05
Chloroalkane and chloroalkene degradation	0.00316577992711682	0.00355074265507473	-0.000384962727957914	-0.000506890727969726	-0.000263034727946101	3.18804532371625e-05	8.70581607630207e-05
Vitamin B6 metabolism	0.00307917129195564	0.0031970050631718	-0.000117833771216154	-0.000196618961894372	-3.90485805379351e-05	0.00883716160409382	0.0134211438265382
Bisphenol degradation	0.00286378385079845	0.00319437557988845	-0.000330591729089999	-0.000445843938046476	-0.000215339520133522	8.06355144414454e-05	0.00018770890247025
Taurine and hypotaurine metabolism	0.00266950346632053	0.00334471633975814	-0.000675212873437614	-0.000813302137648134	-0.000537123609227094	1.15095435560937e-07	1.2408220387421e-06
Drug metabolism - other enzymes	0.00301754431223838	0.00280574353070955	0.000211800781528835	7.33114313362511e-05	0.000350290131721419	0.00810272505782546	0.0125063799805567
Phosphonate and phosphinate metabolism	0.002361980404291	0.0030221677562757	-0.000660187351984697	-0.00080229611152512	-0.000518078592444275	7.72739204099252e-07	4.51351278117946e-06
Peroxisome	0.0023478024072872	0.00267504826283535	-0.000327245855548151	-0.000393758936113425	-0.000260732774982878	1.32415475963224e-07	1.2408220387421e-06
D-Alanine metabolism	0.00278243091556213	0.00213602925106245	0.000646401664499674	0.000510637383338341	0.000782165945661007	2.67776017522483e-06	1.20711728533945e-05
Limonene and pinene degradation	0.00247684829145896	0.00245623856894087	2.06097225180862e-05	-4.26655855115764e-05	8.38850305477487e-05	0.490453396692414	0.531636506338342
Polycyclic aromatic hydrocarbon degradation	0.00248257858295718	0.002363803506964	0.000118775075993184	2.69077511417474e-05	0.00021064240084462	0.015569675491645	0.0226758350750112
Plant-pathogen interaction	0.00235856190664927	0.00229457958694424	6.39823197050326e-05	-7.39990789453739e-05	0.000201963718355439	0.313269811035319	0.366126034296422
Streptomycin biosynthesis	0.00227736078076873	0.00224140636270517	3.59544180635572e-05	-3.88619590345295e-05	0.000110770795161644	0.30751862018444	0.363897033884921
Photosynthesis	0.002402676762049	0.00203066014609738	0.000372016615951628	0.000281531519851378	0.000462501712051877	2.430573046434e-06	1.11335926643106e-05
Biosynthesis of unsaturated fatty acids	0.00219666174531368	0.00224985982359774	-5.31980782840584e-05	-0.000139763104190903	3.33669476227864e-05	0.201033345655747	0.243989188744582
beta-Alanine metabolism	0.00197163632293917	0.00238829951728856	-0.00041666319434939	-0.000507084325719171	-0.000326242062979609	2.79165994860696e-06	1.23879910219434e-05
Legionellosis	0.00229373249474552	0.00199355438624057	0.00030017810850495	0.000164708862327869	0.00043564735468203	0.000585605094295886	0.00106610158192328
Pertussis	0.00229087036425916	0.00202909100228799	0.000261779361971174	-7.85330744501079e-05	0.000602091798392455	0.120730204826429	0.151045718813682
Naphthalene degradation	0.00192488822469317	0.00221757082793529	-0.000292682603242123	-0.000374612637235557	-0.000210752569248688	1.19621626500316e-05	3.93309710007571e-05
C5-Branched dibasic acid metabolism	0.00180943489952147	0.00192798169266839	-0.000118546793146924	-0.000152691893659211	-8.44016926346363e-05	3.21145031057266e-06	1.34447520396608e-05
RNA polymerase	0.0020030582865761	0.00163911616497091	0.00036394212160519	0.000270876092185973	0.000457008151024407	5.3213158907029e-06	2.07021056569811e-05
Biosynthesis of siderophore group nonribosomal peptides	0.00201083560419706	0.00168482523958895	0.000326010364608112	0.000191449021793641	0.000460571707422584	0.000146107610591369	0.000300685227593832
Staphylococcus aureus infection	0.00282119265979608	0.000470805023467256	0.00235038763632882	0.00170121767900189	0.00299955759365575	4.87102303669651e-05	0.000123515227001947
Nonribosomal peptide structures	0.00227174192499055	0.00125976852745091	0.00101197339753964	0.000768675640166772	0.00125527115491251	9.28897360587315e-07	5.17268334130975e-06
Nitrotoluene degradation	0.00160403663974542	0.00180907909218253	-0.000205042452437102	-0.000279686228861822	-0.000130398676012383	4.12944813242931e-05	0.000107592960514672
Linoleic acid metabolism	0.00157430493938574	0.00172988815127182	-0.000155583211886073	-0.000207478852317685	-0.000103687571454461	5.60886786579414e-05	0.000136146878109875
Atrazine degradation	0.00142134252953454	0.0018741082358913	-0.000452765706356762	-0.000540639247022471	-0.000364892165691053	2.86500985583099e-08	7.32631109672459e-07
Carotenoid biosynthesis	0.00149249659357859	0.00177363472339034	-0.000281138129811746	-0.000391081452999548	-0.000171194806623944	0.000129176847781295	0.000273777796790207
PPAR signaling pathway	0.00156290734574149	0.00172227089105926	-0.000159363545317775	-0.000201345299757763	-0.000117381790877787	1.43932221860196e-06	7.29941982290994e-06
Penicillin and cephalosporin biosynthesis	0.00151329491849466	0.00171545137175687	-0.000202156453262206	-0.000336524070812356	-6.77888357120568e-05	0.00848732559547596	0.0129591423070708
Drug metabolism - cytochrome P450	0.00138838163373287	0.00182506979638318	-0.000436688162650306	-0.000533003900871217	-0.000340372424429396	1.57216336602273e-06	7.69817924052509e-06
D-Glutamine and D-glutamate metabolism	0.00168957662195005	0.00139159673176606	0.000297979890183992	0.000250180013543053	0.000345779766824931	2.96805888417569e-08	7.32631109672459e-07
Cyanoamino acid metabolism	0.00149909402634612	0.00150948639794121	-1.03923715950899e-05	-5.48661033387055e-05	3.40813601485257e-05	0.622627712576197	0.659799516312089
Tuberculosis	0.00156681021984997	0.00126879365397404	0.000298016565875928	0.000239752623415138	0.000356280508336717	7.60761446202784e-08	1.2408220387421e-06
Caprolactam degradation	0.00126479881936211	0.00155804178857872	-0.000293242969216606	-0.000378948831326636	-0.000207537107106576	2.59048915409838e-05	7.3569891976394e-05
Other glycan degradation	0.00219529186385303	0.000349816100251907	0.00184547576360112	0.00127788259787473	0.00241306892932751	0.000102340657829635	0.000227619213943482
Styrene degradation	0.00117399716431227	0.00158900734427617	-0.000415010179963904	-0.00050517714805795	-0.000324843211869858	6.35099232996923e-07	4.00818182602502e-06
Chlorocyclohexane and chlorobenzene degradation	0.00123366764643125	0.00140776091989479	-0.000174093273463539	-0.000247824370851736	-0.000100362176075342	0.000401923380212543	0.000750962105133962
Meiosis - yeast	0.00119864039177541	0.00142735472599977	-0.00022871433422436	-0.000301292465326294	-0.000156136203122426	3.22484164075553e-05	8.72242881880543e-05
Steroid hormone biosynthesis	0.00114517108742229	0.0014408281739273	-0.000295657086505013	-0.000357063735957876	-0.000234250437052149	1.05373038221774e-06	5.6464043122611e-06
Sphingolipid metabolism	0.00124763587380133	0.00128033385062432	-3.26979768229963e-05	-0.000123853984313111	5.84580306671182e-05	0.446940836008909	0.491981385374148
Lipoic acid metabolism	0.0014191864685042	0.00116538181222172	0.000253804656282485	0.000168625665380331	0.000338983647184639	0.000102588941495654	0.000227619213943482
Metabolism of xenobiotics by cytochrome P450	0.0011468128153415	0.00139488718086392	-0.000248074365522422	-0.000311012702597583	-0.000185136028447262	6.26908110882748e-06	2.37389204654267e-05
Tropane, piperidine and pyridine alkaloid biosynthesis	0.00126829456665043	0.00126213630382504	6.15826282539754e-06	-5.87779191154905e-05	7.10944447662856e-05	0.841650810782591	0.866046486457449
Toluene degradation	0.00116708274061785	0.00122004633591139	-5.29635952935424e-05	-0.000102036376532127	-3.89081405495818e-06	0.0375159852091869	0.0509786593273162
Biosynthesis of ansamycins	0.00133336172781934	0.000998188079015236	0.000335173648804099	0.000242539979637983	0.000427807317970215	7.27527774008894e-06	2.64894727972469e-05
Salmonella infection	0.00124301945047308	0.00115535266694463	8.76667835284449e-05	-8.33249702927867e-05	0.000258658537349677	0.28491384715011	0.338558713768332
Ethylbenzene degradation	0.00107175451850643	0.00089248071767991	0.000179273800826521	0.000121935051624113	0.000236612550028929	4.06063931362579e-05	0.000106779774543493
RNA transport	0.00125572552777511	0.000635601858638199	0.00062012366913691	0.000444939531148461	0.000795307807125358	4.17958083409828e-05	0.000107909177898537
Epithelial cell signaling in Helicobacter pylori infection	0.00117298474004283	0.00074691388169782	0.000426070858345015	0.000293762351990892	0.000558379364699137	2.48151774459027e-05	7.18654416806146e-05
Chemical carcinogenesis	0.000838751951872261	0.00109186581156979	-0.000253113859697526	-0.000316643726368588	-0.000189583993026463	8.38493999335081e-06	2.93990488655757e-05
Polyketide sugar unit biosynthesis	0.000992196350341507	0.00089947295329509	9.27233970464177e-05	3.37094235851174e-05	0.000151737370507718	0.00705563639445098	0.0110707222984756
Alzheimers disease	0.00100472878642094	0.000863285326546556	0.000141443459874385	4.70812431030696e-05	0.000235805676645701	0.00786305315679831	0.0122698192117073
Synthesis and degradation of ketone bodies	0.000794076742215261	0.000915618573537409	-0.000121541831322148	-0.000156844469767311	-8.6239192876985e-05	1.20485721023446e-05	3.93309710007571e-05
Novobiocin biosynthesis	0.000796090129000167	0.000839048306607672	-4.29581776075046e-05	-6.80822424505991e-05	-1.78341127644102e-05	0.00345861552905398	0.00571073726890308
Adipocytokine signaling pathway	0.000741310194940737	0.000889728947638817	-0.000148418752698081	-0.000180680322783551	-0.000116157182612611	4.63365031558485e-07	3.2333353367402e-06
Bacterial invasion of epithelial cells	0.00128838092769076	0.000250786140230835	0.00103759478745992	0.000746053023966113	0.00132913655095373	3.07100635442008e-05	8.46762917141071e-05
Phosphatidylinositol signaling system	0.000756575256764147	0.000696974843324199	5.96004134399483e-05	3.83180314685695e-05	8.08827954113272e-05	5.83966997687656e-05	0.000140547989273978
Steroid degradation	0.000721681792959137	0.000702707937031964	1.89738559271727e-05	-3.11774480203582e-05	6.91251598747036e-05	0.427124877131028	0.473841660567234
Phenylpropanoid biosynthesis	0.000702786330349084	0.000679283419714167	2.35029106349173e-05	-2.17980158660656e-06	4.91856228564412e-05	0.069486777839762	0.0909412207672461
beta-Lactam resistance	0.000803752979761892	0.000558450209076735	0.000245302770685157	0.000171707216368798	0.000318898325001516	8.86116485445523e-05	0.000202949259569781
Arachidonic acid metabolism	0.000566144958235567	0.00068737494410017	-0.000121229985864603	-0.000155801701010504	-8.66582707187022e-05	4.91122667829723e-06	1.93720607866169e-05
Lysosome	0.000636994773673715	0.000561062142096345	7.59326315773701e-05	1.50807975266028e-05	0.000136784465628137	0.0208931643327093	0.02996797308328
Zeatin biosynthesis	0.000652167357725205	0.000517392546704257	0.000134774811020948	0.000108437628518554	0.000161111993523341	1.73833711957218e-07	1.45202277046617e-06
Insulin signaling pathway	0.00068031631163354	0.000458185166526874	0.000222131145106665	0.000130082943039641	0.00031417934717369	0.000429753500403749	0.00079771237983441
MAPK signaling pathway - yeast	0.000558678898787304	0.000561764934688424	-3.08603590112009e-06	-2.21846311375089e-05	1.60125593352687e-05	0.73276405527478	0.75950726897094
Xylene degradation	0.000552152126340317	0.000567907506470918	-1.57553801306017e-05	-3.53050812999103e-05	3.79432103870691e-06	0.103877501548277	0.131701832320137
Glutamatergic synapse	0.000471724253794011	0.000599758173505997	-0.000128033919711986	-0.00015615706105755	-9.99107783664213e-05	4.94054832161517e-07	3.2333353367402e-06
N-Glycan biosynthesis	0.000650905504257863	0.000421281821317042	0.000229623682940821	0.000167831582655907	0.000291415783225735	1.02695768619456e-05	3.55678027901531e-05
GABAergic synapse	0.000480705042529638	0.000544342099377445	-6.36370568478069e-05	-7.76915373307214e-05	-4.95825763648924e-05	1.55130440209682e-06	7.69817924052509e-06
Dioxin degradation	0.000504676893272509	0.000516099468625783	-1.14225753532742e-05	-2.64555845975499e-05	3.61043389100146e-06	0.123368472069542	0.153669500297149
Huntingtons disease	0.000508246331668561	0.000495390881916685	1.2855449751875e-05	-1.72646034829401e-05	4.29755029866902e-05	0.351778702042102	0.402843352338536
Retinol metabolism	0.000473527813269597	0.000511392346404893	-3.78645331352959e-05	-5.05418155094061e-05	-2.51872507611857e-05	6.92500666155553e-05	0.000165269066544687
Ribosome biogenesis in eukaryotes	0.000580079910134942	0.000394625295694833	0.000185454614440108	0.000131043088665758	0.000239866140214458	2.00577283119892e-05	5.87257200062364e-05
Tetracycline biosynthesis	0.000466087663852803	0.000463037245871859	3.05041798094461e-06	-1.11739778467531e-05	1.72748138086423e-05	0.632287889439825	0.665073187410779
Fluorobenzoate degradation	0.000408914292960217	0.000532889535315575	-0.000123975242355358	-0.000160952027203133	-8.69984575075829e-05	5.34729298002254e-05	0.000131765727935914
Biosynthesis of 12-, 14- and 16-membered macrolides	0.000518271874142451	0.000349048812021288	0.000169223062121163	0.000111002820708185	0.000227443303534142	3.63049423535069e-05	9.6360781573794e-05
Pathways in cancer	0.000380499200812601	0.000415487035097601	-3.49878342850002e-05	-7.37605722846329e-05	3.7849037146324e-06	0.0704225487634225	0.0917431369211559
Glycosaminoglycan degradation	0.00041563951417771	0.000335666896989068	7.99726171886421e-05	2.34113176093799e-05	0.000136533916767904	0.0117589083652942	0.0173032641230236
Primary immunodeficiency	0.000400417118499483	0.000340711587767062	5.97055307324211e-05	2.00079871603549e-05	9.94030743044873e-05	0.00799763284654474	0.0124116269312498
Caffeine metabolism	0.000266852690378913	0.000425024882065767	-0.000158172191686854	-0.00018985329266513	-0.000126491090708578	9.38422207440185e-08	1.2408220387421e-06
Biosynthesis of type II polyketide products	0.000283612060937276	0.000409436335431127	-0.000125824274493851	-0.000154039707299935	-9.76088416877682e-05	3.40324734769765e-07	2.61222228850306e-06
Type I diabetes mellitus	0.000385581284292776	0.000310639031475577	7.49422528171992e-05	5.86779771124941e-05	9.12065285219043e-05	1.62111677951921e-07	1.39514292540441e-06
Stilbenoid, diarylheptanoid and gingerol biosynthesis	0.000318470027535475	0.000317602975009871	8.67052525604733e-07	-1.57179776803338e-05	1.74520827315433e-05	0.910017746203073	0.913233356613685
Isoquinoline alkaloid biosynthesis	0.000278279005973516	0.000305802617923453	-2.75236119499367e-05	-4.55596821685775e-05	-9.48754173129602e-06	0.00832362466643727	0.0127778886771253
RIG-I-like receptor signaling pathway	0.000254559235939713	0.000301356324317751	-4.67970883780376e-05	-6.23347960750134e-05	-3.12593806810617e-05	3.32548838066147e-05	8.9097990576213e-05
Biosynthesis of vancomycin group antibiotics	0.000295817471506072	0.000238379047443865	5.74384240622065e-05	3.51845732874443e-05	7.96922748369687e-05	0.000123091699758461	0.000263845184291599
African trypanosomiasis	0.000423160987577684	0.000124510482370425	0.000298650505207259	0.000233968369004799	0.00036333264140972	1.06126454217626e-07	1.2408220387421e-06
Protein processing in endoplasmic reticulum	0.000305065714812416	0.000227781908456427	7.72838063559894e-05	5.50457777198496e-05	9.95218349921291e-05	3.12354080903367e-06	1.34406907540237e-05
Glycosphingolipid biosynthesis - globo series	0.000280871249614984	0.000202050584314575	7.88206653004088e-05	3.37787519516773e-05	0.00012386257864914	0.00386590012101961	0.00627380362496897
Non-homologous end-joining	0.000287715469540132	0.000225383033463615	6.23324360765168e-05	1.02554784030709e-05	0.000114409393749963	0.0231704581858322	0.0330673875616902
Parkinsons disease	0.000210721540131771	0.000245191451877468	-3.44699117456972e-05	-5.53225562854814e-05	-1.36172672059131e-05	0.00565473230809773	0.00897175405307126
Bladder cancer	0.000195571047530539	0.000245637245358322	-5.00661978277829e-05	-6.15529454932121e-05	-3.85794501623537e-05	7.6957694057086e-07	4.51351278117946e-06
Amoebiasis	0.000213332906506039	0.000226215237543822	-1.28823310377824e-05	-3.5107666594012e-05	9.34300451844729e-06	0.217395223273766	0.260507356159281
Renal cell carcinoma	0.000217943140929267	0.000204795936951129	1.3147203978138e-05	-5.90307963087378e-06	3.21974875871498e-05	0.151458706180971	0.184610611825733
Amyotrophic lateral sclerosis (ALS)	0.000218794455568186	0.000196287685625734	2.25067699424523e-05	9.26115904679858e-06	3.57523808381059e-05	0.00337858767100912	0.00561122162904439
DDT degradation	0.000179869959242452	0.000227614869806758	-4.77449105643055e-05	-5.67237708711528e-05	-3.87660502574582e-05	2.24113856815215e-08	7.32631109672459e-07
Protein digestion and absorption	0.000294612595225714	0.000128258999702305	0.000166353595523409	4.04155225617279e-05	0.000292291668485091	0.0161887293556931	0.0234571384541676
Carbohydrate digestion and absorption	0.000306464461347362	4.30072467562653e-05	0.000263457214591097	0.000166566003490841	0.000360348425691353	0.000253708561950153	0.000490158038053357
Butirosin and neomycin biosynthesis	0.000212210582578862	0.000150845589067303	6.13649935115588e-05	4.10604012374005e-05	8.1669585785717e-05	0.000139958335915591	0.000290132608759327
Primary bile acid biosynthesis	0.000211506671741109	0.000156663225010202	5.48434467309069e-05	3.88046167355149e-05	7.08822767262989e-05	7.75249113084149e-06	2.78697149513795e-05
Chagas disease (American trypanosomiasis)	0.000291649677922216	0.000114385672861568	0.000177264005060648	0.000104201669084485	0.000250326341036812	0.000157201137407873	0.000318893735884542
Apoptosis	0.000172167392229073	0.000182337852862539	-1.01704606334659e-05	-2.72679889162833e-05	6.92706764935157e-06	0.213141886506751	0.256492778677616
NOD-like receptor signaling pathway	0.000244336813653057	8.31006279304726e-05	0.000161236185722584	0.000115800898678841	0.000206671472766328	4.94038166346152e-05	0.000124165344462219
Viral carcinogenesis	0.000186538888373659	0.000150307858914659	3.62310294590002e-05	1.74820493299576e-05	5.49800095880429e-05	0.00193712235968623	0.00329426796497539
Type II diabetes mellitus	0.000168974126865995	0.000138729805973975	3.02443208920196e-05	1.62388984056201e-05	4.42497433784191e-05	0.00109417677450143	0.00191730187962018
Ether lipid metabolism	0.000167101206809631	0.00013019917411379	3.6902032695841e-05	2.45308575333665e-05	4.92732078583155e-05	0.000123561301094305	0.000263845184291599
Mineral absorption	0.000175072284261729	0.000106413037199461	6.86592470622682e-05	5.15036748164043e-05	8.58148193081322e-05	3.21916598132723e-06	1.34447520396608e-05
Sesquiterpenoid and triterpenoid biosynthesis	0.000151305369439407	0.000129745975855594	2.15593935838125e-05	-7.5898750617793e-06	5.07086622294043e-05	0.124040793383759	0.153832250309989
Morphine addiction	0.000118118605077381	0.000158487770301835	-4.03691652244534e-05	-4.68050996835482e-05	-3.39332307653586e-05	4.87042658626346e-08	9.88000821784873e-07
Cardiac muscle contraction	0.0001266742178332	0.000145417179049671	-1.87429612164718e-05	-3.54538151107354e-05	-2.03210732220814e-06	0.0327146210948072	0.0446680403409868
Secondary bile acid biosynthesis	0.000170317449858428	8.64719297586371e-05	8.3845520099791e-05	6.23144550810499e-05	0.000105376585118532	1.64206890358772e-06	7.90419607828665e-06
Proximal tubule bicarbonate reclamation	0.000118615981132772	0.0001242824293062	-5.66644817342774e-06	-1.04008867618693e-05	-9.32009584986181e-07	0.0236622616888858	0.0336004115982178
Retrograde endocannabinoid signaling	0.000133260000514999	9.97424252258279e-05	3.35175752891711e-05	1.0282131593183e-05	5.67530189851592e-05	0.0102774311686496	0.0153620550099815
Glycosylphosphatidylinositol(GPI)-anchor biosynthesis	0.000199819737754255	7.40416465910716e-05	0.000125778091163184	-8.74232942818979e-05	0.000338979476608265	0.207503342199047	0.250769996529912
Small cell lung cancer	8.16727009062008e-05	0.000134925423622443	-5.32527227162417e-05	-6.45938690340609e-05	-4.19115763984226e-05	1.10012156905749e-07	1.2408220387421e-06
Steroid biosynthesis	9.0856325785279e-05	0.000106715285815046	-1.58589600297666e-05	-1.99678958390696e-05	-1.17500242204636e-05	3.33336187140946e-06	1.3719924224352e-05
D-Arginine and D-ornithine metabolism	8.55252413215995e-05	0.000106868878616059	-2.13436372944596e-05	-2.87369886883833e-05	-1.3950285900536e-05	7.17059785304339e-05	0.000168301635559035
Renin-angiotensin system	0.000152196974543538	2.34442336168778e-05	0.00012875274092666	8.71429346193074e-05	0.000170362547234013	0.0001121157066584	0.000244929697622966
Biosynthesis of type II polyketide backbone	7.84090895853176e-05	0.000100242476254023	-2.18333866687058e-05	-3.21241444577156e-05	-1.1542628879696e-05	0.00110042326189468	0.00191730187962018
Vibrio cholerae infection	0.000128622431408645	6.2736514176975e-05	6.58859172316703e-05	-7.90129236276395e-06	0.000139673126826104	0.0748505151801863	0.0966252105053314
Influenza A	6.78055091418041e-05	9.82488114296106e-05	-3.04433022878065e-05	-3.6051467985925e-05	-2.4835136589688e-05	1.51852560055123e-08	7.32631109672459e-07
alpha-Linolenic acid metabolism	9.86919093309983e-05	7.07327819748626e-05	2.79591273561357e-05	7.35784519689496e-06	4.85604095153765e-05	0.0123859249276796	0.0181319725745413
Fc gamma R-mediated phagocytosis	6.06379959446891e-05	9.71615157322222e-05	-3.65235197875331e-05	-4.39218493482076e-05	-2.91251902268586e-05	1.23174523306724e-07	1.2408220387421e-06
Proteasome	0.000113701394229469	4.38254461555653e-05	6.98759480739038e-05	4.50434766430822e-05	9.47084195047255e-05	0.000184849240553052	0.000369698481106104
Serotonergic synapse	6.90241720747738e-05	9.05852465356033e-05	-2.15610744608296e-05	-3.60806934706029e-05	-7.04145545105621e-06	0.00916912104423493	0.0138512254072485
GnRH signaling pathway	5.94587137525543e-05	9.681807150398e-05	-3.73593577514256e-05	-4.48614195010567e-05	-2.98572960017946e-05	1.06617807783593e-07	1.2408220387421e-06
Endocytosis	5.9457723305247e-05	9.68177519124759e-05	-3.73600286072289e-05	-4.48619241046758e-05	-2.9858133109782e-05	1.06571943957921e-07	1.2408220387421e-06
Glycosphingolipid biosynthesis - ganglio series	0.000109246307832547	3.99644583493787e-05	6.92818494831685e-05	3.88550699682808e-05	9.97086289980562e-05	0.000812120287742794	0.00145057963345254
p53 signaling pathway	5.82126432172817e-05	9.26217608001837e-05	-3.4409117582902e-05	-4.31231472130965e-05	-2.56950879527074e-05	2.91359456037433e-06	1.27301670022509e-05
Toxoplasmosis	5.7199490791854e-05	9.2129659463353e-05	-3.4930168671499e-05	-4.28380256466913e-05	-2.70223116963066e-05	4.88645361133208e-07	3.2333353367402e-06
Herpes simplex infection	5.64920060092758e-05	9.19831305887253e-05	-3.54911245794495e-05	-4.35084102832155e-05	-2.74738388756836e-05	4.728100938448e-07	3.2333353367402e-06
Prostate cancer	7.88848555987326e-05	7.37949484426298e-05	5.0899071561028e-06	-1.12914086487094e-05	2.1471222960915e-05	0.494074523355852	0.533525340810121
Viral myocarditis	5.62604428859972e-05	9.19531962886576e-05	-3.56927534026604e-05	-4.37641977363426e-05	-2.76213090689783e-05	5.00939277523129e-07	3.2333353367402e-06
Colorectal cancer	5.62369858969324e-05	9.19527111717561e-05	-3.57157252748237e-05	-4.37841415927806e-05	-2.76473089568668e-05	4.94141874776754e-07	3.2333353367402e-06
Progesterone-mediated oocyte maturation	7.87094843251829e-05	7.37442612850731e-05	4.96522304010978e-06	-1.14228157140773e-05	2.13532617942969e-05	0.504589994608128	0.538735182213189
Antigen processing and presentation	7.87094843251829e-05	7.37442612850731e-05	4.96522304010978e-06	-1.14228157140773e-05	2.13532617942969e-05	0.504589994608128	0.538735182213189
Bile secretion	8.57959833683481e-05	6.40867728457718e-05	2.17092105225763e-05	1.18247609076741e-05	3.15936601374784e-05	0.000923217154612248	0.00162853212366384
Glycosaminoglycan biosynthesis - chondroitin sulfate	8.84009407650462e-05	4.99575883888128e-05	3.84433523762334e-05	2.70666856121378e-05	4.98200191403289e-05	1.85734157276022e-05	5.51352431938181e-05
Alcoholism	6.52153968264079e-05	6.3251723621599e-05	1.96367320480891e-06	-1.05304732173864e-05	1.44578196270043e-05	0.723515661811403	0.752668307525416
Shigellosis	8.26498433705961e-05	5.74552180793629e-05	2.51946252912332e-05	-8.10248672691738e-06	5.84917373093837e-05	0.125773301444076	0.155302685261381
Monoterpenoid biosynthesis	6.64391487618249e-05	5.62143548074188e-05	1.02247939544061e-05	5.22180731886353e-07	1.99274071769259e-05	0.0402949454910463	0.0544941167593198
Systemic lupus erythematosus	3.80798843565454e-05	6.18509602473207e-05	-2.37710758907753e-05	-2.82830407817683e-05	-1.92591109997823e-05	2.12746388891626e-08	7.32631109672459e-07
Fatty acid elongation	4.00603081993193e-05	5.66873974164478e-05	-1.66270892171285e-05	-2.0768476515019e-05	-1.2485701919238e-05	7.78739881259837e-07	4.51351278117946e-06
Dopaminergic synapse	4.9445646768116e-05	5.21992247611406e-05	-2.75357799302457e-06	-1.56720571133197e-05	1.01649011272706e-05	0.631170656678982	0.665073187410779
Amphetamine addiction	4.76656351845832e-05	5.17076820176198e-05	-4.04204683303656e-06	-1.70829663515195e-05	8.99887268544643e-06	0.488720269133006	0.531636506338342
Cocaine addiction	4.7664644699852e-05	5.17073623944776e-05	-4.04271769462556e-06	-1.70836899301828e-05	8.99825454093166e-06	0.488652429111089	0.531636506338342
Basal transcription factors	7.06012823747454e-05	9.53855450231629e-06	6.10627278724291e-05	4.65555719882466e-05	7.55698837566116e-05	1.26468600043989e-05	4.03562723735875e-05
Indole alkaloid biosynthesis	3.83377021121138e-05	4.50204281471146e-05	-6.68272603500081e-06	-1.61415393734901e-05	2.7760873034885e-06	0.139004281057755	0.17089703818356
Glycosphingolipid biosynthesis - lacto and neolacto series	4.62488365438505e-05	3.14336467264795e-05	1.4815189817371e-05	7.61602984996658e-06	2.20143497847755e-05	0.00115369351977732	0.00199785950985829
Hematopoietic cell lineage	5.29800681099573e-05	1.16716657702095e-05	4.13084023397478e-05	2.49994181324168e-05	5.76173865470789e-05	0.000336224603287177	0.000645187752253772
VEGF signaling pathway	2.16652419336595e-05	3.88625834530698e-05	-1.71973415194103e-05	-2.08285739901359e-05	-1.35661090486847e-05	1.31438083385522e-07	1.2408220387421e-06
NF-kappa B signaling pathway	2.08067379487437e-05	3.87417656222616e-05	-1.79350276735179e-05	-2.16386654152346e-05	-1.42313899318012e-05	9.03411153199202e-08	1.2408220387421e-06
Leishmaniasis	2.08067379487437e-05	3.87417656222616e-05	-1.79350276735179e-05	-2.16386654152346e-05	-1.42313899318012e-05	9.03411153199202e-08	1.2408220387421e-06
Complement and coagulation cascades	2.58039710113084e-05	3.21153645932314e-05	-6.3113935819229e-06	-1.29275240705632e-05	3.04736906717362e-07	0.0587365783919456	0.0779494778659465
Prion diseases	3.16669367566524e-05	2.0227649394271e-05	1.14392873623814e-05	6.81793674281568e-06	1.60606379819471e-05	0.000115508005121145	0.000250414301178666
Betalain biosynthesis	2.09613438958676e-05	2.46739312403876e-05	-3.71258734452004e-06	-6.29615595917762e-06	-1.12901872986245e-06	0.0109209799444341	0.0161539495011421
Clavulanic acid biosynthesis	1.39554161329876e-05	2.20928633822062e-05	-8.1374472492186e-06	-9.99738253859936e-06	-6.27751195983784e-06	2.05463093076206e-07	1.66718624096121e-06
Isoflavonoid biosynthesis	3.14597580876907e-05	5.72412754829182e-06	2.57356305393989e-05	-7.15644927618841e-06	5.86277103549862e-05	0.106882451008854	0.134909404828953
Pancreatic secretion	2.04853743245288e-05	8.83413125171735e-06	1.16512430728115e-05	5.26051943372789e-06	1.8041966711895e-05	0.00279804815522975	0.00470204542062278
Pathogenic Escherichia coli infection	1.88404068139307e-05	1.31320970299424e-05	5.70830978398826e-06	-1.18781405947205e-05	2.3294760162697e-05	0.496078209751497	0.533659892308429
Hypertrophic cardiomyopathy (HCM)	2.01806908909981e-05	5.82033510823257e-06	1.43603557827655e-05	8.41738429262628e-06	2.03033272729047e-05	0.000357804756515059	0.000672957290399184
Flavonoid biosynthesis	1.93896056672034e-05	2.84630836377224e-06	1.65432973034312e-05	1.38952389030929e-05	1.91913557037695e-05	3.09562440706673e-08	7.32631109672459e-07
Vasopressin-regulated water reabsorption	1.17879096748787e-05	1.15340478004775e-05	2.53861874401206e-07	-2.89778603354219e-06	3.4055097823446e-06	0.854992441226434	0.870314886409704
Synaptic vesicle cycle	1.17879096748787e-05	1.15340478004775e-05	2.53861874401206e-07	-2.89778603354219e-06	3.4055097823446e-06	0.854992441226434	0.870314886409704
Fanconi anemia pathway	1.38183948182587e-05	4.92069019149116e-06	8.89770462676759e-06	4.53295857923276e-06	1.32624506743024e-05	0.0012904449054772	0.00222112941306379
Melanogenesis	7.95832837024316e-06	1.02653934163625e-05	-2.30706504611931e-06	-3.27643987027495e-06	-1.33769022196367e-06	0.00050916353640362	0.000938976911289793
Flavone and flavonol biosynthesis	1.17647944634343e-05	5.23991489478081e-06	6.52487956865352e-06	4.20326247997214e-06	8.8464966573349e-06	0.000240524130297368	0.00046786885619488
Endocrine and other factor-regulated calcium reabsorption	1.22653558749548e-05	4.06849698625519e-06	8.19685888869964e-06	5.91133494186607e-06	1.04823828355332e-05	1.08163276051269e-05	3.6139259292424e-05
Spliceosome	1.33263291661829e-05	1.53906895212425e-06	1.17872602140586e-05	7.84180874588188e-06	1.57327116822354e-05	0.000159064889971238	0.000320386019516536
Gastric acid secretion	1.06711813642155e-05	3.23486730943379e-06	7.43631405478173e-06	5.36592987048961e-06	9.50669823907385e-06	1.41712994670325e-05	4.32757962219057e-05
Salivary secretion	1.06711813642155e-05	3.23486730943379e-06	7.43631405478173e-06	5.36592987048961e-06	9.50669823907385e-06	1.41712994670325e-05	4.32757962219057e-05
Aldosterone-regulated sodium reabsorption	1.0670190911428e-05	3.23454771740764e-06	7.43564319402041e-06	5.36535047626709e-06	9.50593591177372e-06	1.41704286072183e-05	4.32757962219057e-05
Focal adhesion	7.33911326822438e-06	4.91776464951421e-06	2.42134861871017e-06	1.51379574723446e-06	3.32890149018588e-06	0.000230757153050679	0.000451965734250985
ECM-receptor interaction	7.31564482874657e-06	4.91727929580531e-06	2.39836553294126e-06	1.50315322420538e-06	3.29357784167714e-06	0.000220862507033379	0.000435796373410981
mRNA surveillance pathway	8.89796507298674e-06	2.58230659748398e-06	6.31565847550276e-06	4.11967302330211e-06	8.51164392770342e-06	2.76943576933533e-05	7.78732434149736e-05
Cholinergic synapse	9.57757589884016e-06	1.49248940067357e-06	8.08508649816659e-06	4.49578953907615e-06	1.1674383457257e-05	0.000837008062831436	0.0014856893115258
Neuroactive ligand-receptor interaction	5.2828832298637e-06	4.72422694384736e-06	5.58656286016346e-07	-6.14076358740425e-07	1.73138893077312e-06	0.310842232016975	0.366126034296422
Calcium signaling pathway	4.0045935636126e-06	1.20508767427532e-06	2.79950588933727e-06	1.69348376999786e-06	3.90552800867668e-06	9.05155300498372e-05	0.000204019131223443
Notch signaling pathway	2.17283317560116e-06	2.01886919014085e-06	1.5396398546031e-07	-2.27894157069409e-07	5.35822127990029e-07	0.39532544180683	0.440284021463293
Chronic myeloid leukemia	2.17283317560116e-06	2.01886919014085e-06	1.5396398546031e-07	-2.27894157069409e-07	5.35822127990029e-07	0.39532544180683	0.440284021463293
Wnt signaling pathway	2.17283317560116e-06	2.01886919014085e-06	1.5396398546031e-07	-2.27894157069409e-07	5.35822127990029e-07	0.39532544180683	0.440284021463293
Photosynthesis - antenna proteins	4.44826090117473e-06	3.78653983764023e-07	4.06960691741071e-06	-4.76524987222761e-06	1.2904463707049e-05	0.312204350555423	0.366126034296422
Transcriptional misregulation in cancer	1.25942502672738e-06	6.32308269098415e-07	6.27116757628965e-07	2.88186553164324e-07	9.66046962093607e-07	0.00148483092054389	0.00254031314117147
Various types of N-glycan biosynthesis	4.662426945424e-07	2.14332658447314e-07	2.51910036095086e-07	-4.56311828658049e-07	9.60131900848221e-07	0.436325479216411	0.482165121001793
Fat digestion and absorption	5.40363541929749e-07	2.97488430323771e-07	2.42875111605978e-07	9.75192802601255e-08	3.8823094295183e-07	0.00369733471311833	0.00606961305506131
Epstein-Barr virus infection	7.80717444646615e-08	8.6345633010231e-08	-8.27388854556952e-09	-1.63148832200114e-07	1.46601055108975e-07	0.90946706189107	0.913233356613685
Measles	2.37693789150023e-07	1.51685405179318e-08	2.22525248632092e-07	1.40457463884357e-07	3.04593033379826e-07	0.000346416273083759	0.000655881477038584
Hepatitis C	2.37693789150023e-07	1.51685405179318e-08	2.22525248632092e-07	1.40457463884357e-07	3.04593033379826e-07	0.000346416273083759	0.000655881477038584
Regulation of actin cytoskeleton	2.14981309197826e-07	4.1757330397577e-08	1.73223978800249e-07	-2.14773933028173e-08	3.67925350903315e-07	0.0739055168775624	0.0958409442613138
Dilated cardiomyopathy	2.08376239012255e-07	4.01315713917131e-08	1.68244667620542e-07	-2.53887213483531e-08	3.61878056589436e-07	0.079558344588057	0.101777341725262
Arrhythmogenic right ventricular cardiomyopathy (ARVC)	2.08376239012255e-07	4.01315713917131e-08	1.68244667620542e-07	-2.53887213483531e-08	3.61878056589436e-07	0.079558344588057	0.101777341725262
Cell adhesion molecules (CAMs)	1.84907799534447e-07	3.96462176828177e-08	1.45261581851629e-07	1.61149051417654e-09	2.88911673189082e-07	0.0480261295281477	0.0646418046729571
HTLV-I infection	2.70720831523139e-08	2.29289461243122e-08	4.14313702800172e-09	-6.41302395909521e-08	7.24165136469555e-08	0.896144518892036	0.905711898097289
Phagosome	3.91704693446151e-08	1.24909486115941e-08	2.66795207330211e-08	-3.62908222458176e-08	8.96498637118597e-08	0.358504590344442	0.405846612446762
Cytokine-cytokine receptor interaction	1.16495159209018e-08	1.05151820304876e-08	1.13433389041419e-09	-1.6536830943617e-08	1.88054987244454e-08	0.892424639175814	0.905173562592611
mTOR signaling pathway	1.08286221766726e-08	1.02723935823139e-08	5.56228594358663e-10	-2.74626949674673e-08	2.85751521561846e-08	0.966183276139596	0.966183276139596
Cell cycle	9.74575995900533e-09	7.67798446945185e-09	2.06777548955348e-09	-2.2219154123846e-08	2.6354705102953e-08	0.854069295954311	0.870314886409704
Pancreatic cancer	0	2.45986008953959e-10	-2.45986008953959e-10	-8.27650491279009e-10	3.35678473371092e-10	0.350616662820207	0.402843352338536
Phototransduction - fly	2.44588643377634e-08	8.04942564065153e-10	2.36539217736982e-08	-3.2019120672325e-08	7.93269642197214e-08	0.348564967098263	0.402843352338536
Tight junction	2.34684394778075e-08	4.85353708895377e-10	2.29830857689121e-08	-3.25132062219607e-08	7.84793777597849e-08	0.360117416678113	0.405846612446762
Leukocyte transendothelial migration	2.34684394778075e-08	4.85353708895377e-10	2.29830857689121e-08	-3.25132062219607e-08	7.84793777597849e-08	0.360117416678113	0.405846612446762
Adherens junction	2.34684394778075e-08	4.85353708895377e-10	2.29830857689121e-08	-3.25132062219607e-08	7.84793777597849e-08	0.360117416678113	0.405846612446762
Oocyte meiosis	9.90424859955895e-10	3.19588855169777e-10	6.70836004786118e-10	9.51042865868858e-11	1.24656772298535e-09	0.0261907559132204	0.0359332110113749
Vascular smooth muscle contraction	9.90424859955895e-10	3.19588855169777e-10	6.70836004786118e-10	9.51042865868858e-11	1.24656772298535e-09	0.0261907559132204	0.0359332110113749
Long-term potentiation	9.90424859955895e-10	3.19588855169777e-10	6.70836004786118e-10	9.51042865868858e-11	1.24656772298535e-09	0.0261907559132204	0.0359332110113749
Cytosolic DNA-sensing pathway	0	4.24141620658991e-10	-4.24141620658991e-10	-1.42707718297911e-09	5.78793941661127e-10	0.350616662820207	0.402843352338536
Phototransduction	9.90424859955895e-10	3.19588855169777e-10	6.70836004786118e-10	9.51042865868858e-11	1.24656772298535e-09	0.0261907559132204	0.0359332110113749
Olfactory transduction	9.90424859955895e-10	3.19588855169777e-10	6.70836004786118e-10	9.51042865868858e-11	1.24656772298535e-09	0.0261907559132204	0.0359332110113749
Glioma	9.90424859955895e-10	3.19588855169777e-10	6.70836004786118e-10	9.51042865868858e-11	1.24656772298535e-09	0.0261907559132204	0.0359332110113749
Neurotrophin signaling pathway	9.90424859955895e-10	3.19588855169777e-10	6.70836004786118e-10	9.51042865868858e-11	1.24656772298535e-09	0.0261907559132204	0.0359332110113749
