# Supplementary material for: Effects of a High-Fat Diet on Intestinal and Gonadal Metabolism in Female and Male Sea Cucumber Apostichopus japonicus
Source: Biology (Basel). 2023 Jan 29;12(2):212. doi: 10.3390/biology12020212 (PMC9953091; doi:10.3390/biology12020212)
Supplement: Supplementary file 1 [file biology-12-00212-s001.zip › 16s rDNA SEQ/4.Tax4Fun/pathway_diff_L3/CM_vs_HM.wilcox.diff.xls]

Level_3	CM	HM	fold(HM/CM)	p-value	q-value
ABC transporters	0.12465192	0.14461581	1.16015707	0.000155400155400155	0.000304369959542373
Two-component system	0.06279695	0.06463122	1.02920959	0.0206682206682207	0.0271748827304383
Purine metabolism	0.03512029	0.03414365	0.97219168	0.00186480186480186	0.00297530185170634
Aminoacyl-tRNA biosynthesis	0.02891645	0.02431741	0.84095403	0.000155400155400155	0.000304369959542373
Glycine, serine and threonine metabolism	0.02289651	0.03013554	1.31616309	0.000155400155400155	0.000304369959542373
Porphyrin and chlorophyll metabolism	0.02100413	0.02465986	1.17404788	0.000155400155400155	0.000304369959542373
Arginine and proline metabolism	0.02092374	0.02407828	1.15076356	0.000155400155400155	0.000304369959542373
Pyrimidine metabolism	0.02247471	0.0200782	0.8933689	0.000155400155400155	0.000304369959542373
Nitrogen metabolism	0.01811319	0.02081643	1.14924165	0.000155400155400155	0.000304369959542373
Oxidative phosphorylation	0.01629291	0.0159098	0.97648634	0.382284382284382	0.434275058275058
Ribosome	0.01730979	0.01417322	0.8187975	0.000155400155400155	0.000304369959542373
Glyoxylate and dicarboxylate metabolism	0.01374213	0.01706017	1.24144975	0.000155400155400155	0.000304369959542373
Amino sugar and nucleotide sugar metabolism	0.01548186	0.01242144	0.80232216	0.000155400155400155	0.000304369959542373
Methane metabolism	0.01277461	0.01457217	1.1407137	0.000155400155400155	0.000304369959542373
Peptidoglycan biosynthesis	0.01474433	0.0114035	0.77341609	0.000155400155400155	0.000304369959542373
Pyruvate metabolism	0.01292722	0.01314438	1.01679902	0.000310800310800311	0.000548244026504896
Cell cycle - Caulobacter	0.01319939	0.01231633	0.93309802	0.00699300699300699	0.0103438228438228
RNA degradation	0.01274566	0.01194953	0.93753733	0.000155400155400155	0.000304369959542373
Fructose and mannose metabolism	0.01257115	0.01191661	0.94793276	0.0104118104118104	0.0142161257545873
Bacterial secretion system	0.01345744	0.01191608	0.88546369	0.0649572649572649	0.0816277134861205
Cysteine and methionine metabolism	0.01071302	0.0106097	0.99035592	0.328205128205128	0.380450026164312
Alanine, aspartate and glutamate metabolism	0.01027709	0.00992418	0.96566102	0.0147630147630148	0.0197768688334727
Pentose phosphate pathway	0.0098425	0.01012956	1.0291651	0.0147630147630148	0.0197768688334727
Flagellar assembly	0.01026805	0.01045098	1.01781556	0.798445998445998	0.830617815233199
Starch and sucrose metabolism	0.01172935	0.00768207	0.65494368	0.000155400155400155	0.000304369959542373
Glutathione metabolism	0.00942998	0.01014652	1.07598429	0.000155400155400155	0.000304369959542373
Homologous recombination	0.01105212	0.0082787	0.74906043	0.000155400155400155	0.000304369959542373
Butanoate metabolism	0.00906615	0.01009911	1.11393586	0.000155400155400155	0.000304369959542373
Phenylalanine, tyrosine and tryptophan biosynthesis	0.00964054	0.00882608	0.91551732	0.000310800310800311	0.000548244026504896
Histidine metabolism	0.00882598	0.00947565	1.07360889	0.000155400155400155	0.000304369959542373
Glycolysis / Gluconeogenesis	0.0097417	0.00832615	0.85469159	0.000155400155400155	0.000304369959542373
Carbon fixation pathways in prokaryotes	0.00881577	0.00936348	1.06212843	0.000155400155400155	0.000304369959542373
Bacterial chemotaxis	0.00888876	0.00965661	1.086384	0.0104118104118104	0.0142161257545873
Glycerophospholipid metabolism	0.00935678	0.008439	0.9019126	0.000155400155400155	0.000304369959542373
Lysine biosynthesis	0.00923705	0.00839517	0.90885782	0.000155400155400155	0.000304369959542373
Nucleotide excision repair	0.0094689	0.00743001	0.78467545	0.000155400155400155	0.000304369959542373
Valine, leucine and isoleucine degradation	0.00765826	0.00910541	1.18896698	0.000155400155400155	0.000304369959542373
Phenylalanine metabolism	0.00727321	0.00930086	1.27878492	0.000155400155400155	0.000304369959542373
Mismatch repair	0.00937844	0.00712825	0.7600683	0.000155400155400155	0.000304369959542373
Fatty acid biosynthesis	0.00808289	0.00804834	0.99572631	0.645376845376845	0.694269030632667
Nicotinate and nicotinamide metabolism	0.0074868	0.00762251	1.01812685	0.00186480186480186	0.00297530185170634
Terpenoid backbone biosynthesis	0.00795983	0.00683557	0.8587584	0.000155400155400155	0.000304369959542373
Pentose and glucuronate interconversions	0.00651732	0.00758737	1.16418516	0.000155400155400155	0.000304369959542373
Pantothenate and CoA biosynthesis	0.00672093	0.00635575	0.94566544	0.000155400155400155	0.000304369959542373
Benzoate degradation	0.00592491	0.00711185	1.20033004	0.000155400155400155	0.000304369959542373
Propanoate metabolism	0.00582822	0.00641527	1.10072665	0.000155400155400155	0.000304369959542373
Tyrosine metabolism	0.00600653	0.0061908	1.03067888	0.0379176379176379	0.0480741480741481
Ubiquinone and other terpenoid-quinone biosynthesis	0.00617793	0.00593526	0.96072006	0.160528360528361	0.192363098692213
Lipopolysaccharide biosynthesis	0.0058504	0.00635572	1.0863738	0.104895104895105	0.127308588847051
Citrate cycle (TCA cycle)	0.00604878	0.0058973	0.97495761	0.573737373737374	0.624296605905802
Thiamine metabolism	0.00570478	0.0056208	0.98528024	0.234498834498834	0.27519697932921
Base excision repair	0.00600346	0.00518841	0.86423727	0.000155400155400155	0.000304369959542373
Valine, leucine and isoleucine biosynthesis	0.00524456	0.00567763	1.08257522	0.000155400155400155	0.000304369959542373
Aminobenzoate degradation	0.00514619	0.00569626	1.10688792	0.000155400155400155	0.000304369959542373
Protein export	0.00592596	0.00479589	0.80930154	0.000155400155400155	0.000304369959542373
DNA replication	0.00574513	0.00463848	0.80737546	0.000155400155400155	0.000304369959542373
Galactose metabolism	0.00588069	0.00422977	0.71926417	0.000155400155400155	0.000304369959542373
Glycerolipid metabolism	0.00555491	0.00421758	0.75925288	0.000155400155400155	0.000304369959542373
One carbon pool by folate	0.0049179	0.00490217	0.99680256	0.798445998445998	0.830617815233199
Lysine degradation	0.00504181	0.00487501	0.96691792	0.0649572649572649	0.0816277134861205
Folate biosynthesis	0.00512732	0.00417532	0.81432672	0.000155400155400155	0.000304369959542373
Selenocompound metabolism	0.00476615	0.00449823	0.94378603	0.00295260295260295	0.0046073584535123
Phosphotransferase system (PTS)	0.00620033	0.00210019	0.33872186	0.000155400155400155	0.000304369959542373
Sulfur metabolism	0.00428898	0.00448217	1.04504276	0.00699300699300699	0.0103438228438228
Carbon fixation in photosynthetic organisms	0.0042337	0.00390857	0.92320284	0.00108780108780109	0.00178575438691046
Inositol phosphate metabolism	0.00360061	0.00429943	1.19408486	0.000155400155400155	0.000304369959542373
Geraniol degradation	0.00360661	0.00435326	1.20702231	0.000155400155400155	0.000304369959542373
Biotin metabolism	0.00444562	0.00353082	0.79422377	0.000155400155400155	0.000304369959542373
Fatty acid metabolism	0.00363	0.00415663	1.14507861	0.000155400155400155	0.000304369959542373
Sulfur relay system	0.00396096	0.0033451	0.84451639	0.000155400155400155	0.000304369959542373
Riboflavin metabolism	0.00353381	0.00346135	0.9794952	0.000310800310800311	0.000548244026504896
Ascorbate and aldarate metabolism	0.00329834	0.00365086	1.10687904	0.000155400155400155	0.000304369959542373
Vibrio cholerae pathogenic cycle	0.00350887	0.00361085	1.02906315	0.441802641802642	0.488217705338328
Tryptophan metabolism	0.00304666	0.00373761	1.2267884	0.000155400155400155	0.000304369959542373
Chloroalkane and chloroalkene degradation	0.00316578	0.00355074	1.12160123	0.000155400155400155	0.000304369959542373
Vitamin B6 metabolism	0.00307917	0.00319701	1.03826801	0.000155400155400155	0.000304369959542373
Bisphenol degradation	0.00286378	0.00319438	1.11543879	0.000155400155400155	0.000304369959542373
Taurine and hypotaurine metabolism	0.0026695	0.00334472	1.25293575	0.000155400155400155	0.000304369959542373
Drug metabolism - other enzymes	0.00301754	0.00280574	0.92981022	0.00466200466200466	0.00704260278728364
Phosphonate and phosphinate metabolism	0.00236198	0.00302217	1.27950585	0.000155400155400155	0.000304369959542373
Peroxisome	0.0023478	0.00267505	1.1393839	0.000155400155400155	0.000304369959542373
D-Alanine metabolism	0.00278243	0.00213603	0.76768456	0.000155400155400155	0.000304369959542373
Limonene and pinene degradation	0.00247685	0.00245624	0.99167905	0.441802641802642	0.488217705338328
Polycyclic aromatic hydrocarbon degradation	0.00248258	0.0023638	0.95215657	0.0206682206682207	0.0271748827304383
Plant-pathogen interaction	0.00235856	0.00229458	0.97287232	1	1
Streptomycin biosynthesis	0.00227736	0.00224141	0.98421224	0.382284382284382	0.434275058275058
Photosynthesis	0.00240268	0.00203066	0.84516577	0.000155400155400155	0.000304369959542373
Biosynthesis of unsaturated fatty acids	0.00219666	0.00224986	1.02421769	0.441802641802642	0.488217705338328
beta-Alanine metabolism	0.00197164	0.0023883	1.21132863	0.000155400155400155	0.000304369959542373
Legionellosis	0.00229373	0.00199355	0.86913116	0.000155400155400155	0.000304369959542373
Pertussis	0.00229087	0.00202909	0.8857293	0.0379176379176379	0.0480741480741481
Naphthalene degradation	0.00192489	0.00221757	1.15205174	0.000155400155400155	0.000304369959542373
C5-Branched dibasic acid metabolism	0.00180943	0.00192798	1.06551592	0.000155400155400155	0.000304369959542373
RNA polymerase	0.00200306	0.00163912	0.81830677	0.000155400155400155	0.000304369959542373
Biosynthesis of siderophore group nonribosomal peptides	0.00201084	0.00168483	0.83787319	0.000310800310800311	0.000548244026504896
Staphylococcus aureus infection	0.00282119	0.00047081	0.16688156	0.000155400155400155	0.000304369959542373
Nonribosomal peptide structures	0.00227174	0.00125977	0.55453857	0.000155400155400155	0.000304369959542373
Nitrotoluene degradation	0.00160404	0.00180908	1.12782903	0.000621600621600622	0.00105709327266214
Linoleic acid metabolism	0.0015743	0.00172989	1.0988266	0.000155400155400155	0.000304369959542373
Atrazine degradation	0.00142134	0.00187411	1.31854792	0.000155400155400155	0.000304369959542373
Carotenoid biosynthesis	0.0014925	0.00177363	1.18836769	0.000310800310800311	0.000548244026504896
PPAR signaling pathway	0.00156291	0.00172227	1.10196609	0.000155400155400155	0.000304369959542373
Penicillin and cephalosporin biosynthesis	0.00151329	0.00171545	1.13358695	0.0104118104118104	0.0142161257545873
Drug metabolism - cytochrome P450	0.00138838	0.00182507	1.31453035	0.000155400155400155	0.000304369959542373
D-Glutamine and D-glutamate metabolism	0.00168958	0.0013916	0.82363636	0.000155400155400155	0.000304369959542373
Cyanoamino acid metabolism	0.00149909	0.00150949	1.00693243	0.798445998445998	0.830617815233199
Tuberculosis	0.00156681	0.00126879	0.80979409	0.000155400155400155	0.000304369959542373
Caprolactam degradation	0.0012648	0.00155804	1.2318495	0.000155400155400155	0.000304369959542373
Other glycan degradation	0.00219529	0.00034982	0.15934833	0.000155400155400155	0.000304369959542373
Styrene degradation	0.001174	0.00158901	1.35350186	0.000155400155400155	0.000304369959542373
Chlorocyclohexane and chlorobenzene degradation	0.00123367	0.00140776	1.14111846	0.000310800310800311	0.000548244026504896
Meiosis - yeast	0.00119864	0.00142735	1.19081147	0.000155400155400155	0.000304369959542373
Steroid hormone biosynthesis	0.00114517	0.00144083	1.25817722	0.000155400155400155	0.000304369959542373
Sphingolipid metabolism	0.00124764	0.00128033	1.02620795	0.645376845376845	0.694269030632667
Lipoic acid metabolism	0.00141919	0.00116538	0.82116187	0.000155400155400155	0.000304369959542373
Metabolism of xenobiotics by cytochrome P450	0.00114681	0.00139489	1.21631635	0.000155400155400155	0.000304369959542373
Tropane, piperidine and pyridine alkaloid biosynthesis	0.00126829	0.00126214	0.99514445	0.878477078477078	0.907227237409055
Toluene degradation	0.00116708	0.00122005	1.04538118	0.0281274281274281	0.0364757515442447
Biosynthesis of ansamycins	0.00133336	0.00099819	0.74862512	0.000155400155400155	0.000304369959542373
Salmonella infection	0.00124302	0.00115535	0.92947272	0.382284382284382	0.434275058275058
Ethylbenzene degradation	0.00107175	0.00089248	0.83272867	0.000155400155400155	0.000304369959542373
RNA transport	0.00125573	0.0006356	0.50616305	0.000155400155400155	0.000304369959542373
Epithelial cell signaling in Helicobacter pylori infection	0.00117298	0.00074691	0.63676351	0.000155400155400155	0.000304369959542373
Chemical carcinogenesis	0.00083875	0.00109187	1.30177439	0.000155400155400155	0.000304369959542373
Polyketide sugar unit biosynthesis	0.0009922	0.00089947	0.90654733	0.0147630147630148	0.0197768688334727
Alzheimers disease	0.00100473	0.00086329	0.85922225	0.00108780108780109	0.00178575438691046
Synthesis and degradation of ketone bodies	0.00079408	0.00091562	1.15306056	0.000155400155400155	0.000304369959542373
Novobiocin biosynthesis	0.00079609	0.00083905	1.05396145	0.00108780108780109	0.00178575438691046
Adipocytokine signaling pathway	0.00074131	0.00088973	1.2002114	0.000155400155400155	0.000304369959542373
Bacterial invasion of epithelial cells	0.00128838	0.00025079	0.19465217	0.000155400155400155	0.000304369959542373
Phosphatidylinositol signaling system	0.00075658	0.00069697	0.92122342	0.000310800310800311	0.000548244026504896
Steroid degradation	0.00072168	0.00070271	0.97370883	0.645376845376845	0.694269030632667
Phenylpropanoid biosynthesis	0.00070279	0.00067928	0.96655753	0.160528360528361	0.192363098692213
beta-Lactam resistance	0.00080375	0.00055845	0.69480328	0.000155400155400155	0.000304369959542373
Arachidonic acid metabolism	0.00056614	0.00068737	1.21413241	0.000155400155400155	0.000304369959542373
Lysosome	0.00063699	0.00056106	0.88079552	0.00699300699300699	0.0103438228438228
Zeatin biosynthesis	0.00065217	0.00051739	0.79334321	0.000155400155400155	0.000304369959542373
Insulin signaling pathway	0.00068032	0.00045819	0.67348843	0.000310800310800311	0.000548244026504896
MAPK signaling pathway - yeast	0.00055868	0.00056176	1.00552381	0.878477078477078	0.907227237409055
Xylene degradation	0.00055215	0.00056791	1.02853449	0.104895104895105	0.127308588847051
Glutamatergic synapse	0.00047172	0.00059976	1.27141687	0.000155400155400155	0.000304369959542373
N-Glycan biosynthesis	0.00065091	0.00042128	0.64722424	0.000155400155400155	0.000304369959542373
GABAergic synapse	0.00048071	0.00054434	1.13238275	0.000155400155400155	0.000304369959542373
Dioxin degradation	0.00050468	0.0005161	1.02263344	0.082983682983683	0.101583473997267
Huntingtons disease	0.00050825	0.00049539	0.97470626	0.720901320901321	0.758281389392501
Retinol metabolism	0.00047353	0.00051139	1.07996264	0.000310800310800311	0.000548244026504896
Ribosome biogenesis in eukaryotes	0.00058008	0.00039463	0.68029471	0.000155400155400155	0.000304369959542373
Tetracycline biosynthesis	0.00046609	0.00046304	0.99345527	0.328205128205128	0.380450026164312
Fluorobenzoate degradation	0.00040891	0.00053289	1.30318148	0.000155400155400155	0.000304369959542373
Biosynthesis of 12-, 14- and 16-membered macrolides	0.00051827	0.00034905	0.67348592	0.000310800310800311	0.000548244026504896
Pathways in cancer	0.0003805	0.00041549	1.09195245	0.160528360528361	0.192363098692213
Glycosaminoglycan degradation	0.00041564	0.00033567	0.8075914	0.00295260295260295	0.0046073584535123
Primary immunodeficiency	0.00040042	0.00034071	0.85089166	0.00466200466200466	0.00704260278728364
Caffeine metabolism	0.00026685	0.00042502	1.59273224	0.000155400155400155	0.000304369959542373
Biosynthesis of type II polyketide products	0.00028361	0.00040944	1.44364924	0.000155400155400155	0.000304369959542373
Type I diabetes mellitus	0.00038558	0.00031064	0.80563825	0.000155400155400155	0.000304369959542373
Stilbenoid, diarylheptanoid and gingerol biosynthesis	0.00031847	0.0003176	0.99727744	0.959129759129759	0.972831612831613
Isoquinoline alkaloid biosynthesis	0.00027828	0.0003058	1.09890653	0.0104118104118104	0.0142161257545873
RIG-I-like receptor signaling pathway	0.00025456	0.00030136	1.18383575	0.000155400155400155	0.000304369959542373
Biosynthesis of vancomycin group antibiotics	0.00029582	0.00023838	0.80583154	0.000310800310800311	0.000548244026504896
African trypanosomiasis	0.00042316	0.00012451	0.29423904	0.000155400155400155	0.000304369959542373
Protein processing in endoplasmic reticulum	0.00030507	0.00022778	0.74666505	0.000155400155400155	0.000304369959542373
Glycosphingolipid biosynthesis - globo series	0.00028087	0.00020205	0.71937083	0.000621600621600622	0.00105709327266214
Non-homologous end-joining	0.00028772	0.00022538	0.78335389	0.0379176379176379	0.0480741480741481
Parkinsons disease	0.00021072	0.00024519	1.16358039	0.0104118104118104	0.0142161257545873
Bladder cancer	0.00019557	0.00024564	1.25600005	0.000155400155400155	0.000304369959542373
Amoebiasis	0.00021333	0.00022622	1.06038605	0.0281274281274281	0.0364757515442447
Renal cell carcinoma	0.00021794	0.0002048	0.93967599	0.328205128205128	0.380450026164312
Amyotrophic lateral sclerosis (ALS)	0.00021879	0.00019629	0.89713281	0.00295260295260295	0.0046073584535123
DDT degradation	0.00017987	0.00022761	1.26544127	0.000155400155400155	0.000304369959542373
Protein digestion and absorption	0.00029461	0.00012826	0.43534799	0.00108780108780109	0.00178575438691046
Carbohydrate digestion and absorption	0.00030646	4.301e-05	0.14033355	0.000155400155400155	0.000304369959542373
Butirosin and neomycin biosynthesis	0.00021221	0.00015085	0.71082972	0.000155400155400155	0.000304369959542373
Primary bile acid biosynthesis	0.00021151	0.00015666	0.7407011	0.000155400155400155	0.000304369959542373
Chagas disease (American trypanosomiasis)	0.00029165	0.00011439	0.39220229	0.000621600621600622	0.00105709327266214
Apoptosis	0.00017217	0.00018234	1.05907309	0.082983682983683	0.101583473997267
NOD-like receptor signaling pathway	0.00024434	8.31e-05	0.34010687	0.000155400155400155	0.000304369959542373
Viral carcinogenesis	0.00018654	0.00015031	0.80577225	0.000621600621600622	0.00105709327266214
Type II diabetes mellitus	0.00016897	0.00013873	0.82101212	0.000621600621600622	0.00105709327266214
Ether lipid metabolism	0.0001671	0.0001302	0.77916358	0.000155400155400155	0.000304369959542373
Mineral absorption	0.00017507	0.00010641	0.60782344	0.000155400155400155	0.000304369959542373
Sesquiterpenoid and triterpenoid biosynthesis	0.00015131	0.00012975	0.85751072	0.0281274281274281	0.0364757515442447
Morphine addiction	0.00011812	0.00015849	1.34176805	0.000155400155400155	0.000304369959542373
Cardiac muscle contraction	0.00012667	0.00014542	1.14796193	0.082983682983683	0.101583473997267
Secondary bile acid biosynthesis	0.00017032	8.647e-05	0.50771034	0.000155400155400155	0.000304369959542373
Proximal tubule bicarbonate reclamation	0.00011862	0.00012428	1.04777137	0.0206682206682207	0.0271748827304383
Retrograde endocannabinoid signaling	0.00013326	9.974e-05	0.74847985	0.000621600621600622	0.00105709327266214
Glycosylphosphatidylinositol(GPI)-anchor biosynthesis	0.00019982	7.404e-05	0.37054221	0.441802641802642	0.488217705338328
Small cell lung cancer	8.167e-05	0.00013493	1.65202598	0.000155400155400155	0.000304369959542373
Steroid biosynthesis	9.086e-05	0.00010672	1.17454987	0.000155400155400155	0.000304369959542373
D-Arginine and D-ornithine metabolism	8.553e-05	0.00010687	1.24955951	0.000155400155400155	0.000304369959542373
Renin-angiotensin system	0.0001522	2.344e-05	0.15403876	0.000155400155400155	0.000304369959542373
Biosynthesis of type II polyketide backbone	7.841e-05	0.00010024	1.27845479	0.00186480186480186	0.00297530185170634
Vibrio cholerae infection	0.00012862	6.274e-05	0.48775718	0.0104118104118104	0.0142161257545873
Influenza A	6.781e-05	9.825e-05	1.44897978	0.000155400155400155	0.000304369959542373
alpha-Linolenic acid metabolism	9.869e-05	7.073e-05	0.71670294	0.00466200466200466	0.00704260278728364
Fc gamma R-mediated phagocytosis	6.064e-05	9.716e-05	1.60232069	0.000155400155400155	0.000304369959542373
Proteasome	0.0001137	4.383e-05	0.38544335	0.000155400155400155	0.000304369959542373
Serotonergic synapse	6.902e-05	9.059e-05	1.31236991	0.0147630147630148	0.0197768688334727
GnRH signaling pathway	5.946e-05	9.682e-05	1.62832435	0.000155400155400155	0.000304369959542373
Endocytosis	5.946e-05	9.682e-05	1.6283461	0.000155400155400155	0.000304369959542373
Glycosphingolipid biosynthesis - ganglio series	0.00010925	3.996e-05	0.36581976	0.000155400155400155	0.000304369959542373
p53 signaling pathway	5.821e-05	9.262e-05	1.59109354	0.000155400155400155	0.000304369959542373
Toxoplasmosis	5.72e-05	9.213e-05	1.61067272	0.000155400155400155	0.000304369959542373
Herpes simplex infection	5.649e-05	9.198e-05	1.62825039	0.000155400155400155	0.000304369959542373
Prostate cancer	7.888e-05	7.379e-05	0.93547675	0.959129759129759	0.972831612831613
Viral myocarditis	5.626e-05	9.195e-05	1.63442006	0.000155400155400155	0.000304369959542373
Colorectal cancer	5.624e-05	9.195e-05	1.63509316	0.000155400155400155	0.000304369959542373
Progesterone-mediated oocyte maturation	7.871e-05	7.374e-05	0.93691709	0.959129759129759	0.972831612831613
Antigen processing and presentation	7.871e-05	7.374e-05	0.93691709	0.959129759129759	0.972831612831613
Bile secretion	8.58e-05	6.409e-05	0.74696705	0.00108780108780109	0.00178575438691046
Glycosaminoglycan biosynthesis - chondroitin sulfate	8.84e-05	4.996e-05	0.56512508	0.000155400155400155	0.000304369959542373
Alcoholism	6.522e-05	6.325e-05	0.96988942	0.505361305361305	0.554141354141354
Shigellosis	8.265e-05	5.746e-05	0.69516427	0.0379176379176379	0.0480741480741481
Monoterpenoid biosynthesis	6.644e-05	5.621e-05	0.84610288	0.0379176379176379	0.0480741480741481
Systemic lupus erythematosus	3.808e-05	6.185e-05	1.62424233	0.000155400155400155	0.000304369959542373
Fatty acid elongation	4.006e-05	5.669e-05	1.41505146	0.000155400155400155	0.000304369959542373
Dopaminergic synapse	4.945e-05	5.22e-05	1.05568899	0.441802641802642	0.488217705338328
Amphetamine addiction	4.767e-05	5.171e-05	1.08480002	0.441802641802642	0.488217705338328
Cocaine addiction	4.766e-05	5.171e-05	1.08481586	0.441802641802642	0.488217705338328
Basal transcription factors	7.06e-05	9.54e-06	0.13510455	0.000155400155400155	0.000304369959542373
Indole alkaloid biosynthesis	3.834e-05	4.502e-05	1.17431212	0.0104118104118104	0.0142161257545873
Glycosphingolipid biosynthesis - lacto and neolacto series	4.625e-05	3.143e-05	0.67966351	0.00466200466200466	0.00704260278728364
Hematopoietic cell lineage	5.298e-05	1.167e-05	0.22030296	0.000155400155400155	0.000304369959542373
VEGF signaling pathway	2.167e-05	3.886e-05	1.79377565	0.000155400155400155	0.000304369959542373
NF-kappa B signaling pathway	2.081e-05	3.874e-05	1.86198172	0.000155400155400155	0.000304369959542373
Leishmaniasis	2.081e-05	3.874e-05	1.86198172	0.000155400155400155	0.000304369959542373
Complement and coagulation cascades	2.58e-05	3.212e-05	1.24459001	0.0104118104118104	0.0142161257545873
Prion diseases	3.167e-05	2.023e-05	0.63876243	0.000155400155400155	0.000304369959542373
Betalain biosynthesis	2.096e-05	2.467e-05	1.1771159	0.0104118104118104	0.0142161257545873
Clavulanic acid biosynthesis	1.396e-05	2.209e-05	1.58310316	0.000155400155400155	0.000304369959542373
Isoflavonoid biosynthesis	3.146e-05	5.72e-06	0.18195078	0.000155400155400155	0.000304369959542373
Pancreatic secretion	2.049e-05	8.83e-06	0.4312409	0.000310800310800311	0.000548244026504896
Pathogenic Escherichia coli infection	1.884e-05	1.313e-05	0.6970177	0.194871794871795	0.232536091359621
Hypertrophic cardiomyopathy (HCM)	2.018e-05	5.82e-06	0.28841109	0.000155400155400155	0.000304369959542373
Flavonoid biosynthesis	1.939e-05	2.85e-06	0.14679558	0.000155400155400155	0.000304369959542373
Vasopressin-regulated water reabsorption	1.179e-05	1.153e-05	0.97846422	0.082983682983683	0.101583473997267
Synaptic vesicle cycle	1.179e-05	1.153e-05	0.97846422	0.082983682983683	0.101583473997267
Fanconi anemia pathway	1.382e-05	4.92e-06	0.35609709	0.000310800310800311	0.000548244026504896
Melanogenesis	7.96e-06	1.027e-05	1.28989317	0.000155400155400155	0.000304369959542373
Flavone and flavonol biosynthesis	1.176e-05	5.24e-06	0.44538941	0.000155400155400155	0.000304369959542373
Endocrine and other factor-regulated calcium reabsorption	1.227e-05	4.07e-06	0.3317064	0.000155400155400155	0.000304369959542373
Spliceosome	1.333e-05	1.54e-06	0.11549084	0.000155400155400155	0.000304369959542373
Gastric acid secretion	1.067e-05	3.23e-06	0.30314051	0.000155400155400155	0.000304369959542373
Salivary secretion	1.067e-05	3.23e-06	0.30314051	0.000155400155400155	0.000304369959542373
Aldosterone-regulated sodium reabsorption	1.067e-05	3.23e-06	0.30313869	0.000155400155400155	0.000304369959542373
Focal adhesion	7.34e-06	4.92e-06	0.67007613	0.000310800310800311	0.000548244026504896
ECM-receptor interaction	7.32e-06	4.92e-06	0.67215938	0.000310800310800311	0.000548244026504896
mRNA surveillance pathway	8.9e-06	2.58e-06	0.29021316	0.000310800310800311	0.000548244026504896
Cholinergic synapse	9.58e-06	1.49e-06	0.15583164	0.000155400155400155	0.000304369959542373
Neuroactive ligand-receptor interaction	5.28e-06	4.72e-06	0.89425163	0.720901320901321	0.758281389392501
Calcium signaling pathway	4e-06	1.21e-06	0.30092634	0.00186480186480186	0.00297530185170634
Notch signaling pathway	2.17e-06	2.02e-06	0.92914137	0.234498834498834	0.27519697932921
Chronic myeloid leukemia	2.17e-06	2.02e-06	0.92914137	0.234498834498834	0.27519697932921
Wnt signaling pathway	2.17e-06	2.02e-06	0.92914137	0.234498834498834	0.27519697932921
Photosynthesis - antenna proteins	4.45e-06	3.8e-07	0.08512405	0.0206682206682207	0.0271748827304383
Transcriptional misregulation in cancer	1.26e-06	6.3e-07	0.50206106	0.00108780108780109	0.00178575438691046
Various types of N-glycan biosynthesis	4.7e-07	2.1e-07	0.45970191	0.505361305361305	0.554141354141354
Fat digestion and absorption	5.4e-07	3e-07	0.55053387	0.00699300699300699	0.0103438228438228
Epstein-Barr virus infection	8e-08	9e-08	1.10597802	0.573737373737374	0.624296605905802
Measles	2.4e-07	2e-08	0.06381547	0.000155400155400155	0.000304369959542373
Hepatitis C	2.4e-07	2e-08	0.06381547	0.000155400155400155	0.000304369959542373
Regulation of actin cytoskeleton	2.1e-07	4e-08	0.19423703	0.00186480186480186	0.00297530185170634
Dilated cardiomyopathy	2.1e-07	4e-08	0.19259188	0.00466200466200466	0.00704260278728364
Arrhythmogenic right ventricular cardiomyopathy (ARVC)	2.1e-07	4e-08	0.19259188	0.00466200466200466	0.00704260278728364
Cell adhesion molecules (CAMs)	1.8e-07	4e-08	0.21441074	0.00295260295260295	0.0046073584535123
HTLV-I infection	3e-08	2e-08	0.84695906	0.700128127015315	0.741926821165483
Phagosome	4e-08	1e-08	0.31888688	0.949094251818098	0.972831612831613
Cytokine-cytokine receptor interaction	1e-08	1e-08	0.90262824	0.674198197150507	0.722536935814128
mTOR signaling pathway	1e-08	1e-08	0.94863348	0.700128127015315	0.741926821165483
Cell cycle	1e-08	1e-08	0.78782819	0.700128127015315	0.741926821165483
Pancreatic cancer	0	0	Inf	0.381573905705021	0.434275058275058
Phototransduction - fly	2e-08	0	0.03291005	0.082983682983683	0.101583473997267
Tight junction	2e-08	0	0.02068112	1	1
Leukocyte transendothelial migration	2e-08	0	0.02068112	1	1
Adherens junction	2e-08	0	0.02068112	1	1
Oocyte meiosis	0	0	0.32267855	0.0104118104118104	0.0142161257545873
Vascular smooth muscle contraction	0	0	0.32267855	0.0104118104118104	0.0142161257545873
Long-term potentiation	0	0	0.32267855	0.0104118104118104	0.0142161257545873
Cytosolic DNA-sensing pathway	0	0	Inf	0.381573905705021	0.434275058275058
Phototransduction	0	0	0.32267855	0.0104118104118104	0.0142161257545873
Olfactory transduction	0	0	0.32267855	0.0104118104118104	0.0142161257545873
Glioma	0	0	0.32267855	0.0104118104118104	0.0142161257545873
Neurotrophin signaling pathway	0	0	0.32267855	0.0104118104118104	0.0142161257545873
