# Supplementary material for: Effects of a High-Fat Diet on Intestinal and Gonadal Metabolism in Female and Male Sea Cucumber Apostichopus japonicus
Source: Biology (Basel). 2023 Jan 29;12(2):212. doi: 10.3390/biology12020212 (PMC9953091; doi:10.3390/biology12020212)
Supplement: Supplementary file 1 [file biology-12-00212-s001.zip › 16s rDNA SEQ/4.Tax4Fun/pathway_diff_L3/CM_vs_HM.wilcox.sig.xls]

Level_3	CM	HM	fold(HM/CM)	p-value	q-value	significant
ABC transporters	0.12465192	0.14461581	1.16015707	0.000155400155400155	0.000304369959542373	yes
Two-component system	0.06279695	0.06463122	1.02920959	0.0206682206682207	0.0271748827304383	yes
Purine metabolism	0.03512029	0.03414365	0.97219168	0.00186480186480186	0.00297530185170634	yes
Aminoacyl-tRNA biosynthesis	0.02891645	0.02431741	0.84095403	0.000155400155400155	0.000304369959542373	yes
Glycine, serine and threonine metabolism	0.02289651	0.03013554	1.31616309	0.000155400155400155	0.000304369959542373	yes
Porphyrin and chlorophyll metabolism	0.02100413	0.02465986	1.17404788	0.000155400155400155	0.000304369959542373	yes
Arginine and proline metabolism	0.02092374	0.02407828	1.15076356	0.000155400155400155	0.000304369959542373	yes
Pyrimidine metabolism	0.02247471	0.0200782	0.8933689	0.000155400155400155	0.000304369959542373	yes
Nitrogen metabolism	0.01811319	0.02081643	1.14924165	0.000155400155400155	0.000304369959542373	yes
Oxidative phosphorylation	0.01629291	0.0159098	0.97648634	0.382284382284382	0.434275058275058	no
Ribosome	0.01730979	0.01417322	0.8187975	0.000155400155400155	0.000304369959542373	yes
Glyoxylate and dicarboxylate metabolism	0.01374213	0.01706017	1.24144975	0.000155400155400155	0.000304369959542373	yes
Amino sugar and nucleotide sugar metabolism	0.01548186	0.01242144	0.80232216	0.000155400155400155	0.000304369959542373	yes
Methane metabolism	0.01277461	0.01457217	1.1407137	0.000155400155400155	0.000304369959542373	yes
Peptidoglycan biosynthesis	0.01474433	0.0114035	0.77341609	0.000155400155400155	0.000304369959542373	yes
Pyruvate metabolism	0.01292722	0.01314438	1.01679902	0.000310800310800311	0.000548244026504896	yes
Cell cycle - Caulobacter	0.01319939	0.01231633	0.93309802	0.00699300699300699	0.0103438228438228	yes
RNA degradation	0.01274566	0.01194953	0.93753733	0.000155400155400155	0.000304369959542373	yes
Fructose and mannose metabolism	0.01257115	0.01191661	0.94793276	0.0104118104118104	0.0142161257545873	yes
Bacterial secretion system	0.01345744	0.01191608	0.88546369	0.0649572649572649	0.0816277134861205	no
Cysteine and methionine metabolism	0.01071302	0.0106097	0.99035592	0.328205128205128	0.380450026164312	no
Alanine, aspartate and glutamate metabolism	0.01027709	0.00992418	0.96566102	0.0147630147630148	0.0197768688334727	yes
Pentose phosphate pathway	0.0098425	0.01012956	1.0291651	0.0147630147630148	0.0197768688334727	yes
Flagellar assembly	0.01026805	0.01045098	1.01781556	0.798445998445998	0.830617815233199	no
Starch and sucrose metabolism	0.01172935	0.00768207	0.65494368	0.000155400155400155	0.000304369959542373	yes
Glutathione metabolism	0.00942998	0.01014652	1.07598429	0.000155400155400155	0.000304369959542373	yes
Homologous recombination	0.01105212	0.0082787	0.74906043	0.000155400155400155	0.000304369959542373	yes
Butanoate metabolism	0.00906615	0.01009911	1.11393586	0.000155400155400155	0.000304369959542373	yes
Phenylalanine, tyrosine and tryptophan biosynthesis	0.00964054	0.00882608	0.91551732	0.000310800310800311	0.000548244026504896	yes
Histidine metabolism	0.00882598	0.00947565	1.07360889	0.000155400155400155	0.000304369959542373	yes
Glycolysis / Gluconeogenesis	0.0097417	0.00832615	0.85469159	0.000155400155400155	0.000304369959542373	yes
Carbon fixation pathways in prokaryotes	0.00881577	0.00936348	1.06212843	0.000155400155400155	0.000304369959542373	yes
Bacterial chemotaxis	0.00888876	0.00965661	1.086384	0.0104118104118104	0.0142161257545873	yes
Glycerophospholipid metabolism	0.00935678	0.008439	0.9019126	0.000155400155400155	0.000304369959542373	yes
Lysine biosynthesis	0.00923705	0.00839517	0.90885782	0.000155400155400155	0.000304369959542373	yes
Nucleotide excision repair	0.0094689	0.00743001	0.78467545	0.000155400155400155	0.000304369959542373	yes
Valine, leucine and isoleucine degradation	0.00765826	0.00910541	1.18896698	0.000155400155400155	0.000304369959542373	yes
Phenylalanine metabolism	0.00727321	0.00930086	1.27878492	0.000155400155400155	0.000304369959542373	yes
Mismatch repair	0.00937844	0.00712825	0.7600683	0.000155400155400155	0.000304369959542373	yes
Fatty acid biosynthesis	0.00808289	0.00804834	0.99572631	0.645376845376845	0.694269030632667	no
Nicotinate and nicotinamide metabolism	0.0074868	0.00762251	1.01812685	0.00186480186480186	0.00297530185170634	yes
Terpenoid backbone biosynthesis	0.00795983	0.00683557	0.8587584	0.000155400155400155	0.000304369959542373	yes
Pentose and glucuronate interconversions	0.00651732	0.00758737	1.16418516	0.000155400155400155	0.000304369959542373	yes
Pantothenate and CoA biosynthesis	0.00672093	0.00635575	0.94566544	0.000155400155400155	0.000304369959542373	yes
Benzoate degradation	0.00592491	0.00711185	1.20033004	0.000155400155400155	0.000304369959542373	yes
Propanoate metabolism	0.00582822	0.00641527	1.10072665	0.000155400155400155	0.000304369959542373	yes
Tyrosine metabolism	0.00600653	0.0061908	1.03067888	0.0379176379176379	0.0480741480741481	yes
Ubiquinone and other terpenoid-quinone biosynthesis	0.00617793	0.00593526	0.96072006	0.160528360528361	0.192363098692213	no
Lipopolysaccharide biosynthesis	0.0058504	0.00635572	1.0863738	0.104895104895105	0.127308588847051	no
Citrate cycle (TCA cycle)	0.00604878	0.0058973	0.97495761	0.573737373737374	0.624296605905802	no
Thiamine metabolism	0.00570478	0.0056208	0.98528024	0.234498834498834	0.27519697932921	no
Base excision repair	0.00600346	0.00518841	0.86423727	0.000155400155400155	0.000304369959542373	yes
Valine, leucine and isoleucine biosynthesis	0.00524456	0.00567763	1.08257522	0.000155400155400155	0.000304369959542373	yes
Aminobenzoate degradation	0.00514619	0.00569626	1.10688792	0.000155400155400155	0.000304369959542373	yes
Protein export	0.00592596	0.00479589	0.80930154	0.000155400155400155	0.000304369959542373	yes
DNA replication	0.00574513	0.00463848	0.80737546	0.000155400155400155	0.000304369959542373	yes
Galactose metabolism	0.00588069	0.00422977	0.71926417	0.000155400155400155	0.000304369959542373	yes
Glycerolipid metabolism	0.00555491	0.00421758	0.75925288	0.000155400155400155	0.000304369959542373	yes
One carbon pool by folate	0.0049179	0.00490217	0.99680256	0.798445998445998	0.830617815233199	no
Lysine degradation	0.00504181	0.00487501	0.96691792	0.0649572649572649	0.0816277134861205	no
Folate biosynthesis	0.00512732	0.00417532	0.81432672	0.000155400155400155	0.000304369959542373	yes
Selenocompound metabolism	0.00476615	0.00449823	0.94378603	0.00295260295260295	0.0046073584535123	yes
Phosphotransferase system (PTS)	0.00620033	0.00210019	0.33872186	0.000155400155400155	0.000304369959542373	yes
Sulfur metabolism	0.00428898	0.00448217	1.04504276	0.00699300699300699	0.0103438228438228	yes
Carbon fixation in photosynthetic organisms	0.0042337	0.00390857	0.92320284	0.00108780108780109	0.00178575438691046	yes
Inositol phosphate metabolism	0.00360061	0.00429943	1.19408486	0.000155400155400155	0.000304369959542373	yes
Geraniol degradation	0.00360661	0.00435326	1.20702231	0.000155400155400155	0.000304369959542373	yes
Biotin metabolism	0.00444562	0.00353082	0.79422377	0.000155400155400155	0.000304369959542373	yes
Fatty acid metabolism	0.00363	0.00415663	1.14507861	0.000155400155400155	0.000304369959542373	yes
Sulfur relay system	0.00396096	0.0033451	0.84451639	0.000155400155400155	0.000304369959542373	yes
Riboflavin metabolism	0.00353381	0.00346135	0.9794952	0.000310800310800311	0.000548244026504896	yes
Ascorbate and aldarate metabolism	0.00329834	0.00365086	1.10687904	0.000155400155400155	0.000304369959542373	yes
Vibrio cholerae pathogenic cycle	0.00350887	0.00361085	1.02906315	0.441802641802642	0.488217705338328	no
Tryptophan metabolism	0.00304666	0.00373761	1.2267884	0.000155400155400155	0.000304369959542373	yes
Chloroalkane and chloroalkene degradation	0.00316578	0.00355074	1.12160123	0.000155400155400155	0.000304369959542373	yes
Vitamin B6 metabolism	0.00307917	0.00319701	1.03826801	0.000155400155400155	0.000304369959542373	yes
Bisphenol degradation	0.00286378	0.00319438	1.11543879	0.000155400155400155	0.000304369959542373	yes
Taurine and hypotaurine metabolism	0.0026695	0.00334472	1.25293575	0.000155400155400155	0.000304369959542373	yes
Drug metabolism - other enzymes	0.00301754	0.00280574	0.92981022	0.00466200466200466	0.00704260278728364	yes
Phosphonate and phosphinate metabolism	0.00236198	0.00302217	1.27950585	0.000155400155400155	0.000304369959542373	yes
Peroxisome	0.0023478	0.00267505	1.1393839	0.000155400155400155	0.000304369959542373	yes
D-Alanine metabolism	0.00278243	0.00213603	0.76768456	0.000155400155400155	0.000304369959542373	yes
Limonene and pinene degradation	0.00247685	0.00245624	0.99167905	0.441802641802642	0.488217705338328	no
Polycyclic aromatic hydrocarbon degradation	0.00248258	0.0023638	0.95215657	0.0206682206682207	0.0271748827304383	yes
Plant-pathogen interaction	0.00235856	0.00229458	0.97287232	1	1	no
Streptomycin biosynthesis	0.00227736	0.00224141	0.98421224	0.382284382284382	0.434275058275058	no
Photosynthesis	0.00240268	0.00203066	0.84516577	0.000155400155400155	0.000304369959542373	yes
Biosynthesis of unsaturated fatty acids	0.00219666	0.00224986	1.02421769	0.441802641802642	0.488217705338328	no
beta-Alanine metabolism	0.00197164	0.0023883	1.21132863	0.000155400155400155	0.000304369959542373	yes
Legionellosis	0.00229373	0.00199355	0.86913116	0.000155400155400155	0.000304369959542373	yes
Pertussis	0.00229087	0.00202909	0.8857293	0.0379176379176379	0.0480741480741481	yes
Naphthalene degradation	0.00192489	0.00221757	1.15205174	0.000155400155400155	0.000304369959542373	yes
C5-Branched dibasic acid metabolism	0.00180943	0.00192798	1.06551592	0.000155400155400155	0.000304369959542373	yes
RNA polymerase	0.00200306	0.00163912	0.81830677	0.000155400155400155	0.000304369959542373	yes
Biosynthesis of siderophore group nonribosomal peptides	0.00201084	0.00168483	0.83787319	0.000310800310800311	0.000548244026504896	yes
Staphylococcus aureus infection	0.00282119	0.00047081	0.16688156	0.000155400155400155	0.000304369959542373	yes
Nonribosomal peptide structures	0.00227174	0.00125977	0.55453857	0.000155400155400155	0.000304369959542373	yes
Nitrotoluene degradation	0.00160404	0.00180908	1.12782903	0.000621600621600622	0.00105709327266214	yes
Linoleic acid metabolism	0.0015743	0.00172989	1.0988266	0.000155400155400155	0.000304369959542373	yes
Atrazine degradation	0.00142134	0.00187411	1.31854792	0.000155400155400155	0.000304369959542373	yes
Carotenoid biosynthesis	0.0014925	0.00177363	1.18836769	0.000310800310800311	0.000548244026504896	yes
PPAR signaling pathway	0.00156291	0.00172227	1.10196609	0.000155400155400155	0.000304369959542373	yes
Penicillin and cephalosporin biosynthesis	0.00151329	0.00171545	1.13358695	0.0104118104118104	0.0142161257545873	yes
Drug metabolism - cytochrome P450	0.00138838	0.00182507	1.31453035	0.000155400155400155	0.000304369959542373	yes
D-Glutamine and D-glutamate metabolism	0.00168958	0.0013916	0.82363636	0.000155400155400155	0.000304369959542373	yes
Cyanoamino acid metabolism	0.00149909	0.00150949	1.00693243	0.798445998445998	0.830617815233199	no
Tuberculosis	0.00156681	0.00126879	0.80979409	0.000155400155400155	0.000304369959542373	yes
Caprolactam degradation	0.0012648	0.00155804	1.2318495	0.000155400155400155	0.000304369959542373	yes
Other glycan degradation	0.00219529	0.00034982	0.15934833	0.000155400155400155	0.000304369959542373	yes
Styrene degradation	0.001174	0.00158901	1.35350186	0.000155400155400155	0.000304369959542373	yes
Chlorocyclohexane and chlorobenzene degradation	0.00123367	0.00140776	1.14111846	0.000310800310800311	0.000548244026504896	yes
Meiosis - yeast	0.00119864	0.00142735	1.19081147	0.000155400155400155	0.000304369959542373	yes
Steroid hormone biosynthesis	0.00114517	0.00144083	1.25817722	0.000155400155400155	0.000304369959542373	yes
Sphingolipid metabolism	0.00124764	0.00128033	1.02620795	0.645376845376845	0.694269030632667	no
Lipoic acid metabolism	0.00141919	0.00116538	0.82116187	0.000155400155400155	0.000304369959542373	yes
Metabolism of xenobiotics by cytochrome P450	0.00114681	0.00139489	1.21631635	0.000155400155400155	0.000304369959542373	yes
Tropane, piperidine and pyridine alkaloid biosynthesis	0.00126829	0.00126214	0.99514445	0.878477078477078	0.907227237409055	no
Toluene degradation	0.00116708	0.00122005	1.04538118	0.0281274281274281	0.0364757515442447	yes
Biosynthesis of ansamycins	0.00133336	0.00099819	0.74862512	0.000155400155400155	0.000304369959542373	yes
Salmonella infection	0.00124302	0.00115535	0.92947272	0.382284382284382	0.434275058275058	no
Ethylbenzene degradation	0.00107175	0.00089248	0.83272867	0.000155400155400155	0.000304369959542373	yes
RNA transport	0.00125573	0.0006356	0.50616305	0.000155400155400155	0.000304369959542373	yes
Epithelial cell signaling in Helicobacter pylori infection	0.00117298	0.00074691	0.63676351	0.000155400155400155	0.000304369959542373	yes
Chemical carcinogenesis	0.00083875	0.00109187	1.30177439	0.000155400155400155	0.000304369959542373	yes
Polyketide sugar unit biosynthesis	0.0009922	0.00089947	0.90654733	0.0147630147630148	0.0197768688334727	yes
Alzheimers disease	0.00100473	0.00086329	0.85922225	0.00108780108780109	0.00178575438691046	yes
Synthesis and degradation of ketone bodies	0.00079408	0.00091562	1.15306056	0.000155400155400155	0.000304369959542373	yes
Novobiocin biosynthesis	0.00079609	0.00083905	1.05396145	0.00108780108780109	0.00178575438691046	yes
Adipocytokine signaling pathway	0.00074131	0.00088973	1.2002114	0.000155400155400155	0.000304369959542373	yes
Bacterial invasion of epithelial cells	0.00128838	0.00025079	0.19465217	0.000155400155400155	0.000304369959542373	yes
Phosphatidylinositol signaling system	0.00075658	0.00069697	0.92122342	0.000310800310800311	0.000548244026504896	yes
Steroid degradation	0.00072168	0.00070271	0.97370883	0.645376845376845	0.694269030632667	no
Phenylpropanoid biosynthesis	0.00070279	0.00067928	0.96655753	0.160528360528361	0.192363098692213	no
beta-Lactam resistance	0.00080375	0.00055845	0.69480328	0.000155400155400155	0.000304369959542373	yes
Arachidonic acid metabolism	0.00056614	0.00068737	1.21413241	0.000155400155400155	0.000304369959542373	yes
Lysosome	0.00063699	0.00056106	0.88079552	0.00699300699300699	0.0103438228438228	yes
Zeatin biosynthesis	0.00065217	0.00051739	0.79334321	0.000155400155400155	0.000304369959542373	yes
Insulin signaling pathway	0.00068032	0.00045819	0.67348843	0.000310800310800311	0.000548244026504896	yes
MAPK signaling pathway - yeast	0.00055868	0.00056176	1.00552381	0.878477078477078	0.907227237409055	no
Xylene degradation	0.00055215	0.00056791	1.02853449	0.104895104895105	0.127308588847051	no
Glutamatergic synapse	0.00047172	0.00059976	1.27141687	0.000155400155400155	0.000304369959542373	yes
N-Glycan biosynthesis	0.00065091	0.00042128	0.64722424	0.000155400155400155	0.000304369959542373	yes
GABAergic synapse	0.00048071	0.00054434	1.13238275	0.000155400155400155	0.000304369959542373	yes
Dioxin degradation	0.00050468	0.0005161	1.02263344	0.082983682983683	0.101583473997267	no
Huntingtons disease	0.00050825	0.00049539	0.97470626	0.720901320901321	0.758281389392501	no
Retinol metabolism	0.00047353	0.00051139	1.07996264	0.000310800310800311	0.000548244026504896	yes
Ribosome biogenesis in eukaryotes	0.00058008	0.00039463	0.68029471	0.000155400155400155	0.000304369959542373	yes
Tetracycline biosynthesis	0.00046609	0.00046304	0.99345527	0.328205128205128	0.380450026164312	no
Fluorobenzoate degradation	0.00040891	0.00053289	1.30318148	0.000155400155400155	0.000304369959542373	yes
Biosynthesis of 12-, 14- and 16-membered macrolides	0.00051827	0.00034905	0.67348592	0.000310800310800311	0.000548244026504896	yes
Pathways in cancer	0.0003805	0.00041549	1.09195245	0.160528360528361	0.192363098692213	no
Glycosaminoglycan degradation	0.00041564	0.00033567	0.8075914	0.00295260295260295	0.0046073584535123	yes
Primary immunodeficiency	0.00040042	0.00034071	0.85089166	0.00466200466200466	0.00704260278728364	yes
Caffeine metabolism	0.00026685	0.00042502	1.59273224	0.000155400155400155	0.000304369959542373	yes
Biosynthesis of type II polyketide products	0.00028361	0.00040944	1.44364924	0.000155400155400155	0.000304369959542373	yes
Type I diabetes mellitus	0.00038558	0.00031064	0.80563825	0.000155400155400155	0.000304369959542373	yes
Stilbenoid, diarylheptanoid and gingerol biosynthesis	0.00031847	0.0003176	0.99727744	0.959129759129759	0.972831612831613	no
Isoquinoline alkaloid biosynthesis	0.00027828	0.0003058	1.09890653	0.0104118104118104	0.0142161257545873	yes
RIG-I-like receptor signaling pathway	0.00025456	0.00030136	1.18383575	0.000155400155400155	0.000304369959542373	yes
Biosynthesis of vancomycin group antibiotics	0.00029582	0.00023838	0.80583154	0.000310800310800311	0.000548244026504896	yes
African trypanosomiasis	0.00042316	0.00012451	0.29423904	0.000155400155400155	0.000304369959542373	yes
Protein processing in endoplasmic reticulum	0.00030507	0.00022778	0.74666505	0.000155400155400155	0.000304369959542373	yes
Glycosphingolipid biosynthesis - globo series	0.00028087	0.00020205	0.71937083	0.000621600621600622	0.00105709327266214	yes
Non-homologous end-joining	0.00028772	0.00022538	0.78335389	0.0379176379176379	0.0480741480741481	yes
Parkinsons disease	0.00021072	0.00024519	1.16358039	0.0104118104118104	0.0142161257545873	yes
Bladder cancer	0.00019557	0.00024564	1.25600005	0.000155400155400155	0.000304369959542373	yes
Amoebiasis	0.00021333	0.00022622	1.06038605	0.0281274281274281	0.0364757515442447	yes
Renal cell carcinoma	0.00021794	0.0002048	0.93967599	0.328205128205128	0.380450026164312	no
Amyotrophic lateral sclerosis (ALS)	0.00021879	0.00019629	0.89713281	0.00295260295260295	0.0046073584535123	yes
DDT degradation	0.00017987	0.00022761	1.26544127	0.000155400155400155	0.000304369959542373	yes
Protein digestion and absorption	0.00029461	0.00012826	0.43534799	0.00108780108780109	0.00178575438691046	yes
Carbohydrate digestion and absorption	0.00030646	4.301e-05	0.14033355	0.000155400155400155	0.000304369959542373	yes
Butirosin and neomycin biosynthesis	0.00021221	0.00015085	0.71082972	0.000155400155400155	0.000304369959542373	yes
Primary bile acid biosynthesis	0.00021151	0.00015666	0.7407011	0.000155400155400155	0.000304369959542373	yes
Chagas disease (American trypanosomiasis)	0.00029165	0.00011439	0.39220229	0.000621600621600622	0.00105709327266214	yes
Apoptosis	0.00017217	0.00018234	1.05907309	0.082983682983683	0.101583473997267	no
NOD-like receptor signaling pathway	0.00024434	8.31e-05	0.34010687	0.000155400155400155	0.000304369959542373	yes
Viral carcinogenesis	0.00018654	0.00015031	0.80577225	0.000621600621600622	0.00105709327266214	yes
Type II diabetes mellitus	0.00016897	0.00013873	0.82101212	0.000621600621600622	0.00105709327266214	yes
Ether lipid metabolism	0.0001671	0.0001302	0.77916358	0.000155400155400155	0.000304369959542373	yes
Mineral absorption	0.00017507	0.00010641	0.60782344	0.000155400155400155	0.000304369959542373	yes
Sesquiterpenoid and triterpenoid biosynthesis	0.00015131	0.00012975	0.85751072	0.0281274281274281	0.0364757515442447	yes
Morphine addiction	0.00011812	0.00015849	1.34176805	0.000155400155400155	0.000304369959542373	yes
Cardiac muscle contraction	0.00012667	0.00014542	1.14796193	0.082983682983683	0.101583473997267	no
Secondary bile acid biosynthesis	0.00017032	8.647e-05	0.50771034	0.000155400155400155	0.000304369959542373	yes
Proximal tubule bicarbonate reclamation	0.00011862	0.00012428	1.04777137	0.0206682206682207	0.0271748827304383	yes
Retrograde endocannabinoid signaling	0.00013326	9.974e-05	0.74847985	0.000621600621600622	0.00105709327266214	yes
Glycosylphosphatidylinositol(GPI)-anchor biosynthesis	0.00019982	7.404e-05	0.37054221	0.441802641802642	0.488217705338328	no
Small cell lung cancer	8.167e-05	0.00013493	1.65202598	0.000155400155400155	0.000304369959542373	yes
Steroid biosynthesis	9.086e-05	0.00010672	1.17454987	0.000155400155400155	0.000304369959542373	yes
D-Arginine and D-ornithine metabolism	8.553e-05	0.00010687	1.24955951	0.000155400155400155	0.000304369959542373	yes
Renin-angiotensin system	0.0001522	2.344e-05	0.15403876	0.000155400155400155	0.000304369959542373	yes
Biosynthesis of type II polyketide backbone	7.841e-05	0.00010024	1.27845479	0.00186480186480186	0.00297530185170634	yes
Vibrio cholerae infection	0.00012862	6.274e-05	0.48775718	0.0104118104118104	0.0142161257545873	yes
Influenza A	6.781e-05	9.825e-05	1.44897978	0.000155400155400155	0.000304369959542373	yes
alpha-Linolenic acid metabolism	9.869e-05	7.073e-05	0.71670294	0.00466200466200466	0.00704260278728364	yes
Fc gamma R-mediated phagocytosis	6.064e-05	9.716e-05	1.60232069	0.000155400155400155	0.000304369959542373	yes
Proteasome	0.0001137	4.383e-05	0.38544335	0.000155400155400155	0.000304369959542373	yes
Serotonergic synapse	6.902e-05	9.059e-05	1.31236991	0.0147630147630148	0.0197768688334727	yes
GnRH signaling pathway	5.946e-05	9.682e-05	1.62832435	0.000155400155400155	0.000304369959542373	yes
Endocytosis	5.946e-05	9.682e-05	1.6283461	0.000155400155400155	0.000304369959542373	yes
Glycosphingolipid biosynthesis - ganglio series	0.00010925	3.996e-05	0.36581976	0.000155400155400155	0.000304369959542373	yes
p53 signaling pathway	5.821e-05	9.262e-05	1.59109354	0.000155400155400155	0.000304369959542373	yes
Toxoplasmosis	5.72e-05	9.213e-05	1.61067272	0.000155400155400155	0.000304369959542373	yes
Herpes simplex infection	5.649e-05	9.198e-05	1.62825039	0.000155400155400155	0.000304369959542373	yes
Prostate cancer	7.888e-05	7.379e-05	0.93547675	0.959129759129759	0.972831612831613	no
Viral myocarditis	5.626e-05	9.195e-05	1.63442006	0.000155400155400155	0.000304369959542373	yes
Colorectal cancer	5.624e-05	9.195e-05	1.63509316	0.000155400155400155	0.000304369959542373	yes
Progesterone-mediated oocyte maturation	7.871e-05	7.374e-05	0.93691709	0.959129759129759	0.972831612831613	no
Antigen processing and presentation	7.871e-05	7.374e-05	0.93691709	0.959129759129759	0.972831612831613	no
Bile secretion	8.58e-05	6.409e-05	0.74696705	0.00108780108780109	0.00178575438691046	yes
Glycosaminoglycan biosynthesis - chondroitin sulfate	8.84e-05	4.996e-05	0.56512508	0.000155400155400155	0.000304369959542373	yes
Alcoholism	6.522e-05	6.325e-05	0.96988942	0.505361305361305	0.554141354141354	no
Shigellosis	8.265e-05	5.746e-05	0.69516427	0.0379176379176379	0.0480741480741481	yes
Monoterpenoid biosynthesis	6.644e-05	5.621e-05	0.84610288	0.0379176379176379	0.0480741480741481	yes
Systemic lupus erythematosus	3.808e-05	6.185e-05	1.62424233	0.000155400155400155	0.000304369959542373	yes
Fatty acid elongation	4.006e-05	5.669e-05	1.41505146	0.000155400155400155	0.000304369959542373	yes
Dopaminergic synapse	4.945e-05	5.22e-05	1.05568899	0.441802641802642	0.488217705338328	no
Amphetamine addiction	4.767e-05	5.171e-05	1.08480002	0.441802641802642	0.488217705338328	no
Cocaine addiction	4.766e-05	5.171e-05	1.08481586	0.441802641802642	0.488217705338328	no
Basal transcription factors	7.06e-05	9.54e-06	0.13510455	0.000155400155400155	0.000304369959542373	yes
Indole alkaloid biosynthesis	3.834e-05	4.502e-05	1.17431212	0.0104118104118104	0.0142161257545873	yes
Glycosphingolipid biosynthesis - lacto and neolacto series	4.625e-05	3.143e-05	0.67966351	0.00466200466200466	0.00704260278728364	yes
Hematopoietic cell lineage	5.298e-05	1.167e-05	0.22030296	0.000155400155400155	0.000304369959542373	yes
VEGF signaling pathway	2.167e-05	3.886e-05	1.79377565	0.000155400155400155	0.000304369959542373	yes
NF-kappa B signaling pathway	2.081e-05	3.874e-05	1.86198172	0.000155400155400155	0.000304369959542373	yes
Leishmaniasis	2.081e-05	3.874e-05	1.86198172	0.000155400155400155	0.000304369959542373	yes
Complement and coagulation cascades	2.58e-05	3.212e-05	1.24459001	0.0104118104118104	0.0142161257545873	yes
Prion diseases	3.167e-05	2.023e-05	0.63876243	0.000155400155400155	0.000304369959542373	yes
Betalain biosynthesis	2.096e-05	2.467e-05	1.1771159	0.0104118104118104	0.0142161257545873	yes
Clavulanic acid biosynthesis	1.396e-05	2.209e-05	1.58310316	0.000155400155400155	0.000304369959542373	yes
Isoflavonoid biosynthesis	3.146e-05	5.72e-06	0.18195078	0.000155400155400155	0.000304369959542373	yes
Pancreatic secretion	2.049e-05	8.83e-06	0.4312409	0.000310800310800311	0.000548244026504896	yes
Pathogenic Escherichia coli infection	1.884e-05	1.313e-05	0.6970177	0.194871794871795	0.232536091359621	no
Hypertrophic cardiomyopathy (HCM)	2.018e-05	5.82e-06	0.28841109	0.000155400155400155	0.000304369959542373	yes
Flavonoid biosynthesis	1.939e-05	2.85e-06	0.14679558	0.000155400155400155	0.000304369959542373	yes
Vasopressin-regulated water reabsorption	1.179e-05	1.153e-05	0.97846422	0.082983682983683	0.101583473997267	no
Synaptic vesicle cycle	1.179e-05	1.153e-05	0.97846422	0.082983682983683	0.101583473997267	no
Fanconi anemia pathway	1.382e-05	4.92e-06	0.35609709	0.000310800310800311	0.000548244026504896	yes
Melanogenesis	7.96e-06	1.027e-05	1.28989317	0.000155400155400155	0.000304369959542373	yes
Flavone and flavonol biosynthesis	1.176e-05	5.24e-06	0.44538941	0.000155400155400155	0.000304369959542373	yes
Endocrine and other factor-regulated calcium reabsorption	1.227e-05	4.07e-06	0.3317064	0.000155400155400155	0.000304369959542373	yes
Spliceosome	1.333e-05	1.54e-06	0.11549084	0.000155400155400155	0.000304369959542373	yes
Gastric acid secretion	1.067e-05	3.23e-06	0.30314051	0.000155400155400155	0.000304369959542373	yes
Salivary secretion	1.067e-05	3.23e-06	0.30314051	0.000155400155400155	0.000304369959542373	yes
Aldosterone-regulated sodium reabsorption	1.067e-05	3.23e-06	0.30313869	0.000155400155400155	0.000304369959542373	yes
Focal adhesion	7.34e-06	4.92e-06	0.67007613	0.000310800310800311	0.000548244026504896	yes
ECM-receptor interaction	7.32e-06	4.92e-06	0.67215938	0.000310800310800311	0.000548244026504896	yes
mRNA surveillance pathway	8.9e-06	2.58e-06	0.29021316	0.000310800310800311	0.000548244026504896	yes
Cholinergic synapse	9.58e-06	1.49e-06	0.15583164	0.000155400155400155	0.000304369959542373	yes
Neuroactive ligand-receptor interaction	5.28e-06	4.72e-06	0.89425163	0.720901320901321	0.758281389392501	no
Calcium signaling pathway	4e-06	1.21e-06	0.30092634	0.00186480186480186	0.00297530185170634	yes
Notch signaling pathway	2.17e-06	2.02e-06	0.92914137	0.234498834498834	0.27519697932921	no
Chronic myeloid leukemia	2.17e-06	2.02e-06	0.92914137	0.234498834498834	0.27519697932921	no
Wnt signaling pathway	2.17e-06	2.02e-06	0.92914137	0.234498834498834	0.27519697932921	no
Photosynthesis - antenna proteins	4.45e-06	3.8e-07	0.08512405	0.0206682206682207	0.0271748827304383	yes
Transcriptional misregulation in cancer	1.26e-06	6.3e-07	0.50206106	0.00108780108780109	0.00178575438691046	yes
Various types of N-glycan biosynthesis	4.7e-07	2.1e-07	0.45970191	0.505361305361305	0.554141354141354	no
Fat digestion and absorption	5.4e-07	3e-07	0.55053387	0.00699300699300699	0.0103438228438228	yes
Epstein-Barr virus infection	8e-08	9e-08	1.10597802	0.573737373737374	0.624296605905802	no
Measles	2.4e-07	2e-08	0.06381547	0.000155400155400155	0.000304369959542373	yes
Hepatitis C	2.4e-07	2e-08	0.06381547	0.000155400155400155	0.000304369959542373	yes
Regulation of actin cytoskeleton	2.1e-07	4e-08	0.19423703	0.00186480186480186	0.00297530185170634	yes
Dilated cardiomyopathy	2.1e-07	4e-08	0.19259188	0.00466200466200466	0.00704260278728364	yes
Arrhythmogenic right ventricular cardiomyopathy (ARVC)	2.1e-07	4e-08	0.19259188	0.00466200466200466	0.00704260278728364	yes
Cell adhesion molecules (CAMs)	1.8e-07	4e-08	0.21441074	0.00295260295260295	0.0046073584535123	yes
HTLV-I infection	3e-08	2e-08	0.84695906	0.700128127015315	0.741926821165483	no
Phagosome	4e-08	1e-08	0.31888688	0.949094251818098	0.972831612831613	no
Cytokine-cytokine receptor interaction	1e-08	1e-08	0.90262824	0.674198197150507	0.722536935814128	no
mTOR signaling pathway	1e-08	1e-08	0.94863348	0.700128127015315	0.741926821165483	no
Cell cycle	1e-08	1e-08	0.78782819	0.700128127015315	0.741926821165483	no
Pancreatic cancer	0	0	Inf	0.381573905705021	0.434275058275058	no
Phototransduction - fly	2e-08	0	0.03291005	0.082983682983683	0.101583473997267	no
Tight junction	2e-08	0	0.02068112	1	1	no
Leukocyte transendothelial migration	2e-08	0	0.02068112	1	1	no
Adherens junction	2e-08	0	0.02068112	1	1	no
Oocyte meiosis	0	0	0.32267855	0.0104118104118104	0.0142161257545873	yes
Vascular smooth muscle contraction	0	0	0.32267855	0.0104118104118104	0.0142161257545873	yes
Long-term potentiation	0	0	0.32267855	0.0104118104118104	0.0142161257545873	yes
Cytosolic DNA-sensing pathway	0	0	Inf	0.381573905705021	0.434275058275058	no
Phototransduction	0	0	0.32267855	0.0104118104118104	0.0142161257545873	yes
Olfactory transduction	0	0	0.32267855	0.0104118104118104	0.0142161257545873	yes
Glioma	0	0	0.32267855	0.0104118104118104	0.0142161257545873	yes
Neurotrophin signaling pathway	0	0	0.32267855	0.0104118104118104	0.0142161257545873	yes
