# Supplementary material for: Effects of a High-Fat Diet on Intestinal and Gonadal Metabolism in Female and Male Sea Cucumber Apostichopus japonicus
Source: Biology (Basel). 2023 Jan 29;12(2):212. doi: 10.3390/biology12020212 (PMC9953091; doi:10.3390/biology12020212)
Supplement: Supplementary file 1 [file biology-12-00212-s001.zip › 16s rDNA SEQ/4.Tax4Fun/pathway_diff_L3/HM_vs_HF.data4plot.xls]

id	variable	value	group
ABC transporters	HM_1	0.142414120766949	HM
Two-component system	HM_1	0.0630115535613318	HM
Purine metabolism	HM_1	0.0341209153653394	HM
Aminoacyl-tRNA biosynthesis	HM_1	0.0252098865728987	HM
Glycine, serine and threonine metabolism	HM_1	0.0293592399738122	HM
Porphyrin and chlorophyll metabolism	HM_1	0.0244635750705556	HM
Arginine and proline metabolism	HM_1	0.0236987620535777	HM
Pyrimidine metabolism	HM_1	0.0202217787406814	HM
Nitrogen metabolism	HM_1	0.0207218223055996	HM
Oxidative phosphorylation	HM_1	0.016450498754986	HM
Ribosome	HM_1	0.0147867650219447	HM
Glyoxylate and dicarboxylate metabolism	HM_1	0.0168442376354107	HM
Amino sugar and nucleotide sugar metabolism	HM_1	0.0124467799567967	HM
Methane metabolism	HM_1	0.0142238280279899	HM
Peptidoglycan biosynthesis	HM_1	0.0118766726680581	HM
Pyruvate metabolism	HM_1	0.013121094842054	HM
Cell cycle - Caulobacter	HM_1	0.0126600324695775	HM
RNA degradation	HM_1	0.0119630912915661	HM
Fructose and mannose metabolism	HM_1	0.0119002094934154	HM
Bacterial secretion system	HM_1	0.0124257151202112	HM
Cysteine and methionine metabolism	HM_1	0.0104760470668839	HM
Alanine, aspartate and glutamate metabolism	HM_1	0.00986609196029996	HM
Pentose phosphate pathway	HM_1	0.0100399355374551	HM
Flagellar assembly	HM_1	0.0106596448980891	HM
Starch and sucrose metabolism	HM_1	0.00783454605306485	HM
Glutathione metabolism	HM_1	0.0100536205961116	HM
Homologous recombination	HM_1	0.00855289786385517	HM
Butanoate metabolism	HM_1	0.0101075608468674	HM
Phenylalanine, tyrosine and tryptophan biosynthesis	HM_1	0.00878129852456768	HM
Histidine metabolism	HM_1	0.00934540998364266	HM
Glycolysis / Gluconeogenesis	HM_1	0.00834586554903694	HM
Carbon fixation pathways in prokaryotes	HM_1	0.00935867359087721	HM
Bacterial chemotaxis	HM_1	0.00926134567433822	HM
Glycerophospholipid metabolism	HM_1	0.00847582201081119	HM
Lysine biosynthesis	HM_1	0.00858901788255286	HM
Nucleotide excision repair	HM_1	0.00775032327344627	HM
Valine, leucine and isoleucine degradation	HM_1	0.00915562776882075	HM
Phenylalanine metabolism	HM_1	0.00911647009836375	HM
Mismatch repair	HM_1	0.00740372270182859	HM
Fatty acid biosynthesis	HM_1	0.00821946217364169	HM
Nicotinate and nicotinamide metabolism	HM_1	0.00756853856161769	HM
Terpenoid backbone biosynthesis	HM_1	0.00706361910161447	HM
Pentose and glucuronate interconversions	HM_1	0.00741254404419285	HM
Pantothenate and CoA biosynthesis	HM_1	0.00639954294894369	HM
Benzoate degradation	HM_1	0.00711566368212816	HM
Propanoate metabolism	HM_1	0.00638048206378557	HM
Tyrosine metabolism	HM_1	0.00622055283275952	HM
Ubiquinone and other terpenoid-quinone biosynthesis	HM_1	0.00602934615273021	HM
Lipopolysaccharide biosynthesis	HM_1	0.00631094504625286	HM
Citrate cycle (TCA cycle)	HM_1	0.00602774441851352	HM
Thiamine metabolism	HM_1	0.00557060835597347	HM
Base excision repair	HM_1	0.0053370020643959	HM
Valine, leucine and isoleucine biosynthesis	HM_1	0.00557715382696755	HM
Aminobenzoate degradation	HM_1	0.00571926308203662	HM
Protein export	HM_1	0.00498377552867951	HM
DNA replication	HM_1	0.00480487302144807	HM
Galactose metabolism	HM_1	0.00419111019489074	HM
Glycerolipid metabolism	HM_1	0.00430930297241394	HM
One carbon pool by folate	HM_1	0.00488042959221575	HM
Lysine degradation	HM_1	0.00490470816138513	HM
Folate biosynthesis	HM_1	0.00428967216396242	HM
Selenocompound metabolism	HM_1	0.00443783963315727	HM
Phosphotransferase system (PTS)	HM_1	0.00204214106160534	HM
Sulfur metabolism	HM_1	0.00441082144337052	HM
Carbon fixation in photosynthetic organisms	HM_1	0.00401870062014368	HM
Inositol phosphate metabolism	HM_1	0.00426737057705603	HM
Geraniol degradation	HM_1	0.00446545039200047	HM
Biotin metabolism	HM_1	0.00368445825329552	HM
Fatty acid metabolism	HM_1	0.00413498871476722	HM
Sulfur relay system	HM_1	0.00335471141180127	HM
Riboflavin metabolism	HM_1	0.00346761516657843	HM
Ascorbate and aldarate metabolism	HM_1	0.00361007102093397	HM
Vibrio cholerae pathogenic cycle	HM_1	0.00342792130918183	HM
Tryptophan metabolism	HM_1	0.00370625664277307	HM
Chloroalkane and chloroalkene degradation	HM_1	0.00355697291157597	HM
Vitamin B6 metabolism	HM_1	0.00316177934729326	HM
Bisphenol degradation	HM_1	0.00323248527450142	HM
Taurine and hypotaurine metabolism	HM_1	0.00328432097216386	HM
Drug metabolism - other enzymes	HM_1	0.00277933871855538	HM
Phosphonate and phosphinate metabolism	HM_1	0.00299407153517353	HM
Peroxisome	HM_1	0.00263784611937528	HM
D-Alanine metabolism	HM_1	0.00218283398815972	HM
Limonene and pinene degradation	HM_1	0.00251581091749928	HM
Polycyclic aromatic hydrocarbon degradation	HM_1	0.0024386911370332	HM
Plant-pathogen interaction	HM_1	0.00232305085969437	HM
Streptomycin biosynthesis	HM_1	0.00225852360738616	HM
Photosynthesis	HM_1	0.00210883587477846	HM
Biosynthesis of unsaturated fatty acids	HM_1	0.00229571624019795	HM
beta-Alanine metabolism	HM_1	0.00238300287369685	HM
Legionellosis	HM_1	0.00207984974413975	HM
Pertussis	HM_1	0.00191447085493931	HM
Naphthalene degradation	HM_1	0.00222825753704092	HM
C5-Branched dibasic acid metabolism	HM_1	0.00189817861380921	HM
RNA polymerase	HM_1	0.00171336909946868	HM
Biosynthesis of siderophore group nonribosomal peptides	HM_1	0.0017387443106217	HM
Staphylococcus aureus infection	HM_1	0.000604176135553958	HM
Nonribosomal peptide structures	HM_1	0.001328150615118	HM
Nitrotoluene degradation	HM_1	0.00173622659041255	HM
Linoleic acid metabolism	HM_1	0.00173334974048221	HM
Atrazine degradation	HM_1	0.00182170428064295	HM
Carotenoid biosynthesis	HM_1	0.0017682817507189	HM
PPAR signaling pathway	HM_1	0.00172020915624499	HM
Penicillin and cephalosporin biosynthesis	HM_1	0.00168428516696156	HM
Drug metabolism - cytochrome P450	HM_1	0.00180363954917722	HM
D-Glutamine and D-glutamate metabolism	HM_1	0.00143136989196905	HM
Cyanoamino acid metabolism	HM_1	0.00147987941873628	HM
Tuberculosis	HM_1	0.00134706741928615	HM
Caprolactam degradation	HM_1	0.00158169612073699	HM
Other glycan degradation	HM_1	0.000404392345520643	HM
Styrene degradation	HM_1	0.00156098222611178	HM
Chlorocyclohexane and chlorobenzene degradation	HM_1	0.00143252072540963	HM
Meiosis - yeast	HM_1	0.00145386419296776	HM
Steroid hormone biosynthesis	HM_1	0.001445915075154	HM
Sphingolipid metabolism	HM_1	0.00123183009628598	HM
Lipoic acid metabolism	HM_1	0.00121459262963743	HM
Metabolism of xenobiotics by cytochrome P450	HM_1	0.00139952590403392	HM
Tropane, piperidine and pyridine alkaloid biosynthesis	HM_1	0.00132216885456533	HM
Toluene degradation	HM_1	0.0012459587515279	HM
Biosynthesis of ansamycins	HM_1	0.00111103815816071	HM
Salmonella infection	HM_1	0.00109746736686566	HM
Ethylbenzene degradation	HM_1	0.00091377693037523	HM
RNA transport	HM_1	0.000651666353687416	HM
Epithelial cell signaling in Helicobacter pylori infection	HM_1	0.000761986301700037	HM
Chemical carcinogenesis	HM_1	0.00109434201491125	HM
Polyketide sugar unit biosynthesis	HM_1	0.000897913048649138	HM
Alzheimers disease	HM_1	0.000838196827988489	HM
Synthesis and degradation of ketone bodies	HM_1	0.000920483893090353	HM
Novobiocin biosynthesis	HM_1	0.000832924832866602	HM
Adipocytokine signaling pathway	HM_1	0.000868606687121251	HM
Bacterial invasion of epithelial cells	HM_1	0.000242943493687198	HM
Phosphatidylinositol signaling system	HM_1	0.000719641673150349	HM
Steroid degradation	HM_1	0.000778446861045118	HM
Phenylpropanoid biosynthesis	HM_1	0.00066723936098788	HM
beta-Lactam resistance	HM_1	0.000572650463603162	HM
Arachidonic acid metabolism	HM_1	0.000656874815608892	HM
Lysosome	HM_1	0.000546663630416145	HM
Zeatin biosynthesis	HM_1	0.000541298448087486	HM
Insulin signaling pathway	HM_1	0.000438304219371672	HM
MAPK signaling pathway - yeast	HM_1	0.000567382173658844	HM
Xylene degradation	HM_1	0.000579286466904099	HM
Glutamatergic synapse	HM_1	0.000590458110727171	HM
N-Glycan biosynthesis	HM_1	0.000452347376919317	HM
GABAergic synapse	HM_1	0.000542108000922874	HM
Dioxin degradation	HM_1	0.000524312466203358	HM
Huntingtons disease	HM_1	0.000506926310575147	HM
Retinol metabolism	HM_1	0.000512575305045168	HM
Ribosome biogenesis in eukaryotes	HM_1	0.000406222611967478	HM
Tetracycline biosynthesis	HM_1	0.000460957136835348	HM
Fluorobenzoate degradation	HM_1	0.000529383305447723	HM
Biosynthesis of 12-, 14- and 16-membered macrolides	HM_1	0.000437973138805324	HM
Pathways in cancer	HM_1	0.000420463731482126	HM
Glycosaminoglycan degradation	HM_1	0.000319424776065997	HM
Primary immunodeficiency	HM_1	0.000329571993251267	HM
Caffeine metabolism	HM_1	0.0004104995773968	HM
Biosynthesis of type II polyketide products	HM_1	0.000401421040271063	HM
Type I diabetes mellitus	HM_1	0.000328578777352788	HM
Stilbenoid, diarylheptanoid and gingerol biosynthesis	HM_1	0.000334308206378126	HM
Isoquinoline alkaloid biosynthesis	HM_1	0.000305922727962224	HM
RIG-I-like receptor signaling pathway	HM_1	0.000296878125998147	HM
Biosynthesis of vancomycin group antibiotics	HM_1	0.000246110087616888	HM
African trypanosomiasis	HM_1	0.000174471201742894	HM
Protein processing in endoplasmic reticulum	HM_1	0.000251006671102134	HM
Glycosphingolipid biosynthesis - globo series	HM_1	0.000191400497033013	HM
Non-homologous end-joining	HM_1	0.000271589025437265	HM
Parkinsons disease	HM_1	0.00024495374312197	HM
Bladder cancer	HM_1	0.000234614035968023	HM
Amoebiasis	HM_1	0.000225229346073601	HM
Renal cell carcinoma	HM_1	0.000214043950399376	HM
Amyotrophic lateral sclerosis (ALS)	HM_1	0.000196495106098801	HM
DDT degradation	HM_1	0.000225960854898179	HM
Protein digestion and absorption	HM_1	0.000124710382545481	HM
Carbohydrate digestion and absorption	HM_1	3.43766223536417e-05	HM
Butirosin and neomycin biosynthesis	HM_1	0.000153290648630831	HM
Primary bile acid biosynthesis	HM_1	0.000167140040446916	HM
Chagas disease (American trypanosomiasis)	HM_1	0.00016176118073152	HM
Apoptosis	HM_1	0.000174474780920601	HM
NOD-like receptor signaling pathway	HM_1	8.58727403889789e-05	HM
Viral carcinogenesis	HM_1	0.000146274509612138	HM
Type II diabetes mellitus	HM_1	0.000136370065958955	HM
Ether lipid metabolism	HM_1	0.000139464800193344	HM
Mineral absorption	HM_1	0.000114214648006393	HM
Sesquiterpenoid and triterpenoid biosynthesis	HM_1	0.000134866390804433	HM
Morphine addiction	HM_1	0.000155239374940808	HM
Cardiac muscle contraction	HM_1	0.000148631767345635	HM
Secondary bile acid biosynthesis	HM_1	0.000100474899240617	HM
Proximal tubule bicarbonate reclamation	HM_1	0.000122156247800524	HM
Retrograde endocannabinoid signaling	HM_1	0.000100755299137926	HM
Glycosylphosphatidylinositol(GPI)-anchor biosynthesis	HM_1	0.000149245117826926	HM
Small cell lung cancer	HM_1	0.000129398194016642	HM
Steroid biosynthesis	HM_1	0.000109757840197109	HM
D-Arginine and D-ornithine metabolism	HM_1	0.000107581336569831	HM
Renin-angiotensin system	HM_1	2.77960512311108e-05	HM
Biosynthesis of type II polyketide backbone	HM_1	9.99756944638969e-05	HM
Vibrio cholerae infection	HM_1	3.89587505883574e-05	HM
Influenza A	HM_1	9.47374920972231e-05	HM
alpha-Linolenic acid metabolism	HM_1	6.88251146763103e-05	HM
Fc gamma R-mediated phagocytosis	HM_1	9.39088031738985e-05	HM
Proteasome	HM_1	6.11450060115697e-05	HM
Serotonergic synapse	HM_1	9.14168044293851e-05	HM
GnRH signaling pathway	HM_1	9.34919254252349e-05	HM
Endocytosis	HM_1	9.34918420084465e-05	HM
Glycosphingolipid biosynthesis - ganglio series	HM_1	3.58502544261618e-05	HM
p53 signaling pathway	HM_1	9.03806973802199e-05	HM
Toxoplasmosis	HM_1	8.91512096174834e-05	HM
Herpes simplex infection	HM_1	8.90234318905443e-05	HM
Prostate cancer	HM_1	7.48388882427712e-05	HM
Viral myocarditis	HM_1	8.90050611933986e-05	HM
Colorectal cancer	HM_1	8.90050611933986e-05	HM
Progesterone-mediated oocyte maturation	HM_1	7.47487544555504e-05	HM
Antigen processing and presentation	HM_1	7.47487544555504e-05	HM
Bile secretion	HM_1	7.53834184226834e-05	HM
Glycosaminoglycan biosynthesis - chondroitin sulfate	HM_1	5.26766174155221e-05	HM
Alcoholism	HM_1	6.50088335830069e-05	HM
Shigellosis	HM_1	4.69196677911685e-05	HM
Monoterpenoid biosynthesis	HM_1	6.94124912049699e-05	HM
Systemic lupus erythematosus	HM_1	5.85910902933774e-05	HM
Fatty acid elongation	HM_1	5.41663544709264e-05	HM
Dopaminergic synapse	HM_1	5.62222200911344e-05	HM
Amphetamine addiction	HM_1	5.51020089688083e-05	HM
Cocaine addiction	HM_1	5.51019255509288e-05	HM
Basal transcription factors	HM_1	1.71310075562794e-05	HM
Indole alkaloid biosynthesis	HM_1	4.48113765019585e-05	HM
Glycosphingolipid biosynthesis - lacto and neolacto series	HM_1	3.62300569137671e-05	HM
Hematopoietic cell lineage	HM_1	1.32717540644138e-05	HM
VEGF signaling pathway	HM_1	3.62772845390515e-05	HM
NF-kappa B signaling pathway	HM_1	3.61773486504644e-05	HM
Leishmaniasis	HM_1	3.61773486504644e-05	HM
Complement and coagulation cascades	HM_1	3.08455168125732e-05	HM
Prion diseases	HM_1	2.20597207039032e-05	HM
Betalain biosynthesis	HM_1	2.50910338657629e-05	HM
Clavulanic acid biosynthesis	HM_1	2.10255506769781e-05	HM
Isoflavonoid biosynthesis	HM_1	7.6964418815846e-06	HM
Pancreatic secretion	HM_1	8.66344005506935e-06	HM
Pathogenic Escherichia coli infection	HM_1	2.45911586467152e-06	HM
Hypertrophic cardiomyopathy (HCM)	HM_1	6.12256425646999e-06	HM
Flavonoid biosynthesis	HM_1	5.30033959986612e-06	HM
Vasopressin-regulated water reabsorption	HM_1	1.11682494738981e-05	HM
Synaptic vesicle cycle	HM_1	1.11682494738981e-05	HM
Fanconi anemia pathway	HM_1	3.67720543886893e-06	HM
Melanogenesis	HM_1	1.02669859940938e-05	HM
Flavone and flavonol biosynthesis	HM_1	5.04172305625003e-06	HM
Endocrine and other factor-regulated calcium reabsorption	HM_1	4.96475298931773e-06	HM
Spliceosome	HM_1	3.28998583493974e-06	HM
Gastric acid secretion	HM_1	4.12435461626292e-06	HM
Salivary secretion	HM_1	4.12435461626292e-06	HM
Aldosterone-regulated sodium reabsorption	HM_1	4.12427119887088e-06	HM
Focal adhesion	HM_1	4.94513860564163e-06	HM
ECM-receptor interaction	HM_1	4.94513860564163e-06	HM
mRNA surveillance pathway	HM_1	6.50395346327646e-06	HM
Cholinergic synapse	HM_1	1.28916334602448e-06	HM
Neuroactive ligand-receptor interaction	HM_1	4.8507617947007e-06	HM
Calcium signaling pathway	HM_1	7.82841056677007e-07	HM
Notch signaling pathway	HM_1	2.27078004426738e-06	HM
Chronic myeloid leukemia	HM_1	2.27078004426738e-06	HM
Wnt signaling pathway	HM_1	2.27078004426738e-06	HM
Photosynthesis - antenna proteins	HM_1	6.49948045233434e-07	HM
Transcriptional misregulation in cancer	HM_1	7.6187679414235e-07	HM
Various types of N-glycan biosynthesis	HM_1	6.62545844089263e-08	HM
Fat digestion and absorption	HM_1	4.46409837778759e-07	HM
Epstein-Barr virus infection	HM_1	2.02982327885033e-09	HM
Measles	HM_1	1.83706971457757e-08	HM
Hepatitis C	HM_1	1.83706971457757e-08	HM
Regulation of actin cytoskeleton	HM_1	1.69016034629969e-08	HM
Dilated cardiomyopathy	HM_1	1.2768580452085e-08	HM
Arrhythmogenic right ventricular cardiomyopathy (ARVC)	HM_1	1.2768580452085e-08	HM
Cell adhesion molecules (CAMs)	HM_1	1.2768580452085e-08	HM
HTLV-I infection	HM_1	0	HM
Phagosome	HM_1	0	HM
Cytokine-cytokine receptor interaction	HM_1	1.55121993728353e-09	HM
mTOR signaling pathway	HM_1	0	HM
Cell cycle	HM_1	0	HM
Pancreatic cancer	HM_1	0	HM
Phototransduction - fly	HM_1	8.34145841875777e-11	HM
Tight junction	HM_1	0	HM
Leukocyte transendothelial migration	HM_1	0	HM
Adherens junction	HM_1	0	HM
Oocyte meiosis	HM_1	8.34145841875777e-11	HM
Vascular smooth muscle contraction	HM_1	8.34145841875777e-11	HM
Long-term potentiation	HM_1	8.34145841875777e-11	HM
Cytosolic DNA-sensing pathway	HM_1	0	HM
Phototransduction	HM_1	8.34145841875777e-11	HM
Olfactory transduction	HM_1	8.34145841875777e-11	HM
Glioma	HM_1	8.34145841875777e-11	HM
Neurotrophin signaling pathway	HM_1	8.34145841875777e-11	HM
ABC transporters	HM_2	0.138746856710806	HM
Two-component system	HM_2	0.0682009397050868	HM
Purine metabolism	HM_2	0.0339459896271134	HM
Aminoacyl-tRNA biosynthesis	HM_2	0.0240822101097346	HM
Glycine, serine and threonine metabolism	HM_2	0.0287849386813323	HM
Porphyrin and chlorophyll metabolism	HM_2	0.0237840435137907	HM
Arginine and proline metabolism	HM_2	0.0236201876451812	HM
Pyrimidine metabolism	HM_2	0.0200749439284525	HM
Nitrogen metabolism	HM_2	0.0205750970479026	HM
Oxidative phosphorylation	HM_2	0.0153408774951228	HM
Ribosome	HM_2	0.01402322438401	HM
Glyoxylate and dicarboxylate metabolism	HM_2	0.0164620987354776	HM
Amino sugar and nucleotide sugar metabolism	HM_2	0.0131601887426776	HM
Methane metabolism	HM_2	0.0144938632005999	HM
Peptidoglycan biosynthesis	HM_2	0.0115837323540715	HM
Pyruvate metabolism	HM_2	0.0130907724185233	HM
Cell cycle - Caulobacter	HM_2	0.0122359401195953	HM
RNA degradation	HM_2	0.0121324313570988	HM
Fructose and mannose metabolism	HM_2	0.0118912969235957	HM
Bacterial secretion system	HM_2	0.0127851289970304	HM
Cysteine and methionine metabolism	HM_2	0.0106625459439599	HM
Alanine, aspartate and glutamate metabolism	HM_2	0.0100525355394974	HM
Pentose phosphate pathway	HM_2	0.0100934177427643	HM
Flagellar assembly	HM_2	0.011123953492765	HM
Starch and sucrose metabolism	HM_2	0.00855971043620592	HM
Glutathione metabolism	HM_2	0.0102002054686089	HM
Homologous recombination	HM_2	0.00874397431122222	HM
Butanoate metabolism	HM_2	0.00978934105421275	HM
Phenylalanine, tyrosine and tryptophan biosynthesis	HM_2	0.00899373602420891	HM
Histidine metabolism	HM_2	0.00940426488983662	HM
Glycolysis / Gluconeogenesis	HM_2	0.00852058250365954	HM
Carbon fixation pathways in prokaryotes	HM_2	0.00917898301241152	HM
Bacterial chemotaxis	HM_2	0.0105832087375166	HM
Glycerophospholipid metabolism	HM_2	0.0086998329922464	HM
Lysine biosynthesis	HM_2	0.00825894217398986	HM
Nucleotide excision repair	HM_2	0.00743389820916891	HM
Valine, leucine and isoleucine degradation	HM_2	0.00857075569811083	HM
Phenylalanine metabolism	HM_2	0.00884465581341528	HM
Mismatch repair	HM_2	0.00733861221602861	HM
Fatty acid biosynthesis	HM_2	0.0078306699672189	HM
Nicotinate and nicotinamide metabolism	HM_2	0.00766626543430977	HM
Terpenoid backbone biosynthesis	HM_2	0.00679927399404875	HM
Pentose and glucuronate interconversions	HM_2	0.00759527745909131	HM
Pantothenate and CoA biosynthesis	HM_2	0.00636146825522983	HM
Benzoate degradation	HM_2	0.00673252160944338	HM
Propanoate metabolism	HM_2	0.00636210879647198	HM
Tyrosine metabolism	HM_2	0.00604444158750936	HM
Ubiquinone and other terpenoid-quinone biosynthesis	HM_2	0.00621574328120139	HM
Lipopolysaccharide biosynthesis	HM_2	0.00677633653014673	HM
Citrate cycle (TCA cycle)	HM_2	0.00589188835417465	HM
Thiamine metabolism	HM_2	0.00567731731350483	HM
Base excision repair	HM_2	0.00515681848629332	HM
Valine, leucine and isoleucine biosynthesis	HM_2	0.00563479891120714	HM
Aminobenzoate degradation	HM_2	0.00545938072905029	HM
Protein export	HM_2	0.00483743383476234	HM
DNA replication	HM_2	0.0046325550258698	HM
Galactose metabolism	HM_2	0.00449438406294377	HM
Glycerolipid metabolism	HM_2	0.00442131204260595	HM
One carbon pool by folate	HM_2	0.00486655031472808	HM
Lysine degradation	HM_2	0.00499762571204245	HM
Folate biosynthesis	HM_2	0.00428426693936033	HM
Selenocompound metabolism	HM_2	0.00474740175154955	HM
Phosphotransferase system (PTS)	HM_2	0.00302123284522856	HM
Sulfur metabolism	HM_2	0.00460546976513472	HM
Carbon fixation in photosynthetic organisms	HM_2	0.00382571434233083	HM
Inositol phosphate metabolism	HM_2	0.00408793245424756	HM
Geraniol degradation	HM_2	0.00405542378870421	HM
Biotin metabolism	HM_2	0.00370971034324907	HM
Fatty acid metabolism	HM_2	0.00415261110722142	HM
Sulfur relay system	HM_2	0.00357256842079845	HM
Riboflavin metabolism	HM_2	0.0034655123517894	HM
Ascorbate and aldarate metabolism	HM_2	0.00354101094241111	HM
Vibrio cholerae pathogenic cycle	HM_2	0.00426014733062145	HM
Tryptophan metabolism	HM_2	0.00360469821176596	HM
Chloroalkane and chloroalkene degradation	HM_2	0.00338557939814886	HM
Vitamin B6 metabolism	HM_2	0.00321358997310724	HM
Bisphenol degradation	HM_2	0.00304301061388274	HM
Taurine and hypotaurine metabolism	HM_2	0.00324697170091034	HM
Drug metabolism - other enzymes	HM_2	0.00283272407908017	HM
Phosphonate and phosphinate metabolism	HM_2	0.00282834668123574	HM
Peroxisome	HM_2	0.00264856613766187	HM
D-Alanine metabolism	HM_2	0.0021983577380683	HM
Limonene and pinene degradation	HM_2	0.00240624724027813	HM
Polycyclic aromatic hydrocarbon degradation	HM_2	0.00225100007917528	HM
Plant-pathogen interaction	HM_2	0.00234419019052184	HM
Streptomycin biosynthesis	HM_2	0.00218814125636975	HM
Photosynthesis	HM_2	0.00200251888473451	HM
Biosynthesis of unsaturated fatty acids	HM_2	0.00225226495104306	HM
beta-Alanine metabolism	HM_2	0.00229467944931934	HM
Legionellosis	HM_2	0.00198913037334151	HM
Pertussis	HM_2	0.00280667740309038	HM
Naphthalene degradation	HM_2	0.00211326009224461	HM
C5-Branched dibasic acid metabolism	HM_2	0.00192673661536165	HM
RNA polymerase	HM_2	0.00162836632178358	HM
Biosynthesis of siderophore group nonribosomal peptides	HM_2	0.0019322667564261	HM
Staphylococcus aureus infection	HM_2	0.000524333203450829	HM
Nonribosomal peptide structures	HM_2	0.00166340974867276	HM
Nitrotoluene degradation	HM_2	0.00190330378264966	HM
Linoleic acid metabolism	HM_2	0.00166752712542041	HM
Atrazine degradation	HM_2	0.00179801421987995	HM
Carotenoid biosynthesis	HM_2	0.00162839826062879	HM
PPAR signaling pathway	HM_2	0.0017061051863043	HM
Penicillin and cephalosporin biosynthesis	HM_2	0.00167627878180701	HM
Drug metabolism - cytochrome P450	HM_2	0.00172405004184059	HM
D-Glutamine and D-glutamate metabolism	HM_2	0.00141463536643265	HM
Cyanoamino acid metabolism	HM_2	0.00153014688612866	HM
Tuberculosis	HM_2	0.00125987138608303	HM
Caprolactam degradation	HM_2	0.00146314656175817	HM
Other glycan degradation	HM_2	0.000519454189884895	HM
Styrene degradation	HM_2	0.00149533081248411	HM
Chlorocyclohexane and chlorobenzene degradation	HM_2	0.00132897812362182	HM
Meiosis - yeast	HM_2	0.00134115762356223	HM
Steroid hormone biosynthesis	HM_2	0.00136894833030525	HM
Sphingolipid metabolism	HM_2	0.00131045333973234	HM
Lipoic acid metabolism	HM_2	0.00118937030562716	HM
Metabolism of xenobiotics by cytochrome P450	HM_2	0.00131891102553918	HM
Tropane, piperidine and pyridine alkaloid biosynthesis	HM_2	0.00118464212370075	HM
Toluene degradation	HM_2	0.00121058686560836	HM
Biosynthesis of ansamycins	HM_2	0.00100362277989512	HM
Salmonella infection	HM_2	0.00143766900791877	HM
Ethylbenzene degradation	HM_2	0.000915202306151685	HM
RNA transport	HM_2	0.000736711355291154	HM
Epithelial cell signaling in Helicobacter pylori infection	HM_2	0.000860187099056237	HM
Chemical carcinogenesis	HM_2	0.00102377547695486	HM
Polyketide sugar unit biosynthesis	HM_2	0.000915081418982637	HM
Alzheimers disease	HM_2	0.000957850185334342	HM
Synthesis and degradation of ketone bodies	HM_2	0.000863164653099632	HM
Novobiocin biosynthesis	HM_2	0.000810870710691715	HM
Adipocytokine signaling pathway	HM_2	0.0008862631677251	HM
Bacterial invasion of epithelial cells	HM_2	0.000505632819578197	HM
Phosphatidylinositol signaling system	HM_2	0.000671724658736487	HM
Steroid degradation	HM_2	0.000667478842103626	HM
Phenylpropanoid biosynthesis	HM_2	0.000705353101751425	HM
beta-Lactam resistance	HM_2	0.000566550494073064	HM
Arachidonic acid metabolism	HM_2	0.000689281110892902	HM
Lysosome	HM_2	0.000595708586813498	HM
Zeatin biosynthesis	HM_2	0.000514296251595915	HM
Insulin signaling pathway	HM_2	0.000551256988154462	HM
MAPK signaling pathway - yeast	HM_2	0.000539610842776892	HM
Xylene degradation	HM_2	0.000549195129414019	HM
Glutamatergic synapse	HM_2	0.000571974501135003	HM
N-Glycan biosynthesis	HM_2	0.000426977625904567	HM
GABAergic synapse	HM_2	0.000530502132828813	HM
Dioxin degradation	HM_2	0.000504284771018549	HM
Huntingtons disease	HM_2	0.000495884986221021	HM
Retinol metabolism	HM_2	0.000496101900749953	HM
Ribosome biogenesis in eukaryotes	HM_2	0.000454321879459566	HM
Tetracycline biosynthesis	HM_2	0.000455586519814632	HM
Fluorobenzoate degradation	HM_2	0.000509383322394881	HM
Biosynthesis of 12-, 14- and 16-membered macrolides	HM_2	0.00035208035683175	HM
Pathways in cancer	HM_2	0.000409939284853765	HM
Glycosaminoglycan degradation	HM_2	0.000362053985118135	HM
Primary immunodeficiency	HM_2	0.000371596956809434	HM
Caffeine metabolism	HM_2	0.000394563829405763	HM
Biosynthesis of type II polyketide products	HM_2	0.000384191392692102	HM
Type I diabetes mellitus	HM_2	0.000307473383902604	HM
Stilbenoid, diarylheptanoid and gingerol biosynthesis	HM_2	0.000298906299198994	HM
Isoquinoline alkaloid biosynthesis	HM_2	0.000301352597755807	HM
RIG-I-like receptor signaling pathway	HM_2	0.000280777844236666	HM
Biosynthesis of vancomycin group antibiotics	HM_2	0.000241757504679975	HM
African trypanosomiasis	HM_2	0.0001586203705364	HM
Protein processing in endoplasmic reticulum	HM_2	0.000221925625234606	HM
Glycosphingolipid biosynthesis - globo series	HM_2	0.000228055766869501	HM
Non-homologous end-joining	HM_2	0.000181262538765372	HM
Parkinsons disease	HM_2	0.000243349464226656	HM
Bladder cancer	HM_2	0.000245671539105331	HM
Amoebiasis	HM_2	0.000210728724678172	HM
Renal cell carcinoma	HM_2	0.000199172825087715	HM
Amyotrophic lateral sclerosis (ALS)	HM_2	0.000213541745993048	HM
DDT degradation	HM_2	0.000221542111229589	HM
Protein digestion and absorption	HM_2	0.000202369934210116	HM
Carbohydrate digestion and absorption	HM_2	0.000112658858686028	HM
Butirosin and neomycin biosynthesis	HM_2	0.000155211764912785	HM
Primary bile acid biosynthesis	HM_2	0.000150294937929018	HM
Chagas disease (American trypanosomiasis)	HM_2	0.000146727320560992	HM
Apoptosis	HM_2	0.000201426958129833	HM
NOD-like receptor signaling pathway	HM_2	0.000107308316438793	HM
Viral carcinogenesis	HM_2	0.000168121930331799	HM
Type II diabetes mellitus	HM_2	0.000149199659363758	HM
Ether lipid metabolism	HM_2	0.000127552253495471	HM
Mineral absorption	HM_2	0.000104925569049302	HM
Sesquiterpenoid and triterpenoid biosynthesis	HM_2	0.000125187675731473	HM
Morphine addiction	HM_2	0.000154044738027311	HM
Cardiac muscle contraction	HM_2	0.000140890362130277	HM
Secondary bile acid biosynthesis	HM_2	8.4199531617991e-05	HM
Proximal tubule bicarbonate reclamation	HM_2	0.000125123571443716	HM
Retrograde endocannabinoid signaling	HM_2	0.000117471375639249	HM
Glycosylphosphatidylinositol(GPI)-anchor biosynthesis	HM_2	7.41217506150847e-05	HM
Small cell lung cancer	HM_2	0.000124527478724165	HM
Steroid biosynthesis	HM_2	0.000105315937837536	HM
D-Arginine and D-ornithine metabolism	HM_2	9.6855507415173e-05	HM
Renin-angiotensin system	HM_2	4.38766218491649e-05	HM
Biosynthesis of type II polyketide backbone	HM_2	9.34734354315717e-05	HM
Vibrio cholerae infection	HM_2	0.000165454814878134	HM
Influenza A	HM_2	9.45154225839615e-05	HM
alpha-Linolenic acid metabolism	HM_2	0.000101867055152433	HM
Fc gamma R-mediated phagocytosis	HM_2	8.9346372599977e-05	HM
Proteasome	HM_2	4.38925184581085e-05	HM
Serotonergic synapse	HM_2	8.65563227254926e-05	HM
GnRH signaling pathway	HM_2	8.90708463952138e-05	HM
Endocytosis	HM_2	8.90707607978249e-05	HM
Glycosphingolipid biosynthesis - ganglio series	HM_2	6.13753944854119e-05	HM
p53 signaling pathway	HM_2	8.46401908880477e-05	HM
Toxoplasmosis	HM_2	8.46232455605042e-05	HM
Herpes simplex infection	HM_2	8.4185051769829e-05	HM
Prostate cancer	HM_2	8.45401457900042e-05	HM
Viral myocarditis	HM_2	8.41702560969795e-05	HM
Colorectal cancer	HM_2	8.41702560969795e-05	HM
Progesterone-mediated oocyte maturation	HM_2	8.45126653568403e-05	HM
Antigen processing and presentation	HM_2	8.45126653568403e-05	HM
Bile secretion	HM_2	6.06233537812102e-05	HM
Glycosaminoglycan biosynthesis - chondroitin sulfate	HM_2	5.16846543365212e-05	HM
Alcoholism	HM_2	6.87494366392965e-05	HM
Shigellosis	HM_2	0.00013658811093404	HM
Monoterpenoid biosynthesis	HM_2	4.68841892292091e-05	HM
Systemic lupus erythematosus	HM_2	6.12674624588666e-05	HM
Fatty acid elongation	HM_2	5.36496184169499e-05	HM
Dopaminergic synapse	HM_2	5.01997611272267e-05	HM
Amphetamine addiction	HM_2	4.98240367733971e-05	HM
Cocaine addiction	HM_2	4.98239511756917e-05	HM
Basal transcription factors	HM_2	1.17615204462098e-05	HM
Indole alkaloid biosynthesis	HM_2	4.30752257891413e-05	HM
Glycosphingolipid biosynthesis - lacto and neolacto series	HM_2	2.79320280831632e-05	HM
Hematopoietic cell lineage	HM_2	2.4307757268937e-05	HM
VEGF signaling pathway	HM_2	3.65148797494604e-05	HM
NF-kappa B signaling pathway	HM_2	3.63474824292037e-05	HM
Leishmaniasis	HM_2	3.63474824292037e-05	HM
Complement and coagulation cascades	HM_2	3.25363234959514e-05	HM
Prion diseases	HM_2	2.68129044832389e-05	HM
Betalain biosynthesis	HM_2	2.3119062842632e-05	HM
Clavulanic acid biosynthesis	HM_2	2.12571940034188e-05	HM
Isoflavonoid biosynthesis	HM_2	5.70933757227532e-06	HM
Pancreatic secretion	HM_2	1.42352330401352e-05	HM
Pathogenic Escherichia coli infection	HM_2	5.66324142885037e-05	HM
Hypertrophic cardiomyopathy (HCM)	HM_2	1.09716248482483e-05	HM
Flavonoid biosynthesis	HM_2	3.81178112003718e-06	HM
Vasopressin-regulated water reabsorption	HM_2	1.22393682254938e-05	HM
Synaptic vesicle cycle	HM_2	1.22393682254938e-05	HM
Fanconi anemia pathway	HM_2	9.17124167964015e-06	HM
Melanogenesis	HM_2	9.3801553377531e-06	HM
Flavone and flavonol biosynthesis	HM_2	6.38015687801001e-06	HM
Endocrine and other factor-regulated calcium reabsorption	HM_2	4.48834924393751e-06	HM
Spliceosome	HM_2	1.59933112026181e-06	HM
Gastric acid secretion	HM_2	2.86497926535716e-06	HM
Salivary secretion	HM_2	2.86497926535716e-06	HM
Aldosterone-regulated sodium reabsorption	HM_2	2.86489366765182e-06	HM
Focal adhesion	HM_2	5.73416317301939e-06	HM
ECM-receptor interaction	HM_2	5.73416317301939e-06	HM
mRNA surveillance pathway	HM_2	1.99408928945623e-06	HM
Cholinergic synapse	HM_2	4.19428110596543e-06	HM
Neuroactive ligand-receptor interaction	HM_2	5.11795063357678e-06	HM
Calcium signaling pathway	HM_2	3.8148576068942e-06	HM
Notch signaling pathway	HM_2	1.7241476377598e-06	HM
Chronic myeloid leukemia	HM_2	1.7241476377598e-06	HM
Wnt signaling pathway	HM_2	1.7241476377598e-06	HM
Photosynthesis - antenna proteins	HM_2	2.09814083154931e-07	HM
Transcriptional misregulation in cancer	HM_2	5.63130055652472e-07	HM
Various types of N-glycan biosynthesis	HM_2	5.66200150362069e-08	HM
Fat digestion and absorption	HM_2	1.6897925115102e-07	HM
Epstein-Barr virus infection	HM_2	1.74191081943646e-08	HM
Measles	HM_2	1.47956728494787e-08	HM
Hepatitis C	HM_2	1.47956728494787e-08	HM
Regulation of actin cytoskeleton	HM_2	1.47526536573641e-07	HM
Dilated cardiomyopathy	HM_2	1.46170152199688e-07	HM
Arrhythmogenic right ventricular cardiomyopathy (ARVC)	HM_2	1.46170152199688e-07	HM
Cell adhesion molecules (CAMs)	HM_2	1.46170152199688e-07	HM
HTLV-I infection	HM_2	0	HM
Phagosome	HM_2	0	HM
Cytokine-cytokine receptor interaction	HM_2	0	HM
mTOR signaling pathway	HM_2	0	HM
Cell cycle	HM_2	0	HM
Pancreatic cancer	HM_2	0	HM
Phototransduction - fly	HM_2	8.55931264215487e-11	HM
Tight junction	HM_2	0	HM
Leukocyte transendothelial migration	HM_2	0	HM
Adherens junction	HM_2	0	HM
Oocyte meiosis	HM_2	8.55931264215487e-11	HM
Vascular smooth muscle contraction	HM_2	8.55931264215487e-11	HM
Long-term potentiation	HM_2	8.55931264215487e-11	HM
Cytosolic DNA-sensing pathway	HM_2	0	HM
Phototransduction	HM_2	8.55931264215487e-11	HM
Olfactory transduction	HM_2	8.55931264215487e-11	HM
Glioma	HM_2	8.55931264215487e-11	HM
Neurotrophin signaling pathway	HM_2	8.55931264215487e-11	HM
ABC transporters	HM_3	0.147397265630975	HM
Two-component system	HM_3	0.0641347675048175	HM
Purine metabolism	HM_3	0.0342188244027525	HM
Aminoacyl-tRNA biosynthesis	HM_3	0.0240121174735595	HM
Glycine, serine and threonine metabolism	HM_3	0.0310388609561614	HM
Porphyrin and chlorophyll metabolism	HM_3	0.0250603028819619	HM
Arginine and proline metabolism	HM_3	0.0243769933875362	HM
Pyrimidine metabolism	HM_3	0.0200309633546127	HM
Nitrogen metabolism	HM_3	0.0209196769413325	HM
Oxidative phosphorylation	HM_3	0.0157625829974129	HM
Ribosome	HM_3	0.0139453731277534	HM
Glyoxylate and dicarboxylate metabolism	HM_3	0.0173694395424109	HM
Amino sugar and nucleotide sugar metabolism	HM_3	0.0121865866282537	HM
Methane metabolism	HM_3	0.0147949125747663	HM
Peptidoglycan biosynthesis	HM_3	0.0111543265082946	HM
Pyruvate metabolism	HM_3	0.0131558983773341	HM
Cell cycle - Caulobacter	HM_3	0.01205125805663	HM
RNA degradation	HM_3	0.0119039658976325	HM
Fructose and mannose metabolism	HM_3	0.011914316168317	HM
Bacterial secretion system	HM_3	0.0113273890047841	HM
Cysteine and methionine metabolism	HM_3	0.0106798180080301	HM
Alanine, aspartate and glutamate metabolism	HM_3	0.00989734046191435	HM
Pentose phosphate pathway	HM_3	0.0101866580333421	HM
Flagellar assembly	HM_3	0.0101314357842596	HM
Starch and sucrose metabolism	HM_3	0.00729042077607514	HM
Glutathione metabolism	HM_3	0.0101716648180235	HM
Homologous recombination	HM_3	0.00800904029735718	HM
Butanoate metabolism	HM_3	0.0101827980425931	HM
Phenylalanine, tyrosine and tryptophan biosynthesis	HM_3	0.00877850292576048	HM
Histidine metabolism	HM_3	0.00953810643778088	HM
Glycolysis / Gluconeogenesis	HM_3	0.00827845620537935	HM
Carbon fixation pathways in prokaryotes	HM_3	0.00943312856757748	HM
Bacterial chemotaxis	HM_3	0.00948898502308362	HM
Glycerophospholipid metabolism	HM_3	0.00834212105254426	HM
Lysine biosynthesis	HM_3	0.00834155228747227	HM
Nucleotide excision repair	HM_3	0.00728489084176484	HM
Valine, leucine and isoleucine degradation	HM_3	0.00925454812401513	HM
Phenylalanine metabolism	HM_3	0.00956544448439139	HM
Mismatch repair	HM_3	0.00693843405370866	HM
Fatty acid biosynthesis	HM_3	0.00803110545135047	HM
Nicotinate and nicotinamide metabolism	HM_3	0.00764286247126949	HM
Terpenoid backbone biosynthesis	HM_3	0.00677831357449038	HM
Pentose and glucuronate interconversions	HM_3	0.00764424312338097	HM
Pantothenate and CoA biosynthesis	HM_3	0.00633785662104104	HM
Benzoate degradation	HM_3	0.00722852534893946	HM
Propanoate metabolism	HM_3	0.00645695603241112	HM
Tyrosine metabolism	HM_3	0.00620020292455316	HM
Ubiquinone and other terpenoid-quinone biosynthesis	HM_3	0.00579171002759507	HM
Lipopolysaccharide biosynthesis	HM_3	0.00622264362953205	HM
Citrate cycle (TCA cycle)	HM_3	0.00584163378801369	HM
Thiamine metabolism	HM_3	0.00562652952854653	HM
Base excision repair	HM_3	0.00512145878497543	HM
Valine, leucine and isoleucine biosynthesis	HM_3	0.00573861058130992	HM
Aminobenzoate degradation	HM_3	0.00578915293174994	HM
Protein export	HM_3	0.00469892170940444	HM
DNA replication	HM_3	0.00456739433194342	HM
Galactose metabolism	HM_3	0.00417586043578282	HM
Glycerolipid metabolism	HM_3	0.00415927971657157	HM
One carbon pool by folate	HM_3	0.00493220418662801	HM
Lysine degradation	HM_3	0.00481803397860385	HM
Folate biosynthesis	HM_3	0.00408967261329461	HM
Selenocompound metabolism	HM_3	0.00445252651902995	HM
Phosphotransferase system (PTS)	HM_3	0.00189161778372895	HM
Sulfur metabolism	HM_3	0.00447060098398142	HM
Carbon fixation in photosynthetic organisms	HM_3	0.00385814732822132	HM
Inositol phosphate metabolism	HM_3	0.00437497789753119	HM
Geraniol degradation	HM_3	0.00439018355636941	HM
Biotin metabolism	HM_3	0.00340408105468147	HM
Fatty acid metabolism	HM_3	0.00418620130889046	HM
Sulfur relay system	HM_3	0.0032718381453277	HM
Riboflavin metabolism	HM_3	0.00345353070227419	HM
Ascorbate and aldarate metabolism	HM_3	0.00369774549870832	HM
Vibrio cholerae pathogenic cycle	HM_3	0.00347730284493725	HM
Tryptophan metabolism	HM_3	0.00381481490842212	HM
Chloroalkane and chloroalkene degradation	HM_3	0.00358589517565414	HM
Vitamin B6 metabolism	HM_3	0.00318825246874916	HM
Bisphenol degradation	HM_3	0.00323106312985466	HM
Taurine and hypotaurine metabolism	HM_3	0.00342313441572399	HM
Drug metabolism - other enzymes	HM_3	0.00281640338025718	HM
Phosphonate and phosphinate metabolism	HM_3	0.00308656527577482	HM
Peroxisome	HM_3	0.00272101019867315	HM
D-Alanine metabolism	HM_3	0.00209416133271456	HM
Limonene and pinene degradation	HM_3	0.00244931461291488	HM
Polycyclic aromatic hydrocarbon degradation	HM_3	0.00236329201359187	HM
Plant-pathogen interaction	HM_3	0.00226604254829612	HM
Streptomycin biosynthesis	HM_3	0.00223626554847395	HM
Photosynthesis	HM_3	0.0020030957282536	HM
Biosynthesis of unsaturated fatty acids	HM_3	0.00222333212554486	HM
beta-Alanine metabolism	HM_3	0.0024146286643835	HM
Legionellosis	HM_3	0.00194954834143779	HM
Pertussis	HM_3	0.00177935314333565	HM
Naphthalene degradation	HM_3	0.00223712176306654	HM
C5-Branched dibasic acid metabolism	HM_3	0.00194626940687864	HM
RNA polymerase	HM_3	0.00160904389850614	HM
Biosynthesis of siderophore group nonribosomal peptides	HM_3	0.00160544716800575	HM
Staphylococcus aureus infection	HM_3	0.000418204523303933	HM
Nonribosomal peptide structures	HM_3	0.00116087623787836	HM
Nitrotoluene degradation	HM_3	0.00181893215348646	HM
Linoleic acid metabolism	HM_3	0.00175151932383573	HM
Atrazine degradation	HM_3	0.00193329158079236	HM
Carotenoid biosynthesis	HM_3	0.00183200165796407	HM
PPAR signaling pathway	HM_3	0.00174258251676924	HM
Penicillin and cephalosporin biosynthesis	HM_3	0.00174785208918487	HM
Drug metabolism - cytochrome P450	HM_3	0.00186812246541438	HM
D-Glutamine and D-glutamate metabolism	HM_3	0.00136922368353748	HM
Cyanoamino acid metabolism	HM_3	0.00152403398787093	HM
Tuberculosis	HM_3	0.00124479358353553	HM
Caprolactam degradation	HM_3	0.00158464532791716	HM
Other glycan degradation	HM_3	0.000279861687585921	HM
Styrene degradation	HM_3	0.00163620150440671	HM
Chlorocyclohexane and chlorobenzene degradation	HM_3	0.00141717893044565	HM
Meiosis - yeast	HM_3	0.00143378668088984	HM
Steroid hormone biosynthesis	HM_3	0.00146479049436464	HM
Sphingolipid metabolism	HM_3	0.00130463793915397	HM
Lipoic acid metabolism	HM_3	0.00114267563813108	HM
Metabolism of xenobiotics by cytochrome P450	HM_3	0.00141106732067353	HM
Tropane, piperidine and pyridine alkaloid biosynthesis	HM_3	0.0012501924543169	HM
Toluene degradation	HM_3	0.00121303942751666	HM
Biosynthesis of ansamycins	HM_3	0.00096656099517669	HM
Salmonella infection	HM_3	0.0010913554998862	HM
Ethylbenzene degradation	HM_3	0.000872637427487198	HM
RNA transport	HM_3	0.000594085064143233	HM
Epithelial cell signaling in Helicobacter pylori infection	HM_3	0.000687672447297979	HM
Chemical carcinogenesis	HM_3	0.00110743094148871	HM
Polyketide sugar unit biosynthesis	HM_3	0.000888349971448874	HM
Alzheimers disease	HM_3	0.000854606613385268	HM
Synthesis and degradation of ketone bodies	HM_3	0.000928876455275098	HM
Novobiocin biosynthesis	HM_3	0.000850170002314633	HM
Adipocytokine signaling pathway	HM_3	0.000910113407194411	HM
Bacterial invasion of epithelial cells	HM_3	0.000194518440699951	HM
Phosphatidylinositol signaling system	HM_3	0.000690818550494295	HM
Steroid degradation	HM_3	0.000692487918874775	HM
Phenylpropanoid biosynthesis	HM_3	0.000681178846499007	HM
beta-Lactam resistance	HM_3	0.00055290990450629	HM
Arachidonic acid metabolism	HM_3	0.000708817679295451	HM
Lysosome	HM_3	0.000554375114416345	HM
Zeatin biosynthesis	HM_3	0.00050792816959793	HM
Insulin signaling pathway	HM_3	0.000438804764263501	HM
MAPK signaling pathway - yeast	HM_3	0.000561573036365418	HM
Xylene degradation	HM_3	0.000567468491196271	HM
Glutamatergic synapse	HM_3	0.000614561770099722	HM
N-Glycan biosynthesis	HM_3	0.000399599121794446	HM
GABAergic synapse	HM_3	0.00055009596843499	HM
Dioxin degradation	HM_3	0.000514568025101533	HM
Huntingtons disease	HM_3	0.000490568271047642	HM
Retinol metabolism	HM_3	0.000515557332821148	HM
Ribosome biogenesis in eukaryotes	HM_3	0.000370786229900202	HM
Tetracycline biosynthesis	HM_3	0.000465464267264976	HM
Fluorobenzoate degradation	HM_3	0.000543396154306349	HM
Biosynthesis of 12-, 14- and 16-membered macrolides	HM_3	0.000327492724299943	HM
Pathways in cancer	HM_3	0.000418004152090135	HM
Glycosaminoglycan degradation	HM_3	0.00033508508687515	HM
Primary immunodeficiency	HM_3	0.000339291200296628	HM
Caffeine metabolism	HM_3	0.000443686017965335	HM
Biosynthesis of type II polyketide products	HM_3	0.000425765314304574	HM
Type I diabetes mellitus	HM_3	0.000301557073525729	HM
Stilbenoid, diarylheptanoid and gingerol biosynthesis	HM_3	0.000319814855367079	HM
Isoquinoline alkaloid biosynthesis	HM_3	0.000308169799013406	HM
RIG-I-like receptor signaling pathway	HM_3	0.00030984501529909	HM
Biosynthesis of vancomycin group antibiotics	HM_3	0.000228766730443777	HM
African trypanosomiasis	HM_3	8.30168006864759e-05	HM
Protein processing in endoplasmic reticulum	HM_3	0.000215153572345928	HM
Glycosphingolipid biosynthesis - globo series	HM_3	0.000199433633365071	HM
Non-homologous end-joining	HM_3	0.000205003615356309	HM
Parkinsons disease	HM_3	0.000246939054851715	HM
Bladder cancer	HM_3	0.000253008645976541	HM
Amoebiasis	HM_3	0.000230545232486123	HM
Renal cell carcinoma	HM_3	0.000202208880438436	HM
Amyotrophic lateral sclerosis (ALS)	HM_3	0.00019101836636192	HM
DDT degradation	HM_3	0.000232714211499473	HM
Protein digestion and absorption	HM_3	0.000103982837051419	HM
Carbohydrate digestion and absorption	HM_3	2.67119237948585e-05	HM
Butirosin and neomycin biosynthesis	HM_3	0.0001475136826633	HM
Primary bile acid biosynthesis	HM_3	0.000152448419826821	HM
Chagas disease (American trypanosomiasis)	HM_3	7.38863851700734e-05	HM
Apoptosis	HM_3	0.000178760971547312	HM
NOD-like receptor signaling pathway	HM_3	7.78917271128997e-05	HM
Viral carcinogenesis	HM_3	0.000146405221162539	HM
Type II diabetes mellitus	HM_3	0.00013638297951545	HM
Ether lipid metabolism	HM_3	0.000129474445883052	HM
Mineral absorption	HM_3	0.000101380232999536	HM
Sesquiterpenoid and triterpenoid biosynthesis	HM_3	0.000131134028120855	HM
Morphine addiction	HM_3	0.000161534804437575	HM
Cardiac muscle contraction	HM_3	0.000145521652122897	HM
Secondary bile acid biosynthesis	HM_3	7.84913719009778e-05	HM
Proximal tubule bicarbonate reclamation	HM_3	0.00012556941851223	HM
Retrograde endocannabinoid signaling	HM_3	9.4185034240915e-05	HM
Glycosylphosphatidylinositol(GPI)-anchor biosynthesis	HM_3	5.09324385247664e-05	HM
Small cell lung cancer	HM_3	0.000142214310341711	HM
Steroid biosynthesis	HM_3	0.000107888477540159	HM
D-Arginine and D-ornithine metabolism	HM_3	0.000109415474114773	HM
Renin-angiotensin system	HM_3	1.4912103686219e-05	HM
Biosynthesis of type II polyketide backbone	HM_3	0.00010314908373576	HM
Vibrio cholerae infection	HM_3	4.30936088571253e-05	HM
Influenza A	HM_3	0.000101524838743505	HM
alpha-Linolenic acid metabolism	HM_3	6.30499194530849e-05	HM
Fc gamma R-mediated phagocytosis	HM_3	0.000101373879877832	HM
Proteasome	HM_3	3.87556479472236e-05	HM
Serotonergic synapse	HM_3	9.31962561315599e-05	HM
GnRH signaling pathway	HM_3	0.000101141854561391	HM
Endocytosis	HM_3	0.000101141820300807	HM
Glycosphingolipid biosynthesis - ganglio series	HM_3	3.51363535507913e-05	HM
p53 signaling pathway	HM_3	9.69320853382998e-05	HM
Toxoplasmosis	HM_3	9.65876599382115e-05	HM
Herpes simplex infection	HM_3	9.65163871067377e-05	HM
Prostate cancer	HM_3	7.17369379991586e-05	HM
Viral myocarditis	HM_3	9.65087246956139e-05	HM
Colorectal cancer	HM_3	9.65087246956139e-05	HM
Progesterone-mediated oocyte maturation	HM_3	7.17145516756867e-05	HM
Antigen processing and presentation	HM_3	7.17145516756867e-05	HM
Bile secretion	HM_3	5.81389636192165e-05	HM
Glycosaminoglycan biosynthesis - chondroitin sulfate	HM_3	4.60151585398335e-05	HM
Alcoholism	HM_3	6.17332403069793e-05	HM
Shigellosis	HM_3	3.19580273275487e-05	HM
Monoterpenoid biosynthesis	HM_3	5.3116530934914e-05	HM
Systemic lupus erythematosus	HM_3	6.42284874213558e-05	HM
Fatty acid elongation	HM_3	5.97861849320034e-05	HM
Dopaminergic synapse	HM_3	5.20609084197793e-05	HM
Amphetamine addiction	HM_3	5.17085571095923e-05	HM
Cocaine addiction	HM_3	5.17085228488061e-05	HM
Basal transcription factors	HM_3	6.26761980809108e-06	HM
Indole alkaloid biosynthesis	HM_3	4.56040996699449e-05	HM
Glycosphingolipid biosynthesis - lacto and neolacto series	HM_3	2.74385078110678e-05	HM
Hematopoietic cell lineage	HM_3	6.74337954297371e-06	HM
VEGF signaling pathway	HM_3	4.14516579626173e-05	HM
NF-kappa B signaling pathway	HM_3	4.13934467993121e-05	HM
Leishmaniasis	HM_3	4.13934467993121e-05	HM
Complement and coagulation cascades	HM_3	3.21941379072263e-05	HM
Prion diseases	HM_3	1.6561810326963e-05	HM
Betalain biosynthesis	HM_3	2.50339237756094e-05	HM
Clavulanic acid biosynthesis	HM_3	2.3265536973194e-05	HM
Isoflavonoid biosynthesis	HM_3	4.19470119122145e-06	HM
Pancreatic secretion	HM_3	6.84313859619801e-06	HM
Pathogenic Escherichia coli infection	HM_3	4.22984141813753e-06	HM
Hypertrophic cardiomyopathy (HCM)	HM_3	3.68196433977299e-06	HM
Flavonoid biosynthesis	HM_3	1.66858517899655e-06	HM
Vasopressin-regulated water reabsorption	HM_3	1.15234509563817e-05	HM
Synaptic vesicle cycle	HM_3	1.15234509563817e-05	HM
Fanconi anemia pathway	HM_3	3.98100631881099e-06	HM
Melanogenesis	HM_3	1.05781283659514e-05	HM
Flavone and flavonol biosynthesis	HM_3	4.88023532700274e-06	HM
Endocrine and other factor-regulated calcium reabsorption	HM_3	3.16294940764421e-06	HM
Spliceosome	HM_3	1.02695986555224e-06	HM
Gastric acid secretion	HM_3	2.6721683574104e-06	HM
Salivary secretion	HM_3	2.6721683574104e-06	HM
Aldosterone-regulated sodium reabsorption	HM_3	2.6721340967957e-06	HM
Focal adhesion	HM_3	4.6688736262141e-06	HM
ECM-receptor interaction	HM_3	4.6688736262141e-06	HM
mRNA surveillance pathway	HM_3	1.51055926288984e-06	HM
Cholinergic synapse	HM_3	8.91956289640171e-07	HM
Neuroactive ligand-receptor interaction	HM_3	4.36110047061056e-06	HM
Calcium signaling pathway	HM_3	5.69369536142921e-07	HM
Notch signaling pathway	HM_3	1.86391420663594e-06	HM
Chronic myeloid leukemia	HM_3	1.86391420663594e-06	HM
Wnt signaling pathway	HM_3	1.86391420663594e-06	HM
Photosynthesis - antenna proteins	HM_3	6.42224657350629e-08	HM
Transcriptional misregulation in cancer	HM_3	4.8218137215799e-07	HM
Various types of N-glycan biosynthesis	HM_3	1.69031805961874e-08	HM
Fat digestion and absorption	HM_3	2.14030002043909e-07	HM
Epstein-Barr virus infection	HM_3	2.21847147987392e-09	HM
Measles	HM_3	7.66241112383595e-09	HM
Hepatitis C	HM_3	7.66241112383595e-09	HM
Regulation of actin cytoskeleton	HM_3	2.46819817452322e-08	HM
Dilated cardiomyopathy	HM_3	2.3528573420674e-08	HM
Arrhythmogenic right ventricular cardiomyopathy (ARVC)	HM_3	2.3528573420674e-08	HM
Cell adhesion molecules (CAMs)	HM_3	2.3528573420674e-08	HM
HTLV-I infection	HM_3	0	HM
Phagosome	HM_3	0	HM
Cytokine-cytokine receptor interaction	HM_3	8.67046910187924e-11	HM
mTOR signaling pathway	HM_3	0	HM
Cell cycle	HM_3	0	HM
Pancreatic cancer	HM_3	0	HM
Phototransduction - fly	HM_3	3.42586379779143e-11	HM
Tight junction	HM_3	0	HM
Leukocyte transendothelial migration	HM_3	0	HM
Adherens junction	HM_3	0	HM
Oocyte meiosis	HM_3	3.42586379779143e-11	HM
Vascular smooth muscle contraction	HM_3	3.42586379779143e-11	HM
Long-term potentiation	HM_3	3.42586379779143e-11	HM
Cytosolic DNA-sensing pathway	HM_3	0	HM
Phototransduction	HM_3	3.42586379779143e-11	HM
Olfactory transduction	HM_3	3.42586379779143e-11	HM
Glioma	HM_3	3.42586379779143e-11	HM
Neurotrophin signaling pathway	HM_3	3.42586379779143e-11	HM
ABC transporters	HM_4	0.148420432570571	HM
Two-component system	HM_4	0.0645100703226854	HM
Purine metabolism	HM_4	0.0342463720747862	HM
Aminoacyl-tRNA biosynthesis	HM_4	0.0237850747382875	HM
Glycine, serine and threonine metabolism	HM_4	0.0316344257307919	HM
Porphyrin and chlorophyll metabolism	HM_4	0.0252928792166485	HM
Arginine and proline metabolism	HM_4	0.0245258408255221	HM
Pyrimidine metabolism	HM_4	0.0200124896539578	HM
Nitrogen metabolism	HM_4	0.0209936938606721	HM
Oxidative phosphorylation	HM_4	0.0155211756301955	HM
Ribosome	HM_4	0.0137675148906956	HM
Glyoxylate and dicarboxylate metabolism	HM_4	0.0175327180911985	HM
Amino sugar and nucleotide sugar metabolism	HM_4	0.0121428487484449	HM
Methane metabolism	HM_4	0.0150390563380814	HM
Peptidoglycan biosynthesis	HM_4	0.0110175022279095	HM
Pyruvate metabolism	HM_4	0.0131257122817299	HM
Cell cycle - Caulobacter	HM_4	0.0117542244273797	HM
RNA degradation	HM_4	0.0119217072985852	HM
Fructose and mannose metabolism	HM_4	0.0118870610348407	HM
Bacterial secretion system	HM_4	0.0110159816981973	HM
Cysteine and methionine metabolism	HM_4	0.0107503056256374	HM
Alanine, aspartate and glutamate metabolism	HM_4	0.00988970841119273	HM
Pentose phosphate pathway	HM_4	0.0102146539843665	HM
Flagellar assembly	HM_4	0.010096838842556	HM
Starch and sucrose metabolism	HM_4	0.00709209756559271	HM
Glutathione metabolism	HM_4	0.0102114031364568	HM
Homologous recombination	HM_4	0.00789551954348409	HM
Butanoate metabolism	HM_4	0.0101752503689122	HM
Phenylalanine, tyrosine and tryptophan biosynthesis	HM_4	0.00875052811087917	HM
Histidine metabolism	HM_4	0.00956551050305661	HM
Glycolysis / Gluconeogenesis	HM_4	0.00825882184773209	HM
Carbon fixation pathways in prokaryotes	HM_4	0.00947335139325499	HM
Bacterial chemotaxis	HM_4	0.00956347652175922	HM
Glycerophospholipid metabolism	HM_4	0.00829572170014145	HM
Lysine biosynthesis	HM_4	0.00826034147117568	HM
Nucleotide excision repair	HM_4	0.00717441309833038	HM
Valine, leucine and isoleucine degradation	HM_4	0.00925634317254347	HM
Phenylalanine metabolism	HM_4	0.00971810228135489	HM
Mismatch repair	HM_4	0.00683982307985635	HM
Fatty acid biosynthesis	HM_4	0.00795326331587545	HM
Nicotinate and nicotinamide metabolism	HM_4	0.00767868709858016	HM
Terpenoid backbone biosynthesis	HM_4	0.00675058574991261	HM
Pentose and glucuronate interconversions	HM_4	0.00769508439028031	HM
Pantothenate and CoA biosynthesis	HM_4	0.00632429678135874	HM
Benzoate degradation	HM_4	0.00723265724939337	HM
Propanoate metabolism	HM_4	0.0064789933097493	HM
Tyrosine metabolism	HM_4	0.00614971386496436	HM
Ubiquinone and other terpenoid-quinone biosynthesis	HM_4	0.00572554167956802	HM
Lipopolysaccharide biosynthesis	HM_4	0.00623433058547929	HM
Citrate cycle (TCA cycle)	HM_4	0.00580370583383375	HM
Thiamine metabolism	HM_4	0.00564103211339915	HM
Base excision repair	HM_4	0.00504637872773187	HM
Valine, leucine and isoleucine biosynthesis	HM_4	0.00578332394890825	HM
Aminobenzoate degradation	HM_4	0.00580801263865712	HM
Protein export	HM_4	0.0046355242494508	HM
DNA replication	HM_4	0.0045148459249268	HM
Galactose metabolism	HM_4	0.00417414354076307	HM
Glycerolipid metabolism	HM_4	0.00413496426987132	HM
One carbon pool by folate	HM_4	0.0049589633729354	HM
Lysine degradation	HM_4	0.00477884781411659	HM
Folate biosynthesis	HM_4	0.00403355322097532	HM
Selenocompound metabolism	HM_4	0.00446555715764657	HM
Phosphotransferase system (PTS)	HM_4	0.00184593795806142	HM
Sulfur metabolism	HM_4	0.00446772226423516	HM
Carbon fixation in photosynthetic organisms	HM_4	0.0037816292029266	HM
Inositol phosphate metabolism	HM_4	0.00439068211731781	HM
Geraniol degradation	HM_4	0.00433283768685885	HM
Biotin metabolism	HM_4	0.00333475684058958	HM
Fatty acid metabolism	HM_4	0.00421033162194647	HM
Sulfur relay system	HM_4	0.00325326555110477	HM
Riboflavin metabolism	HM_4	0.00344376575693098	HM
Ascorbate and aldarate metabolism	HM_4	0.00369815440528332	HM
Vibrio cholerae pathogenic cycle	HM_4	0.00349003771936758	HM
Tryptophan metabolism	HM_4	0.00386511608418289	HM
Chloroalkane and chloroalkene degradation	HM_4	0.00356849836395175	HM
Vitamin B6 metabolism	HM_4	0.00317601188124392	HM
Bisphenol degradation	HM_4	0.00322116451070725	HM
Taurine and hypotaurine metabolism	HM_4	0.00348465649839925	HM
Drug metabolism - other enzymes	HM_4	0.00283570056372253	HM
Phosphonate and phosphinate metabolism	HM_4	0.0030906812690193	HM
Peroxisome	HM_4	0.00276458568939276	HM
D-Alanine metabolism	HM_4	0.00206874770477106	HM
Limonene and pinene degradation	HM_4	0.00241490822259345	HM
Polycyclic aromatic hydrocarbon degradation	HM_4	0.00232873879826144	HM
Plant-pathogen interaction	HM_4	0.002262796945024	HM
Streptomycin biosynthesis	HM_4	0.00221562528038477	HM
Photosynthesis	HM_4	0.00198119137004066	HM
Biosynthesis of unsaturated fatty acids	HM_4	0.00219323354951506	HM
beta-Alanine metabolism	HM_4	0.00240991151765222	HM
Legionellosis	HM_4	0.00191647563808766	HM
Pertussis	HM_4	0.00169274445610116	HM
Naphthalene degradation	HM_4	0.00221948891129537	HM
C5-Branched dibasic acid metabolism	HM_4	0.00196334732522601	HM
RNA polymerase	HM_4	0.00158903491821829	HM
Biosynthesis of siderophore group nonribosomal peptides	HM_4	0.00157409054532603	HM
Staphylococcus aureus infection	HM_4	0.000320132951485224	HM
Nonribosomal peptide structures	HM_4	0.00113360129222465	HM
Nitrotoluene degradation	HM_4	0.00185028209385194	HM
Linoleic acid metabolism	HM_4	0.00175463880389134	HM
Atrazine degradation	HM_4	0.00197645542842729	HM
Carotenoid biosynthesis	HM_4	0.00186202575555224	HM
PPAR signaling pathway	HM_4	0.00176429259026133	HM
Penicillin and cephalosporin biosynthesis	HM_4	0.00177158735675914	HM
Drug metabolism - cytochrome P450	HM_4	0.00188250559214035	HM
D-Glutamine and D-glutamate metabolism	HM_4	0.00135456532023805	HM
Cyanoamino acid metabolism	HM_4	0.00154787496673716	HM
Tuberculosis	HM_4	0.00122635172436895	HM
Caprolactam degradation	HM_4	0.0015838406193626	HM
Other glycan degradation	HM_4	0.000245554731268577	HM
Styrene degradation	HM_4	0.00165877299520904	HM
Chlorocyclohexane and chlorobenzene degradation	HM_4	0.00139876088342558	HM
Meiosis - yeast	HM_4	0.00141552621402942	HM
Steroid hormone biosynthesis	HM_4	0.00146747407204752	HM
Sphingolipid metabolism	HM_4	0.00134173005548177	HM
Lipoic acid metabolism	HM_4	0.00113216294745665	HM
Metabolism of xenobiotics by cytochrome P450	HM_4	0.00140147056305432	HM
Tropane, piperidine and pyridine alkaloid biosynthesis	HM_4	0.00120884794458767	HM
Toluene degradation	HM_4	0.00120266439098358	HM
Biosynthesis of ansamycins	HM_4	0.000934776274443607	HM
Salmonella infection	HM_4	0.00110238803205569	HM
Ethylbenzene degradation	HM_4	0.000849528625499542	HM
RNA transport	HM_4	0.000577045733696459	HM
Epithelial cell signaling in Helicobacter pylori infection	HM_4	0.000646998911476596	HM
Chemical carcinogenesis	HM_4	0.00110152309449398	HM
Polyketide sugar unit biosynthesis	HM_4	0.000880988331484276	HM
Alzheimers disease	HM_4	0.000871790291980695	HM
Synthesis and degradation of ketone bodies	HM_4	0.000926116322252651	HM
Novobiocin biosynthesis	HM_4	0.000852669146602996	HM
Adipocytokine signaling pathway	HM_4	0.000932207036777581	HM
Bacterial invasion of epithelial cells	HM_4	0.000185255115284784	HM
Phosphatidylinositol signaling system	HM_4	0.000677550125752958	HM
Steroid degradation	HM_4	0.000673120938539312	HM
Phenylpropanoid biosynthesis	HM_4	0.000693761977169227	HM
beta-Lactam resistance	HM_4	0.000542597164048131	HM
Arachidonic acid metabolism	HM_4	0.000731449069144564	HM
Lysosome	HM_4	0.000559092726403007	HM
Zeatin biosynthesis	HM_4	0.000500046745190561	HM
Insulin signaling pathway	HM_4	0.000441629151855462	HM
MAPK signaling pathway - yeast	HM_4	0.000551390483209279	HM
Xylene degradation	HM_4	0.000558160266944809	HM
Glutamatergic synapse	HM_4	0.000624190216745571	HM
N-Glycan biosynthesis	HM_4	0.000381085311338143	HM
GABAergic synapse	HM_4	0.000553119053429635	HM
Dioxin degradation	HM_4	0.000506008958751164	HM
Huntingtons disease	HM_4	0.000487843890964661	HM
Retinol metabolism	HM_4	0.000513813577193408	HM
Ribosome biogenesis in eukaryotes	HM_4	0.000364306889693289	HM
Tetracycline biosynthesis	HM_4	0.000463037074770788	HM
Fluorobenzoate degradation	HM_4	0.000546243471703207	HM
Biosynthesis of 12-, 14- and 16-membered macrolides	HM_4	0.000307003968564304	HM
Pathways in cancer	HM_4	0.000422053952950138	HM
Glycosaminoglycan degradation	HM_4	0.000343403008297432	HM
Primary immunodeficiency	HM_4	0.000346739387172546	HM
Caffeine metabolism	HM_4	0.000456402282837745	HM
Biosynthesis of type II polyketide products	HM_4	0.000436847425135763	HM
Type I diabetes mellitus	HM_4	0.000291466340828946	HM
Stilbenoid, diarylheptanoid and gingerol biosynthesis	HM_4	0.00031673368519897	HM
Isoquinoline alkaloid biosynthesis	HM_4	0.00031080690289785	HM
RIG-I-like receptor signaling pathway	HM_4	0.000311792245695634	HM
Biosynthesis of vancomycin group antibiotics	HM_4	0.000219313812046078	HM
African trypanosomiasis	HM_4	4.95798428194201e-05	HM
Protein processing in endoplasmic reticulum	HM_4	0.000203117493172699	HM
Glycosphingolipid biosynthesis - globo series	HM_4	0.000205807807898351	HM
Non-homologous end-joining	HM_4	0.00016629013079367	HM
Parkinsons disease	HM_4	0.000250164934649003	HM
Bladder cancer	HM_4	0.000260777649111084	HM
Amoebiasis	HM_4	0.000229666616272245	HM
Renal cell carcinoma	HM_4	0.000198423693732685	HM
Amyotrophic lateral sclerosis (ALS)	HM_4	0.000187967994728095	HM
DDT degradation	HM_4	0.000237247232225762	HM
Protein digestion and absorption	HM_4	0.000100655393775542	HM
Carbohydrate digestion and absorption	HM_4	2.6696887902389e-05	HM
Butirosin and neomycin biosynthesis	HM_4	0.000144065859881146	HM
Primary bile acid biosynthesis	HM_4	0.000144099366886943	HM
Chagas disease (American trypanosomiasis)	HM_4	4.17862533964855e-05	HM
Apoptosis	HM_4	0.000183131336516018	HM
NOD-like receptor signaling pathway	HM_4	7.89732650794162e-05	HM
Viral carcinogenesis	HM_4	0.000146108951751962	HM
Type II diabetes mellitus	HM_4	0.000136004362737101	HM
Ether lipid metabolism	HM_4	0.000127294804237875	HM
Mineral absorption	HM_4	9.38438628982514e-05	HM
Sesquiterpenoid and triterpenoid biosynthesis	HM_4	0.000129730126760044	HM
Morphine addiction	HM_4	0.000163303051245152	HM
Cardiac muscle contraction	HM_4	0.000145787450255385	HM
Secondary bile acid biosynthesis	HM_4	6.68853807594588e-05	HM
Proximal tubule bicarbonate reclamation	HM_4	0.000126815428310268	HM
Retrograde endocannabinoid signaling	HM_4	9.1239051770893e-05	HM
Glycosylphosphatidylinositol(GPI)-anchor biosynthesis	HM_4	4.81411370780147e-05	HM
Small cell lung cancer	HM_4	0.000147566154709984	HM
Steroid biosynthesis	HM_4	0.000108677019755443	HM
D-Arginine and D-ornithine metabolism	HM_4	0.00010906113315336	HM
Renin-angiotensin system	HM_4	9.92778722322511e-06	HM
Biosynthesis of type II polyketide backbone	HM_4	0.000104827212335286	HM
Vibrio cholerae infection	HM_4	4.81796002616738e-05	HM
Influenza A	HM_4	0.000104744881914951	HM
alpha-Linolenic acid metabolism	HM_4	6.28898232209516e-05	HM
Fc gamma R-mediated phagocytosis	HM_4	0.000104235706426668	HM
Proteasome	HM_4	3.51962024750555e-05	HM
Serotonergic synapse	HM_4	9.62178062560009e-05	HM
GnRH signaling pathway	HM_4	0.000104115895596618	HM
Endocytosis	HM_4	0.000104115688963581	HM
Glycosphingolipid biosynthesis - ganglio series	HM_4	3.63863238090198e-05	HM
p53 signaling pathway	HM_4	9.98278262255445e-05	HM
Toxoplasmosis	HM_4	9.96155261060645e-05	HM
Herpes simplex infection	HM_4	9.95245179535119e-05	HM
Prostate cancer	HM_4	7.4549815765659e-05	HM
Viral myocarditis	HM_4	9.95200020327869e-05	HM
Colorectal cancer	HM_4	9.95200020327869e-05	HM
Progesterone-mediated oocyte maturation	HM_4	7.44790735921134e-05	HM
Antigen processing and presentation	HM_4	7.44790735921134e-05	HM
Bile secretion	HM_4	5.03268405419504e-05	HM
Glycosaminoglycan biosynthesis - chondroitin sulfate	HM_4	4.18209671760574e-05	HM
Alcoholism	HM_4	6.25507343541436e-05	HM
Shigellosis	HM_4	2.43331383633313e-05	HM
Monoterpenoid biosynthesis	HM_4	4.71791039710449e-05	HM
Systemic lupus erythematosus	HM_4	6.67240529706663e-05	HM
Fatty acid elongation	HM_4	6.22321134457066e-05	HM
Dopaminergic synapse	HM_4	5.26174841733442e-05	HM
Amphetamine addiction	HM_4	5.24440882967398e-05	HM
Cocaine addiction	HM_4	5.24438816413498e-05	HM
Basal transcription factors	HM_4	4.5667479145618e-06	HM
Indole alkaloid biosynthesis	HM_4	4.52168036963215e-05	HM
Glycosphingolipid biosynthesis - lacto and neolacto series	HM_4	2.19117404697276e-05	HM
Hematopoietic cell lineage	HM_4	4.95068465640135e-06	HM
VEGF signaling pathway	HM_4	4.37516148957546e-05	HM
NF-kappa B signaling pathway	HM_4	4.37114488389683e-05	HM
Leishmaniasis	HM_4	4.37114488389683e-05	HM
Complement and coagulation cascades	HM_4	3.28961279812793e-05	HM
Prion diseases	HM_4	1.41676254900568e-05	HM
Betalain biosynthesis	HM_4	2.47684137452301e-05	HM
Clavulanic acid biosynthesis	HM_4	2.43677616646195e-05	HM
Isoflavonoid biosynthesis	HM_4	2.89672873148059e-06	HM
Pancreatic secretion	HM_4	6.59526929270261e-06	HM
Pathogenic Escherichia coli infection	HM_4	6.35049485489247e-06	HM
Hypertrophic cardiomyopathy (HCM)	HM_4	2.35206356395317e-06	HM
Flavonoid biosynthesis	HM_4	9.64788254359247e-07	HM
Vasopressin-regulated water reabsorption	HM_4	1.18340724925173e-05	HM
Synaptic vesicle cycle	HM_4	1.18340724925173e-05	HM
Fanconi anemia pathway	HM_4	4.27744475698787e-06	HM
Melanogenesis	HM_4	1.04970853647647e-05	HM
Flavone and flavonol biosynthesis	HM_4	4.86460226348288e-06	HM
Endocrine and other factor-regulated calcium reabsorption	HM_4	2.40866109837087e-06	HM
Spliceosome	HM_4	5.44947507679047e-07	HM
Gastric acid secretion	HM_4	2.02692587054409e-06	HM
Salivary secretion	HM_4	2.02692587054409e-06	HM
Aldosterone-regulated sodium reabsorption	HM_4	2.02671923706287e-06	HM
Focal adhesion	HM_4	4.63500591744278e-06	HM
ECM-receptor interaction	HM_4	4.63500591744278e-06	HM
mRNA surveillance pathway	HM_4	7.9494124075872e-07	HM
Cholinergic synapse	HM_4	6.89697233453758e-07	HM
Neuroactive ligand-receptor interaction	HM_4	4.59922967327513e-06	HM
Calcium signaling pathway	HM_4	6.03645116246855e-07	HM
Notch signaling pathway	HM_4	1.58236863503336e-06	HM
Chronic myeloid leukemia	HM_4	1.58236863503336e-06	HM
Wnt signaling pathway	HM_4	1.58236863503336e-06	HM
Photosynthesis - antenna proteins	HM_4	2.0208041709587e-07	HM
Transcriptional misregulation in cancer	HM_4	3.62197932346912e-07	HM
Various types of N-glycan biosynthesis	HM_4	2.25813569435286e-08	HM
Fat digestion and absorption	HM_4	1.35182222604144e-07	HM
Epstein-Barr virus infection	HM_4	3.22079115754711e-09	HM
Measles	HM_4	4.51592072505284e-09	HM
Hepatitis C	HM_4	4.51592072505284e-09	HM
Regulation of actin cytoskeleton	HM_4	2.41555253661932e-08	HM
Dilated cardiomyopathy	HM_4	2.34185371270291e-08	HM
Arrhythmogenic right ventricular cardiomyopathy (ARVC)	HM_4	2.34185371270291e-08	HM
Cell adhesion molecules (CAMs)	HM_4	2.34185371270291e-08	HM
HTLV-I infection	HM_4	0	HM
Phagosome	HM_4	0	HM
Cytokine-cytokine receptor interaction	HM_4	7.11430377909361e-09	HM
mTOR signaling pathway	HM_4	0	HM
Cell cycle	HM_4	0	HM
Pancreatic cancer	HM_4	0	HM
Phototransduction - fly	HM_4	2.06631907468745e-10	HM
Tight junction	HM_4	0	HM
Leukocyte transendothelial migration	HM_4	0	HM
Adherens junction	HM_4	0	HM
Oocyte meiosis	HM_4	2.06631907468745e-10	HM
Vascular smooth muscle contraction	HM_4	2.06631907468745e-10	HM
Long-term potentiation	HM_4	2.06631907468745e-10	HM
Cytosolic DNA-sensing pathway	HM_4	0	HM
Phototransduction	HM_4	2.06631907468745e-10	HM
Olfactory transduction	HM_4	2.06631907468745e-10	HM
Glioma	HM_4	2.06631907468745e-10	HM
Neurotrophin signaling pathway	HM_4	2.06631907468745e-10	HM
ABC transporters	HM_5	0.146426772789546	HM
Two-component system	HM_5	0.0647196713389512	HM
Purine metabolism	HM_5	0.0342039586520479	HM
Aminoacyl-tRNA biosynthesis	HM_5	0.0239874023765387	HM
Glycine, serine and threonine metabolism	HM_5	0.0308817079836083	HM
Porphyrin and chlorophyll metabolism	HM_5	0.0249851956454685	HM
Arginine and proline metabolism	HM_5	0.0243084796738567	HM
Pyrimidine metabolism	HM_5	0.020046401242892	HM
Nitrogen metabolism	HM_5	0.0209105026231	HM
Oxidative phosphorylation	HM_5	0.0156649412952576	HM
Ribosome	HM_5	0.0139324394205038	HM
Glyoxylate and dicarboxylate metabolism	HM_5	0.0172854836240849	HM
Amino sugar and nucleotide sugar metabolism	HM_5	0.0123059103290177	HM
Methane metabolism	HM_5	0.0148591314031611	HM
Peptidoglycan biosynthesis	HM_5	0.0111777910305113	HM
Pyruvate metabolism	HM_5	0.0131337754961193	HM
Cell cycle - Caulobacter	HM_5	0.0120219295481028	HM
RNA degradation	HM_5	0.0119420445414332	HM
Fructose and mannose metabolism	HM_5	0.0118927839603458	HM
Bacterial secretion system	HM_5	0.0114117088112927	HM
Cysteine and methionine metabolism	HM_5	0.0106879675686182	HM
Alanine, aspartate and glutamate metabolism	HM_5	0.00992454591255126	HM
Pentose phosphate pathway	HM_5	0.0101585546763085	HM
Flagellar assembly	HM_5	0.0102271842813514	HM
Starch and sucrose metabolism	HM_5	0.0073867770567172	HM
Glutathione metabolism	HM_5	0.010192101527819	HM
Homologous recombination	HM_5	0.00809511260947023	HM
Butanoate metabolism	HM_5	0.0101334513304812	HM
Phenylalanine, tyrosine and tryptophan biosynthesis	HM_5	0.00880317723510811	HM
Histidine metabolism	HM_5	0.00955195082637746	HM
Glycolysis / Gluconeogenesis	HM_5	0.00828027475073713	HM
Carbon fixation pathways in prokaryotes	HM_5	0.00942361990291913	HM
Bacterial chemotaxis	HM_5	0.00966949792237771	HM
Glycerophospholipid metabolism	HM_5	0.00837406786242872	HM
Lysine biosynthesis	HM_5	0.00831219810708789	HM
Nucleotide excision repair	HM_5	0.00729259334463086	HM
Valine, leucine and isoleucine degradation	HM_5	0.00917560007432855	HM
Phenylalanine metabolism	HM_5	0.00950674905297914	HM
Mismatch repair	HM_5	0.00697669615687551	HM
Fatty acid biosynthesis	HM_5	0.00798891054179852	HM
Nicotinate and nicotinamide metabolism	HM_5	0.0076616949947944	HM
Terpenoid backbone biosynthesis	HM_5	0.00677651176743967	HM
Pentose and glucuronate interconversions	HM_5	0.00762778917928401	HM
Pantothenate and CoA biosynthesis	HM_5	0.00633748958481339	HM
Benzoate degradation	HM_5	0.00717444552736627	HM
Propanoate metabolism	HM_5	0.00645173380038993	HM
Tyrosine metabolism	HM_5	0.0061734289775738	HM
Ubiquinone and other terpenoid-quinone biosynthesis	HM_5	0.00582872216219368	HM
Lipopolysaccharide biosynthesis	HM_5	0.0063023768826507	HM
Citrate cycle (TCA cycle)	HM_5	0.00584150647915462	HM
Thiamine metabolism	HM_5	0.00564795401107508	HM
Base excision repair	HM_5	0.00510949601588797	HM
Valine, leucine and isoleucine biosynthesis	HM_5	0.00573067171284271	HM
Aminobenzoate degradation	HM_5	0.00575246258868234	HM
Protein export	HM_5	0.00470608317737871	HM
DNA replication	HM_5	0.00456959803770356	HM
Galactose metabolism	HM_5	0.00419542611579421	HM
Glycerolipid metabolism	HM_5	0.00418741643386855	HM
One carbon pool by folate	HM_5	0.0049349818055872	HM
Lysine degradation	HM_5	0.00483126757460276	HM
Folate biosynthesis	HM_5	0.00410251206125991	HM
Selenocompound metabolism	HM_5	0.00448935455306244	HM
Phosphotransferase system (PTS)	HM_5	0.001978800232498	HM
Sulfur metabolism	HM_5	0.00448683489748346	HM
Carbon fixation in photosynthetic organisms	HM_5	0.00383251507661003	HM
Inositol phosphate metabolism	HM_5	0.0043356700351111	HM
Geraniol degradation	HM_5	0.00434426126735933	HM
Biotin metabolism	HM_5	0.0034346645004356	HM
Fatty acid metabolism	HM_5	0.00419546558964607	HM
Sulfur relay system	HM_5	0.00331298610284091	HM
Riboflavin metabolism	HM_5	0.00345697909036505	HM
Ascorbate and aldarate metabolism	HM_5	0.00366524825291308	HM
Vibrio cholerae pathogenic cycle	HM_5	0.00357918222346995	HM
Tryptophan metabolism	HM_5	0.00379923297352771	HM
Chloroalkane and chloroalkene degradation	HM_5	0.00355599948387571	HM
Vitamin B6 metabolism	HM_5	0.00319151761205761	HM
Bisphenol degradation	HM_5	0.00320764033711929	HM
Taurine and hypotaurine metabolism	HM_5	0.00341601673545603	HM
Drug metabolism - other enzymes	HM_5	0.00282583040718366	HM
Phosphonate and phosphinate metabolism	HM_5	0.00305277724405821	HM
Peroxisome	HM_5	0.0027245779859669	HM
D-Alanine metabolism	HM_5	0.00209615681696106	HM
Limonene and pinene degradation	HM_5	0.00244045891859822	HM
Polycyclic aromatic hydrocarbon degradation	HM_5	0.00234944695364745	HM
Plant-pathogen interaction	HM_5	0.00227481577931403	HM
Streptomycin biosynthesis	HM_5	0.00222758037085525	HM
Photosynthesis	HM_5	0.00200242607743317	HM
Biosynthesis of unsaturated fatty acids	HM_5	0.00221949454029151	HM
beta-Alanine metabolism	HM_5	0.00239844254840803	HM
Legionellosis	HM_5	0.00194783307769556	HM
Pertussis	HM_5	0.00187328759127404	HM
Naphthalene degradation	HM_5	0.0022180873194006	HM
C5-Branched dibasic acid metabolism	HM_5	0.00194934543420468	HM
RNA polymerase	HM_5	0.00160972053182182	HM
Biosynthesis of siderophore group nonribosomal peptides	HM_5	0.00163341440773914	HM
Staphylococcus aureus infection	HM_5	0.000382612708292929	HM
Nonribosomal peptide structures	HM_5	0.00119386525719254	HM
Nitrotoluene degradation	HM_5	0.00183066578998944	HM
Linoleic acid metabolism	HM_5	0.00174204690490098	HM
Atrazine degradation	HM_5	0.00192588735301883	HM
Carotenoid biosynthesis	HM_5	0.00181271151389028	HM
PPAR signaling pathway	HM_5	0.00174907825938823	HM
Penicillin and cephalosporin biosynthesis	HM_5	0.00174369700463658	HM
Drug metabolism - cytochrome P450	HM_5	0.00185162278003326	HM
D-Glutamine and D-glutamate metabolism	HM_5	0.0013739824060144	HM
Cyanoamino acid metabolism	HM_5	0.00152966388372161	HM
Tuberculosis	HM_5	0.0012457517421559	HM
Caprolactam degradation	HM_5	0.00157231756862946	HM
Other glycan degradation	HM_5	0.000288500005201496	HM
Styrene degradation	HM_5	0.00162474134065965	HM
Chlorocyclohexane and chlorobenzene degradation	HM_5	0.00140097539232927	HM
Meiosis - yeast	HM_5	0.00142328554325954	HM
Steroid hormone biosynthesis	HM_5	0.0014557720287923	HM
Sphingolipid metabolism	HM_5	0.00131583047754783	HM
Lipoic acid metabolism	HM_5	0.00113943467720247	HM
Metabolism of xenobiotics by cytochrome P450	HM_5	0.00139579264214329	HM
Tropane, piperidine and pyridine alkaloid biosynthesis	HM_5	0.00123205355918328	HM
Toluene degradation	HM_5	0.00121150961444632	HM
Biosynthesis of ansamycins	HM_5	0.000971181768387656	HM
Salmonella infection	HM_5	0.00113711397855496	HM
Ethylbenzene degradation	HM_5	0.000872985358468549	HM
RNA transport	HM_5	0.000611043143002059	HM
Epithelial cell signaling in Helicobacter pylori infection	HM_5	0.000701784333048596	HM
Chemical carcinogenesis	HM_5	0.00109471960223362	HM
Polyketide sugar unit biosynthesis	HM_5	0.000893689074566345	HM
Alzheimers disease	HM_5	0.000870944254550275	HM
Synthesis and degradation of ketone bodies	HM_5	0.000919901271393156	HM
Novobiocin biosynthesis	HM_5	0.000844906326069013	HM
Adipocytokine signaling pathway	HM_5	0.000915534707796447	HM
Bacterial invasion of epithelial cells	HM_5	0.000213533301006056	HM
Phosphatidylinositol signaling system	HM_5	0.000685651552062683	HM
Steroid degradation	HM_5	0.000692551563257874	HM
Phenylpropanoid biosynthesis	HM_5	0.000685383580681771	HM
beta-Lactam resistance	HM_5	0.000550480839390406	HM
Arachidonic acid metabolism	HM_5	0.000712107216092634	HM
Lysosome	HM_5	0.000561663696472663	HM
Zeatin biosynthesis	HM_5	0.000506387334259034	HM
Insulin signaling pathway	HM_5	0.000452181904066879	HM
MAPK signaling pathway - yeast	HM_5	0.000556725566661196	HM
Xylene degradation	HM_5	0.000562517554815735	HM
Glutamatergic synapse	HM_5	0.000611911300010105	HM
N-Glycan biosynthesis	HM_5	0.000401489287205013	HM
GABAergic synapse	HM_5	0.000548859058652634	HM
Dioxin degradation	HM_5	0.000510794889320469	HM
Huntingtons disease	HM_5	0.000490040223100335	HM
Retinol metabolism	HM_5	0.000512360899524148	HM
Ribosome biogenesis in eukaryotes	HM_5	0.000382688501268661	HM
Tetracycline biosynthesis	HM_5	0.000462643914377121	HM
Fluorobenzoate degradation	HM_5	0.000539055045050798	HM
Biosynthesis of 12-, 14- and 16-membered macrolides	HM_5	0.000333023371087756	HM
Pathways in cancer	HM_5	0.000417859599143064	HM
Glycosaminoglycan degradation	HM_5	0.000339805686894914	HM
Primary immunodeficiency	HM_5	0.000346503233905374	HM
Caffeine metabolism	HM_5	0.000440580163673585	HM
Biosynthesis of type II polyketide products	HM_5	0.000423650588476721	HM
Type I diabetes mellitus	HM_5	0.000300613087323685	HM
Stilbenoid, diarylheptanoid and gingerol biosynthesis	HM_5	0.000317335819290956	HM
Isoquinoline alkaloid biosynthesis	HM_5	0.000307832008890675	HM
RIG-I-like receptor signaling pathway	HM_5	0.000306594759585004	HM
Biosynthesis of vancomycin group antibiotics	HM_5	0.000229454836700522	HM
African trypanosomiasis	HM_5	8.55939743030873e-05	HM
Protein processing in endoplasmic reticulum	HM_5	0.000218224051510341	HM
Glycosphingolipid biosynthesis - globo series	HM_5	0.000204747121469356	HM
Non-homologous end-joining	HM_5	0.000193498121076539	HM
Parkinsons disease	HM_5	0.00024696658818922	HM
Bladder cancer	HM_5	0.000253966351899609	HM
Amoebiasis	HM_5	0.00022796700388359	HM
Renal cell carcinoma	HM_5	0.000200161383306556	HM
Amyotrophic lateral sclerosis (ALS)	HM_5	0.000192140242013739	HM
DDT degradation	HM_5	0.000233664221909763	HM
Protein digestion and absorption	HM_5	0.000119205712131446	HM
Carbohydrate digestion and absorption	HM_5	3.53422204902512e-05	HM
Butirosin and neomycin biosynthesis	HM_5	0.000147035340718136	HM
Primary bile acid biosynthesis	HM_5	0.000149915823804086	HM
Chagas disease (American trypanosomiasis)	HM_5	7.70694161120786e-05	HM
Apoptosis	HM_5	0.000184584823024984	HM
NOD-like receptor signaling pathway	HM_5	8.1076436229968e-05	HM
Viral carcinogenesis	HM_5	0.000149118818720195	HM
Type II diabetes mellitus	HM_5	0.000137835084979258	HM
Ether lipid metabolism	HM_5	0.000129504661753714	HM
Mineral absorption	HM_5	9.97224569846089e-05	HM
Sesquiterpenoid and triterpenoid biosynthesis	HM_5	0.000129469503846026	HM
Morphine addiction	HM_5	0.000161134909485447	HM
Cardiac muscle contraction	HM_5	0.000145103940877805	HM
Secondary bile acid biosynthesis	HM_5	7.6407332102096e-05	HM
Proximal tubule bicarbonate reclamation	HM_5	0.00012591249479648	HM
Retrograde endocannabinoid signaling	HM_5	9.61955500507057e-05	HM
Glycosylphosphatidylinositol(GPI)-anchor biosynthesis	HM_5	5.107333863333e-05	HM
Small cell lung cancer	HM_5	0.000141240879100973	HM
Steroid biosynthesis	HM_5	0.000108389984489683	HM
D-Arginine and D-ornithine metabolism	HM_5	0.000107511455005286	HM
Renin-angiotensin system	HM_5	1.76026806133383e-05	HM
Biosynthesis of type II polyketide backbone	HM_5	0.000102409175784718	HM
Vibrio cholerae infection	HM_5	5.92974775324102e-05	HM
Influenza A	HM_5	0.000102326961122731	HM
alpha-Linolenic acid metabolism	HM_5	6.8162094214948e-05	HM
Fc gamma R-mediated phagocytosis	HM_5	0.000100628263146657	HM
Proteasome	HM_5	4.14184152032249e-05	HM
Serotonergic synapse	HM_5	9.31319990439916e-05	HM
GnRH signaling pathway	HM_5	0.000100343979185147	HM
Endocytosis	HM_5	0.000100343428562385	HM
Glycosphingolipid biosynthesis - ganglio series	HM_5	3.86772658537623e-05	HM
p53 signaling pathway	HM_5	9.61146636574628e-05	HM
Toxoplasmosis	HM_5	9.58667571059171e-05	HM
Herpes simplex infection	HM_5	9.57223224783236e-05	HM
Prostate cancer	HM_5	7.47042486200555e-05	HM
Viral myocarditis	HM_5	9.56429393532096e-05	HM
Colorectal cancer	HM_5	9.56429393532096e-05	HM
Progesterone-mediated oocyte maturation	HM_5	7.46733670623452e-05	HM
Antigen processing and presentation	HM_5	7.46733670623452e-05	HM
Bile secretion	HM_5	5.73017736442612e-05	HM
Glycosaminoglycan biosynthesis - chondroitin sulfate	HM_5	4.56323322347364e-05	HM
Alcoholism	HM_5	6.28100406896427e-05	HM
Shigellosis	HM_5	3.9210831861631e-05	HM
Monoterpenoid biosynthesis	HM_5	5.17505735392218e-05	HM
Systemic lupus erythematosus	HM_5	6.43718248756728e-05	HM
Fatty acid elongation	HM_5	5.94918850373319e-05	HM
Dopaminergic synapse	HM_5	5.2058955451476e-05	HM
Amphetamine addiction	HM_5	5.16895095332365e-05	HM
Cocaine addiction	HM_5	5.16889588488787e-05	HM
Basal transcription factors	HM_5	8.66236806403746e-06	HM
Indole alkaloid biosynthesis	HM_5	4.49381225888256e-05	HM
Glycosphingolipid biosynthesis - lacto and neolacto series	HM_5	2.65367611366672e-05	HM
Hematopoietic cell lineage	HM_5	9.29137032188506e-06	HM
VEGF signaling pathway	HM_5	4.14799074231842e-05	HM
NF-kappa B signaling pathway	HM_5	4.13403199580256e-05	HM
Leishmaniasis	HM_5	4.13403199580256e-05	HM
Complement and coagulation cascades	HM_5	3.21765665986732e-05	HM
Prion diseases	HM_5	1.72756528616503e-05	HM
Betalain biosynthesis	HM_5	2.46770027699532e-05	HM
Clavulanic acid biosynthesis	HM_5	2.32466829963235e-05	HM
Isoflavonoid biosynthesis	HM_5	3.64610749144672e-06	HM
Pancreatic secretion	HM_5	8.44687670162023e-06	HM
Pathogenic Escherichia coli infection	HM_5	9.3700906491167e-06	HM
Hypertrophic cardiomyopathy (HCM)	HM_5	4.3142512678766e-06	HM
Flavonoid biosynthesis	HM_5	1.90078109045382e-06	HM
Vasopressin-regulated water reabsorption	HM_5	1.16385517853735e-05	HM
Synaptic vesicle cycle	HM_5	1.16385517853735e-05	HM
Fanconi anemia pathway	HM_5	5.88431970744372e-06	HM
Melanogenesis	HM_5	1.03409264409073e-05	HM
Flavone and flavonol biosynthesis	HM_5	5.00197440488189e-06	HM
Endocrine and other factor-regulated calcium reabsorption	HM_5	3.24752792409702e-06	HM
Spliceosome	HM_5	1.26405238216264e-06	HM
Gastric acid secretion	HM_5	2.5750933744568e-06	HM
Salivary secretion	HM_5	2.5750933744568e-06	HM
Aldosterone-regulated sodium reabsorption	HM_5	2.57454275107199e-06	HM
Focal adhesion	HM_5	4.73756399882277e-06	HM
ECM-receptor interaction	HM_5	4.73756399882277e-06	HM
mRNA surveillance pathway	HM_5	2.30869207742668e-06	HM
Cholinergic synapse	HM_5	1.10416162970124e-06	HM
Neuroactive ligand-receptor interaction	HM_5	5.22323548717439e-06	HM
Calcium signaling pathway	HM_5	9.73408726856064e-07	HM
Notch signaling pathway	HM_5	1.78147094937467e-06	HM
Chronic myeloid leukemia	HM_5	1.78147094937467e-06	HM
Wnt signaling pathway	HM_5	1.78147094937467e-06	HM
Photosynthesis - antenna proteins	HM_5	1.2022160639909e-07	HM
Transcriptional misregulation in cancer	HM_5	4.27299001655648e-07	HM
Various types of N-glycan biosynthesis	HM_5	2.93842310858191e-07	HM
Fat digestion and absorption	HM_5	2.38711364202408e-07	HM
Epstein-Barr virus infection	HM_5	1.86857260985386e-07	HM
Measles	HM_5	2.71795033532482e-08	HM
Hepatitis C	HM_5	2.71795033532482e-08	HM
Regulation of actin cytoskeleton	HM_5	2.98265163361574e-08	HM
Dilated cardiomyopathy	HM_5	2.86943031518158e-08	HM
Arrhythmogenic right ventricular cardiomyopathy (ARVC)	HM_5	2.86943031518158e-08	HM
Cell adhesion molecules (CAMs)	HM_5	2.86943031518158e-08	HM
HTLV-I infection	HM_5	8.15672646407342e-08	HM
Phagosome	HM_5	4.73096812807752e-08	HM
Cytokine-cytokine receptor interaction	HM_5	2.08791425211259e-08	HM
mTOR signaling pathway	HM_5	3.26262698666277e-08	HM
Cell cycle	HM_5	2.93636428799649e-08	HM
Pancreatic cancer	HM_5	0	HM
Phototransduction - fly	HM_5	5.50620825892304e-10	HM
Tight junction	HM_5	0	HM
Leukocyte transendothelial migration	HM_5	0	HM
Adherens junction	HM_5	0	HM
Oocyte meiosis	HM_5	5.50620825892304e-10	HM
Vascular smooth muscle contraction	HM_5	5.50620825892304e-10	HM
Long-term potentiation	HM_5	5.50620825892304e-10	HM
Cytosolic DNA-sensing pathway	HM_5	0	HM
Phototransduction	HM_5	5.50620825892304e-10	HM
Olfactory transduction	HM_5	5.50620825892304e-10	HM
Glioma	HM_5	5.50620825892304e-10	HM
Neurotrophin signaling pathway	HM_5	5.50620825892304e-10	HM
ABC transporters	HM_6	0.145116416628974	HM
Two-component system	HM_6	0.0643347781569777	HM
Purine metabolism	HM_6	0.0341804314174391	HM
Aminoacyl-tRNA biosynthesis	HM_6	0.0243653052865615	HM
Glycine, serine and threonine metabolism	HM_6	0.0299479295128191	HM
Porphyrin and chlorophyll metabolism	HM_6	0.024638142606369	HM
Arginine and proline metabolism	HM_6	0.0241166340626949	HM
Pyrimidine metabolism	HM_6	0.0200960275162138	HM
Nitrogen metabolism	HM_6	0.02081838845408	HM
Oxidative phosphorylation	HM_6	0.0161333247163659	HM
Ribosome	HM_6	0.0142397919255769	HM
Glyoxylate and dicarboxylate metabolism	HM_6	0.0170438762452696	HM
Amino sugar and nucleotide sugar metabolism	HM_6	0.0123601596873107	HM
Methane metabolism	HM_6	0.0144823235268532	HM
Peptidoglycan biosynthesis	HM_6	0.0113986846825002	HM
Pyruvate metabolism	HM_6	0.0131833813396059	HM
Cell cycle - Caulobacter	HM_6	0.0125892123264971	HM
RNA degradation	HM_6	0.0118994702636133	HM
Fructose and mannose metabolism	HM_6	0.0119667027684574	HM
Bacterial secretion system	HM_6	0.0119112041541059	HM
Cysteine and methionine metabolism	HM_6	0.0105642869630895	HM
Alanine, aspartate and glutamate metabolism	HM_6	0.00994234528356783	HM
Pentose phosphate pathway	HM_6	0.0101152967700628	HM
Flagellar assembly	HM_6	0.0103567586171563	HM
Starch and sucrose metabolism	HM_6	0.00771867557829055	HM
Glutathione metabolism	HM_6	0.010104749241053	HM
Homologous recombination	HM_6	0.00825346388170832	HM
Butanoate metabolism	HM_6	0.0101425218785216	HM
Phenylalanine, tyrosine and tryptophan biosynthesis	HM_6	0.00884697104631246	HM
Histidine metabolism	HM_6	0.00950327393458936	HM
Glycolysis / Gluconeogenesis	HM_6	0.00828815729194587	HM
Carbon fixation pathways in prokaryotes	HM_6	0.00937419334926313	HM
Bacterial chemotaxis	HM_6	0.00963458120334355	HM
Glycerophospholipid metabolism	HM_6	0.00841523006804148	HM
Lysine biosynthesis	HM_6	0.00845662039404334	HM
Nucleotide excision repair	HM_6	0.00747595384306626	HM
Valine, leucine and isoleucine degradation	HM_6	0.0091600021173998	HM
Phenylalanine metabolism	HM_6	0.00926994361048865	HM
Mismatch repair	HM_6	0.00713372575716775	HM
Fatty acid biosynthesis	HM_6	0.00810066845111849	HM
Nicotinate and nicotinamide metabolism	HM_6	0.00759265466208486	HM
Terpenoid backbone biosynthesis	HM_6	0.0068051101386596	HM
Pentose and glucuronate interconversions	HM_6	0.00758241555525799	HM
Pantothenate and CoA biosynthesis	HM_6	0.00636247544278909	HM
Benzoate degradation	HM_6	0.00716104931005929	HM
Propanoate metabolism	HM_6	0.00639695388441485	HM
Tyrosine metabolism	HM_6	0.0062532637794552	HM
Ubiquinone and other terpenoid-quinone biosynthesis	HM_6	0.00591564426249854	HM
Lipopolysaccharide biosynthesis	HM_6	0.0062854521179434	HM
Citrate cycle (TCA cycle)	HM_6	0.00589393508463179	HM
Thiamine metabolism	HM_6	0.00562214429259864	HM
Base excision repair	HM_6	0.00523159522757968	HM
Valine, leucine and isoleucine biosynthesis	HM_6	0.00567030264125054	HM
Aminobenzoate degradation	HM_6	0.00568557733985075	HM
Protein export	HM_6	0.00480829083382687	HM
DNA replication	HM_6	0.00465710400171019	HM
Galactose metabolism	HM_6	0.00419723297331966	HM
Glycerolipid metabolism	HM_6	0.00414339130304478	HM
One carbon pool by folate	HM_6	0.00488833855759641	HM
Lysine degradation	HM_6	0.00486215458616987	HM
Folate biosynthesis	HM_6	0.00417618478290447	HM
Selenocompound metabolism	HM_6	0.00445698061505347	HM
Phosphotransferase system (PTS)	HM_6	0.00195728601447138	HM
Sulfur metabolism	HM_6	0.00447233024172488	HM
Carbon fixation in photosynthetic organisms	HM_6	0.00397197453206597	HM
Inositol phosphate metabolism	HM_6	0.00431950383823007	HM
Geraniol degradation	HM_6	0.0044053831573964	HM
Biotin metabolism	HM_6	0.00351701636063789	HM
Fatty acid metabolism	HM_6	0.0041195032921658	HM
Sulfur relay system	HM_6	0.00332012540035039	HM
Riboflavin metabolism	HM_6	0.00347021514760268	HM
Ascorbate and aldarate metabolism	HM_6	0.003667080714841	HM
Vibrio cholerae pathogenic cycle	HM_6	0.00351951190506163	HM
Tryptophan metabolism	HM_6	0.00370673857410647	HM
Chloroalkane and chloroalkene degradation	HM_6	0.00359534093709341	HM
Vitamin B6 metabolism	HM_6	0.00322336596012518	HM
Bisphenol degradation	HM_6	0.00320742317750628	HM
Taurine and hypotaurine metabolism	HM_6	0.00330712923636162	HM
Drug metabolism - other enzymes	HM_6	0.00279455896704119	HM
Phosphonate and phosphinate metabolism	HM_6	0.00305453166355306	HM
Peroxisome	HM_6	0.00263968988470777	HM
D-Alanine metabolism	HM_6	0.0021400216476656	HM
Limonene and pinene degradation	HM_6	0.00246578498254159	HM
Polycyclic aromatic hydrocarbon degradation	HM_6	0.00239236578351093	HM
Plant-pathogen interaction	HM_6	0.00228366261701664	HM
Streptomycin biosynthesis	HM_6	0.00227154616262724	HM
Photosynthesis	HM_6	0.00204466909943155	HM
Biosynthesis of unsaturated fatty acids	HM_6	0.00225731741710734	HM
beta-Alanine metabolism	HM_6	0.00240599870739168	HM
Legionellosis	HM_6	0.00199954945726401	HM
Pertussis	HM_6	0.00198742704547586	HM
Naphthalene degradation	HM_6	0.00224459031478547	HM
C5-Branched dibasic acid metabolism	HM_6	0.00191580980145606	HM
RNA polymerase	HM_6	0.00164492241151702	HM
Biosynthesis of siderophore group nonribosomal peptides	HM_6	0.00162076273005573	HM
Staphylococcus aureus infection	HM_6	0.000500039275614634	HM
Nonribosomal peptide structures	HM_6	0.00114532110084503	HM
Nitrotoluene degradation	HM_6	0.00178145361142195	HM
Linoleic acid metabolism	HM_6	0.00173228729790697	HM
Atrazine degradation	HM_6	0.00185622904005429	HM
Carotenoid biosynthesis	HM_6	0.00177505100767368	HM
PPAR signaling pathway	HM_6	0.0016993929837537	HM
Penicillin and cephalosporin biosynthesis	HM_6	0.00170596488254026	HM
Drug metabolism - cytochrome P450	HM_6	0.00182858509881096	HM
D-Glutamine and D-glutamate metabolism	HM_6	0.00139221917530716	HM
Cyanoamino acid metabolism	HM_6	0.00149198075528373	HM
Tuberculosis	HM_6	0.00126107114142663	HM
Caprolactam degradation	HM_6	0.00155727636394642	HM
Other glycan degradation	HM_6	0.000349284884453293	HM
Styrene degradation	HM_6	0.00158730868651816	HM
Chlorocyclohexane and chlorobenzene degradation	HM_6	0.00142662271128682	HM
Meiosis - yeast	HM_6	0.00145460883694447	HM
Steroid hormone biosynthesis	HM_6	0.00144194349459072	HM
Sphingolipid metabolism	HM_6	0.00125433532998675	HM
Lipoic acid metabolism	HM_6	0.00115374427994315	HM
Metabolism of xenobiotics by cytochrome P450	HM_6	0.00141149018357687	HM
Tropane, piperidine and pyridine alkaloid biosynthesis	HM_6	0.0012947561633216	HM
Toluene degradation	HM_6	0.00121843775053133	HM
Biosynthesis of ansamycins	HM_6	0.000978045941544548	HM
Salmonella infection	HM_6	0.00111228532733929	HM
Ethylbenzene degradation	HM_6	0.000901011925121922	HM
RNA transport	HM_6	0.000637737315638163	HM
Epithelial cell signaling in Helicobacter pylori infection	HM_6	0.000768683944654964	HM
Chemical carcinogenesis	HM_6	0.00110511707244006	HM
Polyketide sugar unit biosynthesis	HM_6	0.000910297745274542	HM
Alzheimers disease	HM_6	0.00083324182283198	HM
Synthesis and degradation of ketone bodies	HM_6	0.000923776619658267	HM
Novobiocin biosynthesis	HM_6	0.00084338775918844	HM
Adipocytokine signaling pathway	HM_6	0.000872084549503655	HM
Bacterial invasion of epithelial cells	HM_6	0.000205146724601076	HM
Phosphatidylinositol signaling system	HM_6	0.000708267215616409	HM
Steroid degradation	HM_6	0.000695101102344301	HM
Phenylpropanoid biosynthesis	HM_6	0.000667610304922658	HM
beta-Lactam resistance	HM_6	0.00056184100457625	HM
Arachidonic acid metabolism	HM_6	0.000671381346696598	HM
Lysosome	HM_6	0.000558699710045845	HM
Zeatin biosynthesis	HM_6	0.000519108999832982	HM
Insulin signaling pathway	HM_6	0.000446464442252587	HM
MAPK signaling pathway - yeast	HM_6	0.000573853957311129	HM
Xylene degradation	HM_6	0.000574636712648896	HM
Glutamatergic synapse	HM_6	0.000598061066566973	HM
N-Glycan biosynthesis	HM_6	0.000437073976794024	HM
GABAergic synapse	HM_6	0.000544553624388108	HM
Dioxin degradation	HM_6	0.000522236311346717	HM
Huntingtons disease	HM_6	0.000493783693763279	HM
Retinol metabolism	HM_6	0.000514340069403704	HM
Ribosome biogenesis in eukaryotes	HM_6	0.000386440654003705	HM
Tetracycline biosynthesis	HM_6	0.000465886934891765	HM
Fluorobenzoate degradation	HM_6	0.000531939167322806	HM
Biosynthesis of 12-, 14- and 16-membered macrolides	HM_6	0.000325489637255684	HM
Pathways in cancer	HM_6	0.000410822853800821	HM
Glycosaminoglycan degradation	HM_6	0.000330734426211291	HM
Primary immunodeficiency	HM_6	0.000330489128943741	HM
Caffeine metabolism	HM_6	0.000421264563307053	HM
Biosynthesis of type II polyketide products	HM_6	0.000402923471856146	HM
Type I diabetes mellitus	HM_6	0.000316272443200862	HM
Stilbenoid, diarylheptanoid and gingerol biosynthesis	HM_6	0.000315472720062727	HM
Isoquinoline alkaloid biosynthesis	HM_6	0.000303843237421366	HM
RIG-I-like receptor signaling pathway	HM_6	0.000303189456585021	HM
Biosynthesis of vancomycin group antibiotics	HM_6	0.000247960180242148	HM
African trypanosomiasis	HM_6	0.000137890663045518	HM
Protein processing in endoplasmic reticulum	HM_6	0.000240127777303144	HM
Glycosphingolipid biosynthesis - globo series	HM_6	0.000197081773942675	HM
Non-homologous end-joining	HM_6	0.000260339210838483	HM
Parkinsons disease	HM_6	0.000241661621886463	HM
Bladder cancer	HM_6	0.000239985848653572	HM
Amoebiasis	HM_6	0.000230433818821031	HM
Renal cell carcinoma	HM_6	0.000206635675707452	HM
Amyotrophic lateral sclerosis (ALS)	HM_6	0.000194436386976523	HM
DDT degradation	HM_6	0.000223834869883853	HM
Protein digestion and absorption	HM_6	0.000120955366564106	HM
Carbohydrate digestion and absorption	HM_6	3.27224335193247e-05	HM
Butirosin and neomycin biosynthesis	HM_6	0.000152825325223358	HM
Primary bile acid biosynthesis	HM_6	0.000163369402216693	HM
Chagas disease (American trypanosomiasis)	HM_6	0.000126980428222814	HM
Apoptosis	HM_6	0.000179566179830482	HM
NOD-like receptor signaling pathway	HM_6	7.64453115694539e-05	HM
Viral carcinogenesis	HM_6	0.000148505124194786	HM
Type II diabetes mellitus	HM_6	0.000138292949440925	HM
Ether lipid metabolism	HM_6	0.000127834780690103	HM
Mineral absorption	HM_6	0.000112566456337919	HM
Sesquiterpenoid and triterpenoid biosynthesis	HM_6	0.000129177723007287	HM
Morphine addiction	HM_6	0.000158091267537851	HM
Cardiac muscle contraction	HM_6	0.000144874025480331	HM
Secondary bile acid biosynthesis	HM_6	9.46534712737499e-05	HM
Proximal tubule bicarbonate reclamation	HM_6	0.000123013423849679	HM
Retrograde endocannabinoid signaling	HM_6	9.8398935991672e-05	HM
Glycosylphosphatidylinositol(GPI)-anchor biosynthesis	HM_6	5.40727357086297e-05	HM
Small cell lung cancer	HM_6	0.000132671954163143	HM
Steroid biosynthesis	HM_6	0.000103706873583942	HM
D-Arginine and D-ornithine metabolism	HM_6	0.000108569782350651	HM
Renin-angiotensin system	HM_6	2.29881987176949e-05	HM
Biosynthesis of type II polyketide backbone	HM_6	9.96458459173105e-05	HM
Vibrio cholerae infection	HM_6	4.31695797410612e-05	HM
Influenza A	HM_6	9.77364457021879e-05	HM
alpha-Linolenic acid metabolism	HM_6	6.42812274434735e-05	HM
Fc gamma R-mediated phagocytosis	HM_6	9.6940838593662e-05	HM
Proteasome	HM_6	4.03763117520633e-05	HM
Serotonergic synapse	HM_6	8.77104958863811e-05	HM
GnRH signaling pathway	HM_6	9.6347723898287e-05	HM
Endocytosis	HM_6	9.63473911314354e-05	HM
Glycosphingolipid biosynthesis - ganglio series	HM_6	3.72104971694509e-05	HM
p53 signaling pathway	HM_6	9.17354017544636e-05	HM
Toxoplasmosis	HM_6	9.11324898023556e-05	HM
Herpes simplex infection	HM_6	9.09711902690944e-05	HM
Prostate cancer	HM_6	6.92895032483684e-05	HM
Viral myocarditis	HM_6	9.09627169614731e-05	HM
Colorectal cancer	HM_6	9.09627169614731e-05	HM
Progesterone-mediated oocyte maturation	HM_6	6.9197514638361e-05	HM
Antigen processing and presentation	HM_6	6.9197514638361e-05	HM
Bile secretion	HM_6	6.85368443451224e-05	HM
Glycosaminoglycan biosynthesis - chondroitin sulfate	HM_6	5.45245719554732e-05	HM
Alcoholism	HM_6	6.04777479098678e-05	HM
Shigellosis	HM_6	5.16517407687258e-05	HM
Monoterpenoid biosynthesis	HM_6	5.86919845970133e-05	HM
Systemic lupus erythematosus	HM_6	6.01362706101744e-05	HM
Fatty acid elongation	HM_6	5.51780032688773e-05	HM
Dopaminergic synapse	HM_6	5.05799893033647e-05	HM
Amphetamine addiction	HM_6	5.01846893632137e-05	HM
Cocaine addiction	HM_6	5.01843565695359e-05	HM
Basal transcription factors	HM_6	1.03856366988579e-05	HM
Indole alkaloid biosynthesis	HM_6	4.53720427390116e-05	HM
Glycosphingolipid biosynthesis - lacto and neolacto series	HM_6	3.76458576941043e-05	HM
Hematopoietic cell lineage	HM_6	1.07449013805944e-05	HM
VEGF signaling pathway	HM_6	3.7715978693883e-05	HM
NF-kappa B signaling pathway	HM_6	3.74350584729879e-05	HM
Leishmaniasis	HM_6	3.74350584729879e-05	HM
Complement and coagulation cascades	HM_6	3.25432876769571e-05	HM
Prion diseases	HM_6	2.06979607077687e-05	HM
Betalain biosynthesis	HM_6	2.48389243753061e-05	HM
Clavulanic acid biosynthesis	HM_6	2.13407130229604e-05	HM
Isoflavonoid biosynthesis	HM_6	6.70929169318933e-06	HM
Pancreatic secretion	HM_6	9.06389639252432e-06	HM
Pathogenic Escherichia coli infection	HM_6	5.25131438922349e-06	HM
Hypertrophic cardiomyopathy (HCM)	HM_6	5.97285515560131e-06	HM
Flavonoid biosynthesis	HM_6	2.65180122983842e-06	HM
Vasopressin-regulated water reabsorption	HM_6	1.13325450781694e-05	HM
Synaptic vesicle cycle	HM_6	1.13325450781694e-05	HM
Fanconi anemia pathway	HM_6	3.85510622030644e-06	HM
Melanogenesis	HM_6	1.04082332572358e-05	HM
Flavone and flavonol biosynthesis	HM_6	5.42645038309849e-06	HM
Endocrine and other factor-regulated calcium reabsorption	HM_6	4.81922434563726e-06	HM
Spliceosome	HM_6	1.29000961118749e-06	HM
Gastric acid secretion	HM_6	3.93433683249601e-06	HM
Salivary secretion	HM_6	3.93433683249601e-06	HM
Aldosterone-regulated sodium reabsorption	HM_6	3.93400406448149e-06	HM
Focal adhesion	HM_6	4.8062620941473e-06	HM
ECM-receptor interaction	HM_6	4.8062620941473e-06	HM
mRNA surveillance pathway	HM_6	1.44116762498526e-06	HM
Cholinergic synapse	HM_6	1.10271136632643e-06	HM
Neuroactive ligand-receptor interaction	HM_6	5.52506279936839e-06	HM
Calcium signaling pathway	HM_6	9.09282605718449e-07	HM
Notch signaling pathway	HM_6	2.31549223724434e-06	HM
Chronic myeloid leukemia	HM_6	2.31549223724434e-06	HM
Wnt signaling pathway	HM_6	2.31549223724434e-06	HM
Photosynthesis - antenna proteins	HM_6	3.53601478663727e-07	HM
Transcriptional misregulation in cancer	HM_6	8.88519946916985e-07	HM
Various types of N-glycan biosynthesis	HM_6	6.565705341054e-07	HM
Fat digestion and absorption	HM_6	4.43755768141032e-07	HM
Epstein-Barr virus infection	HM_6	2.14728454918187e-09	HM
Measles	HM_6	8.47330762132235e-09	HM
Hepatitis C	HM_6	8.47330762132235e-09	HM
Regulation of actin cytoskeleton	HM_6	1.77709704927078e-08	HM
Dilated cardiomyopathy	HM_6	1.65670668306248e-08	HM
Arrhythmogenic right ventricular cardiomyopathy (ARVC)	HM_6	1.65670668306248e-08	HM
Cell adhesion molecules (CAMs)	HM_6	1.65670668306248e-08	HM
HTLV-I infection	HM_6	0	HM
Phagosome	HM_6	0	HM
Cytokine-cytokine receptor interaction	HM_6	8.48985465965797e-09	HM
mTOR signaling pathway	HM_6	0	HM
Cell cycle	HM_6	0	HM
Pancreatic cancer	HM_6	0	HM
Phototransduction - fly	HM_6	3.32763086967646e-10	HM
Tight junction	HM_6	0	HM
Leukocyte transendothelial migration	HM_6	0	HM
Adherens junction	HM_6	0	HM
Oocyte meiosis	HM_6	3.32763086967646e-10	HM
Vascular smooth muscle contraction	HM_6	3.32763086967646e-10	HM
Long-term potentiation	HM_6	3.32763086967646e-10	HM
Cytosolic DNA-sensing pathway	HM_6	0	HM
Phototransduction	HM_6	3.32763086967646e-10	HM
Olfactory transduction	HM_6	3.32763086967646e-10	HM
Glioma	HM_6	3.32763086967646e-10	HM
Neurotrophin signaling pathway	HM_6	3.32763086967646e-10	HM
ABC transporters	HM_7	0.146621024351083	HM
Two-component system	HM_7	0.0648823099799338	HM
Purine metabolism	HM_7	0.0341593042348312	HM
Aminoacyl-tRNA biosynthesis	HM_7	0.0238624878165997	HM
Glycine, serine and threonine metabolism	HM_7	0.0308998654174845	HM
Porphyrin and chlorophyll metabolism	HM_7	0.0249378394663553	HM
Arginine and proline metabolism	HM_7	0.0243384628462802	HM
Pyrimidine metabolism	HM_7	0.0199953079265321	HM
Nitrogen metabolism	HM_7	0.0209091965238239	HM
Oxidative phosphorylation	HM_7	0.0156079798099867	HM
Ribosome	HM_7	0.0138372054247557	HM
Glyoxylate and dicarboxylate metabolism	HM_7	0.0173003260410424	HM
Amino sugar and nucleotide sugar metabolism	HM_7	0.012303739058141	HM
Methane metabolism	HM_7	0.0148414172563003	HM
Peptidoglycan biosynthesis	HM_7	0.0111303306421024	HM
Pyruvate metabolism	HM_7	0.0131460448500097	HM
Cell cycle - Caulobacter	HM_7	0.0119539738229477	HM
RNA degradation	HM_7	0.0119180061358617	HM
Fructose and mannose metabolism	HM_7	0.0119249592181807	HM
Bacterial secretion system	HM_7	0.0114492323591864	HM
Cysteine and methionine metabolism	HM_7	0.0107032215957304	HM
Alanine, aspartate and glutamate metabolism	HM_7	0.00991978102711036	HM
Pentose phosphate pathway	HM_7	0.0102023250827067	HM
Flagellar assembly	HM_7	0.0102347009574994	HM
Starch and sucrose metabolism	HM_7	0.00746632216907799	HM
Glutathione metabolism	HM_7	0.0101827863591072	HM
Homologous recombination	HM_7	0.00805272896325765	HM
Butanoate metabolism	HM_7	0.0101242745422263	HM
Phenylalanine, tyrosine and tryptophan biosynthesis	HM_7	0.00880697000409339	HM
Histidine metabolism	HM_7	0.00951962189200127	HM
Glycolysis / Gluconeogenesis	HM_7	0.00831151544279207	HM
Carbon fixation pathways in prokaryotes	HM_7	0.00940242210766656	HM
Bacterial chemotaxis	HM_7	0.00966078602970148	HM
Glycerophospholipid metabolism	HM_7	0.00837976874963995	HM
Lysine biosynthesis	HM_7	0.00829229112467207	HM
Nucleotide excision repair	HM_7	0.00724007648216173	HM
Valine, leucine and isoleucine degradation	HM_7	0.0091439523006595	HM
Phenylalanine metabolism	HM_7	0.00951021352801543	HM
Mismatch repair	HM_7	0.00693225074786624	HM
Fatty acid biosynthesis	HM_7	0.00796742161377308	HM
Nicotinate and nicotinamide metabolism	HM_7	0.00765789243747002	HM
Terpenoid backbone biosynthesis	HM_7	0.00674851400546807	HM
Pentose and glucuronate interconversions	HM_7	0.00770073403014774	HM
Pantothenate and CoA biosynthesis	HM_7	0.00633379487951178	HM
Benzoate degradation	HM_7	0.00715998836153023	HM
Propanoate metabolism	HM_7	0.00645431923881746	HM
Tyrosine metabolism	HM_7	0.00616698801424122	HM
Ubiquinone and other terpenoid-quinone biosynthesis	HM_7	0.00583769391885647	HM
Lipopolysaccharide biosynthesis	HM_7	0.006306953808374	HM
Citrate cycle (TCA cycle)	HM_7	0.0058308188142304	HM
Thiamine metabolism	HM_7	0.00563698577543907	HM
Base excision repair	HM_7	0.00509615502320739	HM
Valine, leucine and isoleucine biosynthesis	HM_7	0.00574509125638026	HM
Aminobenzoate degradation	HM_7	0.00574737902560988	HM
Protein export	HM_7	0.00467879178180119	HM
DNA replication	HM_7	0.00454102971260674	HM
Galactose metabolism	HM_7	0.00423164921932078	HM
Glycerolipid metabolism	HM_7	0.0041943646710613	HM
One carbon pool by folate	HM_7	0.00492448686610775	HM
Lysine degradation	HM_7	0.00482814776210453	HM
Folate biosynthesis	HM_7	0.00409143452630146	HM
Selenocompound metabolism	HM_7	0.00450958843721151	HM
Phosphotransferase system (PTS)	HM_7	0.00205530498124592	HM
Sulfur metabolism	HM_7	0.00449784310164397	HM
Carbon fixation in photosynthetic organisms	HM_7	0.00382415836881635	HM
Inositol phosphate metabolism	HM_7	0.00434627043157786	HM
Geraniol degradation	HM_7	0.00432581834040169	HM
Biotin metabolism	HM_7	0.00341804761616685	HM
Fatty acid metabolism	HM_7	0.00419295794109238	HM
Sulfur relay system	HM_7	0.00330958375367809	HM
Riboflavin metabolism	HM_7	0.00344856551784915	HM
Ascorbate and aldarate metabolism	HM_7	0.00368838176411862	HM
Vibrio cholerae pathogenic cycle	HM_7	0.00359639030206731	HM
Tryptophan metabolism	HM_7	0.00379816965101183	HM
Chloroalkane and chloroalkene degradation	HM_7	0.00355433149579478	HM
Vitamin B6 metabolism	HM_7	0.00319546668116373	HM
Bisphenol degradation	HM_7	0.00320381114980639	HM
Taurine and hypotaurine metabolism	HM_7	0.00341493713296376	HM
Drug metabolism - other enzymes	HM_7	0.00282027652385639	HM
Phosphonate and phosphinate metabolism	HM_7	0.00305194308735921	HM
Peroxisome	HM_7	0.00272205836856108	HM
D-Alanine metabolism	HM_7	0.00210086467327651	HM
Limonene and pinene degradation	HM_7	0.00243526681777066	HM
Polycyclic aromatic hydrocarbon degradation	HM_7	0.00233562591336234	HM
Plant-pathogen interaction	HM_7	0.0022707476683454	HM
Streptomycin biosynthesis	HM_7	0.00222461064237653	HM
Photosynthesis	HM_7	0.00198563461435485	HM
Biosynthesis of unsaturated fatty acids	HM_7	0.0022188805680462	HM
beta-Alanine metabolism	HM_7	0.00239821415010884	HM
Legionellosis	HM_7	0.0019384481758079	HM
Pertussis	HM_7	0.00197263826190244	HM
Naphthalene degradation	HM_7	0.00221669069057371	HM
C5-Branched dibasic acid metabolism	HM_7	0.00195062819959895	HM
RNA polymerase	HM_7	0.00159752361874502	HM
Biosynthesis of siderophore group nonribosomal peptides	HM_7	0.00167538128724321	HM
Staphylococcus aureus infection	HM_7	0.000378586308300015	HM
Nonribosomal peptide structures	HM_7	0.00126054960199182	HM
Nitrotoluene degradation	HM_7	0.00184682295933153	HM
Linoleic acid metabolism	HM_7	0.00174205571519328	HM
Atrazine degradation	HM_7	0.00192729957652622	HM
Carotenoid biosynthesis	HM_7	0.00180629020209738	HM
PPAR signaling pathway	HM_7	0.0017402499807904	HM
Penicillin and cephalosporin biosynthesis	HM_7	0.00174054591662312	HM
Drug metabolism - cytochrome P450	HM_7	0.00185178205701949	HM
D-Glutamine and D-glutamate metabolism	HM_7	0.00136771474968036	HM
Cyanoamino acid metabolism	HM_7	0.00153240656356943	HM
Tuberculosis	HM_7	0.00123946053487674	HM
Caprolactam degradation	HM_7	0.00156957097493666	HM
Other glycan degradation	HM_7	0.000298930597363427	HM
Styrene degradation	HM_7	0.00162064491474645	HM
Chlorocyclohexane and chlorobenzene degradation	HM_7	0.00140028180894673	HM
Meiosis - yeast	HM_7	0.00141650253573529	HM
Steroid hormone biosynthesis	HM_7	0.00145278939666257	HM
Sphingolipid metabolism	HM_7	0.00131675000678133	HM
Lipoic acid metabolism	HM_7	0.00114303077419812	HM
Metabolism of xenobiotics by cytochrome P450	HM_7	0.00139585296543104	HM
Tropane, piperidine and pyridine alkaloid biosynthesis	HM_7	0.00123087540054362	HM
Toluene degradation	HM_7	0.00121028685181984	HM
Biosynthesis of ansamycins	HM_7	0.000967397472831358	HM
Salmonella infection	HM_7	0.0011535514512853	HM
Ethylbenzene degradation	HM_7	0.000872429213091502	HM
RNA transport	HM_7	0.000610171943452873	HM
Epithelial cell signaling in Helicobacter pylori infection	HM_7	0.000698233299448875	HM
Chemical carcinogenesis	HM_7	0.00109411325670121	HM
Polyketide sugar unit biosynthesis	HM_7	0.000889433769349014	HM
Alzheimers disease	HM_7	0.000871738402447954	HM
Synthesis and degradation of ketone bodies	HM_7	0.000917573417925135	HM
Novobiocin biosynthesis	HM_7	0.000844974424549969	HM
Adipocytokine signaling pathway	HM_7	0.000912120510846588	HM
Bacterial invasion of epithelial cells	HM_7	0.000248265744505869	HM
Phosphatidylinositol signaling system	HM_7	0.000682588540619364	HM
Steroid degradation	HM_7	0.000684283647946363	HM
Phenylpropanoid biosynthesis	HM_7	0.000688832826162724	HM
beta-Lactam resistance	HM_7	0.000549969310528336	HM
Arachidonic acid metabolism	HM_7	0.0007110785587296	HM
Lysosome	HM_7	0.000560803704607602	HM
Zeatin biosynthesis	HM_7	0.000504172619166029	HM
Insulin signaling pathway	HM_7	0.000459547134907504	HM
MAPK signaling pathway - yeast	HM_7	0.000554293540165798	HM
Xylene degradation	HM_7	0.000563424675123797	HM
Glutamatergic synapse	HM_7	0.00061115982359336	HM
N-Glycan biosynthesis	HM_7	0.000397481532235773	HM
GABAergic synapse	HM_7	0.000548491151999664	HM
Dioxin degradation	HM_7	0.000512078228793927	HM
Huntingtons disease	HM_7	0.000489719996094649	HM
Retinol metabolism	HM_7	0.000512847608434095	HM
Ribosome biogenesis in eukaryotes	HM_7	0.000382234467444029	HM
Tetracycline biosynthesis	HM_7	0.000462963062490773	HM
Fluorobenzoate degradation	HM_7	0.000540431861067486	HM
Biosynthesis of 12-, 14- and 16-membered macrolides	HM_7	0.000331018479549178	HM
Pathways in cancer	HM_7	0.000416988396696339	HM
Glycosaminoglycan degradation	HM_7	0.000340887326591387	HM
Primary immunodeficiency	HM_7	0.000345790113105788	HM
Caffeine metabolism	HM_7	0.000440597660733644	HM
Biosynthesis of type II polyketide products	HM_7	0.000423309278414592	HM
Type I diabetes mellitus	HM_7	0.000298452234421115	HM
Stilbenoid, diarylheptanoid and gingerol biosynthesis	HM_7	0.000316379852469044	HM
Isoquinoline alkaloid biosynthesis	HM_7	0.000307643890857557	HM
RIG-I-like receptor signaling pathway	HM_7	0.000306696296113024	HM
Biosynthesis of vancomycin group antibiotics	HM_7	0.000227663770736001	HM
African trypanosomiasis	HM_7	8.15702898478867e-05	HM
Protein processing in endoplasmic reticulum	HM_7	0.000212550142228299	HM
Glycosphingolipid biosynthesis - globo series	HM_7	0.000205042351125796	HM
Non-homologous end-joining	HM_7	0.000189426680422436	HM
Parkinsons disease	HM_7	0.000247009747898848	HM
Bladder cancer	HM_7	0.000254570562244895	HM
Amoebiasis	HM_7	0.000227943370489903	HM
Renal cell carcinoma	HM_7	0.000200357163235888	HM
Amyotrophic lateral sclerosis (ALS)	HM_7	0.000194329801983745	HM
DDT degradation	HM_7	0.000231908630509883	HM
Protein digestion and absorption	HM_7	0.000114428841108297	HM
Carbohydrate digestion and absorption	HM_7	3.99697371694098e-05	HM
Butirosin and neomycin biosynthesis	HM_7	0.000147966263903086	HM
Primary bile acid biosynthesis	HM_7	0.000148888471568453	HM
Chagas disease (American trypanosomiasis)	HM_7	7.2500934666804e-05	HM
Apoptosis	HM_7	0.000182339506290719	HM
NOD-like receptor signaling pathway	HM_7	8.12888763879183e-05	HM
Viral carcinogenesis	HM_7	0.000149530532791688	HM
Type II diabetes mellitus	HM_7	0.000138182888022185	HM
Ether lipid metabolism	HM_7	0.000128330461465886	HM
Mineral absorption	HM_7	9.94592518593828e-05	HM
Sesquiterpenoid and triterpenoid biosynthesis	HM_7	0.000130014324731468	HM
Morphine addiction	HM_7	0.000160696247540009	HM
Cardiac muscle contraction	HM_7	0.000144225950935191	HM
Secondary bile acid biosynthesis	HM_7	7.51336695175223e-05	HM
Proximal tubule bicarbonate reclamation	HM_7	0.00012625022985477	HM
Retrograde endocannabinoid signaling	HM_7	9.57750203499653e-05	HM
Glycosylphosphatidylinositol(GPI)-anchor biosynthesis	HM_7	4.55024123920966e-05	HM
Small cell lung cancer	HM_7	0.000141105127494349	HM
Steroid biosynthesis	HM_7	0.000107703750297976	HM
D-Arginine and D-ornithine metabolism	HM_7	0.000107425515772744	HM
Renin-angiotensin system	HM_7	1.64014208904534e-05	HM
Biosynthesis of type II polyketide backbone	HM_7	0.000102580107419731	HM
Vibrio cholerae infection	HM_7	6.37265461129943e-05	HM
Influenza A	HM_7	0.000100538279425211	HM
alpha-Linolenic acid metabolism	HM_7	6.94008738444004e-05	HM
Fc gamma R-mediated phagocytosis	HM_7	0.000100509331354111	HM
Proteasome	HM_7	4.00896237592542e-05	HM
Serotonergic synapse	HM_7	9.26568690801209e-05	HM
GnRH signaling pathway	HM_7	0.000100313393817096	HM
Endocytosis	HM_7	0.00010031224003073	HM
Glycosphingolipid biosynthesis - ganglio series	HM_7	3.85507258638386e-05	HM
p53 signaling pathway	HM_7	9.57213325256703e-05	HM
Toxoplasmosis	HM_7	9.55962562529809e-05	HM
Herpes simplex infection	HM_7	9.56102446193359e-05	HM
Prostate cancer	HM_7	7.37767335571518e-05	HM
Viral myocarditis	HM_7	9.55121472994614e-05	HM
Colorectal cancer	HM_7	9.55121472994614e-05	HM
Progesterone-mediated oocyte maturation	HM_7	7.37525086092811e-05	HM
Antigen processing and presentation	HM_7	7.37525086092811e-05	HM
Bile secretion	HM_7	5.66347053456583e-05	HM
Glycosaminoglycan biosynthesis - chondroitin sulfate	HM_7	4.57960794814762e-05	HM
Alcoholism	HM_7	6.23538012998094e-05	HM
Shigellosis	HM_7	5.4774476131322e-05	HM
Monoterpenoid biosynthesis	HM_7	5.08814446484208e-05	HM
Systemic lupus erythematosus	HM_7	6.50220620010611e-05	HM
Fatty acid elongation	HM_7	5.95373966566401e-05	HM
Dopaminergic synapse	HM_7	5.15387393309668e-05	HM
Amphetamine addiction	HM_7	5.12214521976453e-05	HM
Cocaine addiction	HM_7	5.12202982715464e-05	HM
Basal transcription factors	HM_7	6.38637158644049e-06	HM
Indole alkaloid biosynthesis	HM_7	4.53238235502411e-05	HM
Glycosphingolipid biosynthesis - lacto and neolacto series	HM_7	2.62103880172994e-05	HM
Hematopoietic cell lineage	HM_7	8.18396770779649e-06	HM
VEGF signaling pathway	HM_7	4.1392167016915e-05	HM
NF-kappa B signaling pathway	HM_7	4.13331804500351e-05	HM
Leishmaniasis	HM_7	4.13331804500351e-05	HM
Complement and coagulation cascades	HM_7	3.23406828438959e-05	HM
Prion diseases	HM_7	1.79838941970906e-05	HM
Betalain biosynthesis	HM_7	2.47027828356057e-05	HM
Clavulanic acid biosynthesis	HM_7	2.3298765898092e-05	HM
Isoflavonoid biosynthesis	HM_7	4.30834583319292e-06	HM
Pancreatic secretion	HM_7	7.42143061942051e-06	HM
Pathogenic Escherichia coli infection	HM_7	1.69508233148398e-05	HM
Hypertrophic cardiomyopathy (HCM)	HM_7	4.10821818365803e-06	HM
Flavonoid biosynthesis	HM_7	1.53707657276798e-06	HM
Vasopressin-regulated water reabsorption	HM_7	1.17521959134797e-05	HM
Synaptic vesicle cycle	HM_7	1.17521959134797e-05	HM
Fanconi anemia pathway	HM_7	5.13450576866429e-06	HM
Melanogenesis	HM_7	1.03488352906906e-05	HM
Flavone and flavonol biosynthesis	HM_7	5.1637464532392e-06	HM
Endocrine and other factor-regulated calcium reabsorption	HM_7	3.16959905767981e-06	HM
Spliceosome	HM_7	1.00228203887818e-06	HM
Gastric acid secretion	HM_7	2.53261243648e-06	HM
Salivary secretion	HM_7	2.53261243648e-06	HM
Aldosterone-regulated sodium reabsorption	HM_7	2.53145864968221e-06	HM
Focal adhesion	HM_7	4.90790864361415e-06	HM
ECM-receptor interaction	HM_7	4.90790864361415e-06	HM
mRNA surveillance pathway	HM_7	2.1493097894033e-06	HM
Cholinergic synapse	HM_7	1.24108071391604e-06	HM
Neuroactive ligand-receptor interaction	HM_7	3.78175045234366e-06	HM
Calcium signaling pathway	HM_7	1.18523758667846e-06	HM
Notch signaling pathway	HM_7	1.76913651843921e-06	HM
Chronic myeloid leukemia	HM_7	1.76913651843921e-06	HM
Wnt signaling pathway	HM_7	1.76913651843921e-06	HM
Photosynthesis - antenna proteins	HM_7	6.92732847176425e-07	HM
Transcriptional misregulation in cancer	HM_7	4.27633816414379e-07	HM
Various types of N-glycan biosynthesis	HM_7	4.42055283810789e-07	HM
Fat digestion and absorption	HM_7	1.6473653668626e-07	HM
Epstein-Barr virus infection	HM_7	2.2629077720961e-07	HM
Measles	HM_7	2.82939300251303e-08	HM
Hepatitis C	HM_7	2.82939300251303e-08	HM
Regulation of actin cytoskeleton	HM_7	3.46972706225858e-08	HM
Dilated cardiomyopathy	HM_7	3.38576378239969e-08	HM
Arrhythmogenic right ventricular cardiomyopathy (ARVC)	HM_7	3.38576378239969e-08	HM
Cell adhesion molecules (CAMs)	HM_7	3.38576378239969e-08	HM
HTLV-I infection	HM_7	1.01864304353763e-07	HM
Phagosome	HM_7	4.87350779408142e-08	HM
Cytokine-cytokine receptor interaction	HM_7	4.58628012700243e-08	HM
mTOR signaling pathway	HM_7	4.95528787918837e-08	HM
Cell cycle	HM_7	3.20602328756499e-08	HM
Pancreatic cancer	HM_7	1.96788807163167e-09	HM
Phototransduction - fly	HM_7	1.15378414263755e-09	HM
Tight junction	HM_7	0	HM
Leukocyte transendothelial migration	HM_7	0	HM
Adherens junction	HM_7	0	HM
Oocyte meiosis	HM_7	1.15378414263755e-09	HM
Vascular smooth muscle contraction	HM_7	1.15378414263755e-09	HM
Long-term potentiation	HM_7	1.15378414263755e-09	HM
Cytosolic DNA-sensing pathway	HM_7	3.39313296527193e-09	HM
Phototransduction	HM_7	1.15378414263755e-09	HM
Olfactory transduction	HM_7	1.15378414263755e-09	HM
Glioma	HM_7	1.15378414263755e-09	HM
Neurotrophin signaling pathway	HM_7	1.15378414263755e-09	HM
ABC transporters	HM_8	0.141783576746096	HM
Two-component system	HM_8	0.0632556866113252	HM
Purine metabolism	HM_8	0.0340734222489644	HM
Aminoacyl-tRNA biosynthesis	HM_8	0.0252347806084698	HM
Glycine, serine and threonine metabolism	HM_8	0.0285373132443629	HM
Porphyrin and chlorophyll metabolism	HM_8	0.0241168824377713	HM
Arginine and proline metabolism	HM_8	0.0236408639778766	HM
Pyrimidine metabolism	HM_8	0.0201477138346387	HM
Nitrogen metabolism	HM_8	0.0206830686904854	HM
Oxidative phosphorylation	HM_8	0.0167970454626149	HM
Ribosome	HM_8	0.0148534143040658	HM
[truncated: 2,545 more rows]
