# Supplementary material for: Effects of a High-Fat Diet on Intestinal and Gonadal Metabolism in Female and Male Sea Cucumber Apostichopus japonicus
Source: Biology (Basel). 2023 Jan 29;12(2):212. doi: 10.3390/biology12020212 (PMC9953091; doi:10.3390/biology12020212)
Supplement: Supplementary file 1 [file biology-12-00212-s001.zip › 16s rDNA SEQ/4.Tax4Fun/pathway_diff_L3/HM_vs_HF.t-test.diff.xls]

Level_3	HM	HF	fold(HF/HM)	p-value	significant
ABC transporters	0.14461581	0.1472226	1.01802565	0.0669548054579967	no
Two-component system	0.06463122	0.06453741	0.99854844	0.88078623072792	no
Purine metabolism	0.03414365	0.03421285	1.00202664	0.0907563028677127	no
Aminoacyl-tRNA biosynthesis	0.02431741	0.02393636	0.98433042	0.111415652506202	no
Glycine, serine and threonine metabolism	0.03013554	0.03106378	1.03080219	0.0630857862740009	no
Porphyrin and chlorophyll metabolism	0.02465986	0.02505771	1.01613356	0.0702597151329584	no
Arginine and proline metabolism	0.02407828	0.02437355	1.01226284	0.0625997519150381	no
Pyrimidine metabolism	0.0200782	0.02002093	0.99714754	0.0743071970098353	no
Nitrogen metabolism	0.02081643	0.02093163	1.00553415	0.0626617666984717	no
Oxidative phosphorylation	0.0159098	0.01566819	0.98481347	0.246146162468132	no
Ribosome	0.01417322	0.01388722	0.97982102	0.102464206833996	no
Glyoxylate and dicarboxylate metabolism	0.01706017	0.01735889	1.01751002	0.0673834286703102	no
Amino sugar and nucleotide sugar metabolism	0.01242144	0.01223646	0.98510745	0.160975803771638	no
Methane metabolism	0.01457217	0.0148518	1.01918922	0.102134848055173	no
Peptidoglycan biosynthesis	0.0114035	0.01112987	0.97600423	0.0613975123270122	no
Pyruvate metabolism	0.01314438	0.01314608	1.00012918	0.91936401986763	no
Cell cycle - Caulobacter	0.01231633	0.0119942	0.97384577	0.130779673956473	no
RNA degradation	0.01194953	0.01192316	0.99779317	0.420830689663473	no
Fructose and mannose metabolism	0.01191661	0.01190892	0.99935477	0.660640481050621	no
Bacterial secretion system	0.01191608	0.01134069	0.95171312	0.0687933001377855	no
Cysteine and methionine metabolism	0.0106097	0.01069661	1.00819188	0.129807333320704	no
Alanine, aspartate and glutamate metabolism	0.00992418	0.00990716	0.99828483	0.450578526122878	no
Pentose phosphate pathway	0.01012956	0.01018574	1.00554635	0.071314954892677	no
Flagellar assembly	0.01045098	0.01017764	0.97384538	0.0779733462383654	no
Starch and sucrose metabolism	0.00768207	0.00730363	0.95073813	0.0682882696283899	no
Glutathione metabolism	0.01014652	0.01019075	1.00435911	0.114061840315855	no
Homologous recombination	0.0082787	0.00802281	0.96909061	0.0624035660693282	no
Butanoate metabolism	0.01009911	0.01016061	1.00608914	0.237593844952192	no
Phenylalanine, tyrosine and tryptophan biosynthesis	0.00882608	0.00878662	0.99552899	0.209514455513891	no
Histidine metabolism	0.00947565	0.00955328	1.00819239	0.0397830904573949	yes
Glycolysis / Gluconeogenesis	0.00832615	0.00828063	0.99453343	0.178886810612398	no
Carbon fixation pathways in prokaryotes	0.00936348	0.00942913	1.00701181	0.109421447854108	no
Bacterial chemotaxis	0.00965661	0.00959164	0.99327204	0.684517007616368	no
Glycerophospholipid metabolism	0.008439	0.00835554	0.99011061	0.122725654404495	no
Lysine biosynthesis	0.00839517	0.00830544	0.98931167	0.159382860503131	no
Nucleotide excision repair	0.00743001	0.00725546	0.97650706	0.0747930622623834	no
Valine, leucine and isoleucine degradation	0.00910541	0.00920831	1.01130026	0.252287042886419	no
Phenylalanine metabolism	0.00930086	0.00955792	1.02763771	0.0695543235227102	no
Mismatch repair	0.00712825	0.00693676	0.97313659	0.0644272254255072	no
Fatty acid biosynthesis	0.00804834	0.00799007	0.99275989	0.348005795581986	no
Nicotinate and nicotinamide metabolism	0.00762251	0.00765601	1.00439589	0.185206705355682	no
Terpenoid backbone biosynthesis	0.00683557	0.00676321	0.98941327	0.118416291905293	no
Pentose and glucuronate interconversions	0.00758737	0.00766205	1.0098427	0.0995750580216266	no
Pantothenate and CoA biosynthesis	0.00635575	0.00633131	0.99615521	0.0400891223018055	yes
Benzoate degradation	0.00711185	0.00719868	1.01220915	0.186876809386586	no
Propanoate metabolism	0.00641527	0.00645617	1.00637523	0.0639106336894541	no
Tyrosine metabolism	0.0061908	0.00617984	0.99822911	0.748578292983216	no
Ubiquinone and other terpenoid-quinone biosynthesis	0.00593526	0.005797	0.97670571	0.067134657180331	no
Lipopolysaccharide biosynthesis	0.00635572	0.00627946	0.98800036	0.307979186958299	no
Citrate cycle (TCA cycle)	0.0058973	0.00583271	0.98904693	0.0910126102240683	no
Thiamine metabolism	0.0056208	0.00563812	1.00308097	0.348214707812816	no
Base excision repair	0.00518841	0.00509731	0.98244166	0.0944960386144921	no
Valine, leucine and isoleucine biosynthesis	0.00567763	0.0057441	1.0117079	0.0729470615956456	no
Aminobenzoate degradation	0.00569626	0.00576386	1.01186689	0.154663706859304	no
Protein export	0.00479589	0.004685	0.97687923	0.068114592093448	no
DNA replication	0.00463848	0.00455422	0.98183518	0.0853695329999356	no
Galactose metabolism	0.00422977	0.00418894	0.99034669	0.344074314773549	no
Glycerolipid metabolism	0.00421758	0.0041597	0.98627602	0.158907467870516	no
One carbon pool by folate	0.00490217	0.00493699	1.00710205	0.0681943162732877	no
Lysine degradation	0.00487501	0.00481872	0.98845298	0.0993473566571106	no
Folate biosynthesis	0.00417532	0.00408336	0.97797711	0.0602004643667159	no
Selenocompound metabolism	0.00449823	0.0044768	0.99523541	0.603602430504075	no
Phosphotransferase system (PTS)	0.00210019	0.00194154	0.92446082	0.296037339387616	no
Sulfur metabolism	0.00448217	0.00448318	1.00022554	0.963123890322738	no
Carbon fixation in photosynthetic organisms	0.00390857	0.00383658	0.9815825	0.188973300466933	no
Inositol phosphate metabolism	0.00429943	0.00436325	1.01484372	0.11469829551163	no
Geraniol degradation	0.00435326	0.00434939	0.99911213	0.944193183492102	no
Biotin metabolism	0.00353082	0.00340237	0.96362009	0.0602469890761541	no
Fatty acid metabolism	0.00415663	0.00418762	1.00745606	0.142567904244188	no
Sulfur relay system	0.0033451	0.00328857	0.9831004	0.172493526425365	no
Riboflavin metabolism	0.00346135	0.00345156	0.99717127	0.110394971162351	no
Ascorbate and aldarate metabolism	0.00365086	0.00368779	1.01011493	0.112704478724254	no
Vibrio cholerae pathogenic cycle	0.00361085	0.00353643	0.97938929	0.489359800781581	no
Tryptophan metabolism	0.00373761	0.00381138	1.01973614	0.0800892912377189	no
Chloroalkane and chloroalkene degradation	0.00355074	0.0035699	1.00539574	0.499504822427439	no
Vitamin B6 metabolism	0.00319701	0.00319055	0.99798049	0.513685952658852	no
Bisphenol degradation	0.00319438	0.00321277	1.00575973	0.4627102130546	no
Taurine and hypotaurine metabolism	0.00334472	0.0034284	1.02502015	0.0690599733051157	no
Drug metabolism - other enzymes	0.00280574	0.00282113	1.00548381	0.254526693405141	no
Phosphonate and phosphinate metabolism	0.00302217	0.00307317	1.0168776	0.147130048862619	no
Peroxisome	0.00267505	0.00272535	1.01880336	0.10431822833437	no
D-Alanine metabolism	0.00213603	0.00209182	0.97930123	0.0571994169993298	no
Limonene and pinene degradation	0.00245624	0.00243335	0.99068307	0.218702046098491	no
Polycyclic aromatic hydrocarbon degradation	0.0023638	0.00234487	0.99198941	0.466661584560543	no
Plant-pathogen interaction	0.00229458	0.00227048	0.98949679	0.0821176289603622	no
Streptomycin biosynthesis	0.00224141	0.00222949	0.99468232	0.453475126516664	no
Photosynthesis	0.00203066	0.00199603	0.98294727	0.121203788468326	no
Biosynthesis of unsaturated fatty acids	0.00224986	0.00221504	0.98452422	0.0946981020346389	no
beta-Alanine metabolism	0.0023883	0.00240544	1.00717781	0.287637776464769	no
Legionellosis	0.00199355	0.00194142	0.97385101	0.0920095463926513	no
Pertussis	0.00202909	0.00184874	0.9111183	0.207345291967017	no
Naphthalene degradation	0.00221757	0.00222566	1.00364831	0.662241506768792	no
C5-Branched dibasic acid metabolism	0.00192798	0.00195262	1.01277951	0.0690683585620348	no
RNA polymerase	0.00163912	0.00160354	0.97829665	0.0945983615568375	no
Biosynthesis of siderophore group nonribosomal peptides	0.00168483	0.00160908	0.95504239	0.110893545446793	no
Staphylococcus aureus infection	0.00047081	0.00037982	0.8067367	0.0752845039110018	no
Nonribosomal peptide structures	0.00125977	0.00116666	0.92608933	0.19710262445441	no
Nitrotoluene degradation	0.00180908	0.00183164	1.01247074	0.385014053693148	no
Linoleic acid metabolism	0.00172989	0.00174614	1.00939445	0.163068379417451	no
Atrazine degradation	0.00187411	0.00193644	1.03326148	0.0677687463363379	no
Carotenoid biosynthesis	0.00177363	0.0018234	1.02805637	0.113735895700179	no
PPAR signaling pathway	0.00172227	0.00174453	1.0129231	0.140252081902319	no
Penicillin and cephalosporin biosynthesis	0.00171545	0.00174785	1.01888717	0.0690917090303215	no
Drug metabolism - cytochrome P450	0.00182507	0.00186307	1.02082375	0.0822752503483628	no
D-Glutamine and D-glutamate metabolism	0.0013916	0.00136673	0.98212807	0.0542166440104552	no
Cyanoamino acid metabolism	0.00150949	0.00153054	1.01394577	0.174139353693956	no
Tuberculosis	0.00126879	0.00123649	0.97453913	0.0762763577101805	no
Caprolactam degradation	0.00155804	0.00157446	1.01053585	0.31549988139026	no
Other glycan degradation	0.00034982	0.00027499	0.78608633	0.0575931083227903	no
Styrene degradation	0.00158901	0.00163318	1.02779671	0.0699409714213389	no
Chlorocyclohexane and chlorobenzene degradation	0.00140776	0.00140479	0.99788846	0.848283407785801	no
Meiosis - yeast	0.00142735	0.00142347	0.99728184	0.819264005510829	no
Steroid hormone biosynthesis	0.00144083	0.0014583	1.01212883	0.179612742924581	no
Sphingolipid metabolism	0.00128033	0.00131406	1.02633829	0.176374532436547	no
Lipoic acid metabolism	0.00116538	0.00113874	0.97713927	0.0588539306877539	no
Metabolism of xenobiotics by cytochrome P450	0.00139489	0.0014028	1.0056722	0.552559528393532	no
Tropane, piperidine and pyridine alkaloid biosynthesis	0.00126214	0.00123267	0.97665586	0.276127881003381	no
Toluene degradation	0.00122005	0.00120851	0.99054271	0.111583252719573	no
Biosynthesis of ansamycins	0.00099819	0.00095019	0.95191259	0.0538563763962851	no
Salmonella infection	0.00115535	0.00112045	0.96978989	0.452164429247973	no
Ethylbenzene degradation	0.00089248	0.00086851	0.97314298	0.0783195904828752	no
RNA transport	0.0006356	0.00059784	0.94059109	0.082196268798151	no
Epithelial cell signaling in Helicobacter pylori infection	0.00074691	0.00069069	0.92471934	0.0941400646151741	no
Chemical carcinogenesis	0.00109187	0.00110078	1.00816474	0.445122112027369	no
Polyketide sugar unit biosynthesis	0.00089947	0.00088997	0.98943773	0.135196228816899	no
Alzheimers disease	0.00086329	0.00086483	1.0017873	0.931717191500311	no
Synthesis and degradation of ketone bodies	0.00091562	0.00092371	1.008842	0.353574973277884	no
Novobiocin biosynthesis	0.00083905	0.00084822	1.010926	0.1046918532949	no
Adipocytokine signaling pathway	0.00088973	0.00091397	1.02724203	0.116569074383793	no
Bacterial invasion of epithelial cells	0.00025079	0.00020657	0.82370159	0.292171810122975	no
Phosphatidylinositol signaling system	0.00069697	0.00068604	0.98430991	0.267095077041352	no
Steroid degradation	0.00070271	0.00067932	0.96671723	0.132548300110142	no
Phenylpropanoid biosynthesis	0.00067928	0.0006845	1.00768457	0.50268456093128	no
beta-Lactam resistance	0.00055845	0.00054876	0.98265095	0.0508576772727785	no
Arachidonic acid metabolism	0.00068737	0.00071368	1.03826582	0.100375389270709	no
Lysosome	0.00056106	0.00055804	0.9946065	0.612215427891919	no
Zeatin biosynthesis	0.00051739	0.00050556	0.97712386	0.0981306959238091	no
Insulin signaling pathway	0.00045819	0.00044659	0.97469693	0.449064877524074	no
MAPK signaling pathway - yeast	0.00056176	0.00055817	0.99360056	0.586861036165196	no
Xylene degradation	0.00056791	0.00056307	0.99147349	0.374500608347018	no
Glutamatergic synapse	0.00059976	0.00061448	1.02455178	0.0736998980881726	no
N-Glycan biosynthesis	0.00042128	0.00039553	0.93887557	0.0633860572590199	no
GABAergic synapse	0.00054434	0.00054962	1.00969808	0.100306887239387	no
Dioxin degradation	0.0005161	0.00051111	0.9903287	0.272620444175746	no
Huntingtons disease	0.00049539	0.0004896	0.98831267	0.0837641655747276	no
Retinol metabolism	0.00051139	0.00051349	1.00410318	0.421113668100711	no
Ribosome biogenesis in eukaryotes	0.00039463	0.00037385	0.94735433	0.0878062255221763	no
Tetracycline biosynthesis	0.00046304	0.00046423	1.00256698	0.475940253547339	no
Fluorobenzoate degradation	0.00053289	0.00054138	1.01593025	0.101330830550304	no
Biosynthesis of 12-, 14- and 16-membered macrolides	0.00034905	0.0003155	0.90388016	0.0624109918344123	no
Pathways in cancer	0.00041549	0.00041825	1.00663972	0.277754073014097	no
Glycosaminoglycan degradation	0.00033567	0.00033842	1.0082088	0.644880001719163	no
Primary immunodeficiency	0.00034071	0.00034335	1.00773806	0.694752944549452	no
Caffeine metabolism	0.00042502	0.00044414	1.04497268	0.0662684999253382	no
Biosynthesis of type II polyketide products	0.00040944	0.00042556	1.03936816	0.0815712682725189	no
Type I diabetes mellitus	0.00031064	0.00029889	0.96218387	0.101560458169395	no
Stilbenoid, diarylheptanoid and gingerol biosynthesis	0.0003176	0.00031604	0.99508509	0.687116293126848	no
Isoquinoline alkaloid biosynthesis	0.0003058	0.00030843	1.00857767	0.105511741525115	no
RIG-I-like receptor signaling pathway	0.00030136	0.00030911	1.02571988	0.0748907948185789	no
Biosynthesis of vancomycin group antibiotics	0.00023838	0.00022761	0.95482215	0.106395876988355	no
African trypanosomiasis	0.00012451	7.796e-05	0.62613338	0.0709397948321376	no
Protein processing in endoplasmic reticulum	0.00022778	0.00021195	0.93051627	0.0698426232642862	no
Glycosphingolipid biosynthesis - globo series	0.00020205	0.00020249	1.00215239	0.932921440093107	no
Non-homologous end-joining	0.00022538	0.00019251	0.85414191	0.194104099868424	no
Parkinsons disease	0.00024519	0.00024756	1.00965642	0.12896869401675	no
Bladder cancer	0.00024564	0.00025464	1.03664016	0.100181815054128	no
Amoebiasis	0.00022622	0.00022942	1.01416974	0.229704383773464	no
Renal cell carcinoma	0.0002048	0.00020061	0.97955093	0.161174224804853	no
Amyotrophic lateral sclerosis (ALS)	0.00019629	0.00019138	0.97499849	0.135964529893612	no
DDT degradation	0.00022761	0.00023284	1.02297168	0.113654942219366	no
Protein digestion and absorption	0.00012826	0.00011009	0.8583123	0.182478755544147	no
Carbohydrate digestion and absorption	4.301e-05	3.102e-05	0.72124542	0.293602262476306	no
Butirosin and neomycin biosynthesis	0.00015085	0.00014698	0.974376	0.0824410150970061	no
Primary bile acid biosynthesis	0.00015666	0.00014944	0.95388067	0.14598215958006	no
Chagas disease (American trypanosomiasis)	0.00011439	6.99e-05	0.61112665	0.0764382642459544	no
Apoptosis	0.00018234	0.00018248	1.00076574	0.970540212171975	no
NOD-like receptor signaling pathway	8.31e-05	7.926e-05	0.95374895	0.35891395554272	no
Viral carcinogenesis	0.00015031	0.00014773	0.98282335	0.380963258615606	no
Type II diabetes mellitus	0.00013873	0.00013712	0.9884207	0.355367364541992	no
Ether lipid metabolism	0.0001302	0.00012778	0.98142347	0.152206680522239	no
Mineral absorption	0.00010641	9.962e-05	0.93620032	0.132115430396291	no
Sesquiterpenoid and triterpenoid biosynthesis	0.00012975	0.00012943	0.99752639	0.787754351135108	no
Morphine addiction	0.00015849	0.00016156	1.01935369	0.056708615008213	no
Cardiac muscle contraction	0.00014542	0.00014528	0.99906774	0.88876544833395	no
Secondary bile acid biosynthesis	8.647e-05	7.533e-05	0.87112004	0.111307471320011	no
Proximal tubule bicarbonate reclamation	0.00012428	0.00012596	1.01352547	0.129939486506209	no
Retrograde endocannabinoid signaling	9.974e-05	9.428e-05	0.94527591	0.117275277528425	no
Glycosylphosphatidylinositol(GPI)-anchor biosynthesis	7.404e-05	4.817e-05	0.65059338	0.103216639750613	no
Small cell lung cancer	0.00013493	0.00014255	1.05647313	0.0677972905217	no
Steroid biosynthesis	0.00010672	0.00010742	1.006557	0.527606338338045	no
D-Arginine and D-ornithine metabolism	0.00010687	0.00010848	1.0150405	0.338858437652726	no
Renin-angiotensin system	2.344e-05	1.493e-05	0.63661804	0.0796221274425361	no
Biosynthesis of type II polyketide backbone	0.00010024	0.00010276	1.02509229	0.126603038684446	no
Vibrio cholerae infection	6.274e-05	5.241e-05	0.83535738	0.542514896557188	no
Influenza A	9.825e-05	0.00010193	1.03748939	0.0828005857094788	no
alpha-Linolenic acid metabolism	7.073e-05	6.525e-05	0.92253015	0.291686624735326	no
Fc gamma R-mediated phagocytosis	9.716e-05	0.00010147	1.04433651	0.0677800824793836	no
Proteasome	4.383e-05	3.678e-05	0.83929873	0.0474074530997646	yes
Serotonergic synapse	9.059e-05	9.337e-05	1.0306918	0.142653238935097	no
GnRH signaling pathway	9.682e-05	0.00010126	1.04589585	0.0656958155007713	no
Endocytosis	9.682e-05	0.00010126	1.04589752	0.0656831526317155	no
Glycosphingolipid biosynthesis - ganglio series	3.996e-05	3.679e-05	0.92046314	0.36834440261195	no
p53 signaling pathway	9.262e-05	9.692e-05	1.04635497	0.0716831069733993	no
Toxoplasmosis	9.213e-05	9.67e-05	1.04961746	0.0654052007204951	no
Herpes simplex infection	9.198e-05	9.657e-05	1.04981848	0.0683269017015406	no
Prostate cancer	7.379e-05	7.332e-05	0.99350574	0.835190699744815	no
Viral myocarditis	9.195e-05	9.656e-05	1.05007277	0.0668084326392699	no
Colorectal cancer	9.195e-05	9.656e-05	1.05007573	0.0668262047667575	no
Progesterone-mediated oocyte maturation	7.374e-05	7.33e-05	0.99395321	0.846690972294904	no
Antigen processing and presentation	7.374e-05	7.33e-05	0.99395321	0.846690972294904	no
Bile secretion	6.409e-05	5.589e-05	0.87203896	0.107965676460878	no
Glycosaminoglycan biosynthesis - chondroitin sulfate	4.996e-05	4.546e-05	0.90992371	0.10842570318254	no
Alcoholism	6.325e-05	6.217e-05	0.98287657	0.324786419905858	no
Shigellosis	5.746e-05	3.795e-05	0.6604307	0.176683319243785	no
Monoterpenoid biosynthesis	5.621e-05	5.056e-05	0.89935712	0.164143901240779	no
Systemic lupus erythematosus	6.185e-05	6.48e-05	1.04764814	0.0954545913820101	no
Fatty acid elongation	5.669e-05	5.997e-05	1.05790604	0.0777623195798451	no
Dopaminergic synapse	5.22e-05	5.183e-05	0.99287298	0.616583841864537	no
Amphetamine addiction	5.171e-05	5.157e-05	0.99733812	0.839027802625847	no
Cocaine addiction	5.171e-05	5.157e-05	0.99733595	0.838907945311908	no
Basal transcription factors	9.54e-06	5.53e-06	0.57976822	0.0268353389819096	yes
Indole alkaloid biosynthesis	4.502e-05	4.525e-05	1.00505278	0.522815875015803	no
Glycosphingolipid biosynthesis - lacto and neolacto series	3.143e-05	2.616e-05	0.83216319	0.148393764088807	no
Hematopoietic cell lineage	1.167e-05	7.28e-06	0.6238514	0.0979615199423869	no
VEGF signaling pathway	3.886e-05	4.177e-05	1.0747072	0.0801456262198591	no
NF-kappa B signaling pathway	3.874e-05	4.171e-05	1.07654428	0.0767890953690546	no
Leishmaniasis	3.874e-05	4.171e-05	1.07654428	0.0767890953690546	no
Complement and coagulation cascades	3.212e-05	3.232e-05	1.00628743	0.523294220829954	no
Prion diseases	2.023e-05	1.667e-05	0.82395872	0.0744698650245258	no
Betalain biosynthesis	2.467e-05	2.476e-05	1.00345052	0.746085721128981	no
Clavulanic acid biosynthesis	2.209e-05	2.338e-05	1.05809576	0.0948185613787397	no
Isoflavonoid biosynthesis	5.72e-06	3.71e-06	0.64891529	0.0780624634061387	no
Pancreatic secretion	8.83e-06	7.31e-06	0.82707909	0.139222460679531	no
Pathogenic Escherichia coli infection	1.313e-05	8.53e-06	0.64925684	0.51811885924405	no
Hypertrophic cardiomyopathy (HCM)	5.82e-06	3.83e-06	0.65819846	0.111841335639022	no
Flavonoid biosynthesis	2.85e-06	1.58e-06	0.55603161	0.0689122964085925	no
Vasopressin-regulated water reabsorption	1.153e-05	1.162e-05	1.00751856	0.626898342998385	no
Synaptic vesicle cycle	1.153e-05	1.162e-05	1.00751856	0.626898342998385	no
Fanconi anemia pathway	4.92e-06	4.9e-06	0.99572332	0.981090019840597	no
Melanogenesis	1.027e-05	1.045e-05	1.01840578	0.21763778435606	no
Flavone and flavonol biosynthesis	5.24e-06	4.93e-06	0.94178644	0.135256740558603	no
Endocrine and other factor-regulated calcium reabsorption	4.07e-06	3.04e-06	0.74701106	0.0697520323885316	no
Spliceosome	1.54e-06	8.1e-07	0.52852976	0.0541452185747316	no
Gastric acid secretion	3.23e-06	2.49e-06	0.76947114	0.103738637568073	no
Salivary secretion	3.23e-06	2.49e-06	0.76947114	0.103738637568073	no
Aldosterone-regulated sodium reabsorption	3.23e-06	2.49e-06	0.76949383	0.103823543131165	no
Focal adhesion	4.92e-06	4.7e-06	0.95486768	0.128866046173229	no
ECM-receptor interaction	4.92e-06	4.7e-06	0.95486125	0.128938214908105	no
mRNA surveillance pathway	2.58e-06	1.12e-06	0.43398093	0.0613288145217178	no
Cholinergic synapse	1.49e-06	9.6e-07	0.64594746	0.242587846466919	no
Neuroactive ligand-receptor interaction	4.72e-06	4.43e-06	0.93854216	0.239558075569201	no
Calcium signaling pathway	1.21e-06	8.3e-07	0.68952539	0.380977405610915	no
Notch signaling pathway	2.02e-06	1.79e-06	0.88708629	0.215402543738641	no
Chronic myeloid leukemia	2.02e-06	1.79e-06	0.88708629	0.215402543738641	no
Wnt signaling pathway	2.02e-06	1.79e-06	0.88708629	0.215402543738641	no
Photosynthesis - antenna proteins	3.8e-07	1.4e-07	0.38086085	0.0498287525246706	yes
Transcriptional misregulation in cancer	6.3e-07	4.4e-07	0.69634551	0.156088731533915	no
Various types of N-glycan biosynthesis	2.1e-07	5e-08	0.21081812	0.0806981154041799	no
Fat digestion and absorption	3e-07	1.9e-07	0.645486	0.138871763261544	no
Epstein-Barr virus infection	9e-08	1e-08	0.16241937	0.116637970347864	no
Measles	2e-08	1e-08	0.44416817	0.033545735924401	yes
Hepatitis C	2e-08	1e-08	0.44416817	0.033545735924401	yes
Regulation of actin cytoskeleton	4e-08	3e-08	0.68534668	0.450562997683224	no
Dilated cardiomyopathy	4e-08	3e-08	0.68826676	0.474053980599116	no
Arrhythmogenic right ventricular cardiomyopathy (ARVC)	4e-08	3e-08	0.68826676	0.474053980599116	no
Cell adhesion molecules (CAMs)	4e-08	3e-08	0.69071779	0.483546399877147	no
HTLV-I infection	2e-08	0	0.12133984	0.227582286291749	no
Phagosome	1e-08	0	0.1861434	0.238697159822961	no
Cytokine-cytokine receptor interaction	1e-08	1e-08	0.54232941	0.507419183274302	no
mTOR signaling pathway	1e-08	0	0.14536687	0.249244996754911	no
Cell cycle	1e-08	0	0.19507787	0.268619578358247	no
Pancreatic cancer	0	0	3.40812328	0.516451338987873	no
Phototransduction - fly	0	0	0.50860358	0.473868817702824	no
Tight junction	0	0	0.48805399	0.655154621413131	no
Leukocyte transendothelial migration	0	0	0.48805399	0.655154621413131	no
Adherens junction	0	0	0.48805399	0.655154621413131	no
Oocyte meiosis	0	0	1.34770361	0.781925123361904	no
Vascular smooth muscle contraction	0	0	1.34770361	0.781925123361904	no
Long-term potentiation	0	0	1.34770361	0.781925123361904	no
Cytosolic DNA-sensing pathway	0	0	0.28528154	0.511017795045989	no
Phototransduction	0	0	0.53981187	0.407073630674038	no
Olfactory transduction	0	0	0.53981187	0.407073630674038	no
Glioma	0	0	0.53981187	0.407073630674038	no
Neurotrophin signaling pathway	0	0	0.53981187	0.407073630674038	no
