# Supplementary material for: Effects of a High-Fat Diet on Intestinal and Gonadal Metabolism in Female and Male Sea Cucumber Apostichopus japonicus
Source: Biology (Basel). 2023 Jan 29;12(2):212. doi: 10.3390/biology12020212 (PMC9953091; doi:10.3390/biology12020212)
Supplement: Supplementary file 1 [file biology-12-00212-s001.zip › 16s rDNA SEQ/4.Tax4Fun/pathway_diff_L3/HM_vs_HF.t-test.result]

Level_3	HM	HF	diff	conf_min	conf_max	p-value	q-value
ABC transporters	0.144615808274375	0.147222602153738	-0.00260679387936325	-0.00543903186460828	0.00022544410588179	0.0669548054579967	0.258187432698238
Two-component system	0.0646312221476387	0.0645374059261667	9.38162214719623e-05	-0.0012751394229125	0.00146277186585642	0.88078623072792	0.906316266401193
Purine metabolism	0.0341436522529093	0.0342128491070258	-6.91968541165558e-05	-0.000151934545962777	1.35408377296653e-05	0.0907563028677127	0.258187432698238
Aminoacyl-tRNA biosynthesis	0.0243174081228313	0.0239363644362305	0.000381043686600725	-0.000110789399417784	0.000872876772619235	0.111415652506202	0.258187432698238
Glycine, serine and threonine metabolism	0.0301355351875466	0.0310637757395713	-0.000928240552024739	-0.00191832782051663	6.18467164671564e-05	0.0630857862740009	0.258187432698238
Porphyrin and chlorophyll metabolism	0.0246598576048651	0.0250577088465784	-0.0003978512417133	-0.000836355324383411	4.06528409568109e-05	0.0702597151329584	0.258187432698238
Arginine and proline metabolism	0.0240782780590657	0.0243735460759877	-0.000295268016922038	-0.000609885589445852	1.93495556017759e-05	0.0625997519150381	0.258187432698238
Pyrimidine metabolism	0.0200782032747476	0.0200209309422493	5.72723324983246e-05	-7.020615778715e-06	0.000121565280775364	0.0743071970098353	0.258187432698238
Nitrogen metabolism	0.0208164308058745	0.0209316321066527	-0.000115201300778224	-0.000237939809066789	7.53720751034117e-06	0.0626617666984717	0.258187432698238
Oxidative phosphorylation	0.0159098032702428	0.0156681885295096	0.00024161474073315	-0.000196008783608663	0.000679238265074962	0.246146162468132	0.373826257438233
Ribosome	0.0141732160624132	0.0138872150581462	0.000286001004267062	-7.15425001166117e-05	0.000643544508650735	0.102464206833996	0.258187432698238
Glyoxylate and dicarboxylate metabolism	0.0170601694554438	0.0173588933741656	-0.000298723918721773	-0.000623725675427985	2.62778379844392e-05	0.0673834286703102	0.258187432698238
Amino sugar and nucleotide sugar metabolism	0.0124214428440597	0.0122364559059281	0.000184986938131586	-8.87013946721078e-05	0.00045867527093528	0.160975803771638	0.287883521035083
Methane metabolism	0.0145721711005588	0.0148517997364721	-0.000279628635913338	-0.000625558445618513	6.63011737918367e-05	0.102134848055173	0.258187432698238
Peptidoglycan biosynthesis	0.0114035042911371	0.0111298684231503	0.000273635867986812	-1.65919238866992e-05	0.000563863659860324	0.0613975123270122	0.258187432698238
Pyruvate metabolism	0.013144384561494	0.0131460825613181	-1.69799982403795e-06	-3.706352472404e-05	3.36675250759641e-05	0.91936401986763	0.939206408785636
Cell cycle - Caulobacter	0.0123163261606652	0.0119942021096523	0.000322124051012875	-0.000112869408593311	0.00075711751061906	0.130779673956473	0.266976717952343
RNA degradation	0.0119495328337212	0.0119231622863602	2.63705473609755e-05	-4.28271630509562e-05	9.55682577729072e-05	0.420830689663473	0.541159645885077
Fructose and mannose metabolism	0.0119166070842247	0.0119089180825161	7.68900170852564e-06	-2.92021552965842e-05	4.45801587136355e-05	0.660640481050621	0.726164432132575
Bacterial secretion system	0.0119160775310412	0.0113406873194531	0.000575390211588162	-5.49150519713197e-05	0.00120569547514764	0.0687933001377855	0.258187432698238
Cysteine and methionine metabolism	0.0106096979354185	0.0106966113597798	-8.69134243613491e-05	-0.000204339810598684	3.05129618759855e-05	0.129807333320704	0.266976717952343
Alanine, aspartate and glutamate metabolism	0.00992418464828208	0.0099071630200795	1.7021628202581e-05	-3.17455697558739e-05	6.57888261610359e-05	0.450578526122878	0.567343330091333
Pentose phosphate pathway	0.0101295621102974	0.0101857442326254	-5.61821223279881e-05	-0.000118369023178391	6.00477852241455e-06	0.071314954892677	0.258187432698238
Flagellar assembly	0.0104509814741713	0.0101776399750164	0.000273341499154976	-3.79440860603523e-05	0.000584627084370304	0.0779733462383654	0.258187432698238
Starch and sucrose metabolism	0.00768206535110744	0.00730363248014102	0.000378432870966418	-3.4726262511762e-05	0.000791592004444597	0.0682882696283899	0.258187432698238
Glutathione metabolism	0.0101465153901412	0.0101907451600014	-4.42297698602379e-05	-0.000101139062603134	1.26795228826579e-05	0.114061840315855	0.258187432698238
Homologous recombination	0.00827870389030468	0.00802281416895602	0.000255889721348662	-1.65277021002704e-05	0.000528307144797594	0.0624035660693282	0.258187432698238
Butanoate metabolism	0.0100991122214524	0.0101606071111122	-6.14948896598567e-05	-0.000171213833079312	4.82240537595987e-05	0.237593844952192	0.367754018711638
Phenylalanine, tyrosine and tryptophan biosynthesis	0.00882607778060878	0.00878661633743484	3.94614431739413e-05	-2.615756163188e-05	0.000105080447979763	0.209514455513891	0.340012030662543
Histidine metabolism	0.00947564725457688	0.00955327546423881	-7.76282096619334e-05	-0.000150629657701403	-4.62676162246375e-06	0.0397830904573949	0.258187432698238
Glycolysis / Gluconeogenesis	0.00832614779696733	0.00828063233588127	4.55154610860559e-05	-2.53984263559654e-05	0.000116429348528077	0.178886810612398	0.305449215512461
Carbon fixation pathways in prokaryotes	0.00936347628117512	0.00942913121686486	-6.56549356897341e-05	-0.000149197158812772	1.78872874333038e-05	0.109421447854108	0.258187432698238
Bacterial chemotaxis	0.00965661055118133	0.00959164128965945	6.49692615218838e-05	-0.000282182789557689	0.000412121312601457	0.684517007616368	0.747666771065229
Glycerophospholipid metabolism	0.00843899955300136	0.00835554302202367	8.34565309776915e-05	-2.7209891816646e-05	0.000194122953772029	0.122725654404495	0.264046104930883
Lysine biosynthesis	0.00839516681535765	0.00830543649045969	8.97303248979658e-05	-4.21856127707986e-05	0.00022164626256673	0.159382860503131	0.287883521035083
Nucleotide excision repair	0.00743001465878922	0.0072554617508444	0.00017455290794482	-2.17592030502307e-05	0.00037086501893987	0.0747930622623834	0.258187432698238
Valine, leucine and isoleucine degradation	0.00910541477715041	0.00920830833179385	-0.000102893554643442	-0.000292922578315469	8.71354690285851e-05	0.252287042886419	0.379097990369011
Phenylalanine metabolism	0.00930086498201977	0.00955791960516745	-0.000257054623147677	-0.000539285305797561	2.51760595022066e-05	0.0695543235227102	0.258187432698238
Mismatch repair	0.00712825350521408	0.00693676433249133	0.000191489172722743	-1.43763022100673e-05	0.000397354647655553	0.0644272254255072	0.258187432698238
Fatty acid biosynthesis	0.00804834381772543	0.00799007292281966	5.82708949057667e-05	-7.35494332946511e-05	0.000190091223106185	0.348005795581986	0.477743850332559
Nicotinate and nicotinamide metabolism	0.00762250714717133	0.00765601488346201	-3.35077362906781e-05	-8.5772611516266e-05	1.87571389349099e-05	0.185206705355682	0.311234936810732
Terpenoid backbone biosynthesis	0.00683557314550725	0.00676320677365821	7.23663718490437e-05	-2.36183190944122e-05	0.0001683510627925	0.118416291905293	0.258694053085409
Pentose and glucuronate interconversions	0.0075873661526132	0.00766204632684759	-7.46801742343949e-05	-0.00016677429682634	1.74139483575501e-05	0.0995750580216266	0.258187432698238
Pantothenate and CoA biosynthesis	0.00635574798999417	0.00633131149560646	2.44364943877123e-05	1.42298207086597e-06	4.74500067045586e-05	0.0400891223018055	0.258187432698238
Benzoate degradation	0.00711185132686275	0.00719868101833651	-8.68296914737559e-05	-0.000224408465393988	5.0749082446476e-05	0.186876809386586	0.312194199210532
Propanoate metabolism	0.00641527287684517	0.0064561717422591	-4.08988654139273e-05	-8.47449349957962e-05	2.94720416794162e-06	0.0639106336894541	0.258187432698238
Tyrosine metabolism	0.00619079971322316	0.00617983651090476	1.09632023184052e-05	-6.20115982499057e-05	8.39380028867161e-05	0.748578292983216	0.805288769724369
Ubiquinone and other terpenoid-quinone biosynthesis	0.00593525699845232	0.00579699940234264	0.00013825759610968	-1.19748854489894e-05	0.000288490077668349	0.067134657180331	0.258187432698238
Lipopolysaccharide biosynthesis	0.00635572362678537	0.00627945720168685	7.62664250985251e-05	-8.13478906000484e-05	0.000233880740797099	0.307979186958299	0.435154672120184
Citrate cycle (TCA cycle)	0.00589730296045519	0.00583270940650246	6.459355395273e-05	-1.29241952708871e-05	0.000142111303176347	0.0910126102240683	0.258187432698238
Thiamine metabolism	0.00562080229720475	0.00563811982791894	-1.73175307141959e-05	-5.61445992364931e-05	2.15095378081014e-05	0.348214707812816	0.477743850332559
Base excision repair	0.00518841359804775	0.00509731369022296	9.10999078247805e-05	-1.89013657633167e-05	0.000201101181412878	0.0944960386144921	0.258187432698238
Valine, leucine and isoleucine biosynthesis	0.00567763018736423	0.00574410334025511	-6.64731528908849e-05	-0.000140597265591942	7.65095981017203e-06	0.0729470615956456	0.258187432698238
Aminobenzoate degradation	0.00569625862057953	0.00576385551108681	-6.75968905072821e-05	-0.000165831920843052	3.06381398284878e-05	0.154663706859304	0.285223978883392
Protein export	0.00479588599489571	0.00468500139596865	0.000110884598927057	-1.03577167758213e-05	0.000232126914629935	0.068114592093448	0.258187432698238
DNA replication	0.00463847857208505	0.00455422143224189	8.42571398431604e-05	-1.4687461056531e-05	0.000183201740742852	0.0853695329999356	0.258187432698238
Galactose metabolism	0.00422976902216385	0.00418893773173481	4.083129042904e-05	-5.18251072048682e-05	0.000133487688062948	0.344074314773549	0.476668806808234
Glycerolipid metabolism	0.00421758441543803	0.0041597023871659	5.78820282721307e-05	-2.70943212686483e-05	0.00014285837781291	0.158907467870516	0.287883521035083
One carbon pool by folate	0.00490217223563112	0.00493698770517428	-3.48154695431644e-05	-7.27149567629856e-05	3.08401767665678e-06	0.0681943162732877	0.258187432698238
Lysine degradation	0.00487501470281991	0.00481872281073541	5.62918920845009e-05	-1.27214666132338e-05	0.000125305250782236	0.0993473566571106	0.258187432698238
Folate biosynthesis	0.00417531579090586	0.00408336328445803	9.19525064478205e-05	-4.90156583803533e-06	0.000188806578733676	0.0602004643667159	0.258187432698238
Selenocompound metabolism	0.00449822863429678	0.00447679642291136	2.14322113854274e-05	-6.82802085545217e-05	0.000111144631325377	0.603602430504075	0.68844614563517
Phosphotransferase system (PTS)	0.00210018856307121	0.00194154204980172	0.000158646513269485	-0.000165226513917864	0.000482519540456834	0.296037339387616	0.420373021930415
Sulfur metabolism	0.00448216623224295	0.00448317715004588	-1.01091780293008e-06	-4.92347952133524e-05	4.72129596074922e-05	0.963123890322738	0.969954556211552
Carbon fixation in photosynthetic organisms	0.00390856801401715	0.0038365819722702	7.19860417469518e-05	-4.14283122568284e-05	0.000185400395750732	0.188973300466933	0.313850393757947
Inositol phosphate metabolism	0.00429942892785893	0.00436324844473513	-6.38195168761986e-05	-0.000146364451367237	1.87254176148394e-05	0.11469829551163	0.258187432698238
Geraniol degradation	0.00435325991697236	0.00434939476683341	3.86515013895555e-06	-0.000115751001626518	0.000123481301904429	0.944193183492102	0.95427353776426
Biotin metabolism	0.00353081797400843	0.00340236714142439	0.00012845083258404	-6.91930332117161e-06	0.000263820968489251	0.0602469890761541	0.258187432698238
Fatty acid metabolism	0.00415663104811988	0.00418762315823924	-3.09921101193551e-05	-7.44487902778371e-05	1.24645700391269e-05	0.142567904244188	0.271902817836024
Sulfur relay system	0.0033450967733831	0.00328856597181744	5.65308015656584e-05	-2.93921767040822e-05	0.000142453779835399	0.172493526425365	0.302396058671628
Riboflavin metabolism	0.00346135445110789	0.00345156319732245	9.79125378543742e-06	-2.571423956497e-06	2.21539315273718e-05	0.110394971162351	0.258187432698238
Ascorbate and aldarate metabolism	0.00365085958461185	0.00368778776295778	-3.69281783459221e-05	-8.41725482251127e-05	1.03161915332685e-05	0.112704478724254	0.258187432698238
Vibrio cholerae pathogenic cycle	0.00361084885641789	0.00353642668027978	7.44221761381052e-05	-0.000157506846691236	0.000306351198967446	0.489359800781581	0.591396525199868
Tryptophan metabolism	0.00373761303829636	0.00381137909874548	-7.37660604491226e-05	-0.00015823993715978	1.07078162615349e-05	0.0800892912377189	0.258187432698238
Chloroalkane and chloroalkene degradation	0.00355074265507473	0.00356990153913888	-1.91588840641474e-05	-7.99417831843877e-05	4.16240150560928e-05	0.499504822427439	0.601099023599121
Vitamin B6 metabolism	0.0031970050631718	0.0031905486677128	6.45639545899255e-06	-1.44336674981476e-05	2.73464584161327e-05	0.513685952658852	0.607861710646308
Bisphenol degradation	0.00319437557988845	0.00321277431166495	-1.83987317764951e-05	-7.22589837174592e-05	3.5461520164469e-05	0.4627102130546	0.576358335559239
Taurine and hypotaurine metabolism	0.00334471633975814	0.0034284016453926	-8.36853056344527e-05	-0.000175254496375362	7.88388510645673e-06	0.0690599733051157	0.258187432698238
Drug metabolism - other enzymes	0.00280574353070955	0.00282112970412536	-1.53861734158126e-05	-4.37194497087874e-05	1.29471028771622e-05	0.254526693405141	0.380450425931895
Phosphonate and phosphinate metabolism	0.0030221677562757	0.00307317469192443	-5.10069356487301e-05	-0.000123656486539389	2.16426152419285e-05	0.147130048862619	0.276721416403866
Peroxisome	0.00267504826283535	0.00272534816478572	-5.02999019503674e-05	-0.00011298168311405	1.23818792133148e-05	0.10431822833437	0.258187432698238
D-Alanine metabolism	0.00213602925106245	0.00209181606724222	4.42131838202355e-05	-1.68030949247896e-06	9.01066771329499e-05	0.0571994169993298	0.258187432698238
Limonene and pinene degradation	0.00245623856894087	0.00243335395607901	2.28846128618675e-05	-1.56776127713187e-05	6.14468384950538e-05	0.218702046098491	0.34506322828873
Polycyclic aromatic hydrocarbon degradation	0.002363803506964	0.00234486805150599	1.8935455458005e-05	-3.694969133164e-05	7.48206022476499e-05	0.466661584560543	0.578741877795608
Plant-pathogen interaction	0.00229457958694424	0.00227047912598184	2.41004609623963e-05	-3.80171232412731e-06	5.20026342489199e-05	0.0821176289603622	0.258187432698238
Streptomycin biosynthesis	0.00224140636270517	0.00222948728318302	1.19190795221501e-05	-2.1740738410154e-05	4.55788974544543e-05	0.453475126516664	0.567343330091333
Photosynthesis	0.00203066014609738	0.00199603184746216	3.46282986352186e-05	-1.13270437176036e-05	8.05836409880409e-05	0.121203788468326	0.262762411641256
Biosynthesis of unsaturated fatty acids	0.00224985982359774	0.00221504149722817	3.48183263695684e-05	-7.1450163878565e-06	7.67816691269932e-05	0.0946981020346389	0.258187432698238
beta-Alanine metabolism	0.00238829951728856	0.00240544228536335	-1.71427680747925e-05	-5.11495969949887e-05	1.68640608454036e-05	0.287637776464769	0.416781267938747
Legionellosis	0.00199355438624057	0.00194142495571942	5.21294305211475e-05	-1.06214336020203e-05	0.000114880294644315	0.0920095463926513	0.258187432698238
Pertussis	0.00202909100228799	0.00184874194803746	0.000180349054250531	-0.000119519467379395	0.000480217575880457	0.207345291967017	0.33842564895766
Naphthalene degradation	0.00221757082793529	0.00222566120461934	-8.09037668404733e-06	-4.78886856739684e-05	3.17079323058738e-05	0.662241506768792	0.726164432132575
C5-Branched dibasic acid metabolism	0.00192798169266839	0.00195262036344454	-2.46386707761486e-05	-5.15793621236136e-05	2.30202057131644e-06	0.0690683585620348	0.258187432698238
RNA polymerase	0.00163911616497091	0.00160354184607782	3.55743188930875e-05	-7.68864932254292e-06	7.8837287108718e-05	0.0945983615568375	0.258187432698238
Biosynthesis of siderophore group nonribosomal peptides	0.00168482523958895	0.00160907952400173	7.57457155872189e-05	-2.11826797075184e-05	0.000172674110881956	0.110893545446793	0.258187432698238
Staphylococcus aureus infection	0.000470805023467256	0.000379815690136135	9.09893333311214e-05	-1.09685680291929e-05	0.000192947234691436	0.0752845039110018	0.258187432698238
Nonribosomal peptide structures	0.00125976852745091	0.00116665818887891	9.31103385720001e-05	-5.77679178073781e-05	0.000243988594951378	0.19710262445441	0.323567314133251
Nitrotoluene degradation	0.00180907909218253	0.00183163964270719	-2.25605505246636e-05	-7.83215313212119e-05	3.32004302718846e-05	0.385014053693148	0.508576703483042
Linoleic acid metabolism	0.00172988815127182	0.0017461394989814	-1.62513477095837e-05	-4.03858671713658e-05	7.8831717521984e-06	0.163068379417451	0.289446373465976
Atrazine degradation	0.0018741082358913	0.0019364438434345	-6.23356075432002e-05	-0.000130188343528288	5.51712844188717e-06	0.0677687463363379	0.258187432698238
Carotenoid biosynthesis	0.00177363472339034	0.00182339648322309	-4.97617598327511e-05	-0.000114084398906646	1.45608792411434e-05	0.113735895700179	0.258187432698238
PPAR signaling pathway	0.00172227089105926	0.00174452797743354	-2.22570863742764e-05	-5.30788967569967e-05	8.56472400844394e-06	0.140252081902319	0.270963205852099
Penicillin and cephalosporin biosynthesis	0.00171545137175687	0.00174785139431565	-3.24000225587775e-05	-6.79242561976232e-05	3.12421108006827e-06	0.0690917090303215	0.258187432698238
Drug metabolism - cytochrome P450	0.00182506979638318	0.001863074602001	-3.80048056178161e-05	-8.19751353715779e-05	5.96552413594576e-06	0.0822752503483628	0.258187432698238
D-Glutamine and D-glutamate metabolism	0.00139159673176606	0.0013667262104656	2.48705213004526e-05	-5.64007300595507e-07	5.03050499015008e-05	0.0542166440104552	0.258187432698238
Cyanoamino acid metabolism	0.00150948639794121	0.00153053734068127	-2.10509427400576e-05	-5.29742512921312e-05	1.0872365812016e-05	0.174139353693956	0.303408444472905
Tuberculosis	0.00126879365397404	0.00123648905889143	3.23045950826151e-05	-4.35014727003464e-06	6.89593374352647e-05	0.0762763577101805	0.258187432698238
Caprolactam degradation	0.00155804178857872	0.0015744570780005	-1.64152894217837e-05	-5.11641683511227e-05	1.83335895075552e-05	0.31549988139026	0.443574090667494
Other glycan degradation	0.000349816100251907	0.000274985653963885	7.48304462880221e-05	-2.97942715232861e-06	0.000152640319728373	0.0575931083227903	0.258187432698238
Styrene degradation	0.00158900734427617	0.00163317652850767	-4.41691842315024e-05	-9.27809470776864e-05	4.44257861468163e-06	0.0699409714213389	0.258187432698238
Chlorocyclohexane and chlorobenzene degradation	0.00140776091989479	0.00140478838262496	2.97253726983015e-06	-3.04443127093371e-05	3.63893872489974e-05	0.848283407785801	0.876045410222427
Meiosis - yeast	0.00142735472599977	0.00142347494657108	3.87977942869003e-06	-3.27188068134315e-05	4.04783656708115e-05	0.819264005510829	0.864947871989128
Steroid hormone biosynthesis	0.0014408281739273	0.00145830373599446	-1.747556206716e-05	-4.46052786035306e-05	9.65415446921052e-06	0.179612742924581	0.305449215512461
Sphingolipid metabolism	0.00128033385062432	0.00131405565812084	-3.37218074965213e-05	-8.51822468505128e-05	1.77386318574703e-05	0.176374532436547	0.304109470698394
Lipoic acid metabolism	0.00116538181222172	0.0011387403295037	2.66414827180162e-05	-1.2841019430303e-06	5.45670673790626e-05	0.0588539306877539	0.258187432698238
Metabolism of xenobiotics by cytochrome P450	0.00139488718086392	0.00140279925646795	-7.91207560402987e-06	-3.64260568456993e-05	2.06019056376396e-05	0.552559528393532	0.635331603497016
Tropane, piperidine and pyridine alkaloid biosynthesis	0.00126213630382504	0.00123267281426839	2.94634895566489e-05	-2.70810061684045e-05	8.60079852817023e-05	0.276127881003381	0.404228444355465
Toluene degradation	0.00122004633591139	0.00120850800839635	1.15383275150411e-05	-3.23396649741963e-06	2.63106215275018e-05	0.111583252719573	0.258187432698238
Biosynthesis of ansamycins	0.000998188079015236	0.000950187795131616	4.80002838836205e-05	-9.8345431367639e-07	9.69840220809173e-05	0.0538563763962851	0.258187432698238
Salmonella infection	0.00115535266694463	0.00112044933815107	3.49033287935611e-05	-6.50910894685486e-05	0.000134897747055671	0.452164429247973	0.567343330091333
Ethylbenzene degradation	0.00089248071767991	0.000868511349166297	2.39693685136124e-05	-3.21781814815934e-06	5.11565551753842e-05	0.0783195904828752	0.258187432698238
RNA transport	0.000635601858638199	0.000597841442098721	3.77604165394772e-05	-5.84768305727319e-06	8.13685161362277e-05	0.082196268798151	0.258187432698238
Epithelial cell signaling in Helicobacter pylori infection	0.00074691388169782	0.000690685714903992	5.62281667938281e-05	-1.14901065592536e-05	0.00012394644014691	0.0941400646151741	0.258187432698238
Chemical carcinogenesis	0.00109186581156979	0.00110078061020366	-8.91479863387502e-06	-3.38386684149944e-05	1.60090711472444e-05	0.445122112027369	0.567343330091333
Polyketide sugar unit biosynthesis	0.00089947295329509	0.000889972477650671	9.50047564441856e-06	-3.42216902811672e-06	2.24231203169538e-05	0.135196228816899	0.268152267290179
Alzheimers disease	0.000863285326546556	0.000864828279731099	-1.54295318454268e-06	-4.05390154019424e-05	3.7453109032857e-05	0.931717191500311	0.946248889237294
Synthesis and degradation of ketone bodies	0.000915618573537409	0.000923714470709967	-8.09589717255756e-06	-2.67058646304559e-05	1.05140702853408e-05	0.353574973277884	0.482765828898649
Novobiocin biosynthesis	0.000839048306607672	0.000848215750427035	-9.1674438193628e-06	-2.06724766793892e-05	2.3375890406636e-06	0.1046918532949	0.258187432698238
Adipocytokine signaling pathway	0.000889728947638817	0.000913966970442787	-2.42380228039701e-05	-5.56196601078635e-05	7.14361449992331e-06	0.116569074383793	0.258187432698238
Bacterial invasion of epithelial cells	0.000250786140230835	0.000206572941630548	4.42131986002866e-05	-4.54618412207411e-05	0.000133888238421314	0.292171810122975	0.419010264036537
Phosphatidylinositol signaling system	0.000696974843324199	0.000686039242486261	1.0935600837937e-05	-9.71913394707229e-06	3.15903356229463e-05	0.267095077041352	0.39714660670023
Steroid degradation	0.000702707937031964	0.000679319868543281	2.33880684886827e-05	-8.57851811717577e-06	5.53546550945411e-05	0.132548300110142	0.266976717952343
Phenylpropanoid biosynthesis	0.000679283419714167	0.000684503420339939	-5.22000062577223e-06	-2.18565091830103e-05	1.14165079314659e-05	0.50268456093128	0.602373060356471
beta-Lactam resistance	0.000558450209076735	0.000548761629682596	9.68857939413889e-06	-4.32508610371151e-08	1.94204096493149e-05	0.0508576772727785	0.258187432698238
Arachidonic acid metabolism	0.00068737494410017	0.000713677912656709	-2.63029685565388e-05	-5.86619872886988e-05	6.05605017562131e-06	0.100375389270709	0.258187432698238
Lysosome	0.000561062142096345	0.000558036050948933	3.02609114741172e-06	-9.89713592600659e-06	1.594931822083e-05	0.612215427891919	0.69547672608522
Zeatin biosynthesis	0.000517392546704257	0.000505556603477802	1.18359432264556e-05	-2.73909712396273e-06	2.64109835768739e-05	0.0981306959238091	0.258187432698238
Insulin signaling pathway	0.000458185166526874	0.000446591674579655	1.15934919472192e-05	-2.14368094416152e-05	4.46237933360537e-05	0.449064877524074	0.567343330091333
MAPK signaling pathway - yeast	0.000561764934688424	0.000558169952314141	3.59498237428293e-06	-1.04188313176678e-05	1.76087960662337e-05	0.586861036165196	0.672050541414983
Xylene degradation	0.000567907506470918	0.000563065234628375	4.84227184254361e-06	-6.60378677240496e-06	1.62883304574922e-05	0.374500608347018	0.501689494200722
Glutamatergic synapse	0.000599758173505997	0.000614483303377416	-1.4725129871419e-05	-3.11656342129154e-05	1.71537447007739e-06	0.0736998980881726	0.258187432698238
N-Glycan biosynthesis	0.000421281821317042	0.00039553121070817	2.57506106088719e-05	-1.75016844954662e-06	5.32513896672904e-05	0.0633860572590199	0.258187432698238
GABAergic synapse	0.000544342099377445	0.000549621174463907	-5.27907508646197e-06	-1.17881519369724e-05	1.23000176404851e-06	0.100306887239387	0.258187432698238
Dioxin degradation	0.000516099468625783	0.000511108116169909	4.99135245587404e-06	-4.457753410545e-06	1.44404583222931e-05	0.272620444175746	0.401161689875191
Huntingtons disease	0.000495390881916685	0.000489601084534472	5.78979738221318e-06	-9.64607847156765e-07	1.25442026115831e-05	0.0837641655747276	0.258187432698238
Retinol metabolism	0.000511392346404893	0.000513490683318373	-2.09833691348048e-06	-7.63985235313999e-06	3.44317852617903e-06	0.421113668100711	0.541159645885077
Ribosome biogenesis in eukaryotes	0.000394625295694833	0.000373849981464721	2.07753142301126e-05	-3.78288485771998e-06	4.53335133179453e-05	0.0878062255221763	0.258187432698238
Tetracycline biosynthesis	0.000463037245871859	0.000464225852945556	-1.18860707369676e-06	-4.69168854821746e-06	2.31447440082394e-06	0.475940253547339	0.580116017199332
Fluorobenzoate degradation	0.000532889535315575	0.000541378598003995	-8.48906268841997e-06	-1.89969676709627e-05	2.01884229412273e-06	0.101330830550304	0.258187432698238
Biosynthesis of 12-, 14- and 16-membered macrolides	0.000349048812021288	0.00031549829442793	3.3550517593358e-05	-2.1431327150326e-06	6.92441679017486e-05	0.0624109918344123	0.258187432698238
Pathways in cancer	0.000415487035097601	0.000418245753768869	-2.75871867126779e-06	-8.00582877529113e-06	2.48839143275555e-06	0.277754073014097	0.404523880697454
Glycosaminoglycan degradation	0.000335666896989068	0.000338422319557929	-2.75542256886104e-06	-1.57114486376767e-05	1.02006034999546e-05	0.644880001719163	0.721046931056072
Primary immunodeficiency	0.000340711587767062	0.000343348033525563	-2.63644575850046e-06	-1.71271575756075e-05	1.18542660586065e-05	0.694752944549452	0.753090978061238
Caffeine metabolism	0.000425024882065767	0.000444139389548793	-1.91145074830259e-05	-3.97954758606634e-05	1.56646089461171e-06	0.0662684999253382	0.258187432698238
Biosynthesis of type II polyketide products	0.000409436335431127	0.000425555089873096	-1.61187544419685e-05	-3.46716695017589e-05	2.43416061782187e-06	0.0815712682725189	0.258187432698238
Type I diabetes mellitus	0.000310639031475577	0.000298891864432738	1.17471670428382e-05	-2.78502829232549e-06	2.62793623780018e-05	0.101560458169395	0.258187432698238
Stilbenoid, diarylheptanoid and gingerol biosynthesis	0.000317602975009871	0.000316041984143722	1.56099086614874e-06	-6.85117356796397e-06	9.97315530026145e-06	0.687116293126848	0.747666771065229
Isoquinoline alkaloid biosynthesis	0.000305802617923453	0.000308425690698343	-2.62307277488978e-06	-5.8851454900438e-06	6.38999940264228e-07	0.105511741525115	0.258187432698238
RIG-I-like receptor signaling pathway	0.000301356324317751	0.00030910717255619	-7.75084823843912e-06	-1.64577400001086e-05	9.5604352323034e-07	0.0748907948185789	0.258187432698238
Biosynthesis of vancomycin group antibiotics	0.000238379047443865	0.000227609594294481	1.0769453149384e-05	-2.69968364014282e-06	2.42385899389108e-05	0.106395876988355	0.258187432698238
African trypanosomiasis	0.000124510482370425	7.79601692694206e-05	4.65503131010042e-05	-4.82710070206699e-06	9.79277269040753e-05	0.0709397948321376	0.258187432698238
Protein processing in endoplasmic reticulum	0.000227781908456427	0.000211954772731315	1.58271357251119e-05	-1.57089111803357e-06	3.32251625682573e-05	0.0698426232642862	0.258187432698238
Glycosphingolipid biosynthesis - globo series	0.000202050584314575	0.000202485476836183	-4.34892521607513e-07	-1.16406389696307e-05	1.07708539264156e-05	0.932921440093107	0.946248889237294
Non-homologous end-joining	0.000225383033463615	0.000192509095050196	3.28739384134193e-05	-1.937335937711e-05	8.51212362039486e-05	0.194104099868424	0.320497467224607
Parkinsons disease	0.000245191451877468	0.000247559123570403	-2.36767169293573e-06	-5.51934564583667e-06	7.84002259965211e-07	0.12896869401675	0.266976717952343
Bladder cancer	0.000245637245358322	0.000254637432207914	-9.00018684959239e-06	-2.00664034924353e-05	2.06602979325053e-06	0.100181815054128	0.258187432698238
Amoebiasis	0.000226215237543822	0.000229420649536398	-3.20541199257663e-06	-8.81387959432915e-06	2.40305560917589e-06	0.229704383773464	0.358439807646504
Renal cell carcinoma	0.000204795936951129	0.000200608050770442	4.18788618068662e-06	-2.01543457695443e-06	1.03912069383277e-05	0.161174224804853	0.287883521035083
Amyotrophic lateral sclerosis (ALS)	0.000196287685625734	0.000191380196323121	4.90748930261339e-06	-1.86598707186968e-06	1.16809656770965e-05	0.135964529893612	0.268152267290179
DDT degradation	0.000227614869806758	0.00023284356595558	-5.22869614882237e-06	-1.19438557155501e-05	1.48646341790533e-06	0.113654942219366	0.258187432698238
Protein digestion and absorption	0.000128258999702305	0.000110086276641896	1.81727230604093e-05	-1.00738580306686e-05	4.64193041514871e-05	0.182478755544147	0.308475991515106
Carbohydrate digestion and absorption	4.30072467562653e-05	3.10187796751501e-05	1.19884670811152e-05	-1.23605332657109e-05	3.63374674279412e-05	0.293602262476306	0.419010264036537
Butirosin and neomycin biosynthesis	0.000150845589067303	0.000146980322204342	3.86526686296126e-06	-5.85892716226889e-07	8.3164264421494e-06	0.0824410150970061	0.258187432698238
Primary bile acid biosynthesis	0.000156663225010202	0.000149438022078358	7.22520293184399e-06	-2.92956219733476e-06	1.73799680610227e-05	0.14598215958006	0.276392888804914
Chagas disease (American trypanosomiasis)	0.000114385672861568	6.99041333444066e-05	4.44815395171612e-05	-5.7234976231963e-06	9.46865766575186e-05	0.0764382642459544	0.258187432698238
Apoptosis	0.000182337852862539	0.000182477476207074	-1.39623344535487e-07	-8.17517999700157e-06	7.8959333079306e-06	0.970540212171975	0.973969682886364
NOD-like receptor signaling pathway	8.31006279304726e-05	7.92571370232046e-05	3.84349090726804e-06	-5.08195839643592e-06	1.2768940210972e-05	0.35891395554272	0.485388397019679
Viral carcinogenesis	0.000150307858914659	0.000147726073172418	2.58178574224138e-06	-3.73085455495858e-06	8.89442603944134e-06	0.380963258615606	0.505596183147196
Type II diabetes mellitus	0.000138729805973975	0.000137123412052156	1.60639392181964e-06	-2.11198629116868e-06	5.32477413480796e-06	0.355367364541992	0.482891538420697
Ether lipid metabolism	0.00013019917411379	0.00012778052503964	2.41864907414999e-06	-1.07211575134552e-06	5.90941389964551e-06	0.152206680522239	0.282527433126248
Mineral absorption	0.000106413037199461	9.96239194136736e-05	6.78911778578768e-06	-2.38800720014708e-06	1.59662427717224e-05	0.132115430396291	0.266976717952343
Sesquiterpenoid and triterpenoid biosynthesis	0.000129745975855594	0.000129425035101794	3.20940753799755e-07	-2.20966117362665e-06	2.85154268122616e-06	0.787754351135108	0.834784461650637
Morphine addiction	0.000158487770301835	0.000161555094005624	-3.067323703789e-06	-6.24288279792981e-06	1.08235390351815e-07	0.056708615008213	0.258187432698238
Cardiac muscle contraction	0.000145417179049671	0.000145281612153337	1.35566896334384e-07	-1.97252703400047e-06	2.24366082666924e-06	0.88876544833395	0.911225225006649
Secondary bile acid biosynthesis	8.64719297586371e-05	7.53274310396369e-05	1.11444987190002e-05	-3.03426173934803e-06	2.53232591773485e-05	0.111307471320011	0.258187432698238
Proximal tubule bicarbonate reclamation	0.0001242824293062	0.000125963407588034	-1.68097828183439e-06	-3.94186560537768e-06	5.79909041708899e-07	0.129939486506209	0.266976717952343
Retrograde endocannabinoid signaling	9.97424252258279e-05	9.42841119770604e-05	5.45831324876743e-06	-1.64022775344338e-06	1.25568542509782e-05	0.117275277528425	0.258187432698238
Glycosylphosphatidylinositol(GPI)-anchor biosynthesis	7.40416465910716e-05	4.81710051718118e-05	2.58706414192599e-05	-6.75910375109878e-06	5.85003865896185e-05	0.103216639750613	0.258187432698238
Small cell lung cancer	0.000134925423622443	0.000142545084969002	-7.61966134655987e-06	-1.59139587342955e-05	6.7463604117575e-07	0.0677972905217	0.258187432698238
Steroid biosynthesis	0.000106715285815046	0.000107415018296183	-6.99732481137134e-07	-3.06005542695208e-06	1.66059046467781e-06	0.527606338338045	0.611592653420428
D-Arginine and D-ornithine metabolism	0.000106868878616059	0.000108476240044349	-1.60736142828938e-06	-5.17942826077982e-06	1.96470540420105e-06	0.338858437652726	0.471744099477324
Renin-angiotensin system	2.34442336168778e-05	1.49250220339575e-05	8.51921158292021e-06	-1.220679419212e-06	1.82591025850524e-05	0.0796221274425361	0.258187432698238
Biosynthesis of type II polyketide backbone	0.000100242476254023	0.000102757789623893	-2.51531336987009e-06	-5.88085095459764e-06	8.50224214857458e-07	0.126603038684446	0.266976717952343
Vibrio cholerae infection	6.2736514176975e-05	5.24074098982126e-05	1.03291042787624e-05	-2.6360442906122e-05	4.70186514636469e-05	0.542514896557188	0.626318010659518
Influenza A	9.82488114296106e-05	0.000101932099244813	-3.68328781520247e-06	-7.9487473671709e-06	5.82171736765966e-07	0.0828005857094788	0.258187432698238
alpha-Linolenic acid metabolism	7.07327819748626e-05	6.52531236273782e-05	5.47965834748436e-06	-5.56130815434754e-06	1.65206248493163e-05	0.291686624735326	0.419010264036537
Fc gamma R-mediated phagocytosis	9.71615157322222e-05	0.000101469318695943	-4.30780296372078e-06	-9.00185089541992e-06	3.86244967978362e-07	0.0677800824793836	0.258187432698238
Proteasome	4.38254461555653e-05	3.67826414891325e-05	7.04280466643279e-06	1.01076107262195e-07	1.39845332256034e-05	0.0474074530997646	0.258187432698238
Serotonergic synapse	9.05852465356033e-05	9.33654709080938e-05	-2.78022437249051e-06	-6.63691835610857e-06	1.07646961112754e-06	0.142653238935097	0.271902817836024
GnRH signaling pathway	9.681807150398e-05	0.00010126161950445	-4.44354800046959e-06	-9.24099898308623e-06	3.53902982147059e-07	0.0656958155007713	0.258187432698238
Endocytosis	9.68177519124759e-05	0.000101261446984923	-4.44369507244704e-06	-9.24103258533683e-06	3.53642440442751e-07	0.0656831526317155	0.258187432698238
Glycosphingolipid biosynthesis - ganglio series	3.99644583493787e-05	3.6785810665045e-05	3.17864768433375e-06	-4.37197390364829e-06	1.07292692723158e-05	0.36834440261195	0.495781091667269
p53 signaling pathway	9.26217608001837e-05	9.69152399156371e-05	-4.29347911545344e-06	-9.04632427793521e-06	4.59366047028327e-07	0.0716831069733993	0.258187432698238
Toxoplasmosis	9.2129659463353e-05	9.670089896161e-05	-4.57123949825698e-06	-9.49708866737728e-06	3.5460967086332e-07	0.0654052007204951	0.258187432698238
Herpes simplex infection	9.19831305887253e-05	9.65655903468987e-05	-4.58245975817338e-06	-9.58402752571473e-06	4.19108009367972e-07	0.0683269017015406	0.258187432698238
Prostate cancer	7.37949484426298e-05	7.33157048429743e-05	4.79243599655509e-07	-4.41033187108309e-06	5.36881907039411e-06	0.835190699744815	0.876043735094634
Viral myocarditis	9.19531962886576e-05	9.65575471496198e-05	-4.60435086096215e-06	-9.59668023533299e-06	3.87978513408697e-07	0.0668084326392699	0.258187432698238
Colorectal cancer	9.19527111717561e-05	9.65573103863802e-05	-4.60459921462409e-06	-9.59758453454671e-06	3.88386105298538e-07	0.0668262047667575	0.258187432698238
Progesterone-mediated oocyte maturation	7.37442612850731e-05	7.32983452040591e-05	4.45916081013957e-07	-4.45051348476736e-06	5.34234564679527e-06	0.846690972294904	0.876045410222427
Antigen processing and presentation	7.37442612850731e-05	7.32983452040591e-05	4.45916081013957e-07	-4.45051348476736e-06	5.34234564679527e-06	0.846690972294904	0.876045410222427
Bile secretion	6.40867728457718e-05	5.58861627501174e-05	8.20061009565437e-06	-2.12657212179049e-06	1.85277923130992e-05	0.107965676460878	0.258187432698238
Glycosaminoglycan biosynthesis - chondroitin sulfate	4.99575883888128e-05	4.54575943330397e-05	4.49999405577313e-06	-1.16848923655322e-06	1.01684773480995e-05	0.10842570318254	0.258187432698238
Alcoholism	6.3251723621599e-05	6.21686369301503e-05	1.0830866914487e-06	-1.22274782737858e-06	3.38892121027598e-06	0.324786419905858	0.454381001247604
Shigellosis	5.74552180793629e-05	3.79451899717878e-05	1.95100281075751e-05	-1.06631377539636e-05	4.96831939691137e-05	0.176683319243785	0.304109470698394
Monoterpenoid biosynthesis	5.62143548074188e-05	5.05567803508886e-05	5.65757445653015e-06	-2.73952371994007e-06	1.40546726330004e-05	0.164143901240779	0.289545763679387
Systemic lupus erythematosus	6.18509602473207e-05	6.4798043274972e-05	-2.94708302765131e-06	-6.50856027201461e-06	6.14394216711994e-07	0.0954545913820101	0.258187432698238
Fatty acid elongation	5.66873974164478e-05	5.99699400552092e-05	-3.28254263876143e-06	-7.00281684255483e-06	4.37731565031969e-07	0.0777623195798451	0.258187432698238
Dopaminergic synapse	5.21992247611406e-05	5.18272000481646e-05	3.72024712975924e-07	-1.22963313421975e-06	1.9736825601716e-06	0.616583841864537	0.697648649759078
Amphetamine addiction	5.17076820176198e-05	5.15700421207115e-05	1.37639896908311e-07	-1.31444727844629e-06	1.58972707226291e-06	0.839027802625847	0.876043735094634
Cocaine addiction	5.17073623944776e-05	5.15696113918775e-05	1.37751002600089e-07	-1.31440817170229e-06	1.58991017690247e-06	0.838907945311908	0.876043735094634
Basal transcription factors	9.53855450231629e-06	5.53015073057719e-06	4.0084037717391e-06	5.73563052908921e-07	7.44324449056928e-06	0.0268353389819096	0.258187432698238
Indole alkaloid biosynthesis	4.50204281471146e-05	4.52479062984558e-05	-2.27478151341224e-07	-9.86206338202353e-07	5.31250035519905e-07	0.522815875015803	0.60908015867093
Glycosphingolipid biosynthesis - lacto and neolacto series	3.14336467264795e-05	2.61579238618498e-05	5.27572286462967e-06	-2.19596181064332e-06	1.27474075399027e-05	0.148393764088807	0.277262032902771
Hematopoietic cell lineage	1.16716657702095e-05	7.28138502715477e-06	4.39028074305474e-06	-9.74921710010288e-07	9.75548319611978e-06	0.0979615199423869	0.258187432698238
VEGF signaling pathway	3.88625834530698e-05	4.17658982442019e-05	-2.90331479113209e-06	-6.22355350772425e-06	4.16923925460071e-07	0.0801456262198591	0.258187432698238
NF-kappa B signaling pathway	3.87417656222616e-05	4.17072260727434e-05	-2.96546045048184e-06	-6.31297318618006e-06	3.82052285216382e-07	0.0767890953690546	0.258187432698238
Leishmaniasis	3.87417656222616e-05	4.17072260727434e-05	-2.96546045048184e-06	-6.31297318618006e-06	3.82052285216382e-07	0.0767890953690546	0.258187432698238
Complement and coagulation cascades	3.21153645932314e-05	3.23172876679771e-05	-2.01923074745709e-07	-8.6512316811052e-07	4.61277018619101e-07	0.523294220829954	0.60908015867093
Prion diseases	2.0227649394271e-05	1.66667481103213e-05	3.5609012839497e-06	-4.25051593455833e-07	7.54685416135523e-06	0.0744698650245258	0.258187432698238
Betalain biosynthesis	2.46739312403876e-05	2.47590692397854e-05	-8.51379993978011e-08	-6.55148531305072e-07	4.8487253250947e-07	0.746085721128981	0.805288769724369
Clavulanic acid biosynthesis	2.20928633822062e-05	2.33763651154751e-05	-1.28350173326892e-06	-2.83157951967525e-06	2.645760531374e-07	0.0948185613787397	0.258187432698238
Isoflavonoid biosynthesis	5.72412754829182e-06	3.71447389441197e-06	2.00965365387984e-06	-2.67015211891756e-07	4.28632251965145e-06	0.0780624634061387	0.258187432698238
Pancreatic secretion	8.83413125171735e-06	7.30652523839094e-06	1.52760601332641e-06	-5.87996126200434e-07	3.64320815285325e-06	0.139222460679531	0.270816293376622
Pathogenic Escherichia coli infection	1.31320970299424e-05	8.52610379765274e-06	4.6059932322897e-06	-1.09116069362989e-05	2.01235934008783e-05	0.51811885924405	0.608040314154174
Hypertrophic cardiomyopathy (HCM)	5.82033510823257e-06	3.8309355782972e-06	1.98939952993537e-06	-5.50601250851627e-07	4.52940031072236e-06	0.111841335639022	0.258187432698238
Flavonoid biosynthesis	2.84630836377224e-06	1.58263742216528e-06	1.26367094160696e-06	-1.23653887330376e-07	2.6509957705443e-06	0.0689122964085925	0.258187432698238
Vasopressin-regulated water reabsorption	1.15340478004775e-05	1.16207672114265e-05	-8.67194109489635e-08	-4.72828341342049e-07	2.99389519444122e-07	0.626898342998385	0.703711973958661
Synaptic vesicle cycle	1.15340478004775e-05	1.16207672114265e-05	-8.67194109489635e-08	-4.72828341342049e-07	2.99389519444122e-07	0.626898342998385	0.703711973958661
Fanconi anemia pathway	4.92069019149116e-06	4.89964598013299e-06	2.10442113581652e-08	-1.85484180974789e-06	1.89693023246422e-06	0.981090019840597	0.981090019840597
Melanogenesis	1.02653934163625e-05	1.04543360254868e-05	-1.88942609124312e-07	-5.10155494560423e-07	1.32270276311799e-07	0.21763778435606	0.34506322828873
Flavone and flavonol biosynthesis	5.23991489478081e-06	4.93488081055017e-06	3.05034084230638e-07	-1.16371089354865e-07	7.2643925781614e-07	0.135256740558603	0.268152267290179
Endocrine and other factor-regulated calcium reabsorption	4.06849698625519e-06	3.03921225326633e-06	1.02928473298887e-06	-9.94524065298179e-08	2.15802187250755e-06	0.0697520323885316	0.258187432698238
Spliceosome	1.53906895212425e-06	8.1344375045139e-07	7.25625201672864e-07	-1.6140312539708e-08	1.46739071588544e-06	0.0541452185747316	0.258187432698238
Gastric acid secretion	3.23486730943379e-06	2.48913703508477e-06	7.4573027434902e-07	-1.81329001389278e-07	1.67278955008732e-06	0.103738637568073	0.258187432698238
Salivary secretion	3.23486730943379e-06	2.48913703508477e-06	7.4573027434902e-07	-1.81329001389278e-07	1.67278955008732e-06	0.103738637568073	0.258187432698238
Aldosterone-regulated sodium reabsorption	3.23454771740764e-06	2.48896451524644e-06	7.45583202161195e-07	-1.81557332054304e-07	1.67272373637669e-06	0.103823543131165	0.258187432698238
Focal adhesion	4.91776464951421e-06	4.69581453880761e-06	2.21950110706597e-07	-7.80422914082261e-08	5.2194251282142e-07	0.128866046173229	0.266976717952343
ECM-receptor interaction	4.91727929580531e-06	4.69531946679455e-06	2.21959829010767e-07	-7.80951947798265e-08	5.22014852801361e-07	0.128938214908105	0.266976717952343
mRNA surveillance pathway	2.58230659748398e-06	1.12067181159038e-06	1.4616347858936e-06	-8.76744739583094e-08	3.0109440457455e-06	0.0613288145217178	0.258187432698238
Cholinergic synapse	1.49248940067357e-06	9.6406973273763e-07	5.28419667935938e-07	-4.27209010474761e-07	1.48404834634664e-06	0.242587846466919	0.370402948368844
Neuroactive ligand-receptor interaction	4.72422694384736e-06	4.43388615678025e-06	2.90340787067104e-07	-2.22134193858605e-07	8.02815767992813e-07	0.239558075569201	0.367754018711638
Calcium signaling pathway	1.20508767427532e-06	8.30938549003472e-07	3.74149125271852e-07	-5.44576612896283e-07	1.29287486343999e-06	0.380977405610915	0.505596183147196
Notch signaling pathway	2.01886919014085e-06	1.79091117084251e-06	2.2795801929834e-07	-1.52955595188141e-07	6.08871633784821e-07	0.215402543738641	0.343675968661652
Chronic myeloid leukemia	2.01886919014085e-06	1.79091117084251e-06	2.2795801929834e-07	-1.52955595188141e-07	6.08871633784821e-07	0.215402543738641	0.343675968661652
Wnt signaling pathway	2.01886919014085e-06	1.79091117084251e-06	2.2795801929834e-07	-1.52955595188141e-07	6.08871633784821e-07	0.215402543738641	0.343675968661652
Photosynthesis - antenna proteins	3.78653983764023e-07	1.44214478382123e-07	2.34439505381899e-07	2.18094159939087e-10	4.68660916603859e-07	0.0498287525246706	0.258187432698238
Transcriptional misregulation in cancer	6.32308269098415e-07	4.40305022068335e-07	1.9200324703008e-07	-8.29740781305439e-08	4.66980572190703e-07	0.156088731533915	0.285994837133109
Various types of N-glycan biosynthesis	2.14332658447314e-07	4.51852086995873e-08	1.69147449747726e-07	-2.6375788815128e-08	3.64670688310581e-07	0.0806981154041799	0.258187432698238
Fat digestion and absorption	2.97488430323771e-07	1.92024615780052e-07	1.05463814543719e-07	-4.00910542139223e-08	2.5101868330136e-07	0.138871763261544	0.270816293376622
Epstein-Barr virus infection	8.6345633010231e-08	1.4024203121624e-08	7.2321429888607e-08	-2.27567456240182e-08	1.67399605401232e-07	0.116637970347864	0.258187432698238
Measles	1.51685405179318e-08	6.73738284190431e-09	8.43115767602744e-09	8.16930382234168e-10	1.60453849698207e-08	0.033545735924401	0.258187432698238
Hepatitis C	1.51685405179318e-08	6.73738284190431e-09	8.43115767602744e-09	8.16930382234168e-10	1.60453849698207e-08	0.033545735924401	0.258187432698238
Regulation of actin cytoskeleton	4.1757330397577e-08	2.86182479542685e-08	1.31390824433085e-08	-2.43367871443575e-08	5.06149520309744e-08	0.450562997683224	0.567343330091333
Dilated cardiomyopathy	4.01315713917131e-08	2.76212266484603e-08	1.25103447432528e-08	-2.51398605337084e-08	5.01605500202141e-08	0.474053980599116	0.580116017199332
Arrhythmogenic right ventricular cardiomyopathy (ARVC)	4.01315713917131e-08	2.76212266484603e-08	1.25103447432528e-08	-2.51398605337084e-08	5.01605500202141e-08	0.474053980599116	0.580116017199332
Cell adhesion molecules (CAMs)	3.96462176828177e-08	2.73843478340934e-08	1.22618698487243e-08	-2.54623027061846e-08	4.99860424036331e-08	0.483546399877147	0.586868280192777
HTLV-I infection	2.29289461243122e-08	2.78219466499044e-09	2.01467514593217e-08	-1.57186552036504e-08	5.60121581222938e-08	0.227582286291749	0.357090438159429
Phagosome	1.24909486115941e-08	2.32510761216284e-09	1.01658409994312e-08	-8.31664539045928e-09	2.86483273893217e-08	0.238697159822961	0.367754018711638
Cytokine-cytokine receptor interaction	1.05151820304876e-08	5.7026925017251e-09	4.81248952876255e-09	-1.04385132931674e-08	2.00634923506925e-08	0.507419183274302	0.605491798528999
mTOR signaling pathway	1.02723935823139e-08	1.49326570178758e-09	8.77912788052635e-09	-7.62808285534906e-09	2.51863386164018e-08	0.249244996754911	0.376519037651036
Cell cycle	7.67798446945185e-09	1.4978048893709e-09	6.18017958008095e-09	-5.82209613516734e-09	1.81824552953292e-08	0.268619578358247	0.397333126321574
Pancreatic cancer	2.45986008953959e-10	8.38350643098603e-10	-5.92364634144644e-10	-2.59873228596416e-09	1.41400301767487e-09	0.516451338987873	0.608040314154174
Phototransduction - fly	8.04942564065153e-10	4.09396670412273e-10	3.95545893652881e-10	-7.83761516738571e-10	1.57485330404433e-09	0.473868817702824	0.580116017199332
Tight junction	4.85353708895377e-10	2.36878814366821e-10	2.48474894528556e-10	-9.52388539271092e-10	1.4493383283282e-09	0.655154621413131	0.72398409525809
Leukocyte transendothelial migration	4.85353708895377e-10	2.36878814366821e-10	2.48474894528556e-10	-9.52388539271092e-10	1.4493383283282e-09	0.655154621413131	0.72398409525809
Adherens junction	4.85353708895377e-10	2.36878814366821e-10	2.48474894528556e-10	-9.52388539271092e-10	1.4493383283282e-09	0.655154621413131	0.72398409525809
Oocyte meiosis	3.19588855169777e-10	4.3071105474635e-10	-1.11122199576573e-10	-9.94488763424157e-10	7.7224436427101e-10	0.781925123361904	0.831710618107793
Vascular smooth muscle contraction	3.19588855169777e-10	4.3071105474635e-10	-1.11122199576573e-10	-9.94488763424157e-10	7.7224436427101e-10	0.781925123361904	0.831710618107793
Long-term potentiation	3.19588855169777e-10	4.3071105474635e-10	-1.11122199576573e-10	-9.94488763424157e-10	7.7224436427101e-10	0.781925123361904	0.831710618107793
Cytosolic DNA-sensing pathway	4.24141620658991e-10	1.20999775796704e-10	3.03141844862287e-10	-7.11088085246313e-10	1.31737177497089e-09	0.511017795045989	0.607234534698999
Phototransduction	3.19588855169777e-10	1.72517856045451e-10	1.47070999124325e-10	-2.22965390388519e-10	5.1710738863717e-10	0.407073630674038	0.527894571285054
Olfactory transduction	3.19588855169777e-10	1.72517856045451e-10	1.47070999124325e-10	-2.22965390388519e-10	5.1710738863717e-10	0.407073630674038	0.527894571285054
Glioma	3.19588855169777e-10	1.72517856045451e-10	1.47070999124325e-10	-2.22965390388519e-10	5.1710738863717e-10	0.407073630674038	0.527894571285054
Neurotrophin signaling pathway	3.19588855169777e-10	1.72517856045451e-10	1.47070999124325e-10	-2.22965390388519e-10	5.1710738863717e-10	0.407073630674038	0.527894571285054
