# Supplementary material for: Effects of a High-Fat Diet on Intestinal and Gonadal Metabolism in Female and Male Sea Cucumber Apostichopus japonicus
Source: Biology (Basel). 2023 Jan 29;12(2):212. doi: 10.3390/biology12020212 (PMC9953091; doi:10.3390/biology12020212)
Supplement: Supplementary file 1 [file biology-12-00212-s001.zip › 16s rDNA SEQ/4.Tax4Fun/pathway_diff_L3/HM_vs_HF.wilcox.diff.xls]

Level_3	HM	HF	fold(HF/HM)	p-value	q-value
ABC transporters	0.14461581	0.1472226	1.01802565	0.104895104895105	0.31881156916122
Two-component system	0.06463122	0.06453741	0.99854844	0.959129759129759	1
Purine metabolism	0.03414365	0.03421285	1.00202664	0.0649572649572649	0.31881156916122
Aminoacyl-tRNA biosynthesis	0.02431741	0.02393636	0.98433042	0.160528360528361	0.31881156916122
Glycine, serine and threonine metabolism	0.03013554	0.03106378	1.03080219	0.13038073038073	0.31881156916122
Porphyrin and chlorophyll metabolism	0.02465986	0.02505771	1.01613356	0.13038073038073	0.31881156916122
Arginine and proline metabolism	0.02407828	0.02437355	1.01226284	0.160528360528361	0.31881156916122
Pyrimidine metabolism	0.0200782	0.02002093	0.99714754	0.082983682983683	0.31881156916122
Nitrogen metabolism	0.02081643	0.02093163	1.00553415	0.082983682983683	0.31881156916122
Oxidative phosphorylation	0.0159098	0.01566819	0.98481347	0.382284382284382	0.52448678535635
Ribosome	0.01417322	0.01388722	0.97982102	0.13038073038073	0.31881156916122
Glyoxylate and dicarboxylate metabolism	0.01706017	0.01735889	1.01751002	0.13038073038073	0.31881156916122
Amino sugar and nucleotide sugar metabolism	0.01242144	0.01223646	0.98510745	0.160528360528361	0.31881156916122
Methane metabolism	0.01457217	0.0148518	1.01918922	0.160528360528361	0.31881156916122
Peptidoglycan biosynthesis	0.0114035	0.01112987	0.97600423	0.0649572649572649	0.31881156916122
Pyruvate metabolism	0.01314438	0.01314608	1.00012918	0.959129759129759	1
Cell cycle - Caulobacter	0.01231633	0.0119942	0.97384577	0.104895104895105	0.31881156916122
RNA degradation	0.01194953	0.01192316	0.99779317	0.234498834498834	0.376258016935982
Fructose and mannose metabolism	0.01191661	0.01190892	0.99935477	1	1
Bacterial secretion system	0.01191608	0.01134069	0.95171312	0.13038073038073	0.31881156916122
Cysteine and methionine metabolism	0.0106097	0.01069661	1.00819188	0.13038073038073	0.31881156916122
Alanine, aspartate and glutamate metabolism	0.00992418	0.00990716	0.99828483	0.878477078477078	0.952242329341565
Pentose phosphate pathway	0.01012956	0.01018574	1.00554635	0.160528360528361	0.31881156916122
Flagellar assembly	0.01045098	0.01017764	0.97384538	0.0649572649572649	0.31881156916122
Starch and sucrose metabolism	0.00768207	0.00730363	0.95073813	0.082983682983683	0.31881156916122
Glutathione metabolism	0.01014652	0.01019075	1.00435911	0.382284382284382	0.52448678535635
Homologous recombination	0.0082787	0.00802281	0.96909061	0.104895104895105	0.31881156916122
Butanoate metabolism	0.01009911	0.01016061	1.00608914	0.160528360528361	0.31881156916122
Phenylalanine, tyrosine and tryptophan biosynthesis	0.00882608	0.00878662	0.99552899	0.382284382284382	0.52448678535635
Histidine metabolism	0.00947565	0.00955328	1.00819239	0.0281274281274281	0.31881156916122
Glycolysis / Gluconeogenesis	0.00832615	0.00828063	0.99453343	0.278632478632479	0.423163764340235
Carbon fixation pathways in prokaryotes	0.00936348	0.00942913	1.00701181	0.13038073038073	0.31881156916122
Bacterial chemotaxis	0.00965661	0.00959164	0.99327204	0.720901320901321	0.799749902874903
Glycerophospholipid metabolism	0.008439	0.00835554	0.99011061	0.194871794871795	0.341627097182653
Lysine biosynthesis	0.00839517	0.00830544	0.98931167	0.234498834498834	0.376258016935982
Nucleotide excision repair	0.00743001	0.00725546	0.97650706	0.082983682983683	0.31881156916122
Valine, leucine and isoleucine degradation	0.00910541	0.00920831	1.01130026	0.234498834498834	0.376258016935982
Phenylalanine metabolism	0.00930086	0.00955792	1.02763771	0.160528360528361	0.31881156916122
Mismatch repair	0.00712825	0.00693676	0.97313659	0.194871794871795	0.341627097182653
Fatty acid biosynthesis	0.00804834	0.00799007	0.99275989	0.441802641802642	0.575559404917203
Nicotinate and nicotinamide metabolism	0.00762251	0.00765601	1.00439589	0.234498834498834	0.376258016935982
Terpenoid backbone biosynthesis	0.00683557	0.00676321	0.98941327	0.082983682983683	0.31881156916122
Pentose and glucuronate interconversions	0.00758737	0.00766205	1.0098427	0.13038073038073	0.31881156916122
Pantothenate and CoA biosynthesis	0.00635575	0.00633131	0.99615521	0.0498834498834499	0.31881156916122
Benzoate degradation	0.00711185	0.00719868	1.01220915	0.160528360528361	0.31881156916122
Propanoate metabolism	0.00641527	0.00645617	1.00637523	0.13038073038073	0.31881156916122
Tyrosine metabolism	0.0061908	0.00617984	0.99822911	0.573737373737374	0.693367719750699
Ubiquinone and other terpenoid-quinone biosynthesis	0.00593526	0.005797	0.97670571	0.13038073038073	0.31881156916122
Lipopolysaccharide biosynthesis	0.00635572	0.00627946	0.98800036	0.194871794871795	0.341627097182653
Citrate cycle (TCA cycle)	0.0058973	0.00583271	0.98904693	0.13038073038073	0.31881156916122
Thiamine metabolism	0.0056208	0.00563812	1.00308097	0.441802641802642	0.575559404917203
Base excision repair	0.00518841	0.00509731	0.98244166	0.13038073038073	0.31881156916122
Valine, leucine and isoleucine biosynthesis	0.00567763	0.0057441	1.0117079	0.13038073038073	0.31881156916122
Aminobenzoate degradation	0.00569626	0.00576386	1.01186689	0.234498834498834	0.376258016935982
Protein export	0.00479589	0.004685	0.97687923	0.104895104895105	0.31881156916122
DNA replication	0.00463848	0.00455422	0.98183518	0.13038073038073	0.31881156916122
Galactose metabolism	0.00422977	0.00418894	0.99034669	0.573737373737374	0.693367719750699
Glycerolipid metabolism	0.00421758	0.0041597	0.98627602	0.194871794871795	0.341627097182653
One carbon pool by folate	0.00490217	0.00493699	1.00710205	0.082983682983683	0.31881156916122
Lysine degradation	0.00487501	0.00481872	0.98845298	0.194871794871795	0.341627097182653
Folate biosynthesis	0.00417532	0.00408336	0.97797711	0.13038073038073	0.31881156916122
Selenocompound metabolism	0.00449823	0.0044768	0.99523541	0.959129759129759	1
Phosphotransferase system (PTS)	0.00210019	0.00194154	0.92446082	0.441802641802642	0.575559404917203
Sulfur metabolism	0.00448217	0.00448318	1.00022554	0.505361305361305	0.632258197015906
Carbon fixation in photosynthetic organisms	0.00390857	0.00383658	0.9815825	0.328205128205128	0.473148509696733
Inositol phosphate metabolism	0.00429943	0.00436325	1.01484372	0.104895104895105	0.31881156916122
Geraniol degradation	0.00435326	0.00434939	0.99911213	0.645376845376845	0.742052729097263
Biotin metabolism	0.00353082	0.00340237	0.96362009	0.13038073038073	0.31881156916122
Fatty acid metabolism	0.00415663	0.00418762	1.00745606	0.194871794871795	0.341627097182653
Sulfur relay system	0.0033451	0.00328857	0.9831004	0.194871794871795	0.341627097182653
Riboflavin metabolism	0.00346135	0.00345156	0.99717127	0.160528360528361	0.31881156916122
Ascorbate and aldarate metabolism	0.00365086	0.00368779	1.01011493	0.082983682983683	0.31881156916122
Vibrio cholerae pathogenic cycle	0.00361085	0.00353643	0.97938929	0.645376845376845	0.742052729097263
Tryptophan metabolism	0.00373761	0.00381138	1.01973614	0.13038073038073	0.31881156916122
Chloroalkane and chloroalkene degradation	0.00355074	0.0035699	1.00539574	0.959129759129759	1
Vitamin B6 metabolism	0.00319701	0.00319055	0.99798049	0.573737373737374	0.693367719750699
Bisphenol degradation	0.00319438	0.00321277	1.00575973	0.328205128205128	0.473148509696733
Taurine and hypotaurine metabolism	0.00334472	0.0034284	1.02502015	0.13038073038073	0.31881156916122
Drug metabolism - other enzymes	0.00280574	0.00282113	1.00548381	0.382284382284382	0.52448678535635
Phosphonate and phosphinate metabolism	0.00302217	0.00307317	1.0168776	0.082983682983683	0.31881156916122
Peroxisome	0.00267505	0.00272535	1.01880336	0.104895104895105	0.31881156916122
D-Alanine metabolism	0.00213603	0.00209182	0.97930123	0.0649572649572649	0.31881156916122
Limonene and pinene degradation	0.00245624	0.00243335	0.99068307	0.441802641802642	0.575559404917203
Polycyclic aromatic hydrocarbon degradation	0.0023638	0.00234487	0.99198941	0.441802641802642	0.575559404917203
Plant-pathogen interaction	0.00229458	0.00227048	0.98949679	0.082983682983683	0.31881156916122
Streptomycin biosynthesis	0.00224141	0.00222949	0.99468232	0.441802641802642	0.575559404917203
Photosynthesis	0.00203066	0.00199603	0.98294727	0.160528360528361	0.31881156916122
Biosynthesis of unsaturated fatty acids	0.00224986	0.00221504	0.98452422	0.104895104895105	0.31881156916122
beta-Alanine metabolism	0.0023883	0.00240544	1.00717781	0.278632478632479	0.423163764340235
Legionellosis	0.00199355	0.00194142	0.97385101	0.13038073038073	0.31881156916122
Pertussis	0.00202909	0.00184874	0.9111183	0.382284382284382	0.52448678535635
Naphthalene degradation	0.00221757	0.00222566	1.00364831	1	1
C5-Branched dibasic acid metabolism	0.00192798	0.00195262	1.01277951	0.104895104895105	0.31881156916122
RNA polymerase	0.00163912	0.00160354	0.97829665	0.160528360528361	0.31881156916122
Biosynthesis of siderophore group nonribosomal peptides	0.00168483	0.00160908	0.95504239	0.160528360528361	0.31881156916122
Staphylococcus aureus infection	0.00047081	0.00037982	0.8067367	0.13038073038073	0.31881156916122
Nonribosomal peptide structures	0.00125977	0.00116666	0.92608933	0.278632478632479	0.423163764340235
Nitrotoluene degradation	0.00180908	0.00183164	1.01247074	0.382284382284382	0.52448678535635
Linoleic acid metabolism	0.00172989	0.00174614	1.00939445	0.160528360528361	0.31881156916122
Atrazine degradation	0.00187411	0.00193644	1.03326148	0.160528360528361	0.31881156916122
Carotenoid biosynthesis	0.00177363	0.0018234	1.02805637	0.13038073038073	0.31881156916122
PPAR signaling pathway	0.00172227	0.00174453	1.0129231	0.194871794871795	0.341627097182653
Penicillin and cephalosporin biosynthesis	0.00171545	0.00174785	1.01888717	0.104895104895105	0.31881156916122
Drug metabolism - cytochrome P450	0.00182507	0.00186307	1.02082375	0.13038073038073	0.31881156916122
D-Glutamine and D-glutamate metabolism	0.0013916	0.00136673	0.98212807	0.104895104895105	0.31881156916122
Cyanoamino acid metabolism	0.00150949	0.00153054	1.01394577	0.234498834498834	0.376258016935982
Tuberculosis	0.00126879	0.00123649	0.97453913	0.082983682983683	0.31881156916122
Caprolactam degradation	0.00155804	0.00157446	1.01053585	0.441802641802642	0.575559404917203
Other glycan degradation	0.00034982	0.00027499	0.78608633	0.104895104895105	0.31881156916122
Styrene degradation	0.00158901	0.00163318	1.02779671	0.13038073038073	0.31881156916122
Chlorocyclohexane and chlorobenzene degradation	0.00140776	0.00140479	0.99788846	0.645376845376845	0.742052729097263
Meiosis - yeast	0.00142735	0.00142347	0.99728184	0.505361305361305	0.632258197015906
Steroid hormone biosynthesis	0.00144083	0.0014583	1.01212883	0.194871794871795	0.341627097182653
Sphingolipid metabolism	0.00128033	0.00131406	1.02633829	0.278632478632479	0.423163764340235
Lipoic acid metabolism	0.00116538	0.00113874	0.97713927	0.0649572649572649	0.31881156916122
Metabolism of xenobiotics by cytochrome P450	0.00139489	0.0014028	1.0056722	0.959129759129759	1
Tropane, piperidine and pyridine alkaloid biosynthesis	0.00126214	0.00123267	0.97665586	0.441802641802642	0.575559404917203
Toluene degradation	0.00122005	0.00120851	0.99054271	0.194871794871795	0.341627097182653
Biosynthesis of ansamycins	0.00099819	0.00095019	0.95191259	0.0206682206682207	0.31881156916122
Salmonella infection	0.00115535	0.00112045	0.96978989	0.441802641802642	0.575559404917203
Ethylbenzene degradation	0.00089248	0.00086851	0.97314298	0.104895104895105	0.31881156916122
RNA transport	0.0006356	0.00059784	0.94059109	0.160528360528361	0.31881156916122
Epithelial cell signaling in Helicobacter pylori infection	0.00074691	0.00069069	0.92471934	0.160528360528361	0.31881156916122
Chemical carcinogenesis	0.00109187	0.00110078	1.00816474	0.720901320901321	0.799749902874903
Polyketide sugar unit biosynthesis	0.00089947	0.00088997	0.98943773	0.234498834498834	0.376258016935982
Alzheimers disease	0.00086329	0.00086483	1.0017873	0.645376845376845	0.742052729097263
Synthesis and degradation of ketone bodies	0.00091562	0.00092371	1.008842	0.328205128205128	0.473148509696733
Novobiocin biosynthesis	0.00083905	0.00084822	1.010926	0.13038073038073	0.31881156916122
Adipocytokine signaling pathway	0.00088973	0.00091397	1.02724203	0.13038073038073	0.31881156916122
Bacterial invasion of epithelial cells	0.00025079	0.00020657	0.82370159	0.328205128205128	0.473148509696733
Phosphatidylinositol signaling system	0.00069697	0.00068604	0.98430991	0.441802641802642	0.575559404917203
Steroid degradation	0.00070271	0.00067932	0.96671723	0.160528360528361	0.31881156916122
Phenylpropanoid biosynthesis	0.00067928	0.0006845	1.00768457	0.720901320901321	0.799749902874903
beta-Lactam resistance	0.00055845	0.00054876	0.98265095	0.13038073038073	0.31881156916122
Arachidonic acid metabolism	0.00068737	0.00071368	1.03826582	0.13038073038073	0.31881156916122
Lysosome	0.00056106	0.00055804	0.9946065	0.573737373737374	0.693367719750699
Zeatin biosynthesis	0.00051739	0.00050556	0.97712386	0.13038073038073	0.31881156916122
Insulin signaling pathway	0.00045819	0.00044659	0.97469693	0.505361305361305	0.632258197015906
MAPK signaling pathway - yeast	0.00056176	0.00055817	0.99360056	0.505361305361305	0.632258197015906
Xylene degradation	0.00056791	0.00056307	0.99147349	0.505361305361305	0.632258197015906
Glutamatergic synapse	0.00059976	0.00061448	1.02455178	0.160528360528361	0.31881156916122
N-Glycan biosynthesis	0.00042128	0.00039553	0.93887557	0.104895104895105	0.31881156916122
GABAergic synapse	0.00054434	0.00054962	1.00969808	0.194871794871795	0.341627097182653
Dioxin degradation	0.0005161	0.00051111	0.9903287	0.382284382284382	0.52448678535635
Huntingtons disease	0.00049539	0.0004896	0.98831267	0.082983682983683	0.31881156916122
Retinol metabolism	0.00051139	0.00051349	1.00410318	0.278632478632479	0.423163764340235
Ribosome biogenesis in eukaryotes	0.00039463	0.00037385	0.94735433	0.0649572649572649	0.31881156916122
Tetracycline biosynthesis	0.00046304	0.00046423	1.00256698	0.645376845376845	0.742052729097263
Fluorobenzoate degradation	0.00053289	0.00054138	1.01593025	0.160528360528361	0.31881156916122
Biosynthesis of 12-, 14- and 16-membered macrolides	0.00034905	0.0003155	0.90388016	0.0281274281274281	0.31881156916122
Pathways in cancer	0.00041549	0.00041825	1.00663972	0.505361305361305	0.632258197015906
Glycosaminoglycan degradation	0.00033567	0.00033842	1.0082088	0.645376845376845	0.742052729097263
Primary immunodeficiency	0.00034071	0.00034335	1.00773806	0.645376845376845	0.742052729097263
Caffeine metabolism	0.00042502	0.00044414	1.04497268	0.160528360528361	0.31881156916122
Biosynthesis of type II polyketide products	0.00040944	0.00042556	1.03936816	0.194871794871795	0.341627097182653
Type I diabetes mellitus	0.00031064	0.00029889	0.96218387	0.13038073038073	0.31881156916122
Stilbenoid, diarylheptanoid and gingerol biosynthesis	0.0003176	0.00031604	0.99508509	0.645376845376845	0.742052729097263
Isoquinoline alkaloid biosynthesis	0.0003058	0.00030843	1.00857767	0.13038073038073	0.31881156916122
RIG-I-like receptor signaling pathway	0.00030136	0.00030911	1.02571988	0.0649572649572649	0.31881156916122
Biosynthesis of vancomycin group antibiotics	0.00023838	0.00022761	0.95482215	0.13038073038073	0.31881156916122
African trypanosomiasis	0.00012451	7.796e-05	0.62613338	0.160528360528361	0.31881156916122
Protein processing in endoplasmic reticulum	0.00022778	0.00021195	0.93051627	0.082983682983683	0.31881156916122
Glycosphingolipid biosynthesis - globo series	0.00020205	0.00020249	1.00215239	0.573737373737374	0.693367719750699
Non-homologous end-joining	0.00022538	0.00019251	0.85414191	0.278632478632479	0.423163764340235
Parkinsons disease	0.00024519	0.00024756	1.00965642	0.160528360528361	0.31881156916122
Bladder cancer	0.00024564	0.00025464	1.03664016	0.13038073038073	0.31881156916122
Amoebiasis	0.00022622	0.00022942	1.01416974	0.160528360528361	0.31881156916122
Renal cell carcinoma	0.0002048	0.00020061	0.97955093	0.234498834498834	0.376258016935982
Amyotrophic lateral sclerosis (ALS)	0.00019629	0.00019138	0.97499849	0.194871794871795	0.341627097182653
DDT degradation	0.00022761	0.00023284	1.02297168	0.13038073038073	0.31881156916122
Protein digestion and absorption	0.00012826	0.00011009	0.8583123	0.104895104895105	0.31881156916122
Carbohydrate digestion and absorption	4.301e-05	3.102e-05	0.72124542	0.382284382284382	0.52448678535635
Butirosin and neomycin biosynthesis	0.00015085	0.00014698	0.974376	0.082983682983683	0.31881156916122
Primary bile acid biosynthesis	0.00015666	0.00014944	0.95388067	0.194871794871795	0.341627097182653
Chagas disease (American trypanosomiasis)	0.00011439	6.99e-05	0.61112665	0.194871794871795	0.341627097182653
Apoptosis	0.00018234	0.00018248	1.00076574	1	1
NOD-like receptor signaling pathway	8.31e-05	7.926e-05	0.95374895	0.441802641802642	0.575559404917203
Viral carcinogenesis	0.00015031	0.00014773	0.98282335	0.505361305361305	0.632258197015906
Type II diabetes mellitus	0.00013873	0.00013712	0.9884207	0.573737373737374	0.693367719750699
Ether lipid metabolism	0.0001302	0.00012778	0.98142347	0.278632478632479	0.423163764340235
Mineral absorption	0.00010641	9.962e-05	0.93620032	0.13038073038073	0.31881156916122
Sesquiterpenoid and triterpenoid biosynthesis	0.00012975	0.00012943	0.99752639	1	1
Morphine addiction	0.00015849	0.00016156	1.01935369	0.082983682983683	0.31881156916122
Cardiac muscle contraction	0.00014542	0.00014528	0.99906774	1	1
Secondary bile acid biosynthesis	8.647e-05	7.533e-05	0.87112004	0.160528360528361	0.31881156916122
Proximal tubule bicarbonate reclamation	0.00012428	0.00012596	1.01352547	0.13038073038073	0.31881156916122
Retrograde endocannabinoid signaling	9.974e-05	9.428e-05	0.94527591	0.160528360528361	0.31881156916122
Glycosylphosphatidylinositol(GPI)-anchor biosynthesis	7.404e-05	4.817e-05	0.65059338	0.104895104895105	0.31881156916122
Small cell lung cancer	0.00013493	0.00014255	1.05647313	0.13038073038073	0.31881156916122
Steroid biosynthesis	0.00010672	0.00010742	1.006557	0.959129759129759	1
D-Arginine and D-ornithine metabolism	0.00010687	0.00010848	1.0150405	0.328205128205128	0.473148509696733
Renin-angiotensin system	2.344e-05	1.493e-05	0.63661804	0.104895104895105	0.31881156916122
Biosynthesis of type II polyketide backbone	0.00010024	0.00010276	1.02509229	0.234498834498834	0.376258016935982
Vibrio cholerae infection	6.274e-05	5.241e-05	0.83535738	0.505361305361305	0.632258197015906
Influenza A	9.825e-05	0.00010193	1.03748939	0.082983682983683	0.31881156916122
alpha-Linolenic acid metabolism	7.073e-05	6.525e-05	0.92253015	0.234498834498834	0.376258016935982
Fc gamma R-mediated phagocytosis	9.716e-05	0.00010147	1.04433651	0.160528360528361	0.31881156916122
Proteasome	4.383e-05	3.678e-05	0.83929873	0.0206682206682207	0.31881156916122
Serotonergic synapse	9.059e-05	9.337e-05	1.0306918	0.13038073038073	0.31881156916122
GnRH signaling pathway	9.682e-05	0.00010126	1.04589585	0.160528360528361	0.31881156916122
Endocytosis	9.682e-05	0.00010126	1.04589752	0.160528360528361	0.31881156916122
Glycosphingolipid biosynthesis - ganglio series	3.996e-05	3.679e-05	0.92046314	0.328205128205128	0.473148509696733
p53 signaling pathway	9.262e-05	9.692e-05	1.04635497	0.160528360528361	0.31881156916122
Toxoplasmosis	9.213e-05	9.67e-05	1.04961746	0.13038073038073	0.31881156916122
Herpes simplex infection	9.198e-05	9.657e-05	1.04981848	0.160528360528361	0.31881156916122
Prostate cancer	7.379e-05	7.332e-05	0.99350574	0.959129759129759	1
Viral myocarditis	9.195e-05	9.656e-05	1.05007277	0.160528360528361	0.31881156916122
Colorectal cancer	9.195e-05	9.656e-05	1.05007573	0.160528360528361	0.31881156916122
Progesterone-mediated oocyte maturation	7.374e-05	7.33e-05	0.99395321	0.959129759129759	1
Antigen processing and presentation	7.374e-05	7.33e-05	0.99395321	0.959129759129759	1
Bile secretion	6.409e-05	5.589e-05	0.87203896	0.13038073038073	0.31881156916122
Glycosaminoglycan biosynthesis - chondroitin sulfate	4.996e-05	4.546e-05	0.90992371	0.13038073038073	0.31881156916122
Alcoholism	6.325e-05	6.217e-05	0.98287657	0.382284382284382	0.52448678535635
Shigellosis	5.746e-05	3.795e-05	0.6604307	0.194871794871795	0.341627097182653
Monoterpenoid biosynthesis	5.621e-05	5.056e-05	0.89935712	0.328205128205128	0.473148509696733
Systemic lupus erythematosus	6.185e-05	6.48e-05	1.04764814	0.104895104895105	0.31881156916122
Fatty acid elongation	5.669e-05	5.997e-05	1.05790604	0.13038073038073	0.31881156916122
Dopaminergic synapse	5.22e-05	5.183e-05	0.99287298	0.878477078477078	0.952242329341565
Amphetamine addiction	5.171e-05	5.157e-05	0.99733812	1	1
Cocaine addiction	5.171e-05	5.157e-05	0.99733595	1	1
Basal transcription factors	9.54e-06	5.53e-06	0.57976822	0.0379176379176379	0.31881156916122
Indole alkaloid biosynthesis	4.502e-05	4.525e-05	1.00505278	0.720901320901321	0.799749902874903
Glycosphingolipid biosynthesis - lacto and neolacto series	3.143e-05	2.616e-05	0.83216319	0.194871794871795	0.341627097182653
Hematopoietic cell lineage	1.167e-05	7.28e-06	0.6238514	0.13038073038073	0.31881156916122
VEGF signaling pathway	3.886e-05	4.177e-05	1.0747072	0.104895104895105	0.31881156916122
NF-kappa B signaling pathway	3.874e-05	4.171e-05	1.07654428	0.104895104895105	0.31881156916122
Leishmaniasis	3.874e-05	4.171e-05	1.07654428	0.104895104895105	0.31881156916122
Complement and coagulation cascades	3.212e-05	3.232e-05	1.00628743	0.798445998445998	0.882329430189352
Prion diseases	2.023e-05	1.667e-05	0.82395872	0.104895104895105	0.31881156916122
Betalain biosynthesis	2.467e-05	2.476e-05	1.00345052	0.959129759129759	1
Clavulanic acid biosynthesis	2.209e-05	2.338e-05	1.05809576	0.104895104895105	0.31881156916122
Isoflavonoid biosynthesis	5.72e-06	3.71e-06	0.64891529	0.082983682983683	0.31881156916122
Pancreatic secretion	8.83e-06	7.31e-06	0.82707909	0.194871794871795	0.341627097182653
Pathogenic Escherichia coli infection	1.313e-05	8.53e-06	0.64925684	0.573737373737374	0.693367719750699
Hypertrophic cardiomyopathy (HCM)	5.82e-06	3.83e-06	0.65819846	0.13038073038073	0.31881156916122
Flavonoid biosynthesis	2.85e-06	1.58e-06	0.55603161	0.104895104895105	0.31881156916122
Vasopressin-regulated water reabsorption	1.153e-05	1.162e-05	1.00751856	0.720901320901321	0.799749902874903
Synaptic vesicle cycle	1.153e-05	1.162e-05	1.00751856	0.720901320901321	0.799749902874903
Fanconi anemia pathway	4.92e-06	4.9e-06	0.99572332	0.645376845376845	0.742052729097263
Melanogenesis	1.027e-05	1.045e-05	1.01840578	0.160528360528361	0.31881156916122
Flavone and flavonol biosynthesis	5.24e-06	4.93e-06	0.94178644	0.082983682983683	0.31881156916122
Endocrine and other factor-regulated calcium reabsorption	4.07e-06	3.04e-06	0.74701106	0.104895104895105	0.31881156916122
Spliceosome	1.54e-06	8.1e-07	0.52852976	0.0206682206682207	0.31881156916122
Gastric acid secretion	3.23e-06	2.49e-06	0.76947114	0.13038073038073	0.31881156916122
Salivary secretion	3.23e-06	2.49e-06	0.76947114	0.13038073038073	0.31881156916122
Aldosterone-regulated sodium reabsorption	3.23e-06	2.49e-06	0.76949383	0.13038073038073	0.31881156916122
Focal adhesion	4.92e-06	4.7e-06	0.95486768	0.104895104895105	0.31881156916122
ECM-receptor interaction	4.92e-06	4.7e-06	0.95486125	0.104895104895105	0.31881156916122
mRNA surveillance pathway	2.58e-06	1.12e-06	0.43398093	0.0281274281274281	0.31881156916122
Cholinergic synapse	1.49e-06	9.6e-07	0.64594746	0.234498834498834	0.376258016935982
Neuroactive ligand-receptor interaction	4.72e-06	4.43e-06	0.93854216	0.194871794871795	0.341627097182653
Calcium signaling pathway	1.21e-06	8.3e-07	0.68952539	0.645376845376845	0.742052729097263
Notch signaling pathway	2.02e-06	1.79e-06	0.88708629	0.328205128205128	0.473148509696733
Chronic myeloid leukemia	2.02e-06	1.79e-06	0.88708629	0.328205128205128	0.473148509696733
Wnt signaling pathway	2.02e-06	1.79e-06	0.88708629	0.328205128205128	0.473148509696733
Photosynthesis - antenna proteins	3.8e-07	1.4e-07	0.38086085	0.0649572649572649	0.31881156916122
Transcriptional misregulation in cancer	6.3e-07	4.4e-07	0.69634551	0.104895104895105	0.31881156916122
Various types of N-glycan biosynthesis	2.1e-07	5e-08	0.21081812	0.0498834498834499	0.31881156916122
Fat digestion and absorption	3e-07	1.9e-07	0.645486	0.160528360528361	0.31881156916122
Epstein-Barr virus infection	9e-08	1e-08	0.16241937	0.720901320901321	0.799749902874903
Measles	2e-08	1e-08	0.44416817	0.0379176379176379	0.31881156916122
Hepatitis C	2e-08	1e-08	0.44416817	0.0379176379176379	0.31881156916122
Regulation of actin cytoskeleton	4e-08	3e-08	0.68534668	0.573737373737374	0.693367719750699
Dilated cardiomyopathy	4e-08	3e-08	0.68826676	0.645376845376845	0.742052729097263
Arrhythmogenic right ventricular cardiomyopathy (ARVC)	4e-08	3e-08	0.68826676	0.645376845376845	0.742052729097263
Cell adhesion molecules (CAMs)	4e-08	3e-08	0.69071779	0.720901320901321	0.799749902874903
HTLV-I infection	2e-08	0	0.12133984	0.836045800136713	0.913219258610871
Phagosome	1e-08	0	0.1861434	0.717327300041757	0.799749902874903
Cytokine-cytokine receptor interaction	1e-08	1e-08	0.54232941	0.493562789703389	0.632258197015906
mTOR signaling pathway	1e-08	0	0.14536687	0.836045800136713	0.913219258610871
Cell cycle	1e-08	0	0.19507787	0.836045800136713	0.913219258610871
Pancreatic cancer	0	0	3.40812328	1	1
Phototransduction - fly	0	0	0.50860358	0.382284382284382	0.52448678535635
Tight junction	0	0	0.48805399	1	1
Leukocyte transendothelial migration	0	0	0.48805399	1	1
Adherens junction	0	0	0.48805399	1	1
Oocyte meiosis	0	0	1.34770361	0.278632478632479	0.423163764340235
Vascular smooth muscle contraction	0	0	1.34770361	0.278632478632479	0.423163764340235
Long-term potentiation	0	0	1.34770361	0.278632478632479	0.423163764340235
Cytosolic DNA-sensing pathway	0	0	0.28528154	1	1
Phototransduction	0	0	0.53981187	0.234498834498834	0.376258016935982
Olfactory transduction	0	0	0.53981187	0.234498834498834	0.376258016935982
Glioma	0	0	0.53981187	0.234498834498834	0.376258016935982
Neurotrophin signaling pathway	0	0	0.53981187	0.234498834498834	0.376258016935982
