# Supplementary material for: Effects of a High-Fat Diet on Intestinal and Gonadal Metabolism in Female and Male Sea Cucumber Apostichopus japonicus
Source: Biology (Basel). 2023 Jan 29;12(2):212. doi: 10.3390/biology12020212 (PMC9953091; doi:10.3390/biology12020212)
Supplement: Supplementary file 1 [file biology-12-00212-s001.zip › 16s rDNA SEQ/4.Tax4Fun/pathway_diff_L3/HM_vs_HF.wilcox.sig.xls]

Level_3	HM	HF	fold(HF/HM)	p-value	q-value	significant
ABC transporters	0.14461581	0.1472226	1.01802565	0.104895104895105	0.31881156916122	no
Two-component system	0.06463122	0.06453741	0.99854844	0.959129759129759	1	no
Purine metabolism	0.03414365	0.03421285	1.00202664	0.0649572649572649	0.31881156916122	no
Aminoacyl-tRNA biosynthesis	0.02431741	0.02393636	0.98433042	0.160528360528361	0.31881156916122	no
Glycine, serine and threonine metabolism	0.03013554	0.03106378	1.03080219	0.13038073038073	0.31881156916122	no
Porphyrin and chlorophyll metabolism	0.02465986	0.02505771	1.01613356	0.13038073038073	0.31881156916122	no
Arginine and proline metabolism	0.02407828	0.02437355	1.01226284	0.160528360528361	0.31881156916122	no
Pyrimidine metabolism	0.0200782	0.02002093	0.99714754	0.082983682983683	0.31881156916122	no
Nitrogen metabolism	0.02081643	0.02093163	1.00553415	0.082983682983683	0.31881156916122	no
Oxidative phosphorylation	0.0159098	0.01566819	0.98481347	0.382284382284382	0.52448678535635	no
Ribosome	0.01417322	0.01388722	0.97982102	0.13038073038073	0.31881156916122	no
Glyoxylate and dicarboxylate metabolism	0.01706017	0.01735889	1.01751002	0.13038073038073	0.31881156916122	no
Amino sugar and nucleotide sugar metabolism	0.01242144	0.01223646	0.98510745	0.160528360528361	0.31881156916122	no
Methane metabolism	0.01457217	0.0148518	1.01918922	0.160528360528361	0.31881156916122	no
Peptidoglycan biosynthesis	0.0114035	0.01112987	0.97600423	0.0649572649572649	0.31881156916122	no
Pyruvate metabolism	0.01314438	0.01314608	1.00012918	0.959129759129759	1	no
Cell cycle - Caulobacter	0.01231633	0.0119942	0.97384577	0.104895104895105	0.31881156916122	no
RNA degradation	0.01194953	0.01192316	0.99779317	0.234498834498834	0.376258016935982	no
Fructose and mannose metabolism	0.01191661	0.01190892	0.99935477	1	1	no
Bacterial secretion system	0.01191608	0.01134069	0.95171312	0.13038073038073	0.31881156916122	no
Cysteine and methionine metabolism	0.0106097	0.01069661	1.00819188	0.13038073038073	0.31881156916122	no
Alanine, aspartate and glutamate metabolism	0.00992418	0.00990716	0.99828483	0.878477078477078	0.952242329341565	no
Pentose phosphate pathway	0.01012956	0.01018574	1.00554635	0.160528360528361	0.31881156916122	no
Flagellar assembly	0.01045098	0.01017764	0.97384538	0.0649572649572649	0.31881156916122	no
Starch and sucrose metabolism	0.00768207	0.00730363	0.95073813	0.082983682983683	0.31881156916122	no
Glutathione metabolism	0.01014652	0.01019075	1.00435911	0.382284382284382	0.52448678535635	no
Homologous recombination	0.0082787	0.00802281	0.96909061	0.104895104895105	0.31881156916122	no
Butanoate metabolism	0.01009911	0.01016061	1.00608914	0.160528360528361	0.31881156916122	no
Phenylalanine, tyrosine and tryptophan biosynthesis	0.00882608	0.00878662	0.99552899	0.382284382284382	0.52448678535635	no
Histidine metabolism	0.00947565	0.00955328	1.00819239	0.0281274281274281	0.31881156916122	yes
Glycolysis / Gluconeogenesis	0.00832615	0.00828063	0.99453343	0.278632478632479	0.423163764340235	no
Carbon fixation pathways in prokaryotes	0.00936348	0.00942913	1.00701181	0.13038073038073	0.31881156916122	no
Bacterial chemotaxis	0.00965661	0.00959164	0.99327204	0.720901320901321	0.799749902874903	no
Glycerophospholipid metabolism	0.008439	0.00835554	0.99011061	0.194871794871795	0.341627097182653	no
Lysine biosynthesis	0.00839517	0.00830544	0.98931167	0.234498834498834	0.376258016935982	no
Nucleotide excision repair	0.00743001	0.00725546	0.97650706	0.082983682983683	0.31881156916122	no
Valine, leucine and isoleucine degradation	0.00910541	0.00920831	1.01130026	0.234498834498834	0.376258016935982	no
Phenylalanine metabolism	0.00930086	0.00955792	1.02763771	0.160528360528361	0.31881156916122	no
Mismatch repair	0.00712825	0.00693676	0.97313659	0.194871794871795	0.341627097182653	no
Fatty acid biosynthesis	0.00804834	0.00799007	0.99275989	0.441802641802642	0.575559404917203	no
Nicotinate and nicotinamide metabolism	0.00762251	0.00765601	1.00439589	0.234498834498834	0.376258016935982	no
Terpenoid backbone biosynthesis	0.00683557	0.00676321	0.98941327	0.082983682983683	0.31881156916122	no
Pentose and glucuronate interconversions	0.00758737	0.00766205	1.0098427	0.13038073038073	0.31881156916122	no
Pantothenate and CoA biosynthesis	0.00635575	0.00633131	0.99615521	0.0498834498834499	0.31881156916122	yes
Benzoate degradation	0.00711185	0.00719868	1.01220915	0.160528360528361	0.31881156916122	no
Propanoate metabolism	0.00641527	0.00645617	1.00637523	0.13038073038073	0.31881156916122	no
Tyrosine metabolism	0.0061908	0.00617984	0.99822911	0.573737373737374	0.693367719750699	no
Ubiquinone and other terpenoid-quinone biosynthesis	0.00593526	0.005797	0.97670571	0.13038073038073	0.31881156916122	no
Lipopolysaccharide biosynthesis	0.00635572	0.00627946	0.98800036	0.194871794871795	0.341627097182653	no
Citrate cycle (TCA cycle)	0.0058973	0.00583271	0.98904693	0.13038073038073	0.31881156916122	no
Thiamine metabolism	0.0056208	0.00563812	1.00308097	0.441802641802642	0.575559404917203	no
Base excision repair	0.00518841	0.00509731	0.98244166	0.13038073038073	0.31881156916122	no
Valine, leucine and isoleucine biosynthesis	0.00567763	0.0057441	1.0117079	0.13038073038073	0.31881156916122	no
Aminobenzoate degradation	0.00569626	0.00576386	1.01186689	0.234498834498834	0.376258016935982	no
Protein export	0.00479589	0.004685	0.97687923	0.104895104895105	0.31881156916122	no
DNA replication	0.00463848	0.00455422	0.98183518	0.13038073038073	0.31881156916122	no
Galactose metabolism	0.00422977	0.00418894	0.99034669	0.573737373737374	0.693367719750699	no
Glycerolipid metabolism	0.00421758	0.0041597	0.98627602	0.194871794871795	0.341627097182653	no
One carbon pool by folate	0.00490217	0.00493699	1.00710205	0.082983682983683	0.31881156916122	no
Lysine degradation	0.00487501	0.00481872	0.98845298	0.194871794871795	0.341627097182653	no
Folate biosynthesis	0.00417532	0.00408336	0.97797711	0.13038073038073	0.31881156916122	no
Selenocompound metabolism	0.00449823	0.0044768	0.99523541	0.959129759129759	1	no
Phosphotransferase system (PTS)	0.00210019	0.00194154	0.92446082	0.441802641802642	0.575559404917203	no
Sulfur metabolism	0.00448217	0.00448318	1.00022554	0.505361305361305	0.632258197015906	no
Carbon fixation in photosynthetic organisms	0.00390857	0.00383658	0.9815825	0.328205128205128	0.473148509696733	no
Inositol phosphate metabolism	0.00429943	0.00436325	1.01484372	0.104895104895105	0.31881156916122	no
Geraniol degradation	0.00435326	0.00434939	0.99911213	0.645376845376845	0.742052729097263	no
Biotin metabolism	0.00353082	0.00340237	0.96362009	0.13038073038073	0.31881156916122	no
Fatty acid metabolism	0.00415663	0.00418762	1.00745606	0.194871794871795	0.341627097182653	no
Sulfur relay system	0.0033451	0.00328857	0.9831004	0.194871794871795	0.341627097182653	no
Riboflavin metabolism	0.00346135	0.00345156	0.99717127	0.160528360528361	0.31881156916122	no
Ascorbate and aldarate metabolism	0.00365086	0.00368779	1.01011493	0.082983682983683	0.31881156916122	no
Vibrio cholerae pathogenic cycle	0.00361085	0.00353643	0.97938929	0.645376845376845	0.742052729097263	no
Tryptophan metabolism	0.00373761	0.00381138	1.01973614	0.13038073038073	0.31881156916122	no
Chloroalkane and chloroalkene degradation	0.00355074	0.0035699	1.00539574	0.959129759129759	1	no
Vitamin B6 metabolism	0.00319701	0.00319055	0.99798049	0.573737373737374	0.693367719750699	no
Bisphenol degradation	0.00319438	0.00321277	1.00575973	0.328205128205128	0.473148509696733	no
Taurine and hypotaurine metabolism	0.00334472	0.0034284	1.02502015	0.13038073038073	0.31881156916122	no
Drug metabolism - other enzymes	0.00280574	0.00282113	1.00548381	0.382284382284382	0.52448678535635	no
Phosphonate and phosphinate metabolism	0.00302217	0.00307317	1.0168776	0.082983682983683	0.31881156916122	no
Peroxisome	0.00267505	0.00272535	1.01880336	0.104895104895105	0.31881156916122	no
D-Alanine metabolism	0.00213603	0.00209182	0.97930123	0.0649572649572649	0.31881156916122	no
Limonene and pinene degradation	0.00245624	0.00243335	0.99068307	0.441802641802642	0.575559404917203	no
Polycyclic aromatic hydrocarbon degradation	0.0023638	0.00234487	0.99198941	0.441802641802642	0.575559404917203	no
Plant-pathogen interaction	0.00229458	0.00227048	0.98949679	0.082983682983683	0.31881156916122	no
Streptomycin biosynthesis	0.00224141	0.00222949	0.99468232	0.441802641802642	0.575559404917203	no
Photosynthesis	0.00203066	0.00199603	0.98294727	0.160528360528361	0.31881156916122	no
Biosynthesis of unsaturated fatty acids	0.00224986	0.00221504	0.98452422	0.104895104895105	0.31881156916122	no
beta-Alanine metabolism	0.0023883	0.00240544	1.00717781	0.278632478632479	0.423163764340235	no
Legionellosis	0.00199355	0.00194142	0.97385101	0.13038073038073	0.31881156916122	no
Pertussis	0.00202909	0.00184874	0.9111183	0.382284382284382	0.52448678535635	no
Naphthalene degradation	0.00221757	0.00222566	1.00364831	1	1	no
C5-Branched dibasic acid metabolism	0.00192798	0.00195262	1.01277951	0.104895104895105	0.31881156916122	no
RNA polymerase	0.00163912	0.00160354	0.97829665	0.160528360528361	0.31881156916122	no
Biosynthesis of siderophore group nonribosomal peptides	0.00168483	0.00160908	0.95504239	0.160528360528361	0.31881156916122	no
Staphylococcus aureus infection	0.00047081	0.00037982	0.8067367	0.13038073038073	0.31881156916122	no
Nonribosomal peptide structures	0.00125977	0.00116666	0.92608933	0.278632478632479	0.423163764340235	no
Nitrotoluene degradation	0.00180908	0.00183164	1.01247074	0.382284382284382	0.52448678535635	no
Linoleic acid metabolism	0.00172989	0.00174614	1.00939445	0.160528360528361	0.31881156916122	no
Atrazine degradation	0.00187411	0.00193644	1.03326148	0.160528360528361	0.31881156916122	no
Carotenoid biosynthesis	0.00177363	0.0018234	1.02805637	0.13038073038073	0.31881156916122	no
PPAR signaling pathway	0.00172227	0.00174453	1.0129231	0.194871794871795	0.341627097182653	no
Penicillin and cephalosporin biosynthesis	0.00171545	0.00174785	1.01888717	0.104895104895105	0.31881156916122	no
Drug metabolism - cytochrome P450	0.00182507	0.00186307	1.02082375	0.13038073038073	0.31881156916122	no
D-Glutamine and D-glutamate metabolism	0.0013916	0.00136673	0.98212807	0.104895104895105	0.31881156916122	no
Cyanoamino acid metabolism	0.00150949	0.00153054	1.01394577	0.234498834498834	0.376258016935982	no
Tuberculosis	0.00126879	0.00123649	0.97453913	0.082983682983683	0.31881156916122	no
Caprolactam degradation	0.00155804	0.00157446	1.01053585	0.441802641802642	0.575559404917203	no
Other glycan degradation	0.00034982	0.00027499	0.78608633	0.104895104895105	0.31881156916122	no
Styrene degradation	0.00158901	0.00163318	1.02779671	0.13038073038073	0.31881156916122	no
Chlorocyclohexane and chlorobenzene degradation	0.00140776	0.00140479	0.99788846	0.645376845376845	0.742052729097263	no
Meiosis - yeast	0.00142735	0.00142347	0.99728184	0.505361305361305	0.632258197015906	no
Steroid hormone biosynthesis	0.00144083	0.0014583	1.01212883	0.194871794871795	0.341627097182653	no
Sphingolipid metabolism	0.00128033	0.00131406	1.02633829	0.278632478632479	0.423163764340235	no
Lipoic acid metabolism	0.00116538	0.00113874	0.97713927	0.0649572649572649	0.31881156916122	no
Metabolism of xenobiotics by cytochrome P450	0.00139489	0.0014028	1.0056722	0.959129759129759	1	no
Tropane, piperidine and pyridine alkaloid biosynthesis	0.00126214	0.00123267	0.97665586	0.441802641802642	0.575559404917203	no
Toluene degradation	0.00122005	0.00120851	0.99054271	0.194871794871795	0.341627097182653	no
Biosynthesis of ansamycins	0.00099819	0.00095019	0.95191259	0.0206682206682207	0.31881156916122	yes
Salmonella infection	0.00115535	0.00112045	0.96978989	0.441802641802642	0.575559404917203	no
Ethylbenzene degradation	0.00089248	0.00086851	0.97314298	0.104895104895105	0.31881156916122	no
RNA transport	0.0006356	0.00059784	0.94059109	0.160528360528361	0.31881156916122	no
Epithelial cell signaling in Helicobacter pylori infection	0.00074691	0.00069069	0.92471934	0.160528360528361	0.31881156916122	no
Chemical carcinogenesis	0.00109187	0.00110078	1.00816474	0.720901320901321	0.799749902874903	no
Polyketide sugar unit biosynthesis	0.00089947	0.00088997	0.98943773	0.234498834498834	0.376258016935982	no
Alzheimers disease	0.00086329	0.00086483	1.0017873	0.645376845376845	0.742052729097263	no
Synthesis and degradation of ketone bodies	0.00091562	0.00092371	1.008842	0.328205128205128	0.473148509696733	no
Novobiocin biosynthesis	0.00083905	0.00084822	1.010926	0.13038073038073	0.31881156916122	no
Adipocytokine signaling pathway	0.00088973	0.00091397	1.02724203	0.13038073038073	0.31881156916122	no
Bacterial invasion of epithelial cells	0.00025079	0.00020657	0.82370159	0.328205128205128	0.473148509696733	no
Phosphatidylinositol signaling system	0.00069697	0.00068604	0.98430991	0.441802641802642	0.575559404917203	no
Steroid degradation	0.00070271	0.00067932	0.96671723	0.160528360528361	0.31881156916122	no
Phenylpropanoid biosynthesis	0.00067928	0.0006845	1.00768457	0.720901320901321	0.799749902874903	no
beta-Lactam resistance	0.00055845	0.00054876	0.98265095	0.13038073038073	0.31881156916122	no
Arachidonic acid metabolism	0.00068737	0.00071368	1.03826582	0.13038073038073	0.31881156916122	no
Lysosome	0.00056106	0.00055804	0.9946065	0.573737373737374	0.693367719750699	no
Zeatin biosynthesis	0.00051739	0.00050556	0.97712386	0.13038073038073	0.31881156916122	no
Insulin signaling pathway	0.00045819	0.00044659	0.97469693	0.505361305361305	0.632258197015906	no
MAPK signaling pathway - yeast	0.00056176	0.00055817	0.99360056	0.505361305361305	0.632258197015906	no
Xylene degradation	0.00056791	0.00056307	0.99147349	0.505361305361305	0.632258197015906	no
Glutamatergic synapse	0.00059976	0.00061448	1.02455178	0.160528360528361	0.31881156916122	no
N-Glycan biosynthesis	0.00042128	0.00039553	0.93887557	0.104895104895105	0.31881156916122	no
GABAergic synapse	0.00054434	0.00054962	1.00969808	0.194871794871795	0.341627097182653	no
Dioxin degradation	0.0005161	0.00051111	0.9903287	0.382284382284382	0.52448678535635	no
Huntingtons disease	0.00049539	0.0004896	0.98831267	0.082983682983683	0.31881156916122	no
Retinol metabolism	0.00051139	0.00051349	1.00410318	0.278632478632479	0.423163764340235	no
Ribosome biogenesis in eukaryotes	0.00039463	0.00037385	0.94735433	0.0649572649572649	0.31881156916122	no
Tetracycline biosynthesis	0.00046304	0.00046423	1.00256698	0.645376845376845	0.742052729097263	no
Fluorobenzoate degradation	0.00053289	0.00054138	1.01593025	0.160528360528361	0.31881156916122	no
Biosynthesis of 12-, 14- and 16-membered macrolides	0.00034905	0.0003155	0.90388016	0.0281274281274281	0.31881156916122	yes
Pathways in cancer	0.00041549	0.00041825	1.00663972	0.505361305361305	0.632258197015906	no
Glycosaminoglycan degradation	0.00033567	0.00033842	1.0082088	0.645376845376845	0.742052729097263	no
Primary immunodeficiency	0.00034071	0.00034335	1.00773806	0.645376845376845	0.742052729097263	no
Caffeine metabolism	0.00042502	0.00044414	1.04497268	0.160528360528361	0.31881156916122	no
Biosynthesis of type II polyketide products	0.00040944	0.00042556	1.03936816	0.194871794871795	0.341627097182653	no
Type I diabetes mellitus	0.00031064	0.00029889	0.96218387	0.13038073038073	0.31881156916122	no
Stilbenoid, diarylheptanoid and gingerol biosynthesis	0.0003176	0.00031604	0.99508509	0.645376845376845	0.742052729097263	no
Isoquinoline alkaloid biosynthesis	0.0003058	0.00030843	1.00857767	0.13038073038073	0.31881156916122	no
RIG-I-like receptor signaling pathway	0.00030136	0.00030911	1.02571988	0.0649572649572649	0.31881156916122	no
Biosynthesis of vancomycin group antibiotics	0.00023838	0.00022761	0.95482215	0.13038073038073	0.31881156916122	no
African trypanosomiasis	0.00012451	7.796e-05	0.62613338	0.160528360528361	0.31881156916122	no
Protein processing in endoplasmic reticulum	0.00022778	0.00021195	0.93051627	0.082983682983683	0.31881156916122	no
Glycosphingolipid biosynthesis - globo series	0.00020205	0.00020249	1.00215239	0.573737373737374	0.693367719750699	no
Non-homologous end-joining	0.00022538	0.00019251	0.85414191	0.278632478632479	0.423163764340235	no
Parkinsons disease	0.00024519	0.00024756	1.00965642	0.160528360528361	0.31881156916122	no
Bladder cancer	0.00024564	0.00025464	1.03664016	0.13038073038073	0.31881156916122	no
Amoebiasis	0.00022622	0.00022942	1.01416974	0.160528360528361	0.31881156916122	no
Renal cell carcinoma	0.0002048	0.00020061	0.97955093	0.234498834498834	0.376258016935982	no
Amyotrophic lateral sclerosis (ALS)	0.00019629	0.00019138	0.97499849	0.194871794871795	0.341627097182653	no
DDT degradation	0.00022761	0.00023284	1.02297168	0.13038073038073	0.31881156916122	no
Protein digestion and absorption	0.00012826	0.00011009	0.8583123	0.104895104895105	0.31881156916122	no
Carbohydrate digestion and absorption	4.301e-05	3.102e-05	0.72124542	0.382284382284382	0.52448678535635	no
Butirosin and neomycin biosynthesis	0.00015085	0.00014698	0.974376	0.082983682983683	0.31881156916122	no
Primary bile acid biosynthesis	0.00015666	0.00014944	0.95388067	0.194871794871795	0.341627097182653	no
Chagas disease (American trypanosomiasis)	0.00011439	6.99e-05	0.61112665	0.194871794871795	0.341627097182653	no
Apoptosis	0.00018234	0.00018248	1.00076574	1	1	no
NOD-like receptor signaling pathway	8.31e-05	7.926e-05	0.95374895	0.441802641802642	0.575559404917203	no
Viral carcinogenesis	0.00015031	0.00014773	0.98282335	0.505361305361305	0.632258197015906	no
Type II diabetes mellitus	0.00013873	0.00013712	0.9884207	0.573737373737374	0.693367719750699	no
Ether lipid metabolism	0.0001302	0.00012778	0.98142347	0.278632478632479	0.423163764340235	no
Mineral absorption	0.00010641	9.962e-05	0.93620032	0.13038073038073	0.31881156916122	no
Sesquiterpenoid and triterpenoid biosynthesis	0.00012975	0.00012943	0.99752639	1	1	no
Morphine addiction	0.00015849	0.00016156	1.01935369	0.082983682983683	0.31881156916122	no
Cardiac muscle contraction	0.00014542	0.00014528	0.99906774	1	1	no
Secondary bile acid biosynthesis	8.647e-05	7.533e-05	0.87112004	0.160528360528361	0.31881156916122	no
Proximal tubule bicarbonate reclamation	0.00012428	0.00012596	1.01352547	0.13038073038073	0.31881156916122	no
Retrograde endocannabinoid signaling	9.974e-05	9.428e-05	0.94527591	0.160528360528361	0.31881156916122	no
Glycosylphosphatidylinositol(GPI)-anchor biosynthesis	7.404e-05	4.817e-05	0.65059338	0.104895104895105	0.31881156916122	no
Small cell lung cancer	0.00013493	0.00014255	1.05647313	0.13038073038073	0.31881156916122	no
Steroid biosynthesis	0.00010672	0.00010742	1.006557	0.959129759129759	1	no
D-Arginine and D-ornithine metabolism	0.00010687	0.00010848	1.0150405	0.328205128205128	0.473148509696733	no
Renin-angiotensin system	2.344e-05	1.493e-05	0.63661804	0.104895104895105	0.31881156916122	no
Biosynthesis of type II polyketide backbone	0.00010024	0.00010276	1.02509229	0.234498834498834	0.376258016935982	no
Vibrio cholerae infection	6.274e-05	5.241e-05	0.83535738	0.505361305361305	0.632258197015906	no
Influenza A	9.825e-05	0.00010193	1.03748939	0.082983682983683	0.31881156916122	no
alpha-Linolenic acid metabolism	7.073e-05	6.525e-05	0.92253015	0.234498834498834	0.376258016935982	no
Fc gamma R-mediated phagocytosis	9.716e-05	0.00010147	1.04433651	0.160528360528361	0.31881156916122	no
Proteasome	4.383e-05	3.678e-05	0.83929873	0.0206682206682207	0.31881156916122	yes
Serotonergic synapse	9.059e-05	9.337e-05	1.0306918	0.13038073038073	0.31881156916122	no
GnRH signaling pathway	9.682e-05	0.00010126	1.04589585	0.160528360528361	0.31881156916122	no
Endocytosis	9.682e-05	0.00010126	1.04589752	0.160528360528361	0.31881156916122	no
Glycosphingolipid biosynthesis - ganglio series	3.996e-05	3.679e-05	0.92046314	0.328205128205128	0.473148509696733	no
p53 signaling pathway	9.262e-05	9.692e-05	1.04635497	0.160528360528361	0.31881156916122	no
Toxoplasmosis	9.213e-05	9.67e-05	1.04961746	0.13038073038073	0.31881156916122	no
Herpes simplex infection	9.198e-05	9.657e-05	1.04981848	0.160528360528361	0.31881156916122	no
Prostate cancer	7.379e-05	7.332e-05	0.99350574	0.959129759129759	1	no
Viral myocarditis	9.195e-05	9.656e-05	1.05007277	0.160528360528361	0.31881156916122	no
Colorectal cancer	9.195e-05	9.656e-05	1.05007573	0.160528360528361	0.31881156916122	no
Progesterone-mediated oocyte maturation	7.374e-05	7.33e-05	0.99395321	0.959129759129759	1	no
Antigen processing and presentation	7.374e-05	7.33e-05	0.99395321	0.959129759129759	1	no
Bile secretion	6.409e-05	5.589e-05	0.87203896	0.13038073038073	0.31881156916122	no
Glycosaminoglycan biosynthesis - chondroitin sulfate	4.996e-05	4.546e-05	0.90992371	0.13038073038073	0.31881156916122	no
Alcoholism	6.325e-05	6.217e-05	0.98287657	0.382284382284382	0.52448678535635	no
Shigellosis	5.746e-05	3.795e-05	0.6604307	0.194871794871795	0.341627097182653	no
Monoterpenoid biosynthesis	5.621e-05	5.056e-05	0.89935712	0.328205128205128	0.473148509696733	no
Systemic lupus erythematosus	6.185e-05	6.48e-05	1.04764814	0.104895104895105	0.31881156916122	no
Fatty acid elongation	5.669e-05	5.997e-05	1.05790604	0.13038073038073	0.31881156916122	no
Dopaminergic synapse	5.22e-05	5.183e-05	0.99287298	0.878477078477078	0.952242329341565	no
Amphetamine addiction	5.171e-05	5.157e-05	0.99733812	1	1	no
Cocaine addiction	5.171e-05	5.157e-05	0.99733595	1	1	no
Basal transcription factors	9.54e-06	5.53e-06	0.57976822	0.0379176379176379	0.31881156916122	yes
Indole alkaloid biosynthesis	4.502e-05	4.525e-05	1.00505278	0.720901320901321	0.799749902874903	no
Glycosphingolipid biosynthesis - lacto and neolacto series	3.143e-05	2.616e-05	0.83216319	0.194871794871795	0.341627097182653	no
Hematopoietic cell lineage	1.167e-05	7.28e-06	0.6238514	0.13038073038073	0.31881156916122	no
VEGF signaling pathway	3.886e-05	4.177e-05	1.0747072	0.104895104895105	0.31881156916122	no
NF-kappa B signaling pathway	3.874e-05	4.171e-05	1.07654428	0.104895104895105	0.31881156916122	no
Leishmaniasis	3.874e-05	4.171e-05	1.07654428	0.104895104895105	0.31881156916122	no
Complement and coagulation cascades	3.212e-05	3.232e-05	1.00628743	0.798445998445998	0.882329430189352	no
Prion diseases	2.023e-05	1.667e-05	0.82395872	0.104895104895105	0.31881156916122	no
Betalain biosynthesis	2.467e-05	2.476e-05	1.00345052	0.959129759129759	1	no
Clavulanic acid biosynthesis	2.209e-05	2.338e-05	1.05809576	0.104895104895105	0.31881156916122	no
Isoflavonoid biosynthesis	5.72e-06	3.71e-06	0.64891529	0.082983682983683	0.31881156916122	no
Pancreatic secretion	8.83e-06	7.31e-06	0.82707909	0.194871794871795	0.341627097182653	no
Pathogenic Escherichia coli infection	1.313e-05	8.53e-06	0.64925684	0.573737373737374	0.693367719750699	no
Hypertrophic cardiomyopathy (HCM)	5.82e-06	3.83e-06	0.65819846	0.13038073038073	0.31881156916122	no
Flavonoid biosynthesis	2.85e-06	1.58e-06	0.55603161	0.104895104895105	0.31881156916122	no
Vasopressin-regulated water reabsorption	1.153e-05	1.162e-05	1.00751856	0.720901320901321	0.799749902874903	no
Synaptic vesicle cycle	1.153e-05	1.162e-05	1.00751856	0.720901320901321	0.799749902874903	no
Fanconi anemia pathway	4.92e-06	4.9e-06	0.99572332	0.645376845376845	0.742052729097263	no
Melanogenesis	1.027e-05	1.045e-05	1.01840578	0.160528360528361	0.31881156916122	no
Flavone and flavonol biosynthesis	5.24e-06	4.93e-06	0.94178644	0.082983682983683	0.31881156916122	no
Endocrine and other factor-regulated calcium reabsorption	4.07e-06	3.04e-06	0.74701106	0.104895104895105	0.31881156916122	no
Spliceosome	1.54e-06	8.1e-07	0.52852976	0.0206682206682207	0.31881156916122	yes
Gastric acid secretion	3.23e-06	2.49e-06	0.76947114	0.13038073038073	0.31881156916122	no
Salivary secretion	3.23e-06	2.49e-06	0.76947114	0.13038073038073	0.31881156916122	no
Aldosterone-regulated sodium reabsorption	3.23e-06	2.49e-06	0.76949383	0.13038073038073	0.31881156916122	no
Focal adhesion	4.92e-06	4.7e-06	0.95486768	0.104895104895105	0.31881156916122	no
ECM-receptor interaction	4.92e-06	4.7e-06	0.95486125	0.104895104895105	0.31881156916122	no
mRNA surveillance pathway	2.58e-06	1.12e-06	0.43398093	0.0281274281274281	0.31881156916122	yes
Cholinergic synapse	1.49e-06	9.6e-07	0.64594746	0.234498834498834	0.376258016935982	no
Neuroactive ligand-receptor interaction	4.72e-06	4.43e-06	0.93854216	0.194871794871795	0.341627097182653	no
Calcium signaling pathway	1.21e-06	8.3e-07	0.68952539	0.645376845376845	0.742052729097263	no
Notch signaling pathway	2.02e-06	1.79e-06	0.88708629	0.328205128205128	0.473148509696733	no
Chronic myeloid leukemia	2.02e-06	1.79e-06	0.88708629	0.328205128205128	0.473148509696733	no
Wnt signaling pathway	2.02e-06	1.79e-06	0.88708629	0.328205128205128	0.473148509696733	no
Photosynthesis - antenna proteins	3.8e-07	1.4e-07	0.38086085	0.0649572649572649	0.31881156916122	no
Transcriptional misregulation in cancer	6.3e-07	4.4e-07	0.69634551	0.104895104895105	0.31881156916122	no
Various types of N-glycan biosynthesis	2.1e-07	5e-08	0.21081812	0.0498834498834499	0.31881156916122	yes
Fat digestion and absorption	3e-07	1.9e-07	0.645486	0.160528360528361	0.31881156916122	no
Epstein-Barr virus infection	9e-08	1e-08	0.16241937	0.720901320901321	0.799749902874903	no
Measles	2e-08	1e-08	0.44416817	0.0379176379176379	0.31881156916122	yes
Hepatitis C	2e-08	1e-08	0.44416817	0.0379176379176379	0.31881156916122	yes
Regulation of actin cytoskeleton	4e-08	3e-08	0.68534668	0.573737373737374	0.693367719750699	no
Dilated cardiomyopathy	4e-08	3e-08	0.68826676	0.645376845376845	0.742052729097263	no
Arrhythmogenic right ventricular cardiomyopathy (ARVC)	4e-08	3e-08	0.68826676	0.645376845376845	0.742052729097263	no
Cell adhesion molecules (CAMs)	4e-08	3e-08	0.69071779	0.720901320901321	0.799749902874903	no
HTLV-I infection	2e-08	0	0.12133984	0.836045800136713	0.913219258610871	no
Phagosome	1e-08	0	0.1861434	0.717327300041757	0.799749902874903	no
Cytokine-cytokine receptor interaction	1e-08	1e-08	0.54232941	0.493562789703389	0.632258197015906	no
mTOR signaling pathway	1e-08	0	0.14536687	0.836045800136713	0.913219258610871	no
Cell cycle	1e-08	0	0.19507787	0.836045800136713	0.913219258610871	no
Pancreatic cancer	0	0	3.40812328	1	1	no
Phototransduction - fly	0	0	0.50860358	0.382284382284382	0.52448678535635	no
Tight junction	0	0	0.48805399	1	1	no
Leukocyte transendothelial migration	0	0	0.48805399	1	1	no
Adherens junction	0	0	0.48805399	1	1	no
Oocyte meiosis	0	0	1.34770361	0.278632478632479	0.423163764340235	no
Vascular smooth muscle contraction	0	0	1.34770361	0.278632478632479	0.423163764340235	no
Long-term potentiation	0	0	1.34770361	0.278632478632479	0.423163764340235	no
Cytosolic DNA-sensing pathway	0	0	0.28528154	1	1	no
Phototransduction	0	0	0.53981187	0.234498834498834	0.376258016935982	no
Olfactory transduction	0	0	0.53981187	0.234498834498834	0.376258016935982	no
Glioma	0	0	0.53981187	0.234498834498834	0.376258016935982	no
Neurotrophin signaling pathway	0	0	0.53981187	0.234498834498834	0.376258016935982	no
