# Supplementary material for: Effects of a High-Fat Diet on Intestinal and Gonadal Metabolism in Female and Male Sea Cucumber Apostichopus japonicus
Source: Biology (Basel). 2023 Jan 29;12(2):212. doi: 10.3390/biology12020212 (PMC9953091; doi:10.3390/biology12020212)
Supplement: Supplementary file 1 [file biology-12-00212-s001.zip › 16s rDNA SEQ/4.Tax4Fun/tax4fun.ko.annot.xls]

KO id	CF_1	CF_2	CF_3	CF_4	CF_5	CF_6	CF_7	CF_8	CM_1	CM_2	CM_3	CM_4	CM_5	CM_6	CM_7	CM_8	HF_1	HF_2	HF_3	HF_4	HF_5	HF_6	HF_7	HF_8	HM_1	HM_2	HM_3	HM_4	HM_5	HM_6	HM_7	HM_8	KEGG_Description
K00001	0.00117066960483726	0.00118402946053343	0.00117991708477306	0.00125781317652359	0.00124454924191877	0.00121517169302474	0.00118869734610571	0.0012023520771614	0.00121860677130349	0.00112633274121248	0.00116401709179739	0.00107911813677345	0.00115373816384956	0.00116484289773586	0.00119937504280298	0.0012374131975005	0.00120776579726891	0.00119585097577332	0.00121583270646661	0.00118489616981823	0.00119820879342288	0.00120145046086804	0.00122459744686957	0.00120311349710037	0.00120178480351552	0.00114411799021678	0.00120965016232556	0.00119697048459468	0.00119903345684232	0.00121688596420399	0.00119579504149285	0.0012240261160516	alcohol dehydrogenase [EC:1.1.1.1]
K00002	5.47252049153197e-05	3.16012015499918e-05	9.00413446493796e-06	4.68672263438748e-05	2.74024562314171e-05	2.67514569150606e-05	2.23896992018285e-05	4.35641020072409e-05	2.75914753868155e-05	3.65860197914567e-05	4.01659896504386e-05	2.0965059175167e-05	2.68021606504903e-05	1.64529393270179e-05	2.16770224488298e-05	3.18776994962329e-05	1.95016581355823e-06	2.86731637122817e-06	2.17299296078951e-06	2.93844724408667e-06	3.04546879796747e-06	2.91568548018422e-06	2.57109121315391e-06	7.88496496682075e-07	4.04221203205287e-06	8.91250840095924e-06	2.36374645782585e-06	1.63614150471973e-06	2.52130214738745e-06	3.21690841293468e-06	3.24723370733387e-06	3.84577492072578e-06	alcohol dehydrogenase (NADP+) [EC:1.1.1.2]
K00003	0.000541424588142649	0.000453839328985965	0.000401842185944375	0.000534047778430261	0.000465869319954401	0.000416406465606664	0.000438489964825533	0.000520934331804728	0.000466995187929326	0.000404304272562503	0.000473860260454066	0.000380939294031712	0.000419928896775264	0.000412124324858055	0.00045702884124435	0.00049487138386517	0.000395147772686271	0.000389434525823092	0.000397610127955043	0.000375780821268296	0.000383509398045312	0.000390068890143606	0.000401377660272167	0.000391250958000168	0.000398554295646941	0.000355004720165365	0.000395220610721261	0.000389454360651331	0.000388253809332236	0.000400219926410789	0.000387280280519189	0.000404012095122181	homoserine dehydrogenase [EC:1.1.1.3]
K00004	3.18951936419894e-05	2.55529450609937e-05	1.44711432591379e-05	3.34265946769557e-05	2.58603169644991e-05	2.72050147554681e-05	2.11610928790507e-05	2.69292610622113e-05	2.46671588030919e-05	2.21389373150584e-05	2.59430926492978e-05	2.02451501103533e-05	2.25032157362738e-05	1.84956482031784e-05	2.27651685522409e-05	2.56697299393451e-05	1.57306280248417e-05	1.62850821426387e-05	1.54941502364416e-05	1.58944754960254e-05	1.66135354036502e-05	1.57221546989217e-05	1.52188656100961e-05	1.56908687970212e-05	1.56579678731944e-05	1.66597937851285e-05	1.57344193790488e-05	1.59736185398216e-05	1.58838500071485e-05	1.50713343372273e-05	1.59296525784353e-05	1.43013410562592e-05	(R,R)-butanediol dehydrogenase / diacetyl reductase [EC:1.1.1.4 1.1.1.303]
K00005	0.000216967402861855	9.57699970231518e-05	3.67606057653177e-05	0.000189981750619735	0.000103854541582977	0.000106619015996303	9.66691156520208e-05	0.000176132594228012	9.86943233752421e-05	0.000143137937113896	0.00015803524759409	7.30801131428866e-05	8.99392735038472e-05	6.27875486782507e-05	9.09876528249671e-05	0.000123552160653057	2.05239985529316e-05	2.48989712711299e-05	2.00194586487954e-05	2.7897322706011e-05	2.77363041762603e-05	2.48659327149161e-05	2.06872644498031e-05	1.83977277179574e-05	2.36462773006316e-05	5.00241720289417e-05	2.15336291502395e-05	2.11566352235535e-05	2.45214031411416e-05	2.31039160458036e-05	2.64918086616869e-05	2.35669124077288e-05	glycerol dehydrogenase [EC:1.1.1.6]
K00007	2.27333318853133e-05	3.7224980445174e-05	4.67105080609258e-05	2.68523483543789e-05	4.09966011309109e-05	4.33423594163005e-05	4.82448358597818e-05	3.18546951351155e-05	4.42887633401435e-05	3.89834626412862e-05	3.65552401604568e-05	4.28061830952139e-05	3.83626231794622e-05	4.65317466301469e-05	3.77442627608384e-05	3.73965917786916e-05	7.18061043986705e-05	7.43996458757026e-05	6.9552340912619e-05	7.28771391646812e-05	7.35595898035957e-05	7.11729120402316e-05	6.52103515804912e-05	7.49823749842925e-05	6.23458794221093e-05	7.03942654389265e-05	7.06571843030936e-05	7.45483152345444e-05	7.1301270667539e-05	6.47167739880733e-05	7.2249529821576e-05	5.66275100055908e-05	D-arabinitol 4-dehydrogenase [EC:1.1.1.11]
K00008	0.000310737774201589	0.000273854098210235	0.000226031940990764	0.000307795998944954	0.000274050861000486	0.000267881436266288	0.000270545656649051	0.000301734906884386	0.00028526901755882	0.000246561859810715	0.000282316752781168	0.00023757855870486	0.000258449487726012	0.000248813509768874	0.000254873472186037	0.000283358641584659	0.000276341234998941	0.000281798126804047	0.000271269114503138	0.000271757346228501	0.000277361705163086	0.000271237560430589	0.00026099557618769	0.000281103688858081	0.000257012110540663	0.000260219562822681	0.000273503695423581	0.000280549955304095	0.00027241001501068	0.000258968812901261	0.000273422284346946	0.000239997110332529	L-iditol 2-dehydrogenase [EC:1.1.1.14]
K00009	0.000156204813255846	7.25238642685272e-05	1.66936576538994e-05	0.000138464825759561	7.40042038057638e-05	7.99237227865623e-05	6.34018571002413e-05	0.000123697514341836	6.85951442610214e-05	0.00010249781251748	0.000111248641730881	5.17424628086911e-05	6.62080430634553e-05	3.90471517001322e-05	6.16902660497067e-05	8.40085356536879e-05	2.77822373776667e-06	7.19085260177445e-06	3.00252327691244e-06	1.04277737754047e-05	1.03583414710874e-05	6.87278460178717e-06	3.57003172950474e-06	1.43734500338548e-06	6.18094766141416e-06	2.9772054032066e-05	4.18648777418205e-06	4.21611721493396e-06	6.72054540511789e-06	5.06701942924553e-06	8.33336893810232e-06	5.13047536433219e-06	mannitol-1-phosphate 5-dehydrogenase [EC:1.1.1.17]
K00010	0.00027488918596341	0.0004082615335122	0.000535328670758623	0.000327239607067412	0.000440724405460547	0.000397472001655362	0.000442081272211912	0.000354609932562777	0.000452314138783054	0.000335179618821295	0.0003549117771992	0.000413033202152129	0.00040897041699632	0.000477432182244804	0.000436805800574415	0.000424049825535401	0.000549467355148485	0.000535661021634299	0.00055501050656699	0.000525265670961242	0.0005297196047229	0.000544461830701069	0.000564703856437367	0.000547029003703193	0.000546704864138798	0.000486459602772565	0.000549017509255132	0.000541110919945891	0.00053867728224224	0.000557404843456608	0.000538951209080295	0.000573081505293034	myo-inositol 2-dehydrogenase [EC:1.1.1.18]
K00011	6.84574072920307e-07	1.3282658222464e-06	1.88023874812751e-07	6.3080066770409e-07	7.0183649871339e-07	8.03178929703627e-07	3.49659348874688e-07	5.56947764275814e-07	6.67920983539878e-07	9.39071834372293e-07	7.19420953953611e-07	7.69424061453927e-07	9.65397297421024e-07	4.27327617606583e-07	4.5410169398283e-07	6.16618043179033e-07	4.20615486434373e-08	1.45793655753251e-07	1.47289061489591e-07	1.5203522996361e-07	1.57865640197609e-07	1.42944295942297e-07	1.22379122088762e-07	3.78107417616651e-08	1.24037948451325e-07	4.78110313634583e-07	9.53400880545193e-08	9.70965816489241e-08	1.14604427545361e-07	1.23445147475642e-07	1.59085481025712e-07	9.89862923124059e-08	aldehyde reductase [EC:1.1.1.21]
K00012	0.000387856161897862	0.000383873580862761	0.000336762389301079	0.000388848990060727	0.000373623500239743	0.000378912353446552	0.000350503638803763	0.000378947401389442	0.000368144815837395	0.000395304977624365	0.000385173539752192	0.00033398788664475	0.000357185587703748	0.000340579405605767	0.000391308870847421	0.000378359083719913	0.000301733281574218	0.00029770366413429	0.000307502408249124	0.000303627726197769	0.0003006122412728	0.000307538886101961	0.000319428196371933	0.000292851484322298	0.00031812632386885	0.000320954739670742	0.000305323395388517	0.000296305642546205	0.000304594766766159	0.000321068269608582	0.000305130762849657	0.000337204446643071	UDPglucose 6-dehydrogenase [EC:1.1.1.22]
K00013	0.000417526169001001	0.000487320547412506	0.000513033306227925	0.000442748544328513	0.000501837516211899	0.000496958436781523	0.000519760198237284	0.00046177998884571	0.00051143285003927	0.000474153664201877	0.000472229467945714	0.000464828194510196	0.000471675191766022	0.000511119552228272	0.0005062914599588	0.000492879912708778	0.000607260878861899	0.000609702281904991	0.000601477250548829	0.000602378466414582	0.000604709834371236	0.000600676234241654	0.000591493611515925	0.000615720961034652	0.000575219430271601	0.000575788626091799	0.000603163814330414	0.000613358879270159	0.000602007558039333	0.000587737536283561	0.000602964540231363	0.000562242744970427	histidinol dehydrogenase [EC:1.1.1.23]
K00014	0.000513533161622476	0.000440774986066044	0.000391416516029151	0.000509514087471825	0.000448336956164472	0.000429274371153576	0.000417035494449646	0.000491182580604129	0.000441686706258735	0.000431453340283175	0.000463992465616186	0.000378035712821389	0.000414658213969502	0.000394102916819508	0.000433704038857653	0.000467413751185113	0.000342698304435458	0.000335849883504727	0.00034970693166539	0.00033515940383169	0.000337116270061759	0.000345802346724729	0.000362585907979969	0.000332456832205107	0.000362074342013032	0.000342798468540975	0.000345725180681559	0.000333340502693107	0.000342485761629603	0.00036394219696238	0.000342071128599993	0.000383138859813777	shikimate dehydrogenase [EC:1.1.1.25]
K00015	0.000460371058151697	0.000629742970079479	0.000771202134518343	0.000530359666898495	0.000674966230671844	0.000628924831675284	0.00072419760484654	0.000580009737975959	0.000707001802060931	0.000524651858863259	0.000569052856993095	0.000631718459928351	0.00063566539253731	0.000737987294777438	0.00065570433980466	0.000654456112669473	0.000972976021524319	0.000974411180909883	0.000961626044512045	0.000943454370874245	0.00095691630659582	0.000950627600402306	0.000934581310042806	0.000996381797653585	0.00089811511819226	0.00084601718385148	0.000963139660202311	0.000983948266560903	0.000952455297659552	0.00092065352271379	0.000951329747677758	0.000865912416875617	glyoxylate reductase [EC:1.1.1.26]
K00016	0.00057303868742253	0.000274892829669917	0.000106295895477647	0.00050137143585885	0.000265914384852404	0.000240728126349237	0.000230489308055194	0.000457248764824482	0.000258558435005444	0.000292780532169774	0.000377466384405158	0.000200849895780582	0.000251388804033194	0.000169902800871516	0.000237098744596117	0.000326514257483437	3.34168413636779e-05	3.54191861993955e-05	3.38136367659242e-05	3.19713795773983e-05	3.61330855725506e-05	3.25534729055641e-05	3.62515786422115e-05	2.61677925651411e-05	5.32134568289386e-05	5.0496310727582e-05	3.46894394907357e-05	2.96346025155714e-05	3.44667236824602e-05	4.03765957125784e-05	3.369651197028e-05	4.7314540423964e-05	L-lactate dehydrogenase [EC:1.1.1.27]
K00018	8.55191868048765e-05	8.91630735994029e-05	6.8258627692045e-05	0.000104296061730312	9.1226451936046e-05	0.000113057223517536	7.60874074962758e-05	7.91763891996116e-05	7.68048465579513e-05	0.000104093466110413	8.40504586998266e-05	7.6002117980698e-05	8.41745482532364e-05	7.12962689863516e-05	0.000100294821276543	8.82681616823782e-05	5.49158248033833e-05	5.44263794100061e-05	5.6751652001003e-05	6.21748356542498e-05	6.12547578969445e-05	5.76275592364862e-05	6.08121443668104e-05	5.24642732953043e-05	6.04955134934634e-05	7.22557233428122e-05	5.6271064307841e-05	5.40567108303614e-05	5.91478767803442e-05	6.33072712162861e-05	5.75092659017722e-05	6.65051299484169e-05	glycerate dehydrogenase [EC:1.1.1.29]
K00019	0.000453224159346566	0.000680515885445392	0.000825549767915509	0.000535855102709601	0.000713279168925844	0.000665205185054696	0.00071396557309186	0.000563035426239153	0.000728334880184272	0.000553203977833161	0.000578142884288846	0.000671457218764022	0.000668928895745513	0.00076101950320515	0.000724869987994421	0.00067825093291159	0.000893390868015251	0.000878939354465597	0.000896552833928095	0.000858378501841975	0.000867186209538968	0.000883705421585658	0.000901010609941063	0.000894405917217865	0.00087911630209005	0.000795534660964223	0.000891442490779052	0.000886780252671022	0.000877387288798041	0.000889338177623916	0.000877164791942878	0.000894220094639529	3-hydroxybutyrate dehydrogenase [EC:1.1.1.30]
K00020	0.000527423136044411	0.000743866315927675	0.00090846739937774	0.000603790959398478	0.00079671978589682	0.000772752629288142	0.000858416388053369	0.000662997096071436	0.000823714539916548	0.000686223260735483	0.00068663215210074	0.000760207514618417	0.000753063444696088	0.000870268235512263	0.000801659506628733	0.00075608004452477	0.00113336589687633	0.0011345641148484	0.00112015186383294	0.00111225337838293	0.00111914191841653	0.00111233495235342	0.00109144260199112	0.00115726364226682	0.00105444328223582	0.00102178952382757	0.00112213510808473	0.00114515154304451	0.00111511762402222	0.00107732525954761	0.00111442008032849	0.00102127411232019	3-hydroxyisobutyrate dehydrogenase [EC:1.1.1.31]
K00021	9.29498651624876e-06	1.26351385861778e-05	6.8809924188595e-07	3.82109365472942e-06	4.78568743811781e-06	1.33298278362759e-05	7.76888379844101e-06	7.4613920701425e-06	3.46662592523911e-06	2.82124950054745e-05	1.44889168435992e-05	7.61984563176592e-06	8.35035990012159e-06	4.28267209807486e-06	2.24784696749288e-06	2.32672680153754e-06	3.96848543479842e-07	1.33432200943812e-06	7.25756268438613e-07	5.31261665839308e-06	2.54594757215542e-06	1.52645320106237e-06	5.16249060736625e-07	3.54039929339106e-07	5.10653862244888e-07	1.13681233239025e-05	6.36426985663734e-07	1.1704545157034e-06	2.48502603160506e-06	7.62265723656678e-07	2.45174779386059e-06	4.00200583832171e-07	hydroxymethylglutaryl-CoA reductase (NADPH) [EC:1.1.1.34]
K00023	0.000237350359415006	0.000350387021084371	0.000446407585663523	0.000240860416364973	0.000317614869124665	0.000302960680609602	0.000327152713061416	0.000255348902331251	0.000323779509940824	0.000267908507445209	0.000266165673655794	0.000441447879195735	0.000386674614298689	0.000404032232743535	0.000324047952443619	0.000301814584081945	0.000374870230535825	0.000365550345449232	0.000378415088936526	0.000362486110175223	0.000362114393300849	0.000371778446218429	0.000384433120629866	0.000372108057283043	0.000399546618257802	0.000347627777043135	0.000375576839873302	0.000368636614254662	0.00037021860488001	0.000383005298062786	0.000367942502369947	0.000408028178121666	acetoacetyl-CoA reductase [EC:1.1.1.36]
K00024	0.000363992436909504	0.00035504982514649	0.00039096788432428	0.000336054408863159	0.000325080810787355	0.000318230366516969	0.000336073183029641	0.000340379405247067	0.000329911768217372	0.000328722418146773	0.000334630571186361	0.00043021985170928	0.000387590599282494	0.000378007012191041	0.000331577364613441	0.000330270487356665	0.000314956040704026	0.000311659339700631	0.000315942214192117	0.00031213465769668	0.000310790579155812	0.000314432133571466	0.000318664977334598	0.000312429529048182	0.000337150129179593	0.000316595329438823	0.000315260248499	0.000311970760975944	0.000314532718233407	0.000320156847472437	0.000313577488177771	0.000337444869077231	malate dehydrogenase [EC:1.1.1.37]
K00027	0.000601157053079411	0.000603853452367327	0.000611985697193192	0.00055156842768652	0.000545803925500323	0.000559271124324779	0.000566820177416723	0.000571458758783608	0.000556134530296218	0.000605095967780057	0.000583424184388378	0.000680692089543934	0.000635107956631603	0.000609636288603879	0.00054492182767769	0.000552445937266549	0.000531724749607649	0.00053278178034921	0.000531630092839087	0.000540775348387716	0.000533033647279908	0.000533864840967269	0.000532863308621579	0.000529303041809597	0.000553306924387858	0.000564883748807041	0.000532029241920302	0.000531025754650744	0.000535753244163118	0.000538773858949347	0.000535366452410648	0.00054928461368578	malate dehydrogenase (oxaloacetate-decarboxylating) [EC:1.1.1.38]
K00029	0.000693151712988772	0.0010415939713456	0.00144521098032034	0.000736014508560695	0.00100633066369723	0.00093819008889334	0.00108581058798744	0.000829750730009968	0.00103499115282525	0.000844376906578863	0.000840006718994086	0.00131205022618891	0.00116691076887603	0.00129324514768484	0.00102347007655648	0.000972301600718514	0.00134161406163148	0.00131680521507211	0.00134736492783562	0.00130069599652491	0.00130390509969969	0.00132633824011113	0.00135801542040307	0.00134597307623567	0.00136135918155255	0.00122396900728622	0.00133893060858818	0.00133056496172889	0.00132188425624669	0.00134901328730402	0.00131734609290711	0.00138504392689202	malate dehydrogenase (oxaloacetate-decarboxylating)(NADP+) [EC:1.1.1.40]
K00030	8.69819061269989e-05	0.000101002892678519	0.000127748837800813	7.79997335780249e-05	6.33992538187176e-05	8.38157972610084e-05	6.37182532940584e-05	5.52484872510802e-05	5.13303722632875e-05	7.63960539352805e-05	5.65693583101589e-05	0.000190346360755539	0.000137525158004627	0.000114332140826082	0.00010556277089841	5.85070449435862e-05	3.17339077296899e-05	2.94745371538041e-05	3.33599397108018e-05	3.86896811021524e-05	3.676599039784e-05	3.33590796695311e-05	3.72526178483757e-05	2.92180483419211e-05	6.05203194463198e-05	5.3542467625217e-05	3.27646247625168e-05	2.91130772054688e-05	3.62512823410498e-05	4.19397479609509e-05	3.32587394831935e-05	6.22769100821507e-05	isocitrate dehydrogenase (NAD+) [EC:1.1.1.41]
K00031	0.000710148966948841	0.000803196342057344	0.000911283149352846	0.000689021438481254	0.000765004510579033	0.000770583155896709	0.000822186752359828	0.000721441159149847	0.000786589989655801	0.000757301784446651	0.000740178767712721	0.000954543570235007	0.00086556899265663	0.00089239630874656	0.000773725882602919	0.000747494291997857	0.00092074474036759	0.000923084397307876	0.000910160361255794	0.000918268398761591	0.000916050401413391	0.000909183018389821	0.000891210665176495	0.000933798603604789	0.000912290404426647	0.00088794627878303	0.000914459567482502	0.0009287927139316	0.000915266846354971	0.000889989615217669	0.000911692567457379	0.000876803992468582	isocitrate dehydrogenase [EC:1.1.1.42]
K00032	2.47997535200258e-05	2.22405265383285e-05	1.76139408115775e-05	2.34015454828462e-05	2.11656397904095e-05	2.04224414709449e-05	2.01225317239629e-05	2.40242060435798e-05	2.14166166380955e-05	2.16667633920379e-05	2.30580469069438e-05	1.89953674000331e-05	2.14230368741929e-05	1.97493184716646e-05	1.83891662011513e-05	2.14794931719679e-05	1.70166563112332e-05	1.75387559788989e-05	1.72284374369466e-05	1.73245088306162e-05	1.74011778316442e-05	1.74058528300273e-05	1.74443716716828e-05	1.69185551101381e-05	1.73389182558377e-05	1.875724284276e-05	1.73222697817548e-05	1.74498196912669e-05	1.72935133982379e-05	1.74110877129357e-05	1.75582096940899e-05	1.73424842367854e-05	phosphogluconate 2-dehydrogenase [EC:1.1.1.43]
K00033	0.000519010639573676	0.000334125398716217	0.000207645732656182	0.0004690935067261	0.00033592787042449	0.000332957153187212	0.000295040690135587	0.000439708381381848	0.000327241269077469	0.000390524841659635	0.000415535302558812	0.000267842494410545	0.000309140002690413	0.00024638366064912	0.000297136944524037	0.000359253635606447	0.000127391603819684	0.000125195815864841	0.00013366924383382	0.000132786301753391	0.00012898823509019	0.000135665734909442	0.000146628320791877	0.000113269504613297	0.00016094516694811	0.000171959014089463	0.000132135373931732	0.000119251321905954	0.000132997825319584	0.000149766651551763	0.000134465979949188	0.000176546680975444	6-phosphogluconate dehydrogenase [EC:1.1.1.44]
K00034	0.000207867939453359	0.00025945467576684	0.000274507221667515	0.000224804642236287	0.000257205769295579	0.000242662108092654	0.00024995418166168	0.00022878665515373	0.000266889652666671	0.000212706865004593	0.000228701491823926	0.000240762465519375	0.000248453464577168	0.000259390688469473	0.000251578345436921	0.000255007120251888	0.000278287710996735	0.000273694144076211	0.00028073201498239	0.000266909202874273	0.00026975570373593	0.000276633891530242	0.000283196666188577	0.000275601300366006	0.00028089485039754	0.000254501542207324	0.000278894379341341	0.000273877172751798	0.000273594864875686	0.000281532249446377	0.000274474781538607	0.000288187137036747	glucose 1-dehydrogenase [EC:1.1.1.47]
K00035	3.36916283500698e-05	6.72062195293179e-05	9.89467022906409e-05	4.38900703087073e-05	6.9659457294898e-05	5.83333859288342e-05	6.7206809884117e-05	5.09928189035591e-05	7.07700706145462e-05	4.79327597910604e-05	5.0583702949004e-05	6.70733079869207e-05	6.83031669287799e-05	7.91285965989861e-05	7.40782712075904e-05	6.73723046350673e-05	7.99670965587487e-05	7.42502361480007e-05	8.37861828070824e-05	7.32942571922972e-05	7.3479648237031e-05	8.0091290274305e-05	9.00985439378641e-05	7.65080070756417e-05	8.75329463364181e-05	6.73677290941562e-05	8.10249864336884e-05	7.50451466131232e-05	7.79493466373217e-05	8.89022805690305e-05	7.73782459577083e-05	0.000100742787417144	D-galactose 1-dehydrogenase [EC:1.1.1.48]
K00036	0.000630613767428429	0.000567683837123919	0.000514479449603423	0.000623143146376819	0.000588373810046501	0.000571612399842423	0.000567091526338107	0.000614126372965568	0.000590606276044799	0.000566463267481907	0.000600389293236764	0.00051192328635948	0.000544302946984369	0.000533252196723414	0.000551100554334511	0.000590098512307367	0.000534929136499019	0.00053461275528186	0.000535913474645107	0.000528632715736885	0.000531127742574195	0.000534174142925858	0.000535441902105434	0.000533061623951407	0.000533505931237481	0.00052356399672291	0.000535345603476593	0.000533306887173587	0.000532296764438478	0.000532291356437603	0.000533320937140522	0.000533346480147978	glucose-6-phosphate 1-dehydrogenase [EC:1.1.1.49]
K00038	0.000147542904314652	0.000219697844729074	0.000218830855652241	0.000170471874547049	0.000213452539693718	0.000212473278172683	0.000194241205295281	0.000155311382917537	0.000214400511064272	0.00016623975844908	0.00017323789763817	0.000202972201436266	0.000200190247398499	0.000205569940400729	0.000207056518267398	0.000202091020128367	0.000213211117125	0.000207516331336895	0.000215585952535202	0.000201925977393845	0.00020467580401612	0.000214295156420446	0.000220067798751436	0.000207593960052067	0.000228448535504466	0.000196187055214294	0.000214362824569745	0.00020717346132701	0.000210872353425803	0.000219241629346149	0.000210217653108782	0.000232595028744061	3alpha(or 20beta)-hydroxysteroid dehydrogenase [EC:1.1.1.53]
K00039	2.15607051590383e-05	4.01316097737875e-05	5.65500023620585e-05	2.69026190913452e-05	3.98858709809572e-05	3.19855333891066e-05	3.28274021569898e-05	2.86525463877564e-05	3.81757167684835e-05	2.71982910198426e-05	2.87371833678398e-05	3.74050921048318e-05	3.92570430199105e-05	4.37800146244632e-05	3.9626779282527e-05	3.84930999437727e-05	2.75579454932576e-05	2.24017795744748e-05	3.14186273952967e-05	2.29181132151779e-05	2.25481374513257e-05	2.90643695241961e-05	4.01487444513437e-05	2.27167358006265e-05	3.93801614478184e-05	2.38854715945195e-05	2.91868186565534e-05	2.28652521896411e-05	2.68689168191258e-05	3.88217147618352e-05	2.67096766173483e-05	5.22767655113333e-05	ribitol 2-dehydrogenase [EC:1.1.1.56]
K00040	0.000169859671434736	0.000281126820993272	0.000360594817305571	0.000201242639172669	0.000301739980150385	0.000295393210964341	0.000327379013256491	0.000233279120793649	0.000316441101269984	0.000260897271492719	0.000257296852092548	0.000304735655560105	0.00028338671727417	0.000338387434612551	0.000283240601188211	0.000283142512350202	0.000448976739819496	0.000454429693642584	0.000443920159758545	0.000446189919107628	0.000449862112349588	0.000448111821566614	0.000434565939155289	0.000458620732211777	0.000416179653431128	0.000432552253537153	0.000445557228063277	0.000455380256611438	0.000444958375354248	0.000430639410517042	0.00045006124708465	0.000408334095183056	fructuronate reductase [EC:1.1.1.57]
K00041	3.91526677655588e-05	2.55825606957376e-05	1.27302544148533e-05	3.27025119135473e-05	2.2898383696166e-05	2.66069496589797e-05	2.22432617585159e-05	3.33781945356104e-05	2.37971575826021e-05	3.57939134491743e-05	3.554213327282e-05	2.35562833126959e-05	2.2224411611485e-05	1.76907503183645e-05	1.89918220831769e-05	2.73984935228528e-05	8.98965323961695e-06	1.15079191356232e-05	8.64389990800175e-06	1.26499398777048e-05	1.2501682163077e-05	1.22799880017216e-05	9.82900390449646e-06	8.2115540979356e-06	9.68312756430719e-06	2.55747315114018e-05	9.41553477446409e-06	9.67441420041188e-06	1.09599921175933e-05	1.11618284975321e-05	1.30495306634699e-05	1.07194561210396e-05	tagaturonate reductase [EC:1.1.1.58]
K00042	0.000284558716994233	0.000427150868648933	0.000531506617076336	0.00033443879021714	0.000460376159332582	0.000451032639591836	0.000508509657832892	0.000374893856145496	0.000481971990412266	0.000392406665067122	0.000392557929509328	0.000447336812060594	0.000434990822982089	0.000511698585991582	0.000451831294609588	0.00043405948698987	0.000705498150915305	0.000712386092991202	0.000693510323612933	0.000696567464281546	0.000702588242610224	0.000692177030834509	0.000667770088183683	0.000726015884697748	0.000640506353275873	0.000641195798309731	0.000696869522390883	0.000717839762871653	0.000694460953578659	0.000659730407214255	0.000695982151621059	0.000609978994282609	2-hydroxy-3-oxopropionate reductase [EC:1.1.1.60]
K00043	1.80621225900087e-05	1.91898401653645e-05	2.30550480100663e-05	2.7816894229358e-05	2.45171809244448e-05	2.65814622026844e-05	1.82841660394599e-05	1.81765921176565e-05	1.87496047693488e-05	1.79593101915152e-05	1.62046471114192e-05	1.76647726310556e-05	1.99933282756017e-05	1.94482962337235e-05	2.61923512643732e-05	2.27310015279656e-05	1.4228975878585e-05	1.25717989544012e-05	1.53940465141758e-05	1.39282661529742e-05	1.459828775468e-05	1.46335552710815e-05	1.77385495064478e-05	1.28300987310821e-05	1.73798264407322e-05	1.41744679014044e-05	1.46074584490837e-05	1.25923823926878e-05	1.45822541406002e-05	1.77835145468473e-05	1.38852405319677e-05	2.15867474994545e-05	4-hydroxybutyrate dehydrogenase [EC:1.1.1.61]
K00044	5.06087366629042e-06	8.15258604009315e-06	8.33479734767674e-06	5.91777590311379e-06	7.33538280299708e-06	6.97583002402928e-06	5.17433451686878e-06	4.81446558820997e-06	6.91269072537496e-06	5.65459203730979e-06	5.48014647682576e-06	7.01791766264442e-06	7.17617321210629e-06	6.49900381571084e-06	7.23323132641472e-06	7.06615285521505e-06	2.32172615196629e-06	1.35059499367888e-06	3.00508645215915e-06	1.54764032539897e-06	1.45726111694916e-06	2.74166634459777e-06	4.36071444108695e-06	1.21286455960607e-06	5.50228105898243e-06	2.28186671319439e-06	2.64224397593067e-06	1.2995090972855e-06	2.34196519349996e-06	4.46038915730061e-06	2.22578385935356e-06	7.44198741857026e-06	estradiol 17beta-dehydrogenase [EC:1.1.1.62]
K00045	0.000129683763543061	0.000226588118745438	0.000302956359374601	0.00016433405136925	0.000252546166606775	0.000239973723478259	0.000280269667531817	0.000188929258321324	0.00026464897446547	0.000195702333387631	0.000200597528487833	0.00024611878618555	0.000231922815794828	0.000288951029169635	0.000238185352263203	0.000233040999910737	0.000412047743866574	0.000416110699930666	0.000404519212283398	0.000404104960489635	0.000409246684746317	0.000403698131692731	0.000389892320283233	0.00042515150650661	0.000372643839578971	0.000366926318359354	0.00040700247450549	0.000420880292539862	0.000404539053123281	0.000383375496666903	0.00040599091288559	0.000352914620969732	mannitol 2-dehydrogenase [EC:1.1.1.67]
K00046	0.000502138725631734	0.000626083856711233	0.000730496741268833	0.000566700831214542	0.000664649222903772	0.000618574305302241	0.00066057507898927	0.000578379593433773	0.000671397975565142	0.000535703214486918	0.000571905191787834	0.000604774733308453	0.000614523971187166	0.000682378379288011	0.000655832024574418	0.000651689599841432	0.000775374748356386	0.000764365045029581	0.000779477416311812	0.000747600369364229	0.000756936762685572	0.000769091971910416	0.000785032493394302	0.000776013775516638	0.000765063478200677	0.000699653913042493	0.000774724218088677	0.000769572418236011	0.000764070534980091	0.000776985200594233	0.000763431221667393	0.000781443632219517	gluconate 5-dehydrogenase [EC:1.1.1.69]
K00048	0.00010193058240483	5.34799554870714e-05	1.39977349890955e-05	0.00010859644859804	6.21462176241625e-05	8.36929802429681e-05	4.70864307598997e-05	7.85407539360502e-05	4.55791369119479e-05	8.93199125502846e-05	7.67065946866634e-05	4.1883745478746e-05	4.92118574384075e-05	2.89062820896108e-05	5.9354958308406e-05	6.67922555429399e-05	3.52434164380364e-06	6.91253553856901e-06	3.26302721263458e-06	1.42853524047131e-05	1.45823319199666e-05	7.9303876000915e-06	4.67968551127342e-06	2.06724253534578e-06	5.56100853355301e-06	3.45181204518328e-05	4.3811278698121e-06	4.33119137397361e-06	9.05625988733367e-06	8.59784419478836e-06	9.37113239125982e-06	7.33346427069949e-06	lactaldehyde reductase [EC:1.1.1.77]
K00050	0.000194085707974418	0.00034233049560383	0.000460291313790783	0.000244194473393747	0.000367186111130935	0.000342858709588366	0.00040239468879826	0.0002847724198912	0.00038512253845736	0.000282505826380665	0.000290176463685402	0.000357278168194243	0.000349900553715224	0.000424782228283478	0.000387750129533192	0.000348494547150254	0.000569846784636043	0.000567956727762529	0.000564946390680888	0.000552964613215751	0.000558733596757283	0.000558326966336452	0.000553376809621432	0.000582170074282869	0.000530230328468837	0.000497144717154764	0.000564621296954351	0.000574560372143849	0.000558121113486431	0.000545562998893797	0.000557917434302456	0.000520262739492858	hydroxypyruvate reductase [EC:1.1.1.81]
K00052	0.000535133722424835	0.000559613376134535	0.000593493724305133	0.00053766930971087	0.000548848232880247	0.00054076501978235	0.000563719279032298	0.000541727486508301	0.000552707218019581	0.00052169618575969	0.000531747025223233	0.000594186179454555	0.00057154182937823	0.000583355038400619	0.000560960473178911	0.000550124154446342	0.000596557739291752	0.000595848494219538	0.000593941947617727	0.000591746059103175	0.000594197456315821	0.000590726924730412	0.000588645792140802	0.000601625726686226	0.000592018637458021	0.000572912490527543	0.000594030098129627	0.000598337072560529	0.000593506223249133	0.00058826104494735	0.000591607080246678	0.000583859220119457	3-isopropylmalate dehydrogenase [EC:1.1.1.85]
K00053	0.000438512297822458	0.000383140663352988	0.000342937737388002	0.000419887162908605	0.000387836453146631	0.000378595861582091	0.000380495385410766	0.000425954341340217	0.000387702118007408	0.000411635607504843	0.000418552757803826	0.000339679731271299	0.000364563464326743	0.000353843267010478	0.000357480433251393	0.000398705614773937	0.000335646282646356	0.000334688735074379	0.000338099474778605	0.000336612513233771	0.000334400534789005	0.000338065630844999	0.000342540278195264	0.0003317058085746	0.000338897529715904	0.000346132728734793	0.000337076165701626	0.000333344750896856	0.000336837202897245	0.000342863264859902	0.000337951412318208	0.000347608635525349	ketol-acid reductoisomerase [EC:1.1.1.86]
K00054	0.000329044006028021	0.000144636460734396	7.19664682552028e-05	0.000286107704355977	0.000161271410647809	0.000136136985968027	0.000153690648687964	0.000277736874955748	0.000162851613198802	0.000174154638630186	0.00022704719701559	0.00010322955871202	0.000138368888334106	0.000106940025308105	0.000140828630966691	0.000193340868478231	6.48733840665247e-05	6.74395877025906e-05	6.40095852170155e-05	6.21838212963538e-05	6.47304793709742e-05	6.25632549041566e-05	6.11266074305976e-05	6.46793104791746e-05	6.37506341157034e-05	6.00613974940206e-05	6.4897651102498e-05	6.59878818375472e-05	6.3757439905901e-05	6.06736977387476e-05	6.27270329392514e-05	5.62687966219871e-05	hydroxymethylglutaryl-CoA reductase [EC:1.1.1.88]
K00055	4.72909779774744e-05	5.0560017214942e-05	3.33963070221876e-05	4.54799688781195e-05	4.39863716868619e-05	4.40253944088804e-05	3.20892440522372e-05	3.99813005990589e-05	4.18725301578278e-05	4.29236840171441e-05	4.37447434901399e-05	3.86364155306673e-05	4.24053870133797e-05	3.2799429945339e-05	5.18386225588481e-05	4.28244875951514e-05	1.19372131502376e-05	9.7901307506512e-06	1.47570639959876e-05	1.13046518981093e-05	1.02646815101782e-05	1.38063875691198e-05	1.91231889617458e-05	8.3056276283713e-06	2.25354163325496e-05	1.6604450566938e-05	1.34150051772213e-05	9.05222417984303e-06	1.31504474680591e-05	1.99194910451504e-05	1.24231158901785e-05	2.84394144948396e-05	aryl-alcohol dehydrogenase [EC:1.1.1.90]
K00057	0.000531410010770051	0.000434805253814041	0.000419342932603209	0.000488390921074377	0.000404587710620722	0.000396206973730861	0.000392440475270489	0.000461158404601662	0.000392900604341024	0.000409709888085485	0.000433234100118982	0.00050397297540163	0.000465996944157369	0.000424072586670714	0.00040621791249692	0.000420931450874066	0.000297907006876843	0.00029412253318001	0.000300030266191606	0.000297080493139606	0.000297111854307415	0.000298432929299234	0.000306266166396403	0.00029212172997318	0.000335148035691668	0.00031094015333055	0.00029999542918531	0.000292910367494749	0.000299578042248255	0.00031004429340535	0.000297135187810612	0.000336424150018833	glycerol-3-phosphate dehydrogenase (NAD(P)+) [EC:1.1.1.94]
K00058	0.00114378579715694	0.00129998017265173	0.00135705260552276	0.00124780367712797	0.00133687694100385	0.00130297960877521	0.00133305776234867	0.00124339427736826	0.00134828345772576	0.00117338691335533	0.00122106133074244	0.00120420151490076	0.00125650651576482	0.00132383152985264	0.00133339534664846	0.00132679194601084	0.00149670453629605	0.00148932752890686	0.00149631642607542	0.00146600733126276	0.00148072351520909	0.00148153938666188	0.00148941088728565	0.00150604619141394	0.0014522545415603	0.00138482019237256	0.00149273897052369	0.00149645198294645	0.00148151812633223	0.00147998695334016	0.00147704759788442	0.00145030019208431	D-3-phosphoglycerate dehydrogenase [EC:1.1.1.95]
K00059	0.00326232274988035	0.00428256688322379	0.00473782450179878	0.00359871530011793	0.00430155210717784	0.00410850296774723	0.00412315654154173	0.00359636768065764	0.00432017291159981	0.00359560093652574	0.00369956320957963	0.00415929897072896	0.00416990823200256	0.00440763361188247	0.00437348548719134	0.00415173581037505	0.00451807967399515	0.00440578570854027	0.00458193513196878	0.00434371032938446	0.0043694305974842	0.00451378475877814	0.00469538722051444	0.00444451123386562	0.00469328437218586	0.00418104282726131	0.00453953488122997	0.00442712615312991	0.00446677718284488	0.00465785065292649	0.00445646044014103	0.00488194594921153	3-oxoacyl-[acyl-carrier protein] reductase [EC:1.1.1.100]
K00060	0.00019796601342348	0.000241942247906328	0.000263756997710325	0.000207964763873885	0.000255925704073002	0.00026936969631343	0.000284452058386941	0.000228723645247226	0.000266878801375582	0.000264082605065238	0.000247967090466529	0.000249851930268299	0.000243368339661521	0.000269761081820355	0.00028094714287037	0.00024127608471365	0.000362658850312801	0.000370756240516731	0.000354464211076495	0.000368151550956274	0.000367779914213534	0.000358375245776439	0.000337930470890816	0.000374203929898186	0.000327026963069936	0.000354608637292473	0.000358154493350664	0.000372030817358314	0.000360923597245164	0.000335311045305957	0.000362637217842975	0.000304983477390152	threonine 3-dehydrogenase [EC:1.1.1.103]
K00064	0.000135822009041741	0.000189214572834596	0.000238686175323476	0.00015905887728526	0.000210296032720516	0.000196276212472827	0.000231307834318538	0.00017523693977657	0.000223188818129029	0.00016107116697691	0.000175782377286261	0.000197711125671992	0.000191459130127944	0.000231481184317464	0.000197864735954969	0.000201214108590385	0.00032775188072526	0.000330867077226405	0.000321128224652967	0.000319567832736164	0.000324534235552861	0.00031926134929543	0.000307051222004051	0.0003385276898934	0.000294359558953622	0.000285565115632958	0.000323156423728149	0.000334359305185497	0.000320617291587548	0.000302608631476073	0.000321119493277597	0.000276476823743668	D-threo-aldose 1-dehydrogenase [EC:1.1.1.122]
K00065	0.000280442232002909	0.00041212985479769	0.000496801395819054	0.000345166610765932	0.000438639904067488	0.000426652968100025	0.000425654315606139	0.000338886466908613	0.000434154299237884	0.000353497805855222	0.000352789707577857	0.000408171173330433	0.000407577961108006	0.000452738178290985	0.00042875356573271	0.000413480191724632	0.000507804054781692	0.000497847850989794	0.000512902338636903	0.000492722753599685	0.000497843862069407	0.000507003788630121	0.00052205838539251	0.000504325317908694	0.000510447061414969	0.000470827510175688	0.000508344962504164	0.000500615782396657	0.000502632089944918	0.000516474240094732	0.000502100934223188	0.000530546502769145	2-deoxy-D-gluconate 3-dehydrogenase [EC:1.1.1.125]
K00066	3.66211534619902e-06	1.01350407108658e-05	4.32136132493536e-06	4.29614242614764e-06	6.39340014078257e-06	7.18533199055257e-06	3.33645244719919e-06	3.32833310347454e-06	6.33156647992894e-06	4.71470655265771e-06	4.85439233032046e-06	6.7572732597367e-06	7.99099076731278e-06	5.29301340078992e-06	5.81361846069769e-06	5.38886608991823e-06	1.40294917616604e-06	1.51317485468852e-06	1.78766467951912e-06	1.50222448879158e-06	1.47673240596853e-06	2.17591699664819e-06	2.92473613192922e-06	7.40712599042782e-07	2.91184613008058e-06	3.29941692079635e-06	1.95873471677941e-06	1.44655370707491e-06	1.57353601777293e-06	2.74531627258169e-06	1.79471700950589e-06	3.82628915457488e-06	GDP-mannose 6-dehydrogenase [EC:1.1.1.132]
K00067	0.000324558901304057	0.000264439765777453	0.000219436171497685	0.000339504851099972	0.000287685704652376	0.000296958473339948	0.000265662583746817	0.000303431530944844	0.000269331805717511	0.000289687271865009	0.000291472492550916	0.000230275073656224	0.000252276524875899	0.000237799630885626	0.000273905069501514	0.00028862987231208	0.000230145046905188	0.000231281188496746	0.000229907717282274	0.000235149593153303	0.000237041445393047	0.000230249243820305	0.000229322506382584	0.00023007201186223	0.000226830300044551	0.000236105593490251	0.000230433982129108	0.000231667218255876	0.000232258799173952	0.000229972632762638	0.000230579043166339	0.000225889244882832	dTDP-4-dehydrorhamnose reductase [EC:1.1.1.133]
K00068	5.88323839572677e-05	5.95484167531624e-05	5.90921949884469e-05	5.8425262425706e-05	5.81064617053645e-05	5.58794454814153e-05	5.26012743037656e-05	5.77908750852534e-05	5.84210086678219e-05	5.63978636623805e-05	5.90355226526369e-05	5.51926234904797e-05	5.64329011291025e-05	5.43786298313181e-05	5.42662972771999e-05	5.94975922152423e-05	4.0027913117376e-05	3.83145411729051e-05	4.22576090806101e-05	3.87798395129192e-05	3.87057381577169e-05	4.28535460797289e-05	4.69745395291706e-05	3.64650974359309e-05	4.82264579979942e-05	4.66358935251504e-05	4.12450041955986e-05	3.70183278640402e-05	4.04895339992455e-05	4.73215094083727e-05	4.16927731856385e-05	5.59972097214839e-05	sorbitol-6-phosphate 2-dehydrogenase [EC:1.1.1.140]
K00073	2.6622014414094e-05	2.63943853763496e-05	2.27098057585806e-05	2.54707694796e-05	2.52771159560205e-05	2.73942955699695e-05	2.57526041449391e-05	2.65614667702768e-05	2.67449816614171e-05	2.89450358290323e-05	2.89446843121471e-05	2.6299208582674e-05	2.56204881617864e-05	2.46973530325238e-05	2.16340930939848e-05	2.50358575907818e-05	2.54384164411643e-05	2.71591703137376e-05	2.50942185060831e-05	2.71619201629068e-05	2.73878870130817e-05	2.70207312735812e-05	2.491396036316e-05	2.56250188769371e-05	2.43803536640333e-05	3.27855299500498e-05	2.55991919868727e-05	2.62104263807333e-05	2.61234521039369e-05	2.49285161970054e-05	2.75325837573411e-05	2.38064812718787e-05	ureidoglycolate dehydrogenase [EC:1.1.1.154]
K00074	0.000394742053537383	0.000615391889680232	0.000737117056330957	0.000484515610294604	0.00064460996029105	0.000615738049026905	0.000645474586978623	0.000496939462679354	0.000649544131079098	0.000504960289279834	0.000512779111507348	0.000601829201049396	0.000600562652190801	0.000680721907447586	0.000685047471780571	0.000609835943800535	0.000822630998637007	0.000812255768823174	0.000823361587335506	0.000796544311594	0.000804489253149273	0.000812844386147078	0.000821655875132546	0.000827361518459212	0.000798314399303374	0.000735979732280009	0.000819332819098073	0.000819647975978896	0.000810082799164498	0.000814299952416541	0.000806771629939948	0.000805224490201191	3-hydroxybutyryl-CoA dehydrogenase [EC:1.1.1.157]
K00075	0.00047121519095238	0.000382916674415948	0.00036569387510586	0.000444906453803429	0.000373389972415173	0.00036711273830659	0.000364073512401779	0.000423927332050847	0.000365617066210991	0.00038019724750046	0.000399283272841854	0.000412496812781119	0.000400045539959139	0.000371569355248504	0.000374295608294414	0.000389983595576097	0.000292641909491227	0.000289998958431642	0.000294474711596076	0.000292195299105896	0.000292623431547976	0.000292682575633599	0.000298849744392623	0.000288525173045211	0.000314577149155403	0.000300085127211385	0.000293688056980388	0.0002890438560738	0.000294211305118745	0.00030217719632045	0.000291620953141607	0.000316710542149765	UDP-N-acetylmuramate dehydrogenase [EC:1.1.1.158]
K00076	0.000109061118234476	0.000190011147715083	0.000257543813741316	0.000136008424122784	0.000201204209013534	0.000183148736718181	0.000200343435019159	0.000148190097345398	0.00020269427174535	0.000153671046064612	0.000155387893540155	0.000193376885138161	0.00019041289591539	0.000223404882115498	0.000203621518820934	0.000190550815041363	0.000246051778944186	0.000236202176819201	0.000250549142362971	0.000232624019428479	0.000233512401615723	0.000245255637986394	0.000260557726536533	0.000241491369439439	0.000255217019533455	0.00021667340109826	0.000246838016961845	0.000239032282604796	0.000241494341814604	0.000256345948559023	0.000240631676578302	0.000272032749631273	7-alpha-hydroxysteroid dehydrogenase [EC:1.1.1.159]
K00077	0.000407755804031945	0.000318853066894425	0.000203154227053107	0.000381429225937168	0.000301095819864948	0.00030864102134874	0.000291057053382088	0.000368982668121662	0.000305259470691678	0.000330510235999348	0.000352123153584248	0.000256532355974554	0.000293171574459949	0.000249780236431544	0.000301886885318734	0.000317713336786009	0.000235912910167768	0.000246008894253509	0.000232686819461082	0.000242365178836861	0.000244483918177722	0.000235865731638785	0.000223347812787779	0.000239601659559401	0.00022461103358568	0.000251352596940275	0.000236284522595536	0.000242069535509775	0.000237882298846347	0.000223997264180895	0.000239933182122096	0.000205732491073303	2-dehydropantoate 2-reductase [EC:1.1.1.169]
K00082	6.9681326818095e-06	1.01895076532283e-05	1.5418793528529e-06	8.78103020740788e-06	9.33035423339013e-06	1.10841545191186e-05	4.04270896272128e-06	2.05392371482175e-06	7.85979628429025e-06	5.46320217805058e-06	5.67995213400262e-06	7.51736960745652e-06	5.38242314520525e-06	3.11645412073692e-06	8.58859047429282e-06	7.51523802292041e-06	9.51708398569044e-07	8.27963068024307e-07	8.27440714939466e-07	5.03490566166713e-07	7.38555920209071e-07	1.3334295725063e-06	6.55656994064016e-07	2.70802325168985e-07	3.69224132708927e-06	1.6404455272953e-06	1.00490872759031e-06	6.56683678519029e-07	1.4562860911066e-06	1.11776158390354e-06	1.13831420469936e-06	2.23227644736929e-06	5-amino-6-(5-phosphoribosylamino)uracil reductase [EC:1.1.1.193]
K00086	8.61321640594125e-05	6.81705665021901e-05	3.75132883666688e-05	9.99723999912465e-05	7.29551667711357e-05	8.76173298778325e-05	5.86517405776265e-05	7.26068084776276e-05	6.06523381059977e-05	7.82799418225415e-05	7.08101668600515e-05	5.39759345767327e-05	6.24024549534923e-05	4.83347786471716e-05	6.88434480533319e-05	7.45100666404057e-05	4.07472492885127e-05	4.2815110243997e-05	3.99815663197232e-05	4.53778208201751e-05	4.73109883811349e-05	4.15832358296062e-05	3.85122718207266e-05	4.0743671916301e-05	3.89922294740837e-05	5.14154095126827e-05	4.07007162742423e-05	4.14828058792286e-05	4.30576490728588e-05	4.10935316628145e-05	4.25269308422701e-05	3.64898903554285e-05	1,3-propanediol dehydrogenase [EC:1.1.1.202]
K00087	9.25798620812437e-05	0.00013940900827104	0.000163837576618946	0.000120984647664963	0.000153012820276759	0.000156438450365989	0.000161477938447606	0.000118868846146015	0.00015309063080217	0.000126570476981703	0.000122996632879037	0.000141690682521001	0.000134843943181784	0.000159637770588576	0.000144915134426993	0.000146616390220153	0.000225813231885798	0.000229646472210877	0.000220975895889328	0.000224750577475433	0.000229315840551246	0.000221895119009578	0.000211649411728436	0.00023371704548585	0.00020343791352217	0.000207892415409728	0.000222909747985852	0.000231173424560139	0.000223380286589369	0.000211532395805522	0.000223896649926404	0.000191143056597701	xanthine dehydrogenase molybdenum-binding subunit [EC:1.17.1.4]
K00088	0.00091702993081837	0.000744065063146921	0.000594208138613417	0.000886542496467851	0.000758346959456245	0.000733770600339139	0.000709192370605949	0.000846031934855968	0.000749729214113272	0.000749818244491125	0.000808760286227317	0.000625895341921278	0.000681077310345806	0.000638439915203132	0.000737166147099399	0.000788737710749768	0.000584276722245346	0.000581854079144237	0.000586748065191556	0.00057665336327998	0.000579457686866739	0.000584288718998743	0.000590327758608091	0.000576058677260538	0.000596647803687112	0.000578981734735279	0.000585900185651379	0.000579885353578286	0.000584655471563744	0.000592887963784396	0.000582090284796514	0.000597071832171123	IMP dehydrogenase [EC:1.1.1.205]
K00090	0.000240392621377019	0.000309418306320378	0.000350929864854229	0.000264276853721681	0.000321867770140803	0.000311676553926452	0.000344547931620294	0.000286841696837132	0.000339961981502979	0.000274607686538384	0.000288900402478455	0.000308330155812288	0.000309208947954548	0.00034517975231395	0.000313663131463776	0.000312445334976419	0.000445515906184703	0.000450474683285195	0.000439252809391125	0.000438043111683115	0.000443469093133624	0.000438864292346938	0.000425323904232255	0.000456063147446053	0.000410633001767628	0.000408962297712454	0.00044133417649491	0.000452442625916593	0.000438768305502434	0.000420490433586412	0.000440494969164277	0.000392893398857776	gluconate 2-dehydrogenase [EC:1.1.1.215]
K00091	6.79666095793361e-05	8.17497404902346e-05	7.28173105510118e-05	7.26433244097159e-05	7.83756946178553e-05	7.79274236075382e-05	7.10537675672536e-05	6.73674044675831e-05	8.10567482834185e-05	6.43097835047814e-05	6.95437855477924e-05	7.2325997104232e-05	7.32865693254453e-05	7.19695578170469e-05	8.37394028482695e-05	7.8664474293662e-05	7.1074802274909e-05	6.99002532335705e-05	7.18072858712932e-05	6.77937752664301e-05	6.89638794003339e-05	7.11926018101836e-05	7.26646055035221e-05	6.95189181574436e-05	7.69704401230922e-05	6.58027598317022e-05	7.15079190615821e-05	6.9903943601563e-05	7.0846516726317e-05	7.33183870105261e-05	7.03601338790067e-05	7.64222401323771e-05	dihydroflavonol-4-reductase [EC:1.1.1.219]
K00094	1.71930030225511e-06	3.04972393759097e-06	4.70893120125195e-07	7.91908818459902e-07	1.71894303927105e-06	4.63344282146677e-06	1.80101104358078e-06	1.11363489706754e-06	2.23983520949038e-06	5.93573147334984e-06	4.18626224322526e-06	4.50149730643134e-06	2.53347449709722e-06	1.3959992110264e-06	9.29984508315264e-07	1.13283832913253e-06	4.33524654144288e-07	1.6728105781727e-06	2.61722706280604e-07	2.20279688253278e-06	2.14417003398162e-06	1.92723147851905e-06	3.10447382798553e-07	3.38344604711025e-07	4.24833811728994e-07	7.60458978137228e-06	6.18054183717973e-07	8.70660349666903e-07	1.27647018940845e-06	7.26128328866305e-07	2.28117338981831e-06	5.70007350897184e-07	galactitol-1-phosphate 5-dehydrogenase [EC:1.1.1.251]
K00096	7.28949549769263e-05	0.000106040673974162	0.000126033435413523	8.55189239103576e-05	0.000114694526106209	0.000113687808939209	0.000134377578763	9.65740531479694e-05	0.00012460470057833	9.28807413451716e-05	9.84301647052874e-05	0.000111204468814775	0.000105348253433305	0.000128115724919961	0.000105620517536023	0.000109824542020714	0.00020355921473413	0.000208708780249402	0.000196784525834488	0.000201645366210174	0.000204723314197596	0.000197034382670825	0.000182126113935039	0.00021366608931741	0.000174584664523831	0.000179015529550968	0.000199230471120018	0.000210800355804956	0.000199630579200081	0.00018011616361873	0.00019996412434203	0.000154475937413358	glycerol-1-phosphate dehydrogenase [NAD(P)] [EC:1.1.1.261]
K00097	0.000150662230339937	0.000243911721412482	0.00030961234586106	0.000191163696891318	0.0002589738789525	0.000267130185668113	0.000259119101503409	0.00019619030298842	0.000251289387812955	0.000245361151730186	0.000213715307164262	0.000248566813460804	0.00025029947782294	0.000278263279700224	0.000282069119478506	0.000241301864384245	0.000304485637998	0.000298572311841002	0.00030948539473636	0.000303828848078145	0.000302627022063699	0.000307236753695427	0.000319468789659283	0.000301414656030874	0.000306285025160315	0.000301758305178262	0.000306061156092419	0.000300726317633916	0.00030507911725337	0.000317694640247853	0.000304490993862482	0.000327091093415769	4-hydroxythreonine-4-phosphate dehydrogenase [EC:1.1.1.262]
K00098	0.000146192899225331	0.000210856870990624	0.000271207047780268	0.000175861105675538	0.000238647451782787	0.000229344285313697	0.000269848313928372	0.000194622728581237	0.00025252130888581	0.000186999010710222	0.000198677830155815	0.00022695464327445	0.000215945045176683	0.00026517149418055	0.00022863616483183	0.000225901356844025	0.000394519366437552	0.000400578831614969	0.000384681385738395	0.000387517903329788	0.000393518696270711	0.000384158718142825	0.000364052708574176	0.000410112036230979	0.000348572556497465	0.00034658594093446	0.000387927320649366	0.000404379123779982	0.00038675539989994	0.000359049985543707	0.00038719451478945	0.00032122324660766	L-idonate 5-dehydrogenase [EC:1.1.1.264]
K00099	0.00026622045104767	0.000318954141942543	0.000325969563795441	0.00027926910494586	0.000301171953030225	0.000332704482903998	0.000306384493003798	0.000255813225299204	0.000294184101464576	0.000297588372590967	0.000275016134607294	0.000379166090132584	0.000337539455502832	0.00033238815528312	0.000312840516606275	0.000285153338696898	0.000344187192641377	0.000350629571386432	0.00033662223077336	0.000353159994437856	0.000354525057349036	0.000340802991966151	0.000324324575786294	0.000351783687669473	0.000334066662953637	0.000353523146548375	0.000340462903010885	0.00035109745188012	0.000345881820183089	0.000327273081560159	0.000344693433322312	0.000310984031760702	1-deoxy-D-xylulose-5-phosphate reductoisomerase [EC:1.1.1.267]
K00100	0.00144213938210086	0.00182167235566901	0.00200119065488322	0.0016201110722338	0.00187316190144847	0.00182158441099771	0.00182380707101972	0.00161839054132718	0.00187281532936577	0.00162540884467243	0.00164450838954061	0.00173114491851298	0.00177646097334932	0.001881898792619	0.00183605730391408	0.00181996291770051	0.00204118104731602	0.00201302416365147	0.00205928218640115	0.00199354958357994	0.00200851451635134	0.00203916308627648	0.00208757447739857	0.00202786391294622	0.00204183524114473	0.00193246041222861	0.00204503139908702	0.00201737888836985	0.00202380624742156	0.00207460872455317	0.00202467606543084	0.00210792776675735	[EC:1.1.1.-]
K00101	0.000344842029550167	0.000581161766718474	0.000764732088740447	0.000434872089190168	0.000639496181706725	0.000608882697690926	0.000694040699184475	0.000478775606354914	0.000666178623098294	0.000488319701586254	0.00050345582784207	0.000617970509448621	0.000587577871303938	0.000716984362913167	0.000633438152109191	0.00060019757499774	0.00098741169682885	0.000989082025167868	0.000972905501665507	0.000959587456201376	0.000972729297624529	0.000968256687765337	0.000943513730089024	0.00101132572846405	0.00091358157163982	0.00086898718304	0.000976118367202125	0.000999128803044006	0.000968324391887896	0.000931094811764276	0.000969011168414307	0.000877022372351228	L-lactate dehydrogenase (cytochrome) [EC:1.1.2.3]
K00102	0.000352502951616437	0.00060973346549576	0.000761095447242249	0.000422667741817429	0.00062264499232527	0.000579775012668489	0.000618579726400342	0.000469264028050307	0.000628145083288163	0.000527571261129964	0.000502087170712306	0.000598223574874142	0.000603681771349401	0.000683798708882112	0.000624535624982963	0.000584430868390822	0.000756974134046755	0.000737142036042953	0.000769561713916985	0.0007304872768067	0.00072988279643892	0.000754073908021482	0.000790902398539373	0.000750111970196434	0.000766499148268792	0.000688623008024023	0.00076076596785006	0.000745347709421133	0.000747089314536904	0.00078191015160187	0.000745659605580851	0.000808624646463438	D-lactate dehydrogenase (cytochrome) [EC:1.1.2.4]
K00103	6.00409590966555e-05	6.78959424552431e-05	7.6209728325742e-05	6.50703407950993e-05	6.92629442052954e-05	5.97416431206512e-05	5.55596874181708e-05	5.85027018706225e-05	6.64343048738066e-05	5.22063011436276e-05	5.88632288760286e-05	6.08268668470921e-05	6.23435641628841e-05	6.34892990868639e-05	6.71517232326077e-05	7.01537208860626e-05	3.74556540461147e-05	3.0881661880908e-05	4.21832231432029e-05	3.09335243848101e-05	3.08729546978334e-05	3.97432072103449e-05	5.16436233413735e-05	3.05064548113569e-05	5.56041280619618e-05	3.37806069648021e-05	3.94834219591883e-05	3.07215097822174e-05	3.68982156701e-05	5.16064932308129e-05	3.65602695844197e-05	7.06323304949585e-05	L-gulonolactone oxidase [EC:1.1.3.8]
K00104	0.000576146472752628	0.000850917611343431	0.0010158579250121	0.000705801784830169	0.000907004937734552	0.000873890935427243	0.000911123423257921	0.000709542321011507	0.000907362879273244	0.00073658346111346	0.000733711591107915	0.000840976206940972	0.000836451323371087	0.000948858765072089	0.000950147740681863	0.000866749187325936	0.00115544250245499	0.00114611147525525	0.00115300898745772	0.00112335643953355	0.00113792022876311	0.00114254291712775	0.00114574325678561	0.00116566694028618	0.00111395760270925	0.00104494251915403	0.00114981335814252	0.00115495964344023	0.00113929442372342	0.00113889066549846	0.00113767159461138	0.00111422417911819	glycolate oxidase [EC:1.1.3.15]
K00105	0.000229746913118036	7.11943006454133e-05	2.07593070425762e-05	0.00019238889962831	9.00695553020867e-05	6.80427801870072e-05	8.37155187348697e-05	0.000185816111627695	8.57720948942145e-05	0.000112616668587409	0.000148446231553392	4.59020206289948e-05	6.91157170241381e-05	4.63150152163071e-05	8.19906396218488e-05	0.000115567099376123	1.68783692666985e-06	3.24604595499054e-06	2.2477017679209e-06	1.96894359617634e-06	2.69313064099657e-06	1.95939887493026e-06	2.87523662213465e-06	6.23059493726734e-07	5.05803960168733e-06	7.18222094924432e-06	2.54680302329406e-06	1.80895094629444e-06	2.40136231152621e-06	2.87860111550931e-06	2.47370908369453e-06	4.18221120681521e-06	alpha-glycerophosphate oxidase [EC:1.1.3.21]
K00108	0.000819683148028331	0.00123444627553805	0.00161354932381389	0.000970860779514084	0.00133732077921867	0.00124360965939974	0.00143762221781997	0.00109030944966509	0.0013893448692592	0.00106316464152957	0.00110371141693038	0.00127571051238993	0.00126304719595127	0.0014917321518866	0.00126714909903662	0.00127642230342834	0.00192885356062694	0.00191707048540885	0.00191877829589192	0.00186929147339634	0.00188646087440823	0.00189396719906172	0.00188653934247398	0.001962503448465	0.00181792781253151	0.00169265515111438	0.00191494420743209	0.00193687418876768	0.00189181063197341	0.00185894446959862	0.00188940857752684	0.0017957212302508	choline dehydrogenase [EC:1.1.99.1]
K00109	8.62060673335005e-07	1.5887124151461e-06	1.21374473188747e-07	1.16538254772381e-06	1.38611224254535e-06	1.48495457459237e-06	3.96360750351043e-07	3.2071470302886e-07	1.38509965969809e-06	5.91332503774986e-07	8.09527289111404e-07	1.23556962774771e-06	6.67855393266639e-07	3.59022942153801e-07	1.34374415792832e-06	9.14650540801128e-07	6.74096950388787e-08	9.72047449669928e-08	1.02925281594299e-07	1.26353244681912e-07	1.17314581353086e-07	1.06852556001109e-07	6.27421610014395e-08	2.84261104365323e-08	5.13637888642385e-07	2.14839708880301e-07	8.36671602897747e-08	8.32478639511137e-08	1.31591717955813e-07	1.31846935141542e-07	1.67369647037765e-07	3.89137954873532e-07	2-hydroxyglutarate dehydrogenase [EC:1.1.99.2]
K00111	0.000740424490204704	0.000778373431407669	0.000780056615307921	0.00079467355244608	0.000811445588526523	0.00081863058518775	0.000787571813961513	0.000764128007631785	0.000804170071823773	0.000763042157184908	0.000767141216328117	0.000729145812554407	0.000758417938410856	0.000770209484088343	0.000797710577784251	0.000800390950659137	0.000810163079149392	0.000806112228384592	0.000813267813170986	0.000804610555375965	0.000808831206511218	0.000811798538387476	0.00081751054177043	0.000806775348755394	0.000808117075725511	0.000796905705344309	0.000811210991740423	0.000805872317043922	0.000809188755343639	0.000814791657607696	0.000808398233385044	0.000818852761077926	glycerol-3-phosphate dehydrogenase [EC:1.1.5.3]
K00112	1.54256075818939e-05	1.67161779998421e-05	9.00785093437516e-06	9.36583095738897e-06	1.27883725920464e-05	2.48669778015249e-05	1.65864265096168e-05	1.39880392719481e-05	1.30298082232154e-05	4.12805586488044e-05	2.51361228304968e-05	1.96227547647869e-05	1.71346714650131e-05	1.29421749984957e-05	9.77306815368368e-06	1.14802951177591e-05	9.57309902143329e-06	1.2087062499425e-05	9.2407628664129e-06	1.6507866663107e-05	1.38136810358985e-05	1.27545163636894e-05	9.31948839682327e-06	9.44020911553566e-06	9.29347378803399e-06	2.94543419145477e-05	1.00072258061791e-05	1.07958431478436e-05	1.24945835115591e-05	1.10582694831024e-05	1.3846379875046e-05	9.81886520629081e-06	glycerol-3-phosphate dehydrogenase subunit B [EC:1.1.5.3]
K00113	1.29824815011015e-05	1.21582078326455e-05	6.63179439662194e-06	6.19669896894893e-06	8.81079724842034e-06	2.11622788862069e-05	1.26513293744285e-05	1.12032156622522e-05	8.85780689560603e-06	3.94293375771133e-05	2.25636582714394e-05	1.65162223198853e-05	1.3538046773295e-05	9.38933365687772e-06	8.07181891871263e-06	6.54566637094096e-06	2.47200164697719e-06	4.64368259242217e-06	2.52987790853962e-06	9.74298043511791e-06	6.76083116544309e-06	6.2441546486939e-06	3.65532941484369e-06	1.65566688286012e-06	3.72455539378769e-06	2.48208740699573e-05	3.09727084143093e-06	3.19244428699301e-06	5.62379271026006e-06	4.91128099761728e-06	7.30273643183948e-06	5.87904472765022e-06	glycerol-3-phosphate dehydrogenase subunit C [EC:1.1.5.3]
K00114	0.000130995406018607	0.000260968616927646	0.000331559794779448	0.000170335609533776	0.000266677276556034	0.00024893191957175	0.000282854653258553	0.000196904165135776	0.000278437845707477	0.000196687115756187	0.000202626984311046	0.00026132371957203	0.000263480568588097	0.000307186319784766	0.000253409021841973	0.000247696981951694	0.000400061764573829	0.000398746527276634	0.000398896600299186	0.000386907751031922	0.000391669913617593	0.000392527313506201	0.000394385294243529	0.000407940589869347	0.000376210305526755	0.000347240157835877	0.000398286883109332	0.000403586068087443	0.000392138000374582	0.000385656661966405	0.00039164458801519	0.000370966832999216	alcohol dehydrogenase (cytochrome c) [EC:1.1.2.8]
K00115	3.45572303864643e-07	1.89398242955468e-06	8.3297524068648e-07	5.04586024256989e-07	8.5534331804315e-07	1.12289821645577e-06	4.46321716086105e-07	4.36945612768813e-07	9.94510466099968e-07	5.19845736535287e-07	5.02884955725978e-07	1.09576687615714e-06	1.62024191776199e-06	8.52477689278285e-07	5.6312390936843e-07	7.78348958695573e-07	1.81270346383292e-07	1.59140819774382e-07	3.20283843891829e-07	1.36487568126904e-07	1.42034896249648e-07	2.19713536583936e-07	4.19888399070953e-07	9.76723737641313e-08	5.0387065036548e-07	1.81978262902238e-07	2.80374729074704e-07	1.14106678903158e-07	2.03167898464226e-07	4.19815134548937e-07	1.73171442756108e-07	6.50100568307142e-07	glucose dehydrogenase (acceptor) [EC:1.1.99.10]
K00116	0.00029379549395936	0.000170143282126901	3.85396618528948e-05	0.00025594844646532	0.000148914297406527	0.000151062581799727	0.000118841759976119	0.000227047547337536	0.00015018159501614	0.000167094213435065	0.00020646601833486	0.000113164048231961	0.000144745919223791	8.2499454412216e-05	0.000118152083022782	0.000169633620067008	7.4730948738413e-06	1.41201455849197e-05	9.10918975744403e-06	1.17024652747064e-05	1.39532576087327e-05	1.35098247505206e-05	9.83579994035932e-06	2.88647016426971e-06	2.28796973446211e-05	3.92978958883932e-05	1.10970960882444e-05	7.55899286487478e-06	1.18634195192387e-05	1.2037223748837e-05	1.43897325881218e-05	1.70019102598889e-05	malate dehydrogenase (quinone) [EC:1.1.5.4]
K00117	0.000110504770469907	0.00020723505076839	0.000262127324668218	0.000129981028333076	0.000206808932501562	0.000203312510990196	0.000209664442134116	0.000154876229426853	0.000210246260058266	0.000193131838898964	0.000176224493623648	0.000213954151875038	0.000210468840821719	0.000236107846483724	0.000247775246496831	0.00018834719341241	0.000251522009152318	0.000248645099581443	0.000256392096640911	0.000249890665649284	0.000248582625237596	0.000257391896311903	0.000268123732865416	0.000247609016244218	0.000256355191465135	0.000259038912950222	0.00025436477383579	0.000248872024798	0.000251419160821184	0.000263386135301172	0.000255729645122144	0.00027667253493635	quinoprotein glucose dehydrogenase [EC:1.1.5.2]
K00118	8.9835431692119e-05	9.58564524154158e-05	0.000111174967774416	9.09952420897957e-05	9.4320144235011e-05	7.58509046764611e-05	7.87055890319555e-05	9.49325984507356e-05	9.32090040700793e-05	7.47379664159927e-05	8.55837184151908e-05	8.24810342809325e-05	9.27127871381742e-05	9.25298412232483e-05	9.15791065691753e-05	9.88437548298015e-05	5.07541545388079e-05	4.1570180459375e-05	5.87947046297545e-05	4.25321871736155e-05	4.16788729174382e-05	5.34180527085078e-05	7.34645105615674e-05	4.14925888935294e-05	7.45016954677366e-05	4.51593978891308e-05	5.42364383141502e-05	4.17957784687096e-05	4.96826366645691e-05	7.27794906772848e-05	4.93772491800571e-05	9.93825555665014e-05	glucose-fructose oxidoreductase [EC:1.1.99.28]
K00119	0.000549678967048568	0.000963387837238244	0.00132969450466059	0.000694388967990352	0.00104317298003263	0.000954823918437378	0.00111645502967247	0.00079782663660916	0.00108294378342622	0.000785903591265792	0.000811396190452557	0.00100673165218917	0.000991308759847924	0.00119368175764554	0.00100099564707408	0.00098816128039956	0.00153503918872114	0.0015139196725135	0.00153390967165904	0.00147587706404294	0.0014893673244016	0.00150709611343677	0.00152034760177153	0.00155443698942537	0.00146459359262079	0.00132497668340191	0.00152601093236046	0.00153177269286934	0.00150206168884192	0.00149772609013025	0.00149855195752166	0.00147100301335112	[EC:1.1.99.-]
K00121	0.000435289014261821	0.000625812845923448	0.000700365331501735	0.000490284078148514	0.000644025700275307	0.000640703840528039	0.000660889406348543	0.000513846847774051	0.000662807699162169	0.000565137268104808	0.000557858329712651	0.000621480134119038	0.000611649811270566	0.000676581862148951	0.000628681701948234	0.000603524192156255	0.000825021512020142	0.000824585870600978	0.000819136088281448	0.000811041699017917	0.00081443734470297	0.000817879329419568	0.000807713877735804	0.00083357444053779	0.000793115128770132	0.000770496780680423	0.000820377351990483	0.000829621867968558	0.000816307466039883	0.000798842032509853	0.000816549309040709	0.000775969031229163	S-(hydroxymethyl)glutathione dehydrogenase / alcohol dehydrogenase [EC:1.1.1.284 1.1.1.1]
K00122	9.23463425249536e-05	9.23696606896442e-05	5.65013440138741e-05	9.72448459882131e-05	8.72515048322157e-05	9.07468749466723e-05	7.11598341866159e-05	7.73918007880919e-05	8.38414858947489e-05	7.19706725217329e-05	8.02070639738272e-05	7.47216192122278e-05	7.91368163435249e-05	6.52183863729461e-05	7.68709641012386e-05	8.54109139517976e-05	5.67402730469335e-05	5.73776460451625e-05	5.67864112060284e-05	5.43976746856299e-05	5.68682716823067e-05	5.79855655021808e-05	5.59437748189833e-05	5.51845118853566e-05	6.41606234516966e-05	5.68603592818765e-05	5.74763073802464e-05	5.60303688534495e-05	5.72742959090801e-05	5.63702958525091e-05	5.7031286587578e-05	5.88687682920471e-05	formate dehydrogenase [EC:1.2.1.2]
K00123	0.00110580499339105	0.00140609842185425	0.0013915564446857	0.00113093670219575	0.00137195954520301	0.00149904166811233	0.00146738825436586	0.00123710388349877	0.00141277276615721	0.00156332414140696	0.00138228448558354	0.00137026495090208	0.00138409869023165	0.0014283702585127	0.00132177187436456	0.00130007832799988	0.00169819493152559	0.00173166039264588	0.00167841231550968	0.00175189100328866	0.00173089296186377	0.00170077288953931	0.00163790272429857	0.00172833794035	0.00159429697582616	0.0017716942808093	0.00169077056992897	0.00173070869316793	0.00170806300997172	0.00163393403181077	0.00172000151930685	0.00154081794269752	formate dehydrogenase, alpha subunit [EC:1.2.1.2]
K00124	0.000139652593196452	0.000239175547746538	0.00028316302495733	0.000162040019629604	0.000241443849776656	0.000255135130872951	0.000253438035890616	0.000184270112275582	0.000243738301675772	0.000256202724981661	0.000215302648720577	0.000246417236982083	0.000240710594237794	0.000266252332194732	0.000273824371163338	0.000224740225442117	0.000312161493861536	0.000313421450389751	0.000312872043832274	0.000316602612724902	0.000314261755217345	0.000315491828953817	0.000314802598798282	0.000313933298327904	0.000303553351561467	0.000320455355931167	0.000312838335031107	0.000314291865976449	0.000313446639693158	0.00031402098172101	0.000316219064640877	0.000310299250487884	formate dehydrogenase, beta subunit
K00125	1.08487022800698e-08	7.68644902753442e-06	1.12798687043544e-09	1.37601192788907e-08	1.13502416238757e-08	4.68113553319793e-07	1.02801527058191e-08	1.36534313433276e-07	9.7039603507468e-09	4.78714411849046e-09	1.38463267863442e-08	1.81900624213381e-08	1.88776253784436e-08	1.67926292457912e-08	1.33131858594486e-07	2.31342318977358e-06	7.68372196472135e-10	9.55014250416458e-09	9.48709994583723e-08	2.14184047657717e-10	2.85698932299394e-09	4.11522438489128e-08	3.86613386437493e-08	3.04043959455126e-08	7.20200506644203e-09	1.47519944470572e-08	7.92541686593066e-10	1.22233013161129e-08	4.42265201757727e-07	5.30275880780475e-07	7.79625717235364e-07	1.05567630153206e-07	formate dehydrogenase, beta subunit [EC:1.2.1.2]
K00126	1.85825415862806e-06	4.45941810413885e-06	6.67029934902894e-06	2.45421844913944e-06	4.16602078442654e-06	3.03554757990403e-06	3.11044734807325e-06	2.88004714629609e-06	3.80930698249794e-06	2.84432088660818e-06	2.76826647882483e-06	3.90500574555565e-06	4.4575815422266e-06	4.84545035917217e-06	4.24222504898692e-06	4.00255609760568e-06	1.75996537615362e-06	9.93554288899038e-07	2.44370674143216e-06	1.17761893470683e-06	1.05742578583002e-06	2.02170728758235e-06	3.82636549760754e-06	1.01831761235254e-06	3.65116073685686e-06	1.41539592000875e-06	2.09540803655574e-06	1.08407048224674e-06	1.71854433929755e-06	3.63367054164545e-06	1.69073572689117e-06	5.76509276832169e-06	formate dehydrogenase, delta subunit [EC:1.2.1.2]
K00127	0.000116442674125752	0.000173235838812043	0.000209108049362775	0.000122774996178469	0.000184100213627393	0.000204893247935012	0.000221010258381712	0.000154689474024767	0.000192094787306297	0.000222190865868525	0.000182311785368201	0.000190713857840504	0.000184435476945559	0.000212187540136878	0.000171818993700498	0.000164640079483474	0.000299002634642313	0.000306184251377785	0.000291986758757416	0.000309587064817912	0.000304677052466631	0.000295133202875782	0.000277830894673107	0.000310394124234981	0.000264692415393756	0.000298209899081794	0.000295235900302939	0.000308729716504293	0.000299122330416589	0.000275113466661975	0.000299464730654819	0.000246462562428703	formate dehydrogenase, gamma subunit
K00128	0.0019685596404776	0.00269071418080249	0.00317606904946414	0.00222684171564199	0.0027920445811776	0.00260611403944702	0.00274892207393547	0.00231680484192336	0.0028216022974226	0.00228764165473164	0.00236509480828745	0.00260751449957691	0.00264303000272177	0.00291994161599534	0.00283013215477968	0.00268475534342404	0.00318932140163283	0.0031133710369647	0.00322638445405544	0.00306164802142499	0.00307903097862695	0.00317435756128186	0.00329114866690828	0.00315710437404777	0.00323092860794078	0.00289347060656195	0.00319674630348649	0.00313659803843399	0.00314163454299889	0.00325206986322321	0.00313837507532318	0.00335886458495364	aldehyde dehydrogenase (NAD+) [EC:1.2.1.3]
K00129	5.16785192638499e-06	3.04495131818956e-06	7.45931658690672e-07	4.68298466604393e-06	2.83797020748614e-06	2.91905888724159e-06	2.06712693791702e-06	3.64850857536274e-06	2.83358954089758e-06	3.10216940831835e-06	3.73675194102183e-06	2.34905870683062e-06	2.45696994744227e-06	1.58551858543194e-06	2.43826543172083e-06	3.1423020500162e-06	2.31968951760029e-07	3.01649729609195e-07	1.54473787188307e-07	2.7391897695619e-07	3.28488265603393e-07	3.43582528140312e-07	1.64644325795911e-07	6.11430269806215e-08	5.38587361655037e-07	9.75669537715475e-07	2.22495384909283e-07	1.66628536319085e-07	2.60217408837397e-07	2.35102140484978e-07	3.7255881616458e-07	3.31667057291947e-07	aldehyde dehydrogenase (NAD(P)+) [EC:1.2.1.5]
K00130	0.00102653210185939	0.00141127406086524	0.00163140668665655	0.00115883420046104	0.00145664276126428	0.00137121308506935	0.00143052261205483	0.00119972477011428	0.00147243056208273	0.00119923082793734	0.00123777304027787	0.00136654654271326	0.0013770164614789	0.00151224026099272	0.00142584774625888	0.0013942270315607	0.00166361092062809	0.00163112949868451	0.00167995842021042	0.00160377960256151	0.00161294208250771	0.00165732588218376	0.00170582477173895	0.00165090925440066	0.0016787697989059	0.00152459161220883	0.00166734750844196	0.00164127741201051	0.0016413703367187	0.0016875953950753	0.00164198633858048	0.00173262953265662	betaine-aldehyde dehydrogenase [EC:1.2.1.8]
K00131	0.000183214818508973	0.000121316945314877	8.34933203136211e-05	0.00016523011364658	0.000115379510287246	9.89063532478714e-05	9.49767641829831e-05	0.00015858889052258	0.000112677744500183	0.000116225118298979	0.000139934531109854	8.96879074699717e-05	0.000109528388668202	8.61055458584489e-05	0.000116321951577886	0.000130575035783924	2.4410213351174e-05	1.99276273220095e-05	3.04327069025696e-05	2.03126189338663e-05	2.02851449190053e-05	2.90828192923265e-05	4.16552428814456e-05	1.52060111165308e-05	4.59660229813884e-05	3.54080477802776e-05	2.78270928993363e-05	1.70997173544134e-05	2.51269273567354e-05	4.25100179908776e-05	2.63903588216325e-05	6.36224872407349e-05	glyceraldehyde-3-phosphate dehydrogenase (NADP) [EC:1.2.1.9]
K00132	5.09860616328103e-05	3.10981537638076e-05	1.12912443726633e-05	6.13891855062536e-05	3.62979616282386e-05	4.56364275314112e-05	2.50331027954431e-05	3.97479677372434e-05	2.75803659984339e-05	3.23584531296818e-05	3.32178373945882e-05	2.14601351233309e-05	2.86677716179974e-05	1.8362986017275e-05	3.54769220128997e-05	3.7312964325107e-05	8.96472861535908e-06	9.26637151190364e-06	8.64186514205057e-06	1.09755215553081e-05	1.26953987737157e-05	8.66679265676873e-06	8.48264157307809e-06	8.47750326994674e-06	9.78417077048805e-06	1.24599738017321e-05	8.80510189521565e-06	8.75611393467881e-06	1.00339785871176e-05	9.19089644530496e-06	8.99628372903273e-06	8.44982494859256e-06	acetaldehyde dehydrogenase (acetylating) [EC:1.2.1.10]
K00133	0.000494549097034523	0.00043119010476648	0.000398793727218706	0.000463996549948016	0.000415538393101216	0.000416324686530159	0.000409792670711049	0.000462243872166487	0.000412552850242402	0.000451223093532095	0.000453344381460463	0.00043230241948722	0.000432321872323859	0.000406739188182547	0.000410317565110523	0.00042886041049337	0.00034153032385167	0.000340842016736956	0.000344554792750748	0.000346444464558904	0.000343143311685249	0.00034585878469359	0.000351119797150955	0.000336144928815662	0.000359353475623833	0.000367129007741271	0.000343939058586235	0.000338562835521583	0.000345205838330661	0.000354118725037774	0.000345566159083988	0.000367904808133108	aspartate-semialdehyde dehydrogenase [EC:1.2.1.11]
K00134	0.000852657381594938	0.000775992602292883	0.000745517798579022	0.000820503431501636	0.000795341095240511	0.000820407416662071	0.000839951224580674	0.000846393618453328	0.000797767047597606	0.000889844332421376	0.000856996547836778	0.000781395019396788	0.000789122736166311	0.000793550524890955	0.000744297655184955	0.000790481726447017	0.000861595843456608	0.000877455606294909	0.000848869906652941	0.00088361563783221	0.000876455202899418	0.000855253600170871	0.000825813910754037	0.000879325737701384	0.000812793910468246	0.000877116483426584	0.000856274768388627	0.000880389271674358	0.00086462466597434	0.000822955771914968	0.000864585511173434	0.000773375779947474	glyceraldehyde 3-phosphate dehydrogenase [EC:1.2.1.12]
K00135	0.00164259194664399	0.00218888130258911	0.00257047192000164	0.00183774972060677	0.00229314823577781	0.00216780068227712	0.00230602254652323	0.00192979314804069	0.00233221399464429	0.00193342139900557	0.00198251333550576	0.00215112704463594	0.00215751594657357	0.00239647177625798	0.00224460939857115	0.00220261672613233	0.00274038917373074	0.00270150737745606	0.00275207777619698	0.00265558236895535	0.00267089708713686	0.0027221966127013	0.00276592598800592	0.00273840199619992	0.00270803030631308	0.00251206283130779	0.00273654851373038	0.00271766389169012	0.0027025066568249	0.00273654740669338	0.00270393007108726	0.00275961860652545	succinate-semialdehyde dehydrogenase (NADP+) [EC:1.2.1.16]
K00137	0.000114836567861543	0.000173196841898833	0.000202174196536556	0.000133675556001458	0.000177493573297897	0.00017431447236158	0.000167597056855834	0.000136875670070931	0.000175210822042874	0.000156837461279641	0.000150256311569419	0.000172129220412264	0.00016969955782428	0.000182927505392919	0.000172871313889834	0.000165353565911728	0.000183261604210533	0.000179447287108726	0.000187592242411097	0.000180828027921918	0.000180544938648231	0.000187659461810629	0.000196305817791783	0.000178492281836946	0.000192897469809068	0.000188235487356277	0.000185576918803007	0.00017912208167064	0.000183568136990997	0.00019553102191056	0.000185617784501719	0.000209464085124238	aminobutyraldehyde dehydrogenase [EC:1.2.1.19]
K00138	2.99057192115366e-05	4.73250319568555e-05	4.77932646629975e-05	2.96847640762778e-05	4.21399189054386e-05	4.81348606141964e-05	3.9892958248417e-05	3.32664310491675e-05	4.27179287159799e-05	5.22085043229895e-05	4.36406424905258e-05	4.78635210681616e-05	4.54316468051706e-05	4.34489123151777e-05	4.82620632187516e-05	3.86401016800869e-05	3.44523173437599e-05	3.46475876882883e-05	3.62052973529936e-05	3.74543120866988e-05	3.59885169228031e-05	3.87049320450186e-05	4.01369384178259e-05	3.18138634855469e-05	4.02300336488949e-05	5.08256903671183e-05	3.57754661895411e-05	3.29574187328717e-05	3.65098455025668e-05	4.08092514751086e-05	3.83711934231207e-05	4.72502358217879e-05	aldehyde dehydrogenase [EC:1.2.1.-]
K00140	0.000483314676342316	0.000702704586201889	0.00078373162890727	0.000538495479390076	0.000707799709373498	0.000704877708398985	0.000712184866895379	0.000572432746299425	0.000718017438156846	0.000648334577293644	0.000618852880740255	0.000681733215512954	0.000689778609027043	0.000744909682463429	0.000719632101728698	0.00066158613290034	0.000845986953611029	0.000837163196292914	0.000848728972361628	0.000832791495440772	0.000830332814837888	0.000841360986893203	0.000851267177745102	0.000845282989026011	0.00083356918383998	0.000801026439172625	0.000845146402084327	0.000842411671839767	0.00083841816492414	0.000842316727685872	0.000837584455435048	0.000844342603399002	malonate-semialdehyde dehydrogenase (acetylating) / methylmalonate-semialdehyde dehydrogenase [EC:1.2.1.18 1.2.1.27]
K00141	0.000105905389261187	0.000160086938661013	0.000196930000220223	0.000124997991404208	0.000160272334471317	0.000140566834263581	0.000140675397724252	0.000125568090545018	0.000157246020463001	0.000117964204672939	0.00012631663950917	0.000148484220576673	0.000154461914818346	0.000163819899015512	0.00016941511090427	0.000156223832411696	0.000136775373901486	0.000124681214783585	0.00014616540181439	0.000124233377903531	0.000124478372028724	0.000139757825684881	0.000162761748973744	0.000126086127065754	0.000162813213571997	0.00012264058104207	0.000140300126494739	0.00012494125186688	0.000134523784560859	0.000161405186112619	0.000133737993847672	0.000192638065497044	benzaldehyde dehydrogenase (NAD) [EC:1.2.1.28]
K00145	0.000264461898800161	0.000298318978275165	0.000295621343354327	0.00027343981221667	0.000294311410997858	0.000291259326439179	0.000289271505409459	0.000279111619848837	0.000295586650163786	0.000289100077762934	0.000284734063293604	0.00027108936057274	0.000283466672194739	0.000289308024004238	0.000301015861115574	0.000295379776360162	0.000295918662658382	0.000292559782614226	0.000298348489610806	0.000292593129223301	0.000291814657547456	0.000296374374778666	0.00030316768133246	0.000292931716627969	0.000298730093108157	0.000290865572638787	0.000296839769657512	0.00029299319276611	0.000295184556749457	0.000303431846108471	0.000295330444348928	0.000307956626801044	N-acetyl-gamma-glutamyl-phosphate reductase [EC:1.2.1.38]
K00146	0.000270337688552214	0.000365593790081806	0.000389083980438469	0.000310063232514169	0.000370919656137895	0.000365392664975999	0.000350253687655631	0.000299117063846695	0.000368942369320771	0.000310390181753336	0.000314501414800658	0.000346592585269965	0.000351200613386794	0.000368802058825302	0.000353480650895887	0.000351710147579993	0.000390057129206324	0.000384085274366134	0.000393883607806987	0.000379501361560744	0.000382680210080334	0.000391445114453423	0.000400625729274394	0.000384963773120296	0.000398171128554648	0.000372326398817502	0.000391672062641527	0.000384575260374367	0.000387061366156083	0.000397706112897721	0.000387642405964933	0.000410233572760638	phenylacetaldehyde dehydrogenase [EC:1.2.1.39]
K00147	0.00048711105093262	0.000433360312500275	0.000417496767434372	0.000476533465077078	0.000450995270559798	0.000436355397644065	0.000449650750821483	0.000485476299332454	0.00045092163749395	0.000466062493311068	0.000475285238552072	0.000395592171731309	0.000420061141713985	0.000423091621797424	0.00046389923214376	0.000463521704331723	0.000423575932592999	0.000420973216960867	0.00042494516708641	0.000421091118535739	0.000419714847208131	0.000423491367583973	0.000428582652960175	0.000420862214669406	0.000422071673180737	0.000420464101743089	0.000423802931802634	0.000421069694510442	0.000422496145747544	0.000428248171944216	0.000423015551711886	0.00043016400222216	glutamate-5-semialdehyde dehydrogenase [EC:1.2.1.41]
K00148	5.1520281471327e-05	5.59532542978355e-05	3.8083594365261e-05	5.07875021678482e-05	4.95273263684042e-05	4.85021849670444e-05	3.93178934772127e-05	4.65706628330753e-05	5.03758945959174e-05	4.24847363882729e-05	4.76698700933877e-05	4.44878121393858e-05	4.7864759618876e-05	3.98545901235777e-05	5.24294143614013e-05	4.90713658386965e-05	2.85874377647007e-05	2.82710906478025e-05	2.98544680825052e-05	2.77696084145962e-05	2.80116206133956e-05	2.97317725980186e-05	3.16269047030636e-05	2.6531735465959e-05	3.34252639907903e-05	3.22405487842534e-05	2.92902885385899e-05	2.72118064001438e-05	2.88306693945174e-05	3.22970210791641e-05	2.94391078309069e-05	3.61907355351393e-05	glutathione-independent formaldehyde dehydrogenase [EC:1.2.1.46]
K00150	2.78361449104241e-05	2.4025952904537e-05	1.69022243627711e-05	2.4399177844602e-05	1.88737152526423e-05	1.84731695190343e-05	1.69001282521846e-05	2.47751859953116e-05	1.81567684613081e-05	2.45079210814086e-05	2.40823047770171e-05	1.56667220238848e-05	1.83004014405283e-05	1.56755669946876e-05	2.26386118616373e-05	2.22812490314404e-05	4.4569150888505e-06	2.87397694886469e-06	5.81098640063535e-06	4.35786045827156e-06	3.25837774840272e-06	5.37322205695291e-06	8.4293899252551e-06	2.37829371450795e-06	8.96637459960181e-06	7.27056738295624e-06	5.08745940035811e-06	2.69283124305517e-06	4.99831619783019e-06	8.86054150601688e-06	4.77051358650378e-06	1.36096614839996e-05	glyceraldehyde-3-phosphate dehydrogenase (NAD(P)) [EC:1.2.1.59]
K00151	0.000289537251936932	0.000411709576824052	0.000478610706348584	0.000338281349798482	0.000428413330788506	0.000405263597226989	0.000412754125445844	0.000340647720179689	0.000428338155445386	0.000341794828635066	0.000352388802011914	0.000400141437704782	0.000401433614533117	0.000443392086136339	0.000423340347633011	0.000406484876546817	0.000481994053515471	0.000472255002148314	0.000487098272502079	0.00046421188420511	0.000468455502931154	0.000481228822518671	0.000496965894911921	0.000477152831725513	0.000489401198639392	0.000444037643931497	0.000483516695285214	0.000475274593722514	0.000475853588545749	0.000491506120231506	0.000476598121260802	0.00050711988236587	5-carboxymethyl-2-hydroxymuconic-semialdehyde dehydrogenase [EC:1.2.1.60]
K00152	2.08796508006692e-05	4.19000189795726e-05	6.30575792379077e-05	2.728753965742e-05	4.34809060366392e-05	3.62658070360126e-05	4.20024802297206e-05	3.21799798348913e-05	4.39506201686663e-05	3.05354130619347e-05	3.17268411701419e-05	4.21560246554907e-05	4.31868043931719e-05	5.00085965383354e-05	4.3651238291593e-05	4.22682891330498e-05	4.91301512111625e-05	4.53065746553928e-05	5.17850242346936e-05	4.4907868345745e-05	4.4863912077904e-05	4.93862566571435e-05	5.61207277206696e-05	4.66968673538865e-05	5.4546813780701e-05	4.15945917749861e-05	4.98694288453405e-05	4.57235509229092e-05	4.79116186564237e-05	5.5398631510422e-05	4.7555027352794e-05	6.34321658573047e-05	salicylaldehyde dehydrogenase [EC:1.2.1.65]
K00153	7.80768696834033e-05	0.000124720787119273	0.000131895830472635	9.64656633252977e-05	0.000132644079349898	0.000132318362519341	0.000137803214722549	9.33455397119662e-05	0.000138258604489046	9.55560183358434e-05	0.000103001975635449	0.000125117936190296	0.00011654010089221	0.000133926671019056	0.00012680077893395	0.000121141261269592	0.000199822213837031	0.000203428112110311	0.000194093667700356	0.000195267510725976	0.000199144849964157	0.000194461300229884	0.000181227069563867	0.000207463662852797	0.000179733730725982	0.000174137634214649	0.00019643147351829	0.000204832195252619	0.00019612591431253	0.000179647613581078	0.000195642345538902	0.000159888443933045	S-(hydroxymethyl)mycothiol dehydrogenase [EC:1.1.1.306]
K00154	0.000159622750736534	0.0001901640677742	0.000189043936651468	0.000162420292049941	0.000182777761371724	0.000194888035962111	0.000172645885836941	0.000164477918885362	0.000175801708407913	0.000212055775739828	0.000182310010134808	0.000173872614403567	0.000186456058841689	0.000176641007061439	0.000173460763539983	0.000173036021866363	0.000143387488405133	0.000136036665106662	0.000150364475789177	0.000146651744793011	0.000139307161859737	0.000148113624708437	0.000162678229156062	0.000134364079375419	0.000164461690318222	0.000159396365041908	0.000147030972975287	0.000135677061062071	0.000146669071747025	0.000163193514547398	0.000144639148325977	0.00018595871244192	coniferyl-aldehyde dehydrogenase [EC:1.2.1.68]
K00155	0.000231142578929413	0.000376357980011865	0.00048848849532849	0.000282810488847652	0.000400931381215388	0.000369087982257083	0.000410578564976528	0.000305608467581762	0.000409917045639196	0.000306456708863731	0.000316664274744115	0.000381833950583393	0.000374713117163456	0.000440781015545036	0.00039066173018952	0.000379469939333509	0.000531712217280049	0.000520739331175178	0.000533331186700586	0.000508612148916365	0.000512856117899317	0.000525075721110348	0.000535623381801644	0.000532249873282534	0.000522456984241018	0.000465211984695796	0.00052999681719106	0.00052647587775254	0.00052073188112153	0.000528119593246234	0.000520008561914875	0.000532322140001435	[EC:1.2.1.-]
K00156	0.000133010667347883	0.000108046070219687	4.78983204292927e-05	0.000124232788141452	9.51245679109325e-05	0.000103885066664705	7.34091398421393e-05	0.000104716986106923	9.532493631795e-05	0.000101562428517945	0.000111555774673099	8.55497729643175e-05	8.92802981707802e-05	6.37203272286302e-05	8.23528448468956e-05	9.76289175255675e-05	2.66457870224836e-05	2.99048894951738e-05	2.80038538430397e-05	3.02182975897005e-05	3.10850927748386e-05	3.29905271893933e-05	3.05994114546326e-05	2.20090856385804e-05	3.91238097161601e-05	5.4603671913865e-05	2.89278000604222e-05	2.5455393243471e-05	3.00952850653856e-05	3.31165234511817e-05	3.3463243760828e-05	4.02065953377155e-05	pyruvate dehydrogenase (quinone) [EC:1.2.5.1]
K00158	0.000312272285770929	0.000136053862912826	4.06704501724432e-05	0.000267761972863665	0.00013704357708175	0.000114745058292443	0.000117789562528337	0.000252482288987403	0.000136060844965978	0.000153690089668246	0.000204664066156016	8.31987591454582e-05	0.000121339472637927	7.80023713686884e-05	0.000112069789433519	0.000169020648677608	6.16680915208842e-06	7.49626956866039e-06	7.57336950708047e-06	4.34731591396457e-06	6.14153263237114e-06	6.08064401615328e-06	9.73491245617757e-06	2.15679554385572e-06	1.553209681917e-05	1.33705685239841e-05	7.70563062512861e-06	4.50509569023351e-06	6.13652779879562e-06	9.82529464322028e-06	6.77188984277911e-06	1.40856556143837e-05	pyruvate oxidase [EC:1.2.3.3]
K00161	0.000616418964156191	0.000611642370178243	0.000654837138481043	0.000591219832559326	0.000579034794858725	0.00052705844006831	0.000561780842035045	0.000589412245769639	0.000584868306323723	0.000495322625171114	0.000552002899401686	0.000671736098311337	0.000639401807941085	0.000625778284887485	0.000580571008977049	0.000586000565221625	0.000532095461569679	0.000518234536722068	0.000539033471728872	0.000507239292603634	0.000511534159738297	0.000525177610341609	0.000549312238836691	0.000524161679823138	0.000572568627566916	0.000484899855962292	0.000533893931866921	0.0005197207411738	0.000523155685020146	0.000547117671797502	0.000519846208320489	0.000584682314771435	pyruvate dehydrogenase E1 component subunit alpha [EC:1.2.4.1]
K00162	0.000764987844162456	0.000853619895855941	0.00100512890524775	0.000759840352869994	0.000820457793994058	0.000749868566899676	0.000828244808765889	0.000785237934834412	0.000835574409136058	0.000683220478468501	0.000744521826479404	0.000971478776096365	0.000912065775172807	0.000938845885976505	0.000846189255339004	0.000817738632441242	0.000884011895072692	0.000864317817235846	0.000891123454052068	0.000847387633986812	0.00085330518482648	0.000870626431562106	0.000901785894857804	0.000880044292844921	0.00091810761529412	0.000793552430006144	0.000884543968230039	0.000870895100774533	0.000868006233621658	0.000894705800793191	0.000862956288510331	0.000933600839618347	pyruvate dehydrogenase E1 component subunit beta [EC:1.2.4.1]
K00163	0.000324612248674365	0.00036251594430477	0.000301672903566685	0.000309811650065047	0.000362542416069298	0.000411254133001207	0.000366432167184395	0.000316660512295972	0.000362441633678117	0.000436305979585185	0.000382552502178724	0.000353212856098708	0.000340646666054435	0.000334916538864749	0.000321541132274537	0.00032427241535329	0.000378973817541353	0.000393059106459529	0.000373017731291017	0.000403685163476682	0.000394453043589618	0.000386138932388423	0.000360661274625918	0.00038546967389808	0.000362556752076217	0.000433457597301584	0.000378257417953921	0.000391465523276045	0.000388875491379237	0.00036164309045068	0.000391443845536274	0.000340335035425834	pyruvate dehydrogenase E1 component [EC:1.2.4.1]
K00164	0.000883996658787371	0.00100795330294871	0.00118906279707462	0.000799451259581281	0.000884270448888786	0.000870598008067528	0.000925243372730837	0.000838700954836521	0.000910702035898647	0.000860579390745669	0.000859169736016325	0.00131593188528474	0.00113768595401457	0.00111717564184398	0.000897534790744651	0.00086260012524807	0.000917865834817975	0.000904776427128413	0.000924785631586163	0.000907840482252603	0.00089877806318894	0.000917759439362018	0.000936732774735215	0.000909663870400351	0.0010045617776456	0.000920176549126566	0.000921489021846341	0.000905984931829588	0.000916319612980196	0.000938497692910134	0.000912969614303778	0.00101064616883782	2-oxoglutarate dehydrogenase E1 component [EC:1.2.4.2]
K00166	0.00016645199108822	0.000143336682857784	0.000118362698111325	0.000156331517169319	0.000132924842212494	0.000130736594393823	0.000119146186157687	0.000155965244262902	0.000131856698637889	0.000146095994284001	0.000147943653261932	0.000115849576807827	0.000138354099606551	0.000117362841772669	0.000122647055531972	0.000138197580545565	7.01633716251356e-05	6.48776242363777e-05	7.62577074876494e-05	6.90050127040766e-05	6.60248426664495e-05	7.25175284597225e-05	8.616041610256e-05	6.21750238944537e-05	8.79876070885374e-05	7.8329027073546e-05	7.30140657794882e-05	6.35481805408503e-05	7.12625467333705e-05	8.61325710083805e-05	6.9930416966889e-05	0.000103840308119949	2-oxoisovalerate dehydrogenase E1 component, alpha subunit [EC:1.2.4.4]
K00167	0.000184791992713436	0.000174588858466237	0.000155171932656954	0.000178034856610183	0.00016222404206933	0.000155443181857865	0.000146197573270582	0.00017869342122979	0.000163289976470468	0.000163251518276456	0.000169803140909864	0.000143615555664946	0.000165891126684309	0.000148661925493853	0.000194807261795229	0.000168939524930818	0.000101285402046861	9.40344686201944e-05	0.000108404227210151	9.656887283842e-05	9.42708843431459e-05	0.000103605181933	0.000120696165706959	9.18287012453568e-05	0.0001224491013099	0.00010305650663039	0.000104532288320271	9.31358557890895e-05	0.000101299462572082	0.000120632979614049	9.99630527782544e-05	0.000141955544502741	2-oxoisovalerate dehydrogenase E1 component, beta subunit [EC:1.2.4.4]
K00169	8.35132186152444e-06	1.87316900533661e-05	1.36876753898352e-06	2.1683850343321e-05	1.36463154944809e-05	2.15010112633316e-05	4.38067228399114e-06	4.46019855930938e-06	5.05250258415119e-06	9.24798134934481e-06	3.63659604665176e-06	5.04514661155482e-06	7.48445937243993e-06	2.88279420340291e-06	3.28976238065368e-05	1.54299082035181e-05	3.11750889089956e-07	3.6511649929057e-07	4.34566274073033e-07	1.82003241393802e-06	3.53499439941807e-06	3.59441271653689e-07	7.96062277269169e-07	3.48675638610071e-07	4.46852417688715e-07	2.36184308445896e-06	3.23754732677494e-07	2.78526579568779e-07	2.0213195139299e-06	2.76776942669654e-06	8.69174209997052e-07	7.23843318107279e-07	pyruvate ferredoxin oxidoreductase, alpha subunit [EC:1.2.7.1]
K00170	5.44846170941306e-06	1.07518123485692e-05	7.70335415243486e-07	1.11634315153309e-05	6.77487052623509e-06	1.02791053320187e-05	2.58871758287134e-06	3.2967904939844e-06	2.9974797981066e-06	4.52514827512775e-06	2.6316595915867e-06	2.60548905302853e-06	3.93271777019299e-06	1.63027419527017e-06	2.77147923679304e-05	8.41164360541204e-06	1.62443663580083e-07	2.01861655088302e-07	2.40528817624625e-07	8.33035081586648e-07	1.77162948517778e-06	2.1756675287412e-07	4.49754695756485e-07	2.14665266374476e-07	2.68427356650961e-07	1.17898989240809e-06	1.58426391961001e-07	2.38310329417456e-07	1.07351353001577e-06	1.49048326171828e-06	5.72864112473049e-07	3.78761688137684e-07	pyruvate ferredoxin oxidoreductase, beta subunit [EC:1.2.7.1]
K00171	1.30536286266152e-07	2.89499615059894e-06	9.49540520014362e-08	1.36063932131011e-07	3.59536452659461e-07	3.38877091478595e-07	9.05359952936741e-08	1.06950211430529e-07	3.04906803704092e-07	3.33860353283314e-07	1.88096003051965e-07	2.7865722790329e-07	2.87109055383506e-07	1.23976372016439e-07	2.0254686742188e-06	1.78837320384943e-06	2.51676261391736e-08	5.00123137615326e-08	5.03296782645448e-08	1.20707993645399e-08	5.21142200828141e-08	2.88426457816155e-08	1.63877797552878e-07	6.84511370386202e-08	3.64653929711625e-08	3.03513269632972e-08	2.77450697525787e-08	2.77259738568254e-08	1.85557018281215e-07	7.77839435275589e-07	5.52614035960086e-08	1.05501293244077e-07	pyruvate ferredoxin oxidoreductase, delta subunit [EC:1.2.7.1]
K00172	1.83281399744432e-06	6.84294202796663e-06	4.0511519786399e-07	4.84350669873586e-06	3.22472170781186e-06	5.10507151829789e-06	1.04459602589574e-06	1.05551994562805e-06	1.33267017951461e-06	2.09068866449935e-06	8.52773401657985e-07	1.37597132108132e-06	1.98041639178288e-06	7.38290561566729e-07	1.24881206448177e-05	5.03321141790864e-06	1.23065400323545e-07	1.29423629549884e-07	1.6061553922917e-07	4.22639154678545e-07	8.84010321414699e-07	1.13507098336389e-07	2.92709801112295e-07	1.44286381342493e-07	1.54238762415311e-07	5.51994272741326e-07	1.06636179616852e-07	1.12630594268167e-07	6.83857266058872e-07	1.10918833564827e-06	2.98674233739902e-07	2.6784164103714e-07	pyruvate ferredoxin oxidoreductase, gamma subunit [EC:1.2.7.1]
K00174	0.000154261130166088	0.000130438888804756	3.91937400049317e-05	0.000176894586299455	0.000115235299374224	0.000133023236884467	7.12074093259527e-05	0.000115855215602579	9.33737214344117e-05	0.000111756876508532	0.000107258412685507	7.454984104327e-05	9.41614046637973e-05	5.60295519917471e-05	0.000154728461169215	0.000124035661349733	8.83957994602913e-06	8.08211490969134e-06	1.19274740031693e-05	1.09308874943391e-05	1.54432876585525e-05	1.12804605103939e-05	1.53165705306287e-05	4.12887092921956e-06	2.51934390701002e-05	1.95820307820937e-05	1.14854266617313e-05	6.35060632937287e-06	1.28895252046042e-05	2.19043794820599e-05	1.08017477035322e-05	2.80342802176564e-05	2-oxoglutarate ferredoxin oxidoreductase subunit alpha [EC:1.2.7.3]
K00175	7.62233841730716e-05	6.44347749809271e-05	1.81520237886175e-05	9.34049581725445e-05	6.01690570072443e-05	7.26089455298691e-05	3.51964875618683e-05	5.58526225047953e-05	4.60165521007445e-05	5.66501039771387e-05	5.17946661950452e-05	3.72980905235114e-05	4.68845341300651e-05	2.70344782601769e-05	8.14810275647515e-05	6.46033290479055e-05	4.11752321630382e-06	3.84115881107891e-06	5.45764871730958e-06	5.82124306121801e-06	8.71154174674743e-06	5.37066884030955e-06	6.96542366022692e-06	1.90330189532442e-06	1.22039452394941e-05	1.00903083059193e-05	5.32294156948336e-06	3.04806448196447e-06	6.59105167466232e-06	1.10809988403127e-05	5.15914668787614e-06	1.31740149829408e-05	2-oxoglutarate ferredoxin oxidoreductase subunit beta [EC:1.2.7.3]
K00176	5.61127651388461e-07	2.88568547176994e-06	7.86286691902479e-07	6.51058688814772e-07	1.01192872308919e-06	1.16513623025347e-06	5.78569783351269e-07	7.30233644679291e-07	9.70323217525027e-07	1.96467979865466e-06	1.01888081137868e-06	1.09001183736961e-06	1.10033056567025e-06	6.92837080267559e-07	7.71677250775376e-07	2.60279454292837e-06	1.73953110062679e-07	1.44773670357156e-07	2.82558967096733e-07	2.28137706738647e-07	1.85016497414934e-07	2.72519195090377e-07	4.09504202408662e-07	1.22426751055212e-07	6.26413087843631e-07	2.91869353661564e-07	2.43763958526763e-07	1.38247378698645e-07	2.90594432080594e-07	1.24857925519825e-06	2.65980423320291e-07	9.55962410096485e-07	2-oxoglutarate ferredoxin oxidoreductase subunit delta [EC:1.2.7.3]
K00177	4.30606607051938e-06	1.14186451802055e-05	9.317789867872e-07	1.18713993461382e-05	7.74402447535855e-06	1.22672046195422e-05	2.43733808056593e-06	2.51141645546791e-06	2.67459938137456e-06	8.05907051939399e-06	2.7191338559108e-06	3.13286613119579e-06	4.25717998451518e-06	1.60814129106606e-06	8.29386470344796e-06	1.00735330378912e-05	9.85678037415294e-08	1.7090516073117e-07	2.8455272049391e-07	1.07489750522056e-06	1.87195989623818e-06	2.62752625158484e-07	3.59176446945232e-07	1.41094177793384e-07	5.57635412032567e-07	1.3512263166359e-06	2.07886327932211e-07	2.33721853601922e-07	9.85455871219799e-07	2.38232326726707e-06	4.46521893054855e-07	8.66767360806253e-07	2-oxoglutarate ferredoxin oxidoreductase subunit gamma [EC:1.2.7.3]
K00179	3.43315502180535e-05	7.84587294358483e-05	8.21484356220914e-05	4.63316187129305e-05	7.07684400786857e-05	6.74965482606947e-05	7.21659388337702e-05	5.08609169999505e-05	7.03100683642394e-05	5.90523573053547e-05	5.34237367997931e-05	6.59109487373268e-05	6.45256314643155e-05	7.83957306677252e-05	6.5831380001175e-05	7.54407904435094e-05	0.000101893164026594	0.000101792756220335	0.000101223567420609	9.91678444576638e-05	0.000100614676099376	9.97031391628908e-05	9.91601569661375e-05	0.000104298487140176	9.56072985741817e-05	8.83699451548219e-05	0.00010149140172369	0.000104006805537332	0.000100824584880539	0.000100979660819772	0.000100766502139165	9.37636005992756e-05	indolepyruvate ferredoxin oxidoreductase, alpha subunit [EC:1.2.7.8]
K00180	2.30999556245306e-05	4.85696518436693e-05	5.94121835701273e-05	3.00855857997384e-05	4.80159663864639e-05	4.363328049353e-05	5.08355887576728e-05	3.53421431597467e-05	4.92757671045122e-05	3.61491873429756e-05	3.62688547410182e-05	4.58088573068964e-05	4.49490682228631e-05	5.60654166861589e-05	4.48086595818442e-05	4.74075188525134e-05	7.29596680483903e-05	7.27305853793275e-05	7.25203285361289e-05	7.04788731267542e-05	7.13611896419806e-05	7.13293840781355e-05	7.11976221753309e-05	7.45593547649948e-05	6.82729703241027e-05	6.26227432254862e-05	7.26783232328657e-05	7.42643078044444e-05	7.15384055071299e-05	7.10997668543602e-05	7.17372891647735e-05	6.71631455251559e-05	indolepyruvate ferredoxin oxidoreductase, beta subunit [EC:1.2.7.8]
K00183	1.30774288143466e-05	2.09726522074902e-05	2.7804578248539e-05	1.60647181048946e-05	2.39682999376436e-05	2.42500506846136e-05	2.86536170639322e-05	1.89166685050267e-05	2.58121912578885e-05	2.03160736354163e-05	2.02865546747563e-05	2.39071488822373e-05	2.23280843523417e-05	2.78244863077656e-05	2.21584569548079e-05	2.22103384957936e-05	4.42799211550914e-05	4.5494339714974e-05	4.28289545645197e-05	4.4169176788975e-05	4.47523005490192e-05	4.32137464426646e-05	3.99699881980447e-05	4.64181058331305e-05	3.80355678601507e-05	4.02420885337412e-05	4.34113679003849e-05	4.58411959244389e-05	4.35616129807539e-05	3.94412486849849e-05	4.38195435274162e-05	3.4071494984998e-05	molybdopterin oxidoreductase, molybdopterin binding subunit [EC:1.2.7.-]
K00184	6.16564869456193e-06	1.22947393445662e-05	1.10845371580911e-05	5.05863610484208e-06	8.27442414336899e-06	1.37555854225347e-05	8.7603331052477e-06	7.07488179645194e-06	1.15761663733785e-05	2.0556117978397e-05	1.10778879709355e-05	1.03256923109768e-05	1.1846497064522e-05	9.02020757576635e-06	5.86739547062255e-05	1.10359112244923e-05	3.12778098723008e-06	3.01538495475408e-06	4.66876249507713e-06	4.6959545674401e-06	3.6337925160654e-06	4.19832985082867e-06	6.38915385200991e-06	2.05638627493573e-06	7.45936402738192e-06	7.26938514396017e-06	3.77690431564914e-06	3.07637637399844e-06	5.52984434171709e-06	8.82601705954469e-06	3.7137530541736e-06	1.00004038236857e-05	molybdopterin oxidoreductase, iron-sulfur binding subunit [EC:1.2.7.-]
K00185	1.90548693231698e-06	7.24484895957249e-06	5.59965871971712e-06	2.13572619384136e-06	4.45577180704949e-06	5.26960671590256e-06	3.39337007892011e-06	2.87229144533937e-06	6.00491130008613e-06	9.83192942049689e-06	4.34327322024026e-06	4.46334723227633e-06	4.83011011785829e-06	4.01796218813395e-06	3.39868490473967e-05	9.74798758840797e-06	1.48993803543844e-06	1.12851763007174e-06	2.30934311837535e-06	1.34340739880109e-06	1.26582601526459e-06	1.84661393697874e-06	3.26236252219944e-06	9.73760044981875e-07	4.11443103894477e-06	1.19193093681731e-06	1.79997016286252e-06	1.26488545233688e-06	2.37410843115893e-06	5.85541615135777e-06	1.44899376413199e-06	5.7921516980409e-06	molybdopterin oxidoreductase, membrane subunit [EC:1.2.7.-]
K00186	1.62190799121257e-06	6.19508742565524e-06	2.7850162273213e-07	4.61929250621363e-06	2.83572807067549e-06	4.56855479803033e-06	8.68394256930519e-07	9.31038198998945e-07	9.33896462207141e-07	2.50602062502431e-06	8.54017948571875e-07	1.08075957258284e-06	1.23449019781137e-06	4.70830170278344e-07	3.18368078447061e-06	3.34349814489835e-06	3.2420440228113e-08	3.97446560603259e-08	1.06180669717132e-07	4.32835729840359e-07	7.44691015519285e-07	7.17196886609312e-08	1.17724107583551e-07	5.63075182714028e-08	2.52837739480815e-07	5.09989234007256e-07	3.75352199140486e-08	1.17271987558206e-07	3.37533631153424e-07	7.81969848392694e-07	1.16383234086216e-07	3.45781914692959e-07	2-oxoisovalerate ferredoxin oxidoreductase, alpha subunit [EC:1.2.7.7]
K00187	6.07644870122918e-10	5.25566564311294e-06	3.01573401918544e-08	6.12717354335237e-08	1.57549717004829e-08	3.20151261094428e-08	9.85337239136308e-09	5.70850975074283e-08	1.34498011060949e-08	5.53456440500951e-09	5.93600758403733e-09	5.48369147266161e-08	3.38836509494149e-08	9.99519028577732e-09	2.05268672109755e-07	1.46386816374222e-06	6.92402156826822e-09	1.8295353639221e-08	6.80413039954355e-08	4.6091381532647e-09	1.29473126225583e-08	3.31142684504365e-08	7.26610840390661e-08	3.03037820378405e-08	4.38094251287313e-09	1.34691505551832e-08	3.99682464197598e-09	8.58185466525571e-09	9.28601199484343e-08	6.43425146609634e-07	2.68560134979185e-09	9.8050453665568e-08	2-oxoisovalerate ferredoxin oxidoreductase, beta subunit [EC:1.2.7.7]
K00188	0	4.7543491511842e-07	0	0	0	0	0	0	0	0	0	0	0	0	0	0	0	0	6.12381265799898e-09	0	0	0	0	0	0	0	0	0	0	0	0	0	2-oxoisovalerate ferredoxin oxidoreductase, delta subunit [EC:1.2.7.7]
K00190	2.58443358231285e-09	6.09078558207682e-08	8.89431034037032e-09	2.60630909539638e-09	8.06420042269816e-08	2.46882970206855e-07	1.39413855077552e-09	1.48381917926411e-09	0	9.23894449312127e-11	1.91304178458952e-08	2.33178649710537e-08	1.33552109877442e-07	1.26078949696647e-08	1.13252243639281e-11	1.01282830664411e-08	0	0	9.16581516316203e-11	0	2.59110883645561e-11	2.51725981019856e-09	6.32435411346346e-09	8.74737672693313e-10	4.8690735105994e-10	1.31647159170853e-08	1.04066673719872e-09	0	3.93311509327525e-11	2.63299528691201e-09	1.19645479134828e-08	5.49117071176952e-10	carbon monoxide dehydrogenase / acetyl-CoA synthase subunit beta [EC:1.2.7.4 1.2.99.2 2.3.1.169]
K00192	0	8.48323638457828e-06	0	0	0	5.70942662252641e-09	0	0	0	0	0	0	0	0	0	0	0	0	1.1372258676263e-07	0	0	0	0	0	0	0	0	0	0	0	1.41699872224606e-07	0	acetyl-CoA decarbonylase/synthase complex subunit alpha [EC:1.2.99.2]
K00193	1.9877728747725e-06	5.68276996956366e-06	1.15905958524261e-06	1.76777785607994e-06	1.29858684200766e-06	1.52527370694796e-06	1.26074294095831e-06	1.68065379168448e-06	1.30357044297592e-06	1.90808895354804e-06	1.65421353145773e-06	1.04460849709617e-06	1.39488804848702e-06	1.08659283356865e-06	1.70571080243235e-06	1.47502575583278e-06	3.079371258918e-07	2.74631077527997e-07	5.01720991606695e-07	3.3920277156613e-07	2.93513382135087e-07	3.59903737130083e-07	5.89496931469787e-07	1.92947744519483e-07	7.4857417228623e-07	4.43761646967492e-07	3.38446285202038e-07	2.9192634569954e-07	5.40922479256111e-07	7.44992504671089e-07	4.14158276745762e-07	7.06551053079608e-07	acetyl-CoA decarbonylase/synthase complex subunit beta [EC:2.3.1.-]
K00194	1.49652323670197e-06	7.55053992676473e-06	5.21672629280504e-06	1.85313370247189e-06	3.17449633135288e-06	3.18216552129204e-06	2.64448143101399e-06	2.12287050702753e-06	3.06382313334562e-06	2.92476755864835e-06	2.40014909734816e-06	2.92551379431487e-06	3.2395266494901e-06	3.5759373023763e-06	8.56982473851192e-06	3.47165690418967e-06	1.43375764657578e-06	9.35952883411678e-07	2.09840172916185e-06	1.12366333617445e-06	9.98609986804141e-07	1.63561310914331e-06	3.0546448552734e-06	8.94552394238126e-07	3.03775685207086e-06	1.22541639860091e-06	1.6456878042218e-06	1.11339523993959e-06	1.84385784049665e-06	3.31416140252636e-06	1.43254220622615e-06	4.216778416186e-06	acetyl-CoA decarbonylase/synthase complex subunit delta [EC:2.1.1.245]
K00195	0	9.51100323380467e-07	0	0	0	0	0	0	0	0	0	0	0	0	0	0	0	0	8.59815531599918e-09	0	0	0	0	0	0	0	0	0	0	0	1.44262899144578e-08	0	acetyl-CoA decarbonylase/synthase complex subunit epsilon
K00196	1.94560639633509e-05	3.2594985300753e-05	4.42433275323575e-05	2.64561243323439e-05	3.82424450428114e-05	3.69582017541412e-05	4.41156063184315e-05	2.89230361509357e-05	3.97332658651358e-05	2.80289281614287e-05	2.93092260941472e-05	3.57546585684845e-05	3.35308753585324e-05	4.39096790347953e-05	3.60931135630881e-05	3.53479940357528e-05	6.91783578658567e-05	7.04615031352072e-05	6.70629531022724e-05	6.81353290812105e-05	6.93861176944626e-05	6.69499562819736e-05	6.29902267279564e-05	7.24677185716681e-05	5.97144077235992e-05	5.97140701590555e-05	6.78148744752685e-05	7.14909934840414e-05	6.77401330767855e-05	6.20100488847813e-05	6.76949841874291e-05	5.38607633727249e-05	carbon-monoxide dehydrogenase iron sulfur subunit
K00197	8.80854440110696e-08	6.40810086051033e-06	7.24111552239772e-08	1.19154917715341e-08	4.57822860238508e-07	7.235483642899e-07	1.19285554035911e-07	1.20235075204398e-07	1.04095996286838e-07	1.47702697884763e-06	4.60553223100344e-07	1.13267481915359e-07	3.10564463172624e-07	1.50029347216366e-07	4.96530589810933e-08	9.29924664751361e-07	5.70798258809908e-09	2.9274029675048e-08	8.95678208273187e-08	2.59447246833635e-09	2.68551404926955e-09	2.91688388148257e-08	6.70033927459707e-08	1.33515927505908e-08	4.31277031594276e-09	3.83307820512156e-08	6.26190201078985e-08	1.99598846564105e-08	5.83167047523809e-08	2.65416755765026e-07	3.05561849712721e-07	5.6316726476763e-08	acetyl-CoA decarbonylase/synthase complex subunit gamma [EC:2.1.1.245]
K00198	2.14625185228426e-07	6.76666268569419e-06	6.73343270879657e-07	2.77341635352078e-07	1.13301708709496e-06	2.02299209005928e-06	2.77028656578143e-07	7.37904313349312e-07	7.27344014371223e-07	4.66192893355067e-07	5.64220732767668e-07	1.05920851153866e-06	1.79127283778207e-06	6.4692984095772e-07	7.67729400176395e-07	8.2412722557897e-06	1.26812210207662e-07	1.90231946360815e-07	1.39773156280289e-07	9.07090138999931e-08	1.15819029799635e-07	2.29412579670657e-07	3.71130521398107e-07	1.31647860529811e-07	1.72937167421438e-07	3.53233630505398e-07	3.82897123467988e-07	1.22104788252224e-07	5.60474865888476e-07	2.55095536336524e-06	6.38275705898018e-07	6.17767445118406e-07	carbon-monoxide dehydrogenase catalytic subunit [EC:1.2.99.2]
K00200	3.50024861650651e-06	1.59347004962195e-05	1.20365877256433e-05	4.65775805827598e-06	7.47300439618368e-06	6.12595884863232e-06	6.59225871330244e-06	5.58294267219348e-06	7.35678013268556e-06	5.87639836158125e-06	5.08987458592553e-06	7.05424957936379e-06	7.24140112606838e-06	8.6835085087409e-06	8.14958008415775e-06	8.9004377991089e-06	5.94419031608363e-06	4.76723811913748e-06	6.8977009218755e-06	4.87706921190355e-06	4.78110003321253e-06	6.19147190685823e-06	8.37193626552281e-06	4.98448602844283e-06	8.31960081863312e-06	4.69517663901566e-06	6.27586834893173e-06	4.86706936780562e-06	6.25142379960567e-06	8.30633471253544e-06	6.59108402443037e-06	1.12516750932553e-05	formylmethanofuran dehydrogenase subunit A [EC:1.2.99.5]
K00201	2.09727195264524e-06	1.17264879844734e-05	6.14849222640293e-06	2.51243188180464e-06	3.72845621221212e-06	3.05085403441276e-06	2.97313213194852e-06	3.04728068251511e-06	3.56963621634734e-06	3.02485283377395e-06	2.68775065376789e-06	3.46654081601632e-06	3.74903890238107e-06	4.19873316462323e-06	4.23526517723148e-06	4.92469000115702e-06	1.62051200078471e-06	8.83106110120171e-07	2.28831040530994e-06	1.06372962007706e-06	9.46107513962974e-07	1.85701277543378e-06	3.29591499126613e-06	9.34449475599429e-07	3.31904541011947e-06	1.33792455341827e-06	1.85727796721762e-06	8.97897227863434e-07	1.97162226084004e-06	3.29041186434596e-06	2.26626750807159e-06	5.32773925071694e-06	formylmethanofuran dehydrogenase subunit B [EC:1.2.99.5]
K00202	1.52519543645319e-06	1.20421830552412e-05	6.16261407598061e-06	2.06376012152575e-06	3.42887669995363e-06	2.48664109608517e-06	2.73341195929783e-06	2.58271575260584e-06	3.29412988814836e-06	2.39216899511635e-06	2.22952319396e-06	3.21213189040352e-06	3.41777466138453e-06	4.06374988154399e-06	3.9381155121271e-06	4.15707638216423e-06	1.61855755267576e-06	8.43034358449249e-07	2.34185936373131e-06	1.00001046677544e-06	8.99048233363865e-07	1.83429984307881e-06	3.33937495530278e-06	9.3006027022586e-07	3.32172076186144e-06	1.13171815055624e-06	1.86486625231811e-06	8.81297545334388e-07	1.75523435694315e-06	3.31829445512467e-06	1.95080745493429e-06	5.37372158817633e-06	formylmethanofuran dehydrogenase subunit C [EC:1.2.99.5]
K00203	0	2.84017235093779e-06	0	0	0	5.81498721040792e-08	0	1.16188099778655e-08	0	0	0	0	0	0	0	1.67427807760101e-07	0	0	3.20504796751528e-08	0	0	0	0	3.42474707886724e-09	0	0	0	0	6.30567854113347e-08	0	2.10162467405374e-07	0	formylmethanofuran dehydrogenase subunit D [EC:1.2.99.5]
K00204	0	4.75917130307151e-07	0	0	0	0	0	0	0	0	0	0	0	0	0	0	0	0	8.32515571864376e-09	0	0	0	0	0	0	0	0	0	0	0	0	0	formylmethanofuran dehydrogenase subunit H [EC:1.2.99.5]
K00205	4.76680626694695e-06	1.42421481160455e-05	8.96646935692071e-07	5.6040068491029e-06	6.63302811080688e-06	7.56450096867934e-06	2.50680167448962e-06	1.54731054976133e-06	5.82754309420487e-06	2.86482851838706e-06	3.78578984608487e-06	5.20509922099133e-06	3.72402987784139e-06	2.10927090532077e-06	5.32908652871464e-06	6.55701872293012e-06	5.71680384323545e-07	5.13375290628727e-07	5.66101922530316e-07	2.08359740979409e-07	4.26049577462563e-07	7.70874841684872e-07	4.29859216333031e-07	1.79628441914092e-07	2.19118217856821e-06	8.43773338022656e-07	6.01181813204242e-07	3.3470062496837e-07	1.03644330217529e-06	9.64080160616501e-07	9.0414975300965e-07	1.31933369115168e-06	formylmethanofuran dehydrogenase subunit F [EC:1.2.99.5]
K00207	0.000107152401334734	0.000187779462445382	0.000270808081068555	0.000137486138710846	0.000210877267653114	0.000190021303955127	0.000230797524785613	0.000161699784536577	0.000219672658452823	0.000155392052018996	0.000163254439222048	0.000202825377687316	0.000195834231837374	0.000246575993285612	0.000200949043079836	0.000198990375775911	0.000329143647881399	0.000326836052859258	0.00032659832215197	0.000317736977627321	0.000321470263762932	0.000322676156707663	0.000322310809410428	0.00033552313891101	0.000307135581258756	0.000285397298521768	0.000326120458922476	0.00033128680715299	0.000321856823530888	0.000316503276270295	0.000322186541225775	0.000304488344171917	dihydropyrimidine dehydrogenase (NADP+) [EC:1.3.1.2]
K00208	0.000410163502143921	0.000583984513148595	0.000762658795792485	0.000443300786116203	0.000572672987158662	0.000519941903760198	0.000588465622457567	0.000477413968955223	0.000589558510219691	0.000442415853809633	0.000470493383831348	0.000674666571023454	0.000624766782899428	0.000686044444493284	0.000572900583533547	0.000557423358403534	0.000706956801339425	0.000689268575153892	0.000712719489299293	0.000673241257562743	0.000679164832209497	0.000698239470483725	0.00072313839283598	0.000704066353804961	0.000724850498720175	0.000624267107450742	0.00070702388828901	0.000696034404602709	0.000692270642249418	0.000715552552899812	0.000690508876988597	0.000744216455433087	enoyl-[acyl-carrier protein] reductase I [EC:1.3.1.9]
K00210	1.04585828206211e-05	1.78113722027933e-05	2.76752435368848e-05	1.33149539340951e-05	2.100711163216e-05	1.78597826067103e-05	2.25761400402639e-05	1.59704630617187e-05	2.12052170144778e-05	1.50991507933207e-05	1.60534053435502e-05	1.95783073103764e-05	1.843458906283e-05	2.49623945271634e-05	2.00876794106761e-05	2.00654710240615e-05	3.18172433889882e-05	3.12826197227863e-05	3.17114242312348e-05	3.04840517372422e-05	3.07603493935289e-05	3.12129052151102e-05	3.16027297122142e-05	3.22051525976094e-05	3.02781383888268e-05	2.7342367823321e-05	3.15260228853843e-05	3.1948956709989e-05	3.10355289407779e-05	3.12910979461707e-05	3.11022572812453e-05	3.0648065725733e-05	prephenate dehydrogenase [EC:1.3.1.12]
K00213	3.05021604965352e-09	4.62636311154742e-07	2.05841477861408e-08	9.13935605336577e-10	3.59483220747781e-08	3.03793206733473e-08	6.37934010373164e-09	5.54974306633625e-09	0	9.17134515744513e-09	3.25232301274392e-09	0	0	1.13545713426072e-08	4.80610897474725e-08	7.36585672057288e-09	1.50854834166632e-08	2.78867357919349e-08	4.97521230472357e-08	1.43564997836787e-08	1.78442924283993e-08	8.94424206425716e-09	8.34039928089109e-09	1.63583588948501e-09	7.10236251134689e-08	1.28224839597574e-08	0	1.66977048636043e-08	1.2549655769706e-08	6.5652417048475e-09	3.58458183752766e-09	4.27227286605314e-10	7-dehydrocholesterol reductase [EC:1.3.1.21]
K00214	6.59856184255999e-07	7.92583916092001e-07	1.25951994095025e-07	2.49076570606006e-07	5.20286439479502e-07	1.64180710119958e-06	6.68846444164418e-07	4.33664418288355e-07	9.2451324547351e-07	2.38455959861339e-06	1.60721720118099e-06	1.5821080599325e-06	7.45842402402876e-07	4.53384342896616e-07	3.00698551240832e-07	2.9548826860802e-07	1.56557350728966e-07	6.16605999829922e-07	7.68810418926287e-08	8.58779366468549e-07	8.12212750812368e-07	7.24797366302504e-07	9.35574020698459e-08	1.2468142708744e-07	1.1607555276022e-07	2.92819056122291e-06	2.10382264480852e-07	3.24837683385586e-07	4.79853221221025e-07	2.42315599147923e-07	8.648330389067e-07	2.45453687136844e-07	biliverdin reductase [EC:1.3.1.24]
K00215	0.000370760075425736	0.000348790733420827	0.000339835645964314	0.000349175254128999	0.000325755238356662	0.000325167863873563	0.000322200579750271	0.000333569844442858	0.000324806004476063	0.000319394616483664	0.000331379305470611	0.000388037855735938	0.000357241369583182	0.000340856590549227	0.000322482789575779	0.000333731716290079	0.000288901917767924	0.000286245810359157	0.000287658110461297	0.000283772806407196	0.000284636550707037	0.000288256396132509	0.00028796578625594	0.000285548981157334	0.000311165239429863	0.000286711813072343	0.000288776175072232	0.00028570194653801	0.000288704403985655	0.000291198617790992	0.000286679512762661	0.000303119969465092	dihydrodipicolinate reductase [EC:1.3.1.26]
K00216	6.79093584193732e-05	0.000103911945937253	0.000121609527347601	7.99895150989367e-05	0.000104418203063778	0.000102042064813333	9.4941565015256e-05	7.85911734777819e-05	0.000102860184576789	9.05676034679412e-05	8.67005674720454e-05	0.00010156713351664	0.000100898365283305	0.000105589365047578	0.000124671315481262	9.8069935403955e-05	9.63507009360019e-05	9.15324178240777e-05	0.000100375579798736	9.27357471646096e-05	9.23786103367472e-05	9.93518849965612e-05	0.000108042800787638	9.09915318115004e-05	0.000108526066149319	9.75951173814099e-05	9.80241933766358e-05	9.08473212871877e-05	9.62028090711154e-05	0.000107741490675226	9.69118545613582e-05	0.000122750038894891	2,3-dihydro-2,3-dihydroxybenzoate dehydrogenase [EC:1.3.1.28]
K00217	3.88485346428127e-06	1.28298377318104e-05	8.94473409699693e-06	5.26391412249137e-06	8.24698573357555e-06	8.58882726018733e-06	4.8092278895791e-06	4.3113149329342e-06	8.49327099973486e-06	4.76778391820191e-06	5.20297307181193e-06	8.84062283291872e-06	1.08217512244562e-05	7.67980579748422e-06	7.58678704944011e-06	7.69538217637734e-06	2.26101630023334e-06	1.5678881036292e-06	3.36855167401587e-06	1.54897267902124e-06	1.52751044079914e-06	2.70899718102271e-06	4.74086934347625e-06	1.24208714235588e-06	5.40068240989043e-06	2.18008026981301e-06	2.92490799173557e-06	1.34216317884325e-06	2.35473493959962e-06	4.78915230754487e-06	2.22340361585253e-06	7.60837821298624e-06	maleylacetate reductase [EC:1.3.1.32]
K00218	1.83743455002984e-05	2.6129473900294e-05	1.18569487729463e-05	2.1172862026392e-05	2.21480143307984e-05	2.54528204681652e-05	1.26076399949678e-05	1.09236814578127e-05	2.04079870809841e-05	1.46333428788972e-05	1.6122190513401e-05	2.00885048378305e-05	1.86631649018372e-05	1.34825026033834e-05	3.7997611528365e-05	1.96903588501631e-05	4.01714104210527e-06	2.9511085172616e-06	4.51605926857688e-06	2.38617328095044e-06	2.94176920906281e-06	5.08958365558627e-06	6.2919006275559e-06	1.75121389484026e-06	1.18854910661204e-05	5.00583878072521e-06	4.63222087339774e-06	2.55214419510655e-06	4.38047204537287e-06	6.50303464178914e-06	4.19438589580988e-06	1.17548086331944e-05	protochlorophyllide reductase [EC:1.3.1.33]
K00219	0.000421272744265184	0.000581021935751756	0.000639589465501648	0.00046903313938901	0.000613437932500577	0.000654928075939885	0.000673808821591885	0.000506545336063164	0.000627664987241059	0.000623461663736311	0.000565537465363283	0.000600859478049375	0.000583727887012957	0.000651588130278576	0.000577773901344339	0.000564674523173701	0.000884883660898125	0.000903949635300051	0.000865380815379894	0.000899923345128915	0.000898858649252837	0.000874045310862822	0.000826001200426923	0.000913296764116731	0.000797337717803392	0.000863474266263211	0.000874022180808607	0.000908596860064907	0.000881710215085366	0.000819496309060511	0.000884033089530923	0.000743516719553171	2,4-dienoyl-CoA reductase (NADPH2) [EC:1.3.1.34]
K00220	9.85449905529052e-05	0.000185531015111285	0.000259621323063065	0.000128594853280868	0.000199418278440464	0.000179098103305652	0.000211964407334886	0.000149479087875377	0.000207287447714558	0.000143056407286647	0.000150328054380608	0.000192476536210481	0.000190744384154244	0.000231660753196578	0.000194182750342459	0.000188567805427103	0.000294714610807554	0.000289924901210205	0.000295116052511833	0.000281860164911737	0.000284975125945539	0.000289324633770498	0.000294652834879337	0.000297949617863646	0.000282532874025806	0.000251633312979014	0.000293220055288751	0.000293714856469309	0.000287947785258575	0.000289399111523563	0.000287274206931819	0.000285853170091619	cyclohexadieny/prephenate dehydrogenase [EC:1.3.1.43 1.3.1.12]
K00221	2.12370520276123e-06	1.77195221203324e-06	3.07071174667919e-07	2.0345008106225e-06	1.5869330616615e-06	1.5833741983338e-06	9.42999593035933e-07	1.40605338537132e-06	1.45950422063837e-06	1.50289554990228e-06	1.66484353763608e-06	1.25867485250583e-06	1.2709798351057e-06	7.14807512682062e-07	1.20226394444403e-06	1.41338704389255e-06	1.06209169835969e-07	1.82380480848432e-07	1.25858624446475e-07	1.50609686879264e-07	1.86580173425004e-07	2.17420500144944e-07	1.2269601385435e-07	4.37703068188884e-08	3.78909461341186e-07	5.32460819840006e-07	1.46822979735805e-07	1.11581895192697e-07	1.72995510023167e-07	1.52623699591057e-07	2.13745759536487e-07	2.4297359722878e-07	alkylmercury lyase [EC:4.99.1.2]
K00223	3.85638908953799e-09	5.54257224579981e-07	2.60245443757755e-08	1.15548906686811e-09	4.54494746534821e-08	3.84085844691494e-08	8.065401654836e-09	7.0165418653506e-09	0	1.15953345028055e-08	4.11191298512238e-09	0	0	1.4355588040062e-08	6.07636505468236e-08	9.31265491686859e-09	1.90725813225705e-08	3.52572086370938e-08	6.03667356058258e-08	1.8150927091221e-08	2.25605444044599e-08	1.13082079922523e-08	1.0544769375557e-08	2.06818781810595e-09	8.97951910711801e-08	1.62114704133176e-08	0	2.11109133937065e-08	1.58665336487391e-08	8.30043710629272e-09	4.53198791946817e-09	5.40143589830236e-10	delta24(24(1))-sterol reductase [EC:1.3.1.71]
K00224	8.56347610889293e-06	5.14463375076377e-06	4.32539337998127e-07	3.20586614127093e-06	3.21170543371456e-06	1.17833418463299e-05	7.12585397849622e-06	7.10553765570417e-06	2.795784234923e-06	2.56610958762796e-05	1.31277592876934e-05	6.40029808296946e-06	6.74111064397185e-06	3.49013960331284e-06	1.67445823596613e-06	1.08864990760718e-06	2.36211012655815e-07	8.32479171812659e-07	1.78867477424722e-07	4.84589004188258e-06	2.04794471832476e-06	9.98770802567514e-07	2.14765839046176e-07	2.07876119655483e-07	7.17359356016131e-07	9.46202750403199e-06	4.13256828452719e-07	8.66924412876318e-07	1.89147769224848e-06	5.12742995484517e-07	1.68344907711092e-06	7.3913253175686e-07	[EC:1.3.1.-]
K00226	0.000596539549215762	0.000473353198080241	0.000433346749450969	0.000587251995779311	0.000508018728031411	0.000479259666869666	0.000492842267723673	0.000575374801229281	0.000500176564432847	0.000495155436950757	0.00053634299932098	0.000418337779312764	0.000455902853003454	0.000450627017967225	0.000496042764936037	0.000529659034459338	0.000441833394259594	0.000439993987352976	0.000442963045219703	0.000435583873719078	0.000439219383378066	0.000439615779904899	0.000444976984054783	0.00044048036946409	0.000437614395631517	0.000426109207136467	0.000441914230089636	0.000440884087704963	0.000439542432591831	0.000443563081997126	0.000438844195139035	0.000441634483393009	dihydroorotate dehydrogenase (fumarate) [EC:1.3.98.1]
K00228	0.000143602219853023	0.000234785489180208	0.000334145064545626	0.000133227427834586	0.000203832477841747	0.000206322274108731	0.000237273974333516	0.000163599276579012	0.000213461571043836	0.000201522735866101	0.000179800532894067	0.000347468037454891	0.00028544628608417	0.00030319073377304	0.000218471684075115	0.000187701834569843	0.000294962519158559	0.000293330913436522	0.000293600879292678	0.000294834461455645	0.000291453564928239	0.000292484814968592	0.000291383370179594	0.000298611261451183	0.000302251146370042	0.000288669079651543	0.000293796497287823	0.000295709550986493	0.000293016640282188	0.000290179921693407	0.00029255898123201	0.000299002775558466	coproporphyrinogen III oxidase [EC:1.3.3.3]
K00230	1.94326870323738e-05	1.69090665026891e-05	7.73643570739212e-06	9.31999090321833e-06	1.25096695991106e-05	2.85112544103372e-05	1.78181416022543e-05	1.64683651374028e-05	1.09425005333771e-05	5.54066157502577e-05	3.07648800078825e-05	1.90890300357432e-05	1.83275580367537e-05	1.26886249365303e-05	8.76593899007166e-06	7.70939953119632e-06	2.68318329030351e-06	4.32476320022107e-06	3.10162619707031e-06	1.20993590537186e-05	6.87938620843524e-06	5.78701705971589e-06	4.44537788994359e-06	1.85252811326795e-06	4.75544108223922e-06	2.61865835172999e-05	3.44310102040213e-06	3.85067681664641e-06	6.81676380111932e-06	5.6605868517265e-06	7.03704036024484e-06	7.57205753712665e-06	menaquinone-dependent protoporphyrinogen oxidase [EC:1.3.5.3]
K00231	0.000271771823518149	0.000200996279945688	0.000114738228622374	0.00025804555943875	0.000195817794194618	0.000191190603260789	0.000172218545527814	0.000229764275874825	0.000199651702044723	0.000182246122119706	0.00021641454070236	0.000156370488697961	0.000175884015052588	0.000146308250910172	0.000172464614879681	0.000206857321437414	0.000126999721985431	0.000130183954779717	0.000124471036714028	0.000122732429338213	0.000127050257295451	0.000124742444301973	0.000118439105646951	0.000126147752495781	0.00012696923611768	0.000122526403167426	0.00012610157338056	0.000127658747576806	0.000125892567082733	0.000119550972562085	0.000125630992204544	0.00011183292510323	oxygen-dependent protoporphyrinogen oxidase [EC:1.3.3.4]
K00232	1.48428345431158e-05	2.04589758177355e-05	3.01878006451591e-06	1.68713314609913e-05	2.00146783788246e-05	1.96022383813437e-05	7.16439223098043e-06	5.58768660737058e-06	1.72389640111081e-05	7.93800249803541e-06	1.18351800212942e-05	1.44231786264982e-05	1.04498872631721e-05	6.30340375339516e-06	1.53618533926015e-05	1.46794483934987e-05	1.43407274263802e-06	1.38858051494524e-06	1.56334765498649e-06	7.08008185976222e-07	1.15133774440888e-06	2.00467477553085e-06	1.55992690272477e-06	5.23254287482775e-07	5.42517673930262e-06	2.33948880064633e-06	1.68107208816104e-06	9.81016790036995e-07	1.88758526511741e-06	2.27197064303205e-06	1.80695644452319e-06	3.71380893912644e-06	acyl-CoA oxidase [EC:1.3.3.6]
K00239	0.000642013240220691	0.000728389653566875	0.000793430177512586	0.00062430407040139	0.000661952981369108	0.000695747848425418	0.00066144555459305	0.000599845255539782	0.000657137552176794	0.000671759063064647	0.000633045873487675	0.000888407578405647	0.000785681855847717	0.000759502897910802	0.000694910824570811	0.000636973401055843	0.000633105353992217	0.000625434085919497	0.000636396253580285	0.000637005437148958	0.000631581177066169	0.000638630328562979	0.000646095537228477	0.000623493075005216	0.000691504781592745	0.000663903470823127	0.000636059212118719	0.000624973099804596	0.000637510957456042	0.000650402659954446	0.000635054971516538	0.000697282932673639	succinate dehydrogenase flavoprotein subunit [EC:1.3.99.1]
K00240	0.000226501062219264	0.00027313849750978	0.000305774762989306	0.000222362090261214	0.000257202274511917	0.00025634957896676	0.000265456468920084	0.000230896835151569	0.000264997168645356	0.000246119935624061	0.000241707242400555	0.000312532834513269	0.000286243655951521	0.000292596904182717	0.000257205899229999	0.000248712555441835	0.000288269862112299	0.000285755074850659	0.000288031467879085	0.000283879954386427	0.000283012064374287	0.000286988180178243	0.000287598641546943	0.00028776622932781	0.000296853082858724	0.000278269242864425	0.000288089968511386	0.000287066718229013	0.000286216438469435	0.000286635160895482	0.000285566791737087	0.000294187360658915	succinate dehydrogenase iron-sulfur subunit [EC:1.3.99.1]
K00241	0.00012506679736456	0.000125957558747614	0.000133312891885813	0.000118142981123226	0.000119457302019874	0.000117321606355969	0.000122938074192026	0.000120806070230768	0.000124571779415362	0.000115856821202774	0.000120756988963115	0.000143790528253738	0.000133216623238209	0.000132230110658529	0.00012403159053948	0.000119436645437987	0.000124416340245423	0.000124398742501379	0.000124096291205262	0.00012305007504706	0.000122996453245967	0.000123734264021805	0.000123139547351523	0.000124786940596954	0.000127744652083758	0.000121084459600263	0.000124336702850829	0.000124885159812347	0.000123679778671643	0.000122924891819105	0.00012365724956624	0.000124738701534159	succinate dehydrogenase cytochrome b556 subunit
K00242	4.25630607111351e-05	7.45114364021374e-05	9.22756788989989e-05	4.97158831312674e-05	7.6355022698378e-05	7.5357820868857e-05	7.77445503475092e-05	5.60903572912637e-05	7.75886086052267e-05	6.93026201393138e-05	6.37877976422688e-05	7.66123351322327e-05	7.41987328767914e-05	8.37444724070651e-05	7.24937244114076e-05	6.97136069173078e-05	9.56200652591608e-05	9.42945279765702e-05	9.65423306740835e-05	9.42423239884136e-05	9.37908574744672e-05	9.61860021144998e-05	9.8314313648535e-05	9.5095861591662e-05	9.61917782900434e-05	9.26384110090847e-05	9.59267005910595e-05	9.47576360851539e-05	9.50836589325848e-05	9.71061354261548e-05	9.551499766212e-05	9.99993114134573e-05	succinate dehydrogenase membrane anchor subunit
K00243	0.000278474319265455	0.000118407759837902	3.1264479686824e-05	0.000251506188864922	0.000130005135238074	0.000136595227478577	0.000111764584441556	0.000221893354841227	0.000115017893342651	0.000176952129116526	0.000190781776503718	7.84988686148029e-05	0.00011334902839498	6.78990616244249e-05	0.000114154266063498	0.000150499367338212	4.74909987060425e-06	7.85709739919636e-06	5.60998998415651e-06	1.43099223303499e-05	1.32742902940236e-05	6.971914024095e-06	6.81684660680439e-06	1.95358676991674e-06	1.03646080842766e-05	3.1574076929462e-05	6.44743922351777e-06	5.40763018663273e-06	9.75949320270096e-06	9.30258737200109e-06	7.99663504882047e-06	9.12068523987463e-06	hypothetical protein
K00244	0.000516464732112684	0.000283084091639139	0.000141822426241484	0.000472969417455688	0.000309981234262383	0.000369457936009779	0.000284464496147939	0.000425528769979115	0.000267406907781777	0.000478931993477748	0.00042538815019553	0.000236746168102347	0.000278181608996565	0.000208378886179268	0.000289393060885044	0.000318220051544703	9.02106491648938e-05	9.78902144523179e-05	9.18776079897557e-05	0.000130059975773684	0.000116502456981699	0.000103844575477123	0.000101373701192959	8.27175165473382e-05	0.000107631662188064	0.000197641942863449	9.48764129915875e-05	9.32134618061337e-05	0.000109280784765333	0.000106964488942489	0.000108745249476047	0.000114346429330486	fumarate reductase flavoprotein subunit [EC:1.3.99.1]
K00245	1.92528191866851e-05	2.24288720432928e-05	7.23482543290279e-06	1.43144310231601e-05	1.43296921109506e-05	3.15574264342457e-05	1.69146507373733e-05	1.52662049942405e-05	1.11588908422643e-05	4.98085796187177e-05	2.76867913744765e-05	1.91513781600524e-05	1.80682764176116e-05	1.24050204356872e-05	1.63317807357617e-05	1.23010015435635e-05	2.71487131598287e-06	4.29450894941935e-06	2.8178415701538e-06	1.1105521875422e-05	7.27770473382935e-06	5.96662946308261e-06	4.2515080062027e-06	1.73533132794661e-06	5.20892867366244e-06	2.49889159104987e-05	3.41250390596114e-06	3.6510072588375e-06	6.66902999403667e-06	5.91757711930076e-06	7.21296764154592e-06	6.84818125984765e-06	fumarate reductase iron-sulfur subunit [EC:1.3.99.1]
K00246	1.40852132232022e-05	1.17585742248122e-05	5.13703764861434e-06	6.8906295169726e-06	8.60074249174561e-06	2.08719242455104e-05	1.29497249469678e-05	1.18541247905255e-05	7.37057329063895e-06	4.06347026675257e-05	2.24138110789716e-05	1.40361940362209e-05	1.32473970873622e-05	9.25103095923584e-06	5.98910954593231e-06	7.47448575381128e-06	1.94932722454539e-06	3.3362173464864e-06	1.97630806439151e-06	8.856092658966e-06	5.22325399401846e-06	4.55913509495398e-06	3.14244601715337e-06	1.30601888664353e-06	3.26145324354329e-06	2.01729099910575e-05	2.50784863640411e-06	2.84656974929162e-06	4.92858265044498e-06	4.60819542507534e-06	5.3943608751108e-06	4.73128315019904e-06	fumarate reductase subunit C
K00247	4.32741273833058e-06	5.14686904716962e-06	4.61164377093528e-06	3.2652839813958e-06	4.70438418919639e-06	7.41874560643691e-06	4.71728665056951e-06	3.80755970944584e-06	4.4248358087046e-06	1.08508407467121e-05	7.01135490507922e-06	6.58488653709579e-06	5.21605451807663e-06	4.97384999903223e-06	3.81776394467583e-06	3.795455594769e-06	1.59536107263222e-06	1.95749866538011e-06	1.73279581430451e-06	3.0731893045915e-06	2.51000567142528e-06	2.89919333673327e-06	2.706105766569e-06	9.66835997771235e-07	3.06800225181682e-06	7.75822985830752e-06	1.89278056329363e-06	1.63571061947421e-06	2.41516775530379e-06	2.90767968520823e-06	3.02824688117348e-06	4.22185743999711e-06	fumarate reductase subunit D
K00248	0.000509422523021741	0.000730962964312092	0.000769011879281347	0.000659916841974155	0.000769575720099529	0.00079918669476708	0.000741716920758623	0.000579989088619987	0.000750562700275588	0.000607148263792971	0.000601800884922122	0.000692415820711055	0.000699023581658309	0.00074914251189916	0.000845944190819988	0.000719792517592354	0.000936831998499398	0.000937401805205509	0.000926416336406684	0.000919980595845325	0.000938352272252518	0.000923548559799247	0.000903609260493605	0.00094969704792803	0.000886587963838605	0.000855113339298102	0.000929007358606236	0.000942426033393746	0.000925819937047827	0.000899688021455068	0.000920086417022466	0.000856904271238749	butyryl-CoA dehydrogenase [EC:1.3.8.1]
K00249	0.00120731168369721	0.00198149760164366	0.00230103521496799	0.00152607554659994	0.00206246106215787	0.00202138755908045	0.00202678432784397	0.00148113255603484	0.00206749732181894	0.00157377213396451	0.00159270182073564	0.00194471524813017	0.00191595012851662	0.00213865063647685	0.00210321372919582	0.00191668731111616	0.00258939304025357	0.00255404912293438	0.00258659278228416	0.00249415523225266	0.00252653595772394	0.00256005436928403	0.00256817037122938	0.00259766734654349	0.0025485884662882	0.00230251674519966	0.00257878992663561	0.0025730269531663	0.00254796746065951	0.00254325484513467	0.00253659637942191	0.00253473899741244	acyl-CoA dehydrogenase [EC:1.3.8.7]
K00252	0.000405315119078104	0.000571831588110911	0.000643293581487314	0.000475675956853295	0.000595936137334545	0.00056763852063111	0.000583264851282426	0.000472078678696929	0.000600829072617637	0.000463555664906272	0.000486041869895339	0.000547858549161336	0.000549912766305768	0.000606273205846806	0.000619524494176223	0.000564724171549405	0.000715890905593496	0.000706712145824271	0.00071610723008978	0.000689376663920869	0.000697463306147851	0.000706787606171043	0.000713205673821992	0.000718609549710281	0.000701552008300549	0.000634936680055005	0.000713579770166209	0.000712498598651735	0.000703517396167796	0.000705399940621057	0.000701015886941446	0.000701828575937503	glutaryl-CoA dehydrogenase [EC:1.3.8.6]
K00253	0.000278019981771006	0.00043205940313808	0.000505140004172297	0.000333762109907997	0.000439628292159148	0.000435427460447248	0.000443598876401585	0.000346167942082722	0.000442266458891425	0.000378827030759735	0.000364478483951785	0.000417508913051802	0.000426560897450391	0.000469113130454872	0.000467908458184997	0.000413768837342357	0.000546365276889691	0.000538610351091751	0.000548953029540084	0.000533724230363857	0.000535170092665435	0.000541835620032379	0.000551385109899449	0.000546746812059807	0.000535384409810015	0.000501098434004077	0.000545877865859697	0.000543483100094502	0.000539975482549877	0.000545955013040383	0.000536923287225562	0.000545568799463938	isovaleryl-CoA dehydrogenase [EC:1.3.8.4]
K00254	6.11479104344234e-08	1.29354972786461e-07	1.98140963251889e-07	8.03652687656209e-08	1.30808455748058e-07	9.30362997502851e-08	9.29119852816815e-08	8.42383387703961e-08	1.20064406501493e-07	7.71956683627685e-08	8.18231742690289e-08	1.18841164176692e-07	1.24368643832e-07	1.35082708469383e-07	1.33115667401343e-07	1.26672027515364e-07	5.25294726219385e-08	2.76381012949733e-08	7.14224014625291e-08	3.19553561557607e-08	2.90798514764279e-08	5.97988726005862e-08	1.0699678273629e-07	2.94471821486145e-08	1.11795151994605e-07	3.81129294337254e-08	5.97224753497552e-08	2.77235537322761e-08	5.0365537774197e-08	1.06882891957576e-07	4.81012177681597e-08	1.73104802735195e-07	dihydroorotate dehydrogenase [EC:1.3.5.2]
K00255	0.000136557364940976	0.000217401184455344	0.000252583992767988	0.000169880369988593	0.000236806343588847	0.000232999323137156	0.000257450706755467	0.000174260127332676	0.000247740799702654	0.000177258193670885	0.000187808058632192	0.000225413459759086	0.000210357918587366	0.000253059015858102	0.00022874437385851	0.000219505689139184	0.000380022189614144	0.000386415285265582	0.000368845912545647	0.000371772411749048	0.000378695502859562	0.000369691665611492	0.000346383024426472	0.000394747302749	0.000338497540236876	0.000331617846839654	0.000373201754764977	0.000389693731473522	0.000372471267802465	0.000342701679009057	0.000372359698133706	0.000304323447728469	long-chain-acyl-CoA dehydrogenase [EC:1.3.8.8]
K00256	2.02593490203884e-05	5.21910062325456e-05	4.28614658978005e-05	2.35814510470847e-05	3.81098585485227e-05	4.28863164651749e-05	3.40522366042001e-05	2.64938936557549e-05	4.00248775449817e-05	3.64510125434345e-05	3.15377592328337e-05	4.26157336213996e-05	4.91863947910036e-05	4.09861316501528e-05	3.27670442805906e-05	3.40494470188158e-05	3.59720699082878e-05	3.58878147834096e-05	3.80986389061458e-05	3.63330351475853e-05	3.57241151040151e-05	3.71014388912572e-05	3.95880064004448e-05	3.48424272360561e-05	3.97027336014622e-05	3.85436743484907e-05	3.74742819136318e-05	3.50633929153089e-05	3.65645678575434e-05	3.95023817504474e-05	3.65757393714054e-05	4.30297472758612e-05	isoquinoline 1-oxidoreductase [EC:1.3.99.16]
K00257	0.00156547411784784	0.00243411248524334	0.00264099252974007	0.00189813059827173	0.00248911737389661	0.00253545519909443	0.0024187972261265	0.00178497034763588	0.00247592549979075	0.00206381399558356	0.00199981218457472	0.00236064647644996	0.00231235501697493	0.00250411225648555	0.00254001997445525	0.00230351180445692	0.00293920104434635	0.00289819972782898	0.00293108751715053	0.00284949598035034	0.00287255447477703	0.00292003381559999	0.00291590423639974	0.00293156298169903	0.00294550780906102	0.00269184325595824	0.00292923888394734	0.00291580651368593	0.00290671065331149	0.00289445276497465	0.00288927348842431	0.00290907197932344	[EC:1.3.99.-]
K00258	3.09271517385531e-05	4.78267266613991e-05	5.75297683219971e-05	3.60802475805807e-05	5.16247408702487e-05	5.44082204740121e-05	5.70579662218998e-05	3.86887387854927e-05	5.31045162455314e-05	4.92747377694065e-05	4.47376146357342e-05	5.12004107084977e-05	4.81922043318544e-05	5.60562951462393e-05	4.82261534003013e-05	4.72753125380181e-05	7.69424197871316e-05	7.74818960450256e-05	7.54297928009219e-05	7.65547734518721e-05	7.66073799540567e-05	7.57772725199233e-05	7.22563750734268e-05	7.8816837981686e-05	7.14652669242177e-05	7.15268962675403e-05	7.5991439339328e-05	7.80657696674936e-05	7.61987093796906e-05	7.16294035258261e-05	7.60361394354783e-05	6.70938566647341e-05	[EC:1.3.-.-]
K00259	0.000418188751797228	0.000344323492312873	0.00030397920911626	0.000404029872909813	0.000359752228954835	0.000350393448963479	0.000354471596159214	0.000401661633922049	0.000359075308522446	0.000371421451198515	0.000386048715332385	0.000304376799781009	0.000335119894296693	0.000324983519945621	0.000356520597499252	0.000366559563231924	0.000323623833851366	0.000323754074291711	0.000323195290963817	0.000322016176798325	0.000321424808663063	0.000320550723630125	0.0003212652446929	0.000323850361708123	0.000316926131714	0.000313607554454295	0.000323383842010984	0.00032489071868735	0.000322037316915794	0.00031883191659513	0.000320585452147177	0.000312261917593893	alanine dehydrogenase [EC:1.4.1.1]
K00260	0.000143296052716551	9.26133803095182e-05	4.90899429777929e-05	0.000152060705535987	9.48374655884108e-05	0.000102912246409479	7.24795177742164e-05	0.000118316778004077	8.50568779246234e-05	8.84963647383311e-05	0.000100552574484035	6.62975832623647e-05	8.66550758071133e-05	6.09014376075233e-05	0.000106556616031256	0.000100981960535826	2.46983291869266e-05	2.41100073562393e-05	2.66203775322996e-05	2.59020684575813e-05	2.88001364786993e-05	2.61871326170847e-05	3.01286259199709e-05	2.07024531816587e-05	3.2628585371146e-05	3.3964860777306e-05	2.59852274198163e-05	2.22722299130244e-05	2.64196987119103e-05	3.12351993041204e-05	2.52809429228078e-05	3.65999830924409e-05	glutamate dehydrogenase [EC:1.4.1.2]
K00261	0.000193120793872083	0.000233216443681835	0.000272934220259884	0.000230881393874575	0.000258258555117481	0.000251857854031879	0.000260621045331387	0.000223597604932631	0.000259470441363707	0.000205075246874074	0.000216162168054211	0.00023028208033134	0.000234377492949625	0.000262356188131566	0.000280870382916913	0.00024892765365147	0.000323798033369223	0.000323299711387952	0.000321216014319025	0.000316311634182792	0.000322242970799321	0.000318657846249328	0.000315704846121906	0.000328793277480583	0.000305475761297975	0.000291527823627444	0.000321188417988492	0.000325933301990797	0.000319026448734169	0.000312127018942804	0.000318018058995285	0.000299163908809382	glutamate dehydrogenase (NAD(P)+) [EC:1.4.1.3]
K00262	0.000399861796912638	0.000293982163975401	0.000252472124889251	0.000391623721558564	0.000317802540747414	0.000299780473352196	0.000307678793071335	0.000376457006123528	0.000313271347652619	0.000310908966043934	0.000345538167566088	0.000256053396187841	0.000280628238424322	0.000270245092244283	0.000293760632131242	0.00034013613745937	0.000268049053332618	0.000270024102256425	0.000266844013379213	0.000264696163225439	0.000269445138912595	0.000266444968356272	0.000263642632829036	0.000269159148573604	0.000259792435540316	0.000260721043333155	0.000266842712713895	0.000268882576929147	0.000266990072942543	0.000264395749608425	0.0002668557420642	0.000255711665669851	glutamate dehydrogenase (NADP+) [EC:1.4.1.4]
K00263	8.78161203635641e-05	0.000101111029838107	0.00010390037751164	8.69259122353821e-05	9.24975507330352e-05	0.00010598906381154	9.88031611794764e-05	8.48879892477617e-05	9.31259048451185e-05	0.000103030513891184	9.16733739512991e-05	0.00012211917986605	0.000112226087981549	0.000106506313603033	0.000111346042019903	8.54294908889022e-05	0.000108621496383564	0.000110701307796269	0.000106519848772682	0.000112827899557371	0.000111630375505554	0.00010734622779891	0.000101637101688183	0.000110742961129156	0.000105062569286903	0.000113082236404627	0.000107423694003988	0.000110756493962516	0.000109355756492552	0.000101995817898214	0.000108035980705836	9.71614113269869e-05	leucine dehydrogenase [EC:1.4.1.9]
K00265	0.00121699936839709	0.0014672524522212	0.00147566425072633	0.00127753910119006	0.00146885483210977	0.00150622938634667	0.00149612180604138	0.00132801585075337	0.00149420335076315	0.00147398007163574	0.00140260142899967	0.00139000263219831	0.00142526163884493	0.00147815683849635	0.00147931657047287	0.00141614390493962	0.00168640129392134	0.00169313712927908	0.00167683328173307	0.00169107053396634	0.00168577658571804	0.00167742033241172	0.00165664115403409	0.001700163951582	0.00162452823703075	0.00165699162903922	0.00168005125439274	0.00169640678089344	0.00168092427830129	0.00164844313538354	0.0016826204226844	0.00159912011329262	glutamate synthase (NADPH/NADH) large chain [EC:1.4.1.13 1.4.1.14]
K00266	0.000616586820207564	0.000765497119281868	0.000793251831249615	0.000688399116083058	0.000777311103176217	0.000813153013541743	0.000774827773416588	0.00067062514685454	0.000758657819596559	0.00076908654910464	0.000708521198344763	0.000749193625779936	0.000750357916569732	0.00078161421708291	0.000751702215713347	0.000757076629822492	0.000870340803344002	0.000873052079411519	0.000866830963859121	0.000878391100682014	0.00088001335606635	0.000869058180729824	0.000862173728584257	0.000877357508656442	0.000844042233863467	0.000868676982749496	0.000867981427182731	0.000875117168540414	0.000872964630647941	0.00086599229925505	0.000871022712477771	0.000840193313868055	glutamate synthase (NADPH/NADH) small chain [EC:1.4.1.13 1.4.1.14]
K00270	1.67579997817818e-06	1.92283388118708e-06	5.80631484424011e-07	1.45065350854574e-06	1.16762006340551e-06	1.68046792899472e-06	8.9570996792294e-07	1.26184683403298e-06	1.39839420466176e-06	1.45365386201339e-06	1.45836820037773e-06	1.196728969381e-06	1.71463434760516e-06	8.29284165197724e-07	1.30072068837179e-06	1.29253212576546e-06	1.97165965426504e-07	2.7278191778373e-07	2.80214472524239e-07	2.53664442078124e-07	2.57833973744281e-07	2.06351773138896e-07	2.76857903104696e-07	1.04395914567072e-07	4.36031614145065e-07	4.52528640681734e-07	1.99692942058891e-07	2.29305625048586e-07	4.01052867218798e-07	4.58186073543636e-07	1.40431632775061e-07	1.88595488153472e-07	phenylalanine dehydrogenase [EC:1.4.1.20]
K00271	1.43417956069417e-05	2.15985200264139e-05	2.15672787089564e-05	1.83845617294906e-05	2.30597257993503e-05	2.3990004852262e-05	2.33379861084849e-05	1.69481036793274e-05	2.36359941589226e-05	1.76850051110609e-05	1.80619890165413e-05	2.09524292433907e-05	2.06582536144399e-05	2.26284689199507e-05	2.74995558212821e-05	2.06566102877978e-05	3.3190163628854e-05	3.39970774676748e-05	3.22248355392771e-05	3.28796200343921e-05	3.35338356110613e-05	3.2347476123559e-05	3.0083008601718e-05	3.44846982563019e-05	2.91926073908021e-05	2.94885859598686e-05	3.26862760506744e-05	3.42748218053523e-05	3.26628182180916e-05	2.97490522685776e-05	3.24324650363063e-05	2.59659998124636e-05	valine dehydrogenase (NAD+) [EC:1.4.1.23]
K00273	4.10029388677693e-06	5.54313881123066e-06	1.32766104937589e-06	4.93729989419258e-06	5.19158172671201e-06	6.59148623067202e-06	2.64685024412855e-06	1.11939739750752e-06	4.73916972116207e-06	3.29542641464726e-06	3.09394656181249e-06	4.42679056953684e-06	3.28364535953278e-06	2.01648380480185e-06	4.60116211131449e-06	4.24473363471e-06	7.57202141083642e-07	5.45934023465472e-07	5.90147584381837e-07	2.44121413340388e-07	5.17220771981145e-07	1.02603480817993e-06	5.56163370101905e-07	2.02366993167723e-07	2.72704334824806e-06	9.64495717659182e-07	7.69852768471435e-07	3.92301138479505e-07	8.72835932011926e-07	7.72517635068272e-07	7.23154643401844e-07	1.77461758827261e-06	D-amino-acid oxidase [EC:1.4.3.3]
K00274	0.000204015418548856	0.000281959759233592	0.000313807720634315	0.000214884160694754	0.000265124979300198	0.000265606500188553	0.000276411170411061	0.000216398690329801	0.000276830354971963	0.000220086238661857	0.000229235304651869	0.00032266903471547	0.000292710020771454	0.000304502420705786	0.000261267697771236	0.000253374263949623	0.000342355673442013	0.000344336178565171	0.000338175464198315	0.000335529911953889	0.000339184403131582	0.000336557270119277	0.000327148543012088	0.00034874549047254	0.000335619577261156	0.00031496509631691	0.000339630717735331	0.000345824425472806	0.000338639861239535	0.000326155129999549	0.000337107663690927	0.000316308041030524	monoamine oxidase [EC:1.4.3.4]
K00275	8.78919904325229e-05	0.000145331962575342	0.000176900504425385	0.000104402958055183	0.000151878364549431	0.000157224412724622	0.000157447927175066	0.000113150818238078	0.000152740561476924	0.000148601908458903	0.00012970519925834	0.000149912751558255	0.000147264654975046	0.000164040080308742	0.000159612883592268	0.000136979700291421	0.000194824204696805	0.000193569923451853	0.000195489503956229	0.000194939711098068	0.000193430919282406	0.000195015720380807	0.000195781902061409	0.000195441542525799	0.000190473786615346	0.00019022615390582	0.000194796789940887	0.000194855962986472	0.000194598171025177	0.000194068618999447	0.000194180528641569	0.00019368435714608	pyridoxamine 5'-phosphate oxidase [EC:1.4.3.5]
K00276	8.98037701073724e-06	1.85131814575651e-05	6.93122526766192e-06	1.02944070384859e-05	1.47063759133052e-05	1.73941695001758e-05	7.30949660893133e-06	4.99447844146773e-06	1.39407452007241e-05	1.09817555366624e-05	1.12869118307962e-05	1.51880887820346e-05	1.24950576442418e-05	8.26227889928209e-06	1.19157234562455e-05	1.13553430122582e-05	2.42605464763961e-06	3.02069775995041e-06	2.85227600144674e-06	3.11003724305253e-06	3.27930241173124e-06	4.22956458059081e-06	3.6827508628925e-06	1.26575701458764e-06	6.31737053171095e-06	8.86579142662713e-06	3.08068765667261e-06	2.00880514634864e-06	3.34106410936068e-06	4.43144681620115e-06	4.10883598516336e-06	7.10696306516472e-06	primary-amine oxidase [EC:1.4.3.21]
K00278	0.000292847244492619	0.000357664374150174	0.000315091974848865	0.000331886016907873	0.000357024142938628	0.000407870473109098	0.00033238905987432	0.000293107660408526	0.000339008903670728	0.000382030638529899	0.000329339258043855	0.000328322564349309	0.000337880956699446	0.00032302764929356	0.000383005849666013	0.000333540784210753	0.000333519143714424	0.000335653897007996	0.00033339412448789	0.000346632402484498	0.000344548916353663	0.000338799007623445	0.00033342898810102	0.000330412874468244	0.000333120258631846	0.000365848549568857	0.000334421200077517	0.000334072442869428	0.00034015835709595	0.000336704409275278	0.000338577600752581	0.000333957875078226	L-aspartate oxidase [EC:1.4.3.16]
K00281	0.000600132925294296	0.000764521243492237	0.000855761892855687	0.00063651595637282	0.000796806831198754	0.000790980121170651	0.000826743739402623	0.000690241660191837	0.000815950322248072	0.00076765380787645	0.000737669421360165	0.000760865433774746	0.000761625983055456	0.000829826918333233	0.00081441145182762	0.000752095839070747	0.000976869557425585	0.000977682967988369	0.000974969134437462	0.000972319934543005	0.000968907884333134	0.000973447646856866	0.000966255669937545	0.000986157363344889	0.000941870387614695	0.000939515395705303	0.000975182806993719	0.000983864949488239	0.000971905598568082	0.000957556242294856	0.000972547264430072	0.000934908161962954	glycine dehydrogenase [EC:1.4.4.2]
K00282	0.000229666477555707	0.000186095402980367	0.000144218594595809	0.000215094246198592	0.000176735401897902	0.000164292101033679	0.000160798866346677	0.000211436532467996	0.00017942459651456	0.000174947908279256	0.000195878209751597	0.00014830784489652	0.000170334828599004	0.000151211558857335	0.000169286632389606	0.00019258230852688	0.000113580782575032	0.000110577182989825	0.000117109553001235	0.000108378254722317	0.000109104003455446	0.00011469045443817	0.000123339540897146	0.000107687635012863	0.000125850402398576	0.000112911718979454	0.000115362658789829	0.000108770357555443	0.000112648972990831	0.000124818872479685	0.000112783799930576	0.000134831993571797	glycine dehydrogenase subunit 1 [EC:1.4.4.2]
K00283	0.000213738565202282	0.000179437058777442	0.000128995649390687	0.000199699413694792	0.000167449298931817	0.000163262287523707	0.000155663458304577	0.000196299866300949	0.000172573430297368	0.000171820801059431	0.000186930326178899	0.000144403049814176	0.000162406332877861	0.000142702064917588	0.000166473812950877	0.000179753777424495	0.000123001530931051	0.000124006101071592	0.000123658661458539	0.00012139471542269	0.000122372601505754	0.000123692311903093	0.000123975779467587	0.000120485311919608	0.000125867020572962	0.000126758585776725	0.0001235225489349	0.00012180200016819	0.000122656609530714	0.000126214159476149	0.000123254611972245	0.000125879162286484	glycine dehydrogenase subunit 2 [EC:1.4.4.2]
K00284	0.000734104883928048	0.000807398070161833	0.000758668768178171	0.000770240095760371	0.00080763288469016	0.000810738382506356	0.000803613569039647	0.000765040700315842	0.000819054834824111	0.000751040898393738	0.000766554225003129	0.000728187620816132	0.000767860149122967	0.000780583496882949	0.000836781730286428	0.00080046944436157	0.000884753634234051	0.000887296118458751	0.000876179046825245	0.000874456644434757	0.000879881700596847	0.000871435486294768	0.000861182259922086	0.000893639143123169	0.000846153467326007	0.000831797855437847	0.000879514755807277	0.000890532700446524	0.000876724703665097	0.000855768247368448	0.000872992610496073	0.000818612774697088	glutamate synthase (ferredoxin) [EC:1.4.7.1]
K00285	0.000474596953434829	0.000634813663024088	0.000808267986260214	0.000540130945283856	0.000685305723011548	0.000633692340543708	0.000717370539828776	0.000591372115176453	0.000704455509186708	0.000563104367963868	0.000586796355951351	0.000643429921745102	0.00064764551515908	0.000745586332545218	0.000669243662154916	0.00066389371994312	0.000899318793394435	0.000889141351469013	0.00089967090260494	0.000870624422217518	0.00087803559692047	0.00088770598500364	0.000896856435874214	0.000906274120362974	0.00086521719742101	0.000805729545499659	0.000895009702014128	0.000896539345725021	0.000883786116038488	0.000885327299118817	0.000883660216907343	0.000875206406532889	D-amino-acid dehydrogenase [EC:1.4.99.1]
K00286	0.00045302881836494	0.000408683289042965	0.000383877627002903	0.000448783901049901	0.000421620863091961	0.000406412342484712	0.000420772548967745	0.000451897626986979	0.000427898470289576	0.000410053899051884	0.000435022977119525	0.000368616149108719	0.000392433126278043	0.000395578268842674	0.000415424428550843	0.000432655593795631	0.00041876462033931	0.000419155228325381	0.000416795952644343	0.000413447479992414	0.000415676651760547	0.000415022512555998	0.000412665552320905	0.000420177715796198	0.00040561168641711	0.000401777350486685	0.000416894706723499	0.000419264076205185	0.000415028179406443	0.000411256784724684	0.000415291199454361	0.000400706750039038	pyrroline-5-carboxylate reductase [EC:1.5.1.2]
K00287	0.00021208790673938	0.000145504221433839	0.000112143141883327	0.000199296179317128	0.00015089593648252	0.000146925596060494	0.000139458978859729	0.000190015566290335	0.000146200555580186	0.00016628611149989	0.000176348941202192	0.000120708646185785	0.000139238670742061	0.000121170647692758	0.000138585260686918	0.000161756296579793	8.57208859662966e-05	8.42264294862408e-05	8.83805730903505e-05	8.63840339526234e-05	8.58482044450979e-05	8.80882201644291e-05	9.33917050663158e-05	8.11345547914706e-05	9.48699514253892e-05	9.61263464233417e-05	8.73697862155131e-05	8.25192050143569e-05	8.72754167571191e-05	9.40670757729539e-05	8.69534615097149e-05	0.000102333500235782	dihydrofolate reductase [EC:1.5.1.3]
K00288	2.73010141530835e-07	1.05272732316004e-06	9.95613676544462e-07	3.68433677881179e-07	6.9626293648774e-07	1.37062401097733e-06	4.7481553011474e-07	6.90965009547293e-07	1.65163702961953e-06	3.86815010331941e-07	6.1838171262083e-07	1.78089324257476e-06	6.89496017525288e-07	8.78605006776811e-07	5.91472650906044e-07	8.15914082385706e-07	2.89783325470432e-07	1.76064463682723e-07	3.68091598143297e-07	4.41743219805031e-07	3.99129285257016e-07	3.28989097313616e-07	7.48734697172582e-07	1.86135949289596e-07	1.71663169372329e-06	2.71175438475433e-07	3.42837521438491e-07	3.49377252780552e-07	2.95492988683112e-07	6.09365231283378e-07	4.66165049722656e-07	1.89169009267117e-06	methylenetetrahydrofolate dehydrogenase (NADP+) / methenyltetrahydrofolate cyclohydrolase / formyltetrahydrofolate synthetase [EC:1.5.1.5 3.5.4.9 6.3.4.3]
K00290	0.000216991763830076	0.000292613031422374	0.0003726161278426	0.000245352877832584	0.00031406665645877	0.000285164169048875	0.000327004436787545	0.000269362966298654	0.000321129417380876	0.000257659125579508	0.000267105581314776	0.000290666368527341	0.000292144676390938	0.000340214678812682	0.000304139256699591	0.00031315335925856	0.000405519761860878	0.000397388805476136	0.000406406068721004	0.000388374519024829	0.000391146590984924	0.000400042319540547	0.000408320967785512	0.000406471862144683	0.000395627435072241	0.000354072994787445	0.000404178478269223	0.00040230570820552	0.000397379123702066	0.000404558615744022	0.000395887993406292	0.00040335857891019	saccharopine dehydrogenase (NAD+, L-lysine forming) [EC:1.5.1.7]
K00292	5.88799381061631e-07	1.43568888605428e-06	1.47617628658305e-06	7.98593500499334e-07	1.21199262461015e-06	1.0979332489895e-06	7.82819146032144e-07	6.7375919518959e-07	1.12915507259461e-06	8.30602570100578e-07	8.0144935865164e-07	1.16766385106346e-06	1.24397184677674e-06	1.12044526296563e-06	1.20750237676454e-06	1.10423776643618e-06	3.9457883091643e-07	2.57558819674653e-07	5.60593572715732e-07	2.80954212509574e-07	2.67185530392214e-07	4.89676600291803e-07	8.02957314479154e-07	2.23294837157867e-07	8.81853275164449e-07	4.40245400559095e-07	4.68484328998383e-07	2.37021753415148e-07	4.11231421092356e-07	8.04192372828977e-07	4.0401716314323e-07	1.28894825561419e-06	saccharopine dehydrogenase (NAD+, L-glutamate forming) [EC:1.5.1.9]
K00293	2.1753358281168e-05	3.60081393766323e-05	4.94160263136853e-05	2.78900197326917e-05	4.23427077597734e-05	4.08885193234624e-05	5.08144721843855e-05	3.28737544985079e-05	4.54535652019319e-05	3.23761047961469e-05	3.3860292259864e-05	4.08173121293687e-05	3.79369570011883e-05	4.95108168039927e-05	3.94202641068094e-05	3.90838175934804e-05	8.12563954679552e-05	8.31396031575034e-05	7.84978417370332e-05	8.02131452590426e-05	8.14754451347931e-05	7.85260306352071e-05	7.27192967777219e-05	8.54749750719611e-05	6.91791383214362e-05	7.01260655691e-05	7.94880758882603e-05	8.40825104259411e-05	7.94645595248629e-05	7.16489085149698e-05	7.95007102351441e-05	6.13027265741743e-05	saccharopine dehydrogenase (NADP+, L-glutamate forming) [EC:1.5.1.10]
K00294	0.000208125917589463	0.000181547220657625	0.000121943548303427	0.000201107123076034	0.000168622240170167	0.000168550540584782	0.000147991311327223	0.000183036963320749	0.000173267077182966	0.000158314516929701	0.000178390186656893	0.000146091147353697	0.000159627405910632	0.00013642911119934	0.000202898442748897	0.000177409904930663	0.000108956831444754	0.000108593581325307	0.000109937686526573	0.00010522893949116	0.000107062685200987	0.000110266583048248	0.000111620559661743	0.000104338657745541	0.000120943068227124	0.00011174578868633	0.00010994621725591	0.000106536601190937	0.000109266991757911	0.000113763196042824	0.00010920453451924	0.000118938143261003	1-pyrroline-5-carboxylate dehydrogenase [EC:1.5.1.12]
K00297	0.00029722968318753	0.000343238269987126	0.00039966808798961	0.000317983877523198	0.000374789651848496	0.000355544209961628	0.000400747168837266	0.000345108155174188	0.000384530795553131	0.000338446111706731	0.000347223567637877	0.000344335052600325	0.000342475815232802	0.000393397198951748	0.000353773748711915	0.000367283175119019	0.000498568751487259	0.000502023471140727	0.000492240105049965	0.000492194927082388	0.000495657741181673	0.000491454800815551	0.00048063589649065	0.000509932317898271	0.000461347234733764	0.000459430255432529	0.000494190483673863	0.00050676584474749	0.000492141344667546	0.000475591526312624	0.000493276640632932	0.000447121751252625	methylenetetrahydrofolate reductase (NADPH) [EC:1.5.1.20]
K00298	2.52727531292076e-08	7.8407140877671e-08	2.33779917503736e-09	4.99083706525935e-09	1.54339776402521e-07	4.77773845010719e-08	2.87150529832674e-08	1.95707170512844e-08	2.74626634876361e-08	1.30328489380614e-08	1.23593032738112e-08	3.03260569700928e-08	5.14247519684382e-09	1.23345600237018e-08	2.42344802339743e-08	3.40614472052911e-08	2.42467790114961e-09	1.06165606435688e-09	1.5229616130599e-09	6.85753324911626e-10	2.51397328122528e-09	5.81400222341361e-09	1.1852041553875e-09	2.24254514479330e-09	1.20978190318065e-08	4.23394271075661e-09	0	1.15206636592455e-10	1.69843463592767e-10	5.55848931805875e-09	0	1.98038657443711e-10	N5-(carboxyethyl)ornithine synthase [EC:1.5.1.24]
K00299	8.35843512766992e-05	6.24129026037489e-05	3.66234802564065e-05	7.74975713527732e-05	5.72441153970009e-05	5.27886609213063e-05	4.46068257404342e-05	7.0077506499706e-05	5.69046948817623e-05	5.31080984690774e-05	6.48833259957567e-05	4.59972747674314e-05	5.35000104216146e-05	4.08288466989852e-05	5.03388122927125e-05	6.16203773567711e-05	1.54231273301463e-05	1.42802145026911e-05	1.75233309835627e-05	1.38137884212365e-05	1.41672758531827e-05	1.71006883043314e-05	2.11149253555147e-05	1.17868309684314e-05	2.41026344849583e-05	2.05568978438372e-05	1.66397755241604e-05	1.27377263718967e-05	1.58010675074928e-05	2.1733978878452e-05	1.64110831967066e-05	2.90670177992081e-05	FMN reductase [EC:1.5.1.38]
K00301	6.06525304715797e-05	0.000112133089569486	0.000163885498016905	7.70121476802737e-05	0.000118919210241662	0.000100598407620595	0.000112764635803727	8.7047952492178e-05	0.000118091569934666	8.67997320227425e-05	8.85359873991165e-05	0.000112573458531491	0.00011336147809924	0.000134101020508442	0.000121795112091304	0.000113258374244095	0.000128057494109027	0.000118140884644021	0.000134530398151053	0.000117841009510183	0.000117201043069616	0.000128688450709283	0.000147390778449819	0.000121518764939123	0.000142788763818846	0.000110071879217479	0.000130147121069374	0.000120166804799475	0.00012534245770395	0.000144727584569668	0.00012453637478156	0.000165071891929302	sarcosine oxidase [EC:1.5.3.1]
K00302	0.000738219233087488	0.00122218874625784	0.00169560157112694	0.00094225557393078	0.00139189169580912	0.00129660182812549	0.00156618260736025	0.00108072621213509	0.00146044613320836	0.00104195526396248	0.00109429045859976	0.00132739245045661	0.00127057838078947	0.00160143238661315	0.00132152492680894	0.00130739432258255	0.00232216112087232	0.002335930525792	0.00227875169077612	0.00226329963792085	0.00229523177189639	0.00226046453749059	0.00218721290868698	0.00240009806226215	0.00208569911964912	0.00200323827962247	0.00228956811986156	0.00236602603292989	0.00227109709834529	0.00215275184090316	0.0022708219102856	0.00197426259560794	sarcosine oxidase, subunit alpha [EC:1.5.3.1]
K00303	0.000390341463767166	0.000659473533384127	0.000918051410899088	0.000503986828415199	0.000748479354666979	0.000697415392391738	0.000836426786295273	0.000575140330374688	0.000784559294804316	0.000554740313464122	0.000583021609567606	0.000715484438731692	0.000685948780466231	0.000861518848396518	0.000716851050103074	0.000701989592091459	0.00123583034229154	0.00124095034966428	0.00121471701154186	0.00120291279049839	0.00121998358330228	0.0012039750885334	0.00116974841192922	0.00127467360729679	0.00111664098991101	0.00106634383750785	0.00121941730827575	0.00125677436455121	0.00120867198423331	0.00115110789776629	0.00120848826551985	0.00106369064142575	sarcosine oxidase, subunit beta [EC:1.5.3.1]
K00304	5.65341328937834e-05	9.80499772611815e-05	0.000138279786808267	7.30643713002416e-05	0.00011225582488169	0.00010451869327364	0.000128459250440956	8.60156701417547e-05	0.000118646688042667	8.34614603506732e-05	8.76858383439951e-05	0.000107989620607833	0.000102625700462818	0.00013124389133188	0.000105996944288361	0.00010468737501718	0.000194926666448117	0.000196563516899	0.000190817654523539	0.000190227530011992	0.000192889211958883	0.000189487478046144	0.000182347101953962	0.000202078151980429	0.000173489576255095	0.000167753638252725	0.000191966512681488	0.000199173710980419	0.000190539452670244	0.00017923706899317	0.000190594552941951	0.000162680992912717	sarcosine oxidase, subunit delta [EC:1.5.3.1]
K00305	0.000103542790829181	0.000180133314314148	0.0002545950271204	0.00013392427000854	0.000205859229975522	0.00019098144167368	0.000234344879661937	0.000157418088879079	0.000217243414066399	0.000152546712704229	0.000160319139592844	0.000197887194517122	0.000188284876251958	0.000240419699824515	0.000194730216646846	0.000192171972575202	0.000353606940530448	0.000355979387314372	0.000346632876247151	0.000344615867671601	0.000349359405635223	0.000343927387232093	0.000332156376774679	0.000366012576992645	0.000316228092175768	0.000304053439095421	0.000348420816170679	0.000360726811659267	0.000345625309015438	0.00032652154646994	0.000345655662223109	0.000298120310082259	sarcosine oxidase, subunit gamma [EC:1.5.3.1]
K00309	1.55369346865644e-05	2.31733142516654e-05	2.44896898480416e-05	1.7097209724129e-05	2.19202651725724e-05	2.05294107125647e-05	1.56090073344257e-05	1.4769143347347e-05	2.03594801102001e-05	1.8573922534789e-05	1.7296795546061e-05	2.02717244275902e-05	2.02354447808237e-05	1.91168635624001e-05	2.14506028886209e-05	2.10037317419371e-05	6.81684771018992e-06	4.08653250523228e-06	8.9602159039307e-06	5.08233480247163e-06	4.45062416988639e-06	8.13505910424977e-06	1.30687838176734e-05	3.66572012134369e-06	1.51289007865037e-05	7.82229433939093e-06	7.85286426036325e-06	3.90673438203872e-06	7.08308425120298e-06	1.34797594218474e-05	6.85616569882641e-06	2.16448746815358e-05	[EC:1.5.3.-]
K00311	0.000209555855819036	0.00036968432461555	0.000490445713985959	0.000256881025499627	0.000385487413991293	0.000370294072762569	0.00040348037838424	0.000295750021451143	0.000388431714434335	0.00034280228655928	0.000315261122359665	0.000375872045141129	0.000380234879533591	0.000437875196734009	0.000374920194124176	0.000361469162610901	0.000510636207490688	0.000499728384107874	0.000516950798871561	0.000498897435477424	0.000496789014344731	0.000506785194100236	0.000525256297287078	0.000510362045637909	0.000504756897036795	0.000466571689992691	0.000511365686083617	0.000505717391767823	0.000505482656746266	0.000519228581831085	0.000502420876525417	0.000526620060484521	electron-transferring-flavoprotein dehydrogenase [EC:1.5.5.1]
K00313	3.88214789961554e-05	5.53155299699569e-05	3.89336162204856e-05	5.89974443553446e-05	5.54298030027135e-05	7.6905873137966e-05	3.69794029906164e-05	3.20572063988252e-05	4.42152131344175e-05	5.43759324306503e-05	4.23460589685352e-05	5.07386385027505e-05	4.95263909081254e-05	3.86689967064769e-05	6.61682117069317e-05	4.78367715054047e-05	2.10341302808062e-05	2.24034145004052e-05	2.29314793673458e-05	2.72567029423458e-05	2.85734407123612e-05	2.72087778763635e-05	2.7453106316188e-05	1.75546768467759e-05	2.95021840942763e-05	4.68559329261817e-05	2.31783409811642e-05	1.98392957467504e-05	2.54304481005455e-05	2.9431905241596e-05	2.69362211132648e-05	3.62840270489879e-05	electron transfer flavoprotein-quinone oxidoreductase [EC:1.5.5.-]
K00314	0.00034907050004247	0.000609021566221427	0.000888171395543501	0.000454735214555487	0.000698112225306759	0.000638472185815648	0.000790871231124142	0.000536030310577857	0.000737018832652422	0.000509923881369475	0.000538608085728111	0.000671374067980948	0.000640539705205743	0.000817723141551646	0.000668966153352874	0.000659123865845655	0.0011788618349033	0.00117932012554055	0.00116064124210574	0.00114215807203643	0.00115757104100386	0.00114768809160479	0.00111894901637021	0.00121419770517798	0.00106842335671023	0.00100557488891043	0.00116314252647884	0.00119432405121642	0.00115081463170104	0.00110219579092788	0.0011500357833301	0.00102535632435124	sarcosine dehydrogenase [EC:1.5.8.3]
K00315	0.000966526776218772	0.0016348477882478	0.00231505559492579	0.00125338854839003	0.00191175884581548	0.0017992406656193	0.00224636639302538	0.00147680144128094	0.00203918813513552	0.00141735910984254	0.0015012773277123	0.00183687231040319	0.00172235693360455	0.00224697507701707	0.00179910102203348	0.00178161997158789	0.00351456418867404	0.00356836396916531	0.00341731600488245	0.00344351004329912	0.00349775531019512	0.00340407437659318	0.00321795608210806	0.00367030477984061	0.00305914804785975	0.00301484977068686	0.00345036670502908	0.00361671173987454	0.00343378440144881	0.00316563228366134	0.00343595036711932	0.0027916648800625	dimethylglycine dehydrogenase [EC:1.5.8.4]
K00316	1.33250555027198e-06	3.01950034670008e-06	8.38609886756903e-07	9.49350031292035e-07	1.67130815174236e-06	3.00180977960351e-06	1.2979104857919e-06	1.1406439272275e-06	1.72823981658053e-06	3.59952668356323e-06	2.28820524901969e-06	2.45716162779949e-06	2.74490790248836e-06	1.3741538451419e-06	1.04242639961109e-06	1.0729535123316e-06	3.21373631742491e-07	5.79749842604373e-07	3.85948688192457e-07	9.30324264041269e-07	6.94396108070341e-07	7.38229885830646e-07	4.61466128829757e-07	1.61608692891707e-07	5.62993962593304e-07	2.36470435280873e-06	4.92515817973697e-07	3.92854579127309e-07	5.69276999306587e-07	5.4834188432567e-07	7.0749758717583e-07	7.46264725756363e-07	spermidine dehydrogenase [EC:1.5.99.6]
K00317	9.73084566627468e-05	4.76206469165716e-05	2.26365699457109e-05	8.46133741717041e-05	4.78511532980562e-05	3.94720229070676e-05	4.28684379285899e-05	8.18120012024287e-05	4.75591304536954e-05	5.13184294370088e-05	6.68198067524233e-05	3.13284832812813e-05	4.3533467112975e-05	3.11774838701393e-05	4.09980610381551e-05	5.73201036781494e-05	1.04506621945926e-05	1.05585077575568e-05	1.16561772685931e-05	9.54966362928416e-06	1.00811963461678e-05	1.07794101375458e-05	1.29672749355873e-05	9.30878615953466e-06	1.40029553580692e-05	1.13804682788391e-05	1.13995407658311e-05	9.71972457841452e-06	1.05866070050984e-05	1.28141206434207e-05	1.05482664863968e-05	1.53215553916081e-05	trimethylamine dehydrogenase [EC:1.5.8.2]
K00318	9.80037909059813e-05	5.92084568010933e-05	1.34001764569081e-05	8.74150973168112e-05	5.11330595059092e-05	5.24048247371573e-05	3.89932632116953e-05	7.46187092575895e-05	5.27336108867563e-05	5.39140038422689e-05	6.75579393781929e-05	3.89770462601761e-05	4.86394454284695e-05	2.79798920898005e-05	6.4544992710273e-05	5.85710998275535e-05	3.1470459120389e-06	4.29159088715935e-06	3.23110870363835e-06	3.06021032625881e-06	4.04460868159212e-06	4.02795036475092e-06	3.21671852298515e-06	8.85362437300798e-07	9.49364565460589e-06	1.00733084859335e-05	3.66236142185614e-06	2.36738958705678e-06	3.87891180355175e-06	4.36469020406997e-06	4.21804690355444e-06	6.52233694725862e-06	proline dehydrogenase [EC:1.5.99.8]
K00319	0	3.72011495659229e-06	0	0	0	1.45373947136921e-07	0	2.90468784607637e-08	0	0	0	0	0	0	0	4.18567408557722e-07	0	0	5.10344866059569e-08	0	0	0	0	8.56182451974206e-09	0	0	0	0	1.57641168541254e-07	0	1.78031560382101e-07	0	methylenetetrahydromethanopterin dehydrogenase [EC:1.5.99.9]
K00320	1.47315064573501e-05	2.7046905639661e-05	1.2293906773725e-05	1.84153491083421e-05	2.30108238733742e-05	2.35229515872757e-05	1.3340069297414e-05	8.24058888981043e-06	2.07930309871935e-05	1.22828698464788e-05	1.43035143107087e-05	1.91415488510772e-05	1.47648774837547e-05	1.30204517437518e-05	2.04705670621222e-05	1.90792728658031e-05	1.02865877562435e-05	9.50984896004401e-06	1.04023646674806e-05	8.73104252380693e-06	9.25874211631123e-06	1.08368660689444e-05	1.06234466297746e-05	8.98073895504614e-06	1.53207478051927e-05	9.55474455977504e-06	1.04094998754515e-05	9.26439739287785e-06	1.06107731470063e-05	1.1233500632276e-05	1.03931155169915e-05	1.4042976132156e-05	coenzyme F420-dependent N5,N10-methenyltetrahydromethanopterin reductase [EC:1.5.99.11]
K00322	9.58355824157203e-05	0.000128071527498237	0.00012525951841888	9.67710754281082e-05	0.000124164249199626	0.000139955573533992	0.000131259454673417	0.000105692730428234	0.000128030900052193	0.000150041124764522	0.000126837300520786	0.000129209774508004	0.000125922478574019	0.000127590054577317	0.00012466921658536	0.000113088106818563	0.00014631742668805	0.000149942169004119	0.000145024372592895	0.000153212194508717	0.000150654778850221	0.000149487872515055	0.000142216046005667	0.000147626359369419	0.000141373166316682	0.000163959894895456	0.000146454643099417	0.000148650258595794	0.000148730908778419	0.000142407234911242	0.000150804154027282	0.000138359844165586	NAD(P) transhydrogenase [EC:1.6.1.1]
K00324	0.000206810077599495	0.000339792415711707	0.000417018573656454	0.000235800547116325	0.000348520538324977	0.00034521390534486	0.000361894730779725	0.000268726504856508	0.000354663816818012	0.000331137438987728	0.00030090447562977	0.000347270651788575	0.000340095842698807	0.000383743666052591	0.000328519025964642	0.000321972192878511	0.000445864419807213	0.000440862982039159	0.000448166901714182	0.00044120137524951	0.000438146296647281	0.000446264480822785	0.000452476860134195	0.00044547974980691	0.000440107825687607	0.000430748879392626	0.000445572017456293	0.000443543145620898	0.000443396300810838	0.000447834363221436	0.000444079681095692	0.000452990747083013	NAD(P) transhydrogenase subunit alpha [EC:1.6.1.2]
K00325	0.00018406992967979	0.000317998592384798	0.000395755799032378	0.000214486787239375	0.000327627238533543	0.000326420345103163	0.000345170482741407	0.000247117942537688	0.000334573218732174	0.000307395718176392	0.00027928484356236	0.000328923423313267	0.000319535323362682	0.000365089094136751	0.000308754852696861	0.000301555855107041	0.000439371124040416	0.000436036129802641	0.000439768363644289	0.000435278300775665	0.000432955484970699	0.000438673115277647	0.000440580842924399	0.000441281251262088	0.000427832493077886	0.000421747174028528	0.000438271033374844	0.000438818317523867	0.000436364537654158	0.000435902787439609	0.000437321258523844	0.000435073565589366	NAD(P) transhydrogenase subunit beta [EC:1.6.1.2]
K00329	2.5789064673422e-05	4.59798139842522e-05	5.863560565001e-05	3.22340955974815e-05	4.96579245949474e-05	4.99450162249496e-05	5.72651092273455e-05	3.80920995062341e-05	5.35156320184047e-05	4.05304355818491e-05	4.11197720033817e-05	5.04718378414875e-05	4.70659051673748e-05	5.77506842746844e-05	4.58100609167426e-05	4.64353798238475e-05	8.66825071563943e-05	8.87791093398791e-05	8.44265433967398e-05	8.62475150760401e-05	8.74255592729153e-05	8.50630674969088e-05	8.00157785908986e-05	9.02703349696866e-05	7.65221486050671e-05	7.95575626781412e-05	8.53865716352642e-05	8.94659501226025e-05	8.5502627487615e-05	7.88783646631671e-05	8.6081397041113e-05	7.03330481188987e-05	NADH dehydrogenase [EC:1.6.5.3]
K00330	6.29700678947832e-05	0.00010988910791174	0.000147559349608474	6.93564251929553e-05	0.000104743040194434	9.8629442708057e-05	0.00010950147868661	7.69534015589557e-05	0.000108691493538673	8.56995620298939e-05	8.2714304079625e-05	0.000136986104213171	0.000119024939685964	0.000132530632156503	0.00012228606433072	9.84809356298235e-05	0.000139638188415521	0.000137554381496968	0.000139984571988918	0.000134704968959723	0.000135807289542956	0.000138566773674721	0.000140847312379505	0.000139950773324065	0.000142970683269886	0.000127403918568579	0.000139407649286441	0.000138912154760776	0.000137503496946222	0.000140057531269225	0.000137573249012328	0.00014414438569464	NADH-quinone oxidoreductase subunit A [EC:1.6.5.3]
K00331	8.17978787618555e-05	0.000147459030322608	0.000192924191165614	9.1606727779296e-05	0.000139426351029997	0.000133984440152444	0.000142546093527238	0.000102090067437569	0.000145057069629404	0.000116873408944617	0.000111907189659302	0.000174878419161497	0.000154648435649589	0.000170769674827711	0.000168749129696375	0.000133674511117731	0.00017464977487062	0.000171343543929833	0.000176596652518235	0.000169005672476544	0.000170010182168078	0.000175760815757898	0.000180955311310285	0.000172845575876581	0.000182966132324757	0.000166352226829798	0.000175292411058812	0.000172327200416925	0.000172926582319156	0.000180846295767405	0.000174116578203151	0.000190482155102457	NADH-quinone oxidoreductase subunit B [EC:1.6.5.3]
K00332	0.000106055561181501	0.000179197137572552	0.000246007143625422	0.000113847557976791	0.000166088849904728	0.000152498445387005	0.000172867787568038	0.000125176760915072	0.000172833590558391	0.000129017905887851	0.000129636502010618	0.000229848099254876	0.000198084609458727	0.000217147349406388	0.000195366765477361	0.00015875432571985	0.000214514588803502	0.000208799783944426	0.000216262102391448	0.000204454230910141	0.000205967945903405	0.000212143547791268	0.000219595732358554	0.000213455031483192	0.000225656972859298	0.000191155928311459	0.000214400813837514	0.000211095674407404	0.000210483386727996	0.000218433977378017	0.000209711630610583	0.000230757196769669	NADH-quinone oxidoreductase subunit C [EC:1.6.5.3]
K00333	0.000192259831016895	0.000336441071961791	0.000471604378523532	0.000197206589261626	0.000296536638020631	0.000274161405236995	0.000313343007576839	0.000219958567556584	0.000309544227376677	0.000232375719089721	0.00022978586029099	0.000462209989373694	0.000383620226763756	0.000413787690231513	0.000357680665244765	0.000284531218153076	0.000385204632472639	0.000374363110084293	0.000388589031631393	0.000367509870285543	0.000369495056117696	0.000381275833501319	0.000395518627754558	0.000382880651486138	0.000414295757344268	0.000345977689391037	0.000385621773355473	0.000378819853589788	0.000378359321010586	0.000395149695169791	0.000376704844525173	0.000423208442860464	NADH-quinone oxidoreductase subunit D [EC:1.6.5.3]
K00334	0.000165128316223482	0.000286621580304625	0.000410323076579151	0.000193928392269258	0.000281176645781035	0.000261879685284247	0.000292622830539102	0.000205209545034921	0.00028304490724847	0.000211521768768521	0.000209426958797648	0.000369484974848673	0.000320770848392411	0.00036161603289484	0.000306686410405318	0.000265347485321815	0.000373241210160175	0.000364375821686117	0.000375553078845332	0.00035837745749244	0.00036214774227713	0.000368496927928092	0.000380726925442269	0.00037371282326033	0.000384957250511824	0.00033233382211088	0.000372824159328358	0.000369086122137669	0.00036708629888412	0.000377723414875467	0.000365629473902853	0.000393342266263925	NADH-quinone oxidoreductase subunit E [EC:1.6.5.3]
K00335	0.000355682346553839	0.000615272087431242	0.000814619668574385	0.000423008628560714	0.000595205523778498	0.000584571327779781	0.000630049493030793	0.00043436362275191	0.000603044214383428	0.000465389042152874	0.000451051374797736	0.00077165886770388	0.00067112290318939	0.000745755415644805	0.000678160650155355	0.000562216675795542	0.000838732098161821	0.000834628543893926	0.000832792224221095	0.00081801194223527	0.000829748649343877	0.00082401764920883	0.000820355112635696	0.000854019081799079	0.000827495735038081	0.000754351326143293	0.000832862550149439	0.000843357220835792	0.000827475028310672	0.000816820489796459	0.000824055599992673	0.00080734918550338	NADH-quinone oxidoreductase subunit F [EC:1.6.5.3]
K00336	0.000410902736851679	0.000666571429705215	0.000882387868476872	0.000450316977601033	0.000597144936358845	0.000594874904137885	0.000613313787813902	0.000439539485249776	0.00059086826932346	0.000485171485900039	0.000459245375574742	0.000907732499466755	0.000753995975550869	0.000790745517159491	0.000647275055850403	0.000573031471180281	0.000730961196236905	0.000719426574725321	0.000733691898441132	0.000713793684902984	0.00072183538039191	0.000726348963181731	0.000741379809100398	0.000732146666190079	0.000778730683503675	0.000691464604639632	0.000731021731477504	0.000724245394997647	0.000726687220166231	0.000746902020985586	0.000722829807256302	0.000784121877473612	NADH-quinone oxidoreductase subunit G [EC:1.6.5.3]
K00337	0.000166523041658274	0.000290495398789471	0.000396120303479731	0.000171509185894384	0.000258146520830268	0.000245533765149597	0.000271484459285442	0.000189496641116806	0.000269523227203266	0.000210055366167399	0.000203961357401563	0.000394380290390655	0.000327388041984884	0.000351584830124647	0.0003037036804935	0.00024462170015968	0.000333087166625939	0.000326804191983973	0.000335245251022868	0.000321328764519305	0.000323287867636712	0.000331441620637213	0.000339789656088453	0.00033208656248664	0.00035571859713361	0.000310058274437034	0.000333317812327673	0.000329384544881358	0.000329008560699468	0.000339727561506253	0.000329063502768887	0.000360406674170479	NADH-quinone oxidoreductase subunit H [EC:1.6.5.3]
K00338	8.99271517905156e-05	0.000156456201751743	0.000214027134029357	9.41270366130267e-05	0.000142127368160403	0.000135413236953049	0.000151444045335841	0.000105206684577759	0.000148543498880125	0.000115138185576885	0.0001126170513333	0.000209552540661267	0.000175382584196319	0.000191599963497092	0.000169817421396946	0.000134946219169969	0.000191328442134143	0.000188664583027469	0.000191582331844139	0.000185105713285134	0.000186412893227573	0.000189971029707782	0.00019268942487878	0.000191880535068671	0.000198784034960683	0.000177030371995428	0.000191011938609933	0.000190372238216699	0.00018868853361377	0.000192455367903655	0.000188796652713721	0.000199486490331077	NADH-quinone oxidoreductase subunit I [EC:1.6.5.3]
K00339	8.83666120061483e-05	0.000157786177797507	0.000205928405289784	0.000101228500683497	0.000153240182807154	0.000143783113053033	0.000155791735438547	0.000110685156831846	0.000158276379982384	0.000121872136292565	0.000119373789054817	0.000183849953891094	0.00016490180160591	0.000184775750300052	0.000180939004279142	0.000143939701349539	0.000197346336502662	0.000193864958454947	0.000198685949981606	0.000189761664198703	0.000191415578125234	0.000196308998539557	0.000201345714509483	0.000196955289963281	0.000202068511072708	0.000179678531359438	0.000197416511349794	0.000195717033534917	0.00019445595700203	0.000199976530320212	0.0001946145366144	0.000206313165992753	NADH-quinone oxidoreductase subunit J [EC:1.6.5.3]
K00340	4.76785559867269e-05	8.48314114203468e-05	0.000114811185183647	5.06698561230323e-05	7.78657858534055e-05	7.45374008792312e-05	8.27106202077921e-05	5.69906903070515e-05	8.13672466689289e-05	6.46031029047867e-05	6.17446626977195e-05	0.00011180319332523	9.43237969110942e-05	0.000103425712813016	9.14968129440641e-05	7.30828332070267e-05	0.000105531453988376	0.00010443343074321	0.000105660778451571	0.000102452199887674	0.00010325956890917	0.000104707543891957	0.000105977954635877	0.000106171834786222	0.00010904651057596	9.77493122082482e-05	0.000105317586805315	0.000105342691456228	0.000104241662073406	0.000105667389345233	0.000104363241996032	0.000108904736561838	NADH-quinone oxidoreductase subunit K [EC:1.6.5.3]
K00341	0.000423367382990847	0.000666431918871836	0.000896420698606807	0.000420623154026156	0.000588193563296839	0.000562635520258571	0.000637957623874131	0.000463791491796512	0.000621275882291964	0.000473784673255259	0.000480607440761713	0.000921730499013587	0.00076521893611488	0.00081341770550093	0.000678968248399789	0.000560834524905127	0.000792566207904319	0.000784662648038421	0.000790486706856498	0.000768438020669182	0.000774269619029482	0.00078242430473307	0.000786776076978643	0.00079916270481036	0.000823069172810496	0.000728844041007717	0.000789632793595009	0.000791584873141265	0.000781134232912228	0.0007844587511357	0.000779689939065298	0.000809701384194181	NADH-quinone oxidoreductase subunit L [EC:1.6.5.3]
K00342	0.000268799872338122	0.000462355898695139	0.000643521541246155	0.000272533969497875	0.000408529373955833	0.000385842922568692	0.000435216777201613	0.000303357049417919	0.000425782542631612	0.000329686159358474	0.000322182559523616	0.000644473588853044	0.000530079925871637	0.0005702860355636	0.000489466579660593	0.000388603047030146	0.000535695294735498	0.000524449724670323	0.000538292118983564	0.000515755344522082	0.000518529624307042	0.000531395926971218	0.000545282583730537	0.000534614390666657	0.000572353591230147	0.000492902926187664	0.000535446779550671	0.000529883859473171	0.000527968628362757	0.000544940894576429	0.000527017662304445	0.000578357695735183	NADH-quinone oxidoreductase subunit M [EC:1.6.5.3]
K00343	0.000238799861683928	0.000416574378347174	0.000569340362629668	0.000252775540288023	0.000379240386648061	0.000355845153232266	0.000393204149283412	0.000279101481665717	0.000392991733328986	0.000304536381699953	0.000297342768065239	0.000544747531568255	0.000461860927773703	0.000502274906758572	0.000453671668676628	0.000360297389022268	0.000479827004245975	0.000467651559119088	0.000484620474606573	0.000459817753038159	0.000462396880401808	0.000477531045277169	0.000495097053039144	0.000475997747492303	0.000512548377525737	0.000440067777758807	0.000480829834884194	0.000472295916970543	0.000472578134843621	0.000493880575020159	0.000472457697245064	0.000526923411533538	NADH-quinone oxidoreductase subunit N [EC:1.6.5.3]
K00344	0.000913553167304593	0.00130793301176001	0.00148711335785058	0.00100928688495686	0.00130568203852787	0.00127676010318423	0.00131417176022103	0.00104695738607431	0.00133596306499999	0.00111031329018397	0.00111698738654025	0.00135454808344812	0.00130227318526838	0.00140468626218032	0.00125441071911478	0.00123240617703552	0.00158128849828587	0.00156990097827704	0.00158232181712324	0.00154473280209738	0.00155210586760338	0.00157165223096444	0.00157583554831975	0.00158695046982661	0.00156939375255713	0.00147669754712059	0.00157835277878573	0.00157690024180232	0.00156462395553005	0.00156276179963513	0.00156505520981408	0.00156648982807782	NADPH2:quinone reductase [EC:1.6.5.5]
K00346	4.8785367738851e-05	5.12261481561218e-05	3.64241572085474e-05	3.22989169297606e-05	4.47555616714432e-05	7.72921709764524e-05	6.28030786984351e-05	4.99624055741616e-05	4.41105933899774e-05	0.000128054163178514	7.72814934670091e-05	5.67431002819673e-05	5.79554327345719e-05	4.92729261941858e-05	3.54967284470302e-05	3.34960227081458e-05	5.54899708678364e-05	6.01529520066723e-05	5.3564517690743e-05	7.31766758957394e-05	6.34115809288831e-05	5.85099234116634e-05	4.9949958318191e-05	5.74863619304138e-05	4.74129324863419e-05	9.0066031788362e-05	5.56104293123406e-05	6.02981406188291e-05	6.10386891054678e-05	5.10558191299281e-05	6.1018120144684e-05	4.3300533090415e-05	Na+-transporting NADH:ubiquinone oxidoreductase subunit A [EC:1.6.5.-]
K00347	4.97308557195008e-05	4.9029224291408e-05	3.18882546787383e-05	4.26702283182037e-05	4.71856287166138e-05	8.26071526380959e-05	5.86304719038144e-05	4.7676889687224e-05	4.06636284249489e-05	0.000121968517417558	7.20772535231106e-05	5.31452025231689e-05	5.55370592845083e-05	4.48022381082997e-05	4.03729109171922e-05	3.46743635370528e-05	4.76044695333725e-05	5.20521222567421e-05	4.59794953766121e-05	6.55211386970597e-05	5.73124707547474e-05	5.06336905402006e-05	4.29899713385007e-05	4.94199558492253e-05	4.08017226561393e-05	8.25035396048272e-05	4.77688746302462e-05	5.19873578262831e-05	5.3754652465477e-05	4.42993474884616e-05	5.32084907402765e-05	3.72673667462814e-05	Na+-transporting NADH:ubiquinone oxidoreductase subunit B [EC:1.6.5.-]
K00348	3.16003772048083e-05	3.19154840576693e-05	2.31570081420251e-05	2.86934274262022e-05	3.22533245007399e-05	5.37355207551265e-05	3.92043137148198e-05	3.10817726645197e-05	2.80966211583058e-05	7.62856062398382e-05	4.58763600105639e-05	3.52315190284466e-05	3.64839739941162e-05	3.08371627955622e-05	2.80517546896524e-05	2.39050643777808e-05	3.48162879327594e-05	3.75794709646739e-05	3.36544870463513e-05	4.55295718593828e-05	4.07788402415227e-05	3.64932531174348e-05	3.14538057202889e-05	3.61397704481686e-05	2.98449403866973e-05	5.50494503731177e-05	3.48129856243337e-05	3.76639660299343e-05	3.83524840515064e-05	3.20461083248105e-05	3.80407894218962e-05	2.72742529345455e-05	Na+-transporting NADH:ubiquinone oxidoreductase subunit C [EC:1.6.5.-]
K00349	1.96952920675166e-05	2.36197526763472e-05	1.76568172663737e-05	1.43407777014194e-05	2.0403836079548e-05	3.22739576058998e-05	2.7263665730943e-05	2.10331570016139e-05	2.0378907286775e-05	5.05685059240896e-05	3.16222195423924e-05	2.51370598938066e-05	2.5147372235419e-05	2.24132775321446e-05	1.6413995241138e-05	1.63846614416963e-05	2.68308370844104e-05	2.8938370466332e-05	2.59317522767458e-05	3.34224777934641e-05	3.00675668016245e-05	2.80096671907263e-05	2.4192883411065e-05	2.78953564641304e-05	2.30492286039491e-05	3.97768640081228e-05	2.67949576044386e-05	2.88805211607196e-05	2.89035537166469e-05	2.48718472122493e-05	2.90817507921233e-05	2.10412013311266e-05	Na+-transporting NADH:ubiquinone oxidoreductase subunit D [EC:1.6.5.-]
K00350	2.28660539794312e-05	2.65163927923122e-05	1.78432541901694e-05	1.77227603524406e-05	2.25885844423704e-05	3.72571082072523e-05	2.94085611749818e-05	2.341036040553e-05	2.15275490801653e-05	5.70140873716413e-05	3.51041177883629e-05	2.72053563213002e-05	2.74637242566739e-05	2.34985000581464e-05	1.85326643860548e-05	1.88447667698923e-05	2.69181542846351e-05	2.92861682630314e-05	2.59671736147806e-05	3.47751334307719e-05	3.1009932260006e-05	2.8383677299927e-05	2.42937456050445e-05	2.79952859541437e-05	2.30862748501403e-05	4.26288605069893e-05	2.69178182535409e-05	2.91290436005457e-05	2.95924752086723e-05	2.54016113079175e-05	2.96047885453002e-05	2.11058667037781e-05	Na+-transporting NADH:ubiquinone oxidoreductase subunit E [EC:1.6.5.-]
K00351	4.88730473089358e-05	5.01633330188356e-05	3.46876670354362e-05	4.14616037036703e-05	4.82958158519917e-05	8.21187138021532e-05	6.02692541782034e-05	4.79970059752338e-05	4.32182925322643e-05	0.000120712108886657	7.23307708873214e-05	5.48890278653952e-05	5.67913822593302e-05	4.71572434666172e-05	4.13082567903948e-05	3.55522865619504e-05	5.23086138110919e-05	5.67596769383129e-05	5.05174372508208e-05	6.93965411340844e-05	6.13995437533533e-05	5.5232643181981e-05	4.71577441227489e-05	5.41975399439998e-05	4.48276656477063e-05	8.53799737251413e-05	5.24215343097131e-05	5.67729418628348e-05	5.79141333106329e-05	4.8174824436526e-05	5.75970163796738e-05	4.09465504383029e-05	Na+-transporting NADH:ubiquinone oxidoreductase subunit F [EC:1.6.5.-]
K00354	1.45357975721468e-05	2.39815031518451e-05	1.74228167947884e-05	1.52260379461497e-05	1.94349176150258e-05	2.22986012774828e-05	1.88877777762013e-05	1.57683651122102e-05	2.08682966322522e-05	1.95196932058845e-05	1.82921116820341e-05	2.05157889561231e-05	2.16858394667605e-05	1.9135616242998e-05	3.15195507449869e-05	1.85097662677538e-05	2.22139708304843e-05	2.3024407193562e-05	2.19214638483914e-05	2.28483705426164e-05	2.28286367280134e-05	2.21820820570727e-05	2.09454653670715e-05	2.25980667374907e-05	2.08248413372229e-05	2.33904926936658e-05	2.22011034484064e-05	2.27099963676846e-05	2.23047566401031e-05	2.12005635718989e-05	2.2523068193921e-05	1.94137638929861e-05	NADPH2 dehydrogenase [EC:1.6.99.1]
K00355	6.60310058193866e-05	6.99246673751224e-05	7.5695772793774e-05	6.65149564913114e-05	7.23854745100413e-05	6.81441982357961e-05	7.37263824445497e-05	7.14000496588249e-05	7.30872315187545e-05	7.11117139724854e-05	7.16139610101899e-05	6.63048225593348e-05	6.92726499987575e-05	7.39551173515507e-05	6.65323366807961e-05	7.08578033571139e-05	7.8178494529879e-05	7.75774513000021e-05	7.85562099868238e-05	7.72833527631276e-05	7.69403077018148e-05	7.79517922753184e-05	7.96692977138924e-05	7.7959087977768e-05	7.69556488400712e-05	7.58042118427713e-05	7.84583158042803e-05	7.81707178378806e-05	7.75129860612413e-05	7.84558329144739e-05	7.79863111691285e-05	7.89857397909717e-05	NAD(P)H dehydrogenase (quinone) [EC:1.6.5.2]
K00356	0.000254367798739119	0.000172336137788429	0.000140328633615152	0.000238844648553779	0.000179866073246872	0.000159161739080214	0.000171773169889522	0.000234876021244924	0.000180552180589148	0.000172152436492304	0.000205888824268585	0.000141002791729023	0.000163962077238921	0.000152080758708386	0.000172367753019815	0.000199263322109456	0.000129347700977834	0.000128067484949828	0.000130468022137251	0.000123965444642841	0.000126330415279507	0.000127810672487867	0.00013253009277912	0.000127295940166663	0.00013116384662834	0.000120713133570147	0.000129690651411673	0.000127241785712756	0.000127405530409496	0.000131740556117439	0.000127299861440814	0.000133640863239227	NADH dehydrogenase [EC:1.6.99.3]
K00358	0.000100225218796002	6.58091655520345e-05	4.95066570163563e-05	9.67200124501149e-05	7.17467652139438e-05	7.88134543014815e-05	6.74442254220881e-05	8.90108792488263e-05	6.5323617043037e-05	9.37854233886804e-05	8.67882231766308e-05	5.7489506435926e-05	6.61576677637823e-05	5.72030380201441e-05	6.55534686338533e-05	7.29934292578434e-05	4.01299847828045e-05	4.01664641992991e-05	4.07624736412082e-05	4.49559047225152e-05	4.3207141754176e-05	4.14604491273659e-05	4.28494626461004e-05	3.84479065813745e-05	4.23424626904148e-05	5.29664465883207e-05	4.07621494867692e-05	3.97393375058404e-05	4.21466364349691e-05	4.32009517472819e-05	4.20195120464999e-05	4.54912153824197e-05	[EC:1.6.99.-]
K00359	0.000490382822220826	0.000231903607064098	8.70284316826367e-05	0.000517960033546648	0.000292390654176022	0.000328115176748162	0.000220511340594255	0.000384985106128892	0.000225134517326218	0.000335926596880456	0.000333972565027557	0.000165069902771811	0.000219782324851287	0.000145213222672664	0.000277275769620208	0.000315375006874082	4.18036844253854e-05	4.47191002650933e-05	4.28795868230454e-05	6.03272029478922e-05	6.71946084206344e-05	4.54895558797667e-05	4.69181749135795e-05	3.6675151218952e-05	5.34870804313401e-05	8.70594683584901e-05	4.38661517021847e-05	4.05496671037573e-05	5.30538057437542e-05	5.37524653825245e-05	4.70221922528572e-05	5.4775511980154e-05	NADH oxidase [EC:1.6.-.-]
K00360	2.95651050391286e-06	7.14143232989176e-06	7.55390733271301e-06	3.78141051948213e-06	5.79270130754838e-06	5.13869946142817e-06	3.87549216045173e-06	3.60716620937755e-06	5.62418620955294e-06	3.56545032566287e-06	3.67992906857585e-06	5.6099303635957e-06	6.4441066532096e-06	5.64355390006785e-06	1.66992869962611e-05	5.48008274275848e-06	1.99015817284675e-06	1.16871932080728e-06	2.75344835494255e-06	1.24644625948728e-06	1.20104654831534e-06	2.29954532401127e-06	4.00939205856465e-06	1.0908613477091e-06	4.38198580652931e-06	1.59732584910371e-06	2.34923037083355e-06	1.08938805537344e-06	1.94124177597582e-06	4.04233321861222e-06	1.84611366526477e-06	6.57164176614526e-06	nitrate reductase (NADH) [EC:1.7.1.1]
K00362	0.000521979775940763	0.000535650039456624	0.000440899908870768	0.00051861339276885	0.000522726206509292	0.000555989500910746	0.000505649573973296	0.000507710122276123	0.000522868038576626	0.000565844663815234	0.000542214726083161	0.000486687688016503	0.000504973698333866	0.000475193872513507	0.000462854500193589	0.000503932070112094	0.000489114558968937	0.000501636473301801	0.000486893802739737	0.000506069910932714	0.000503184068492188	0.000496649510508851	0.000479711675527967	0.000491540921981688	0.000479715708160497	0.000536447816498548	0.000491048928734908	0.000496381631028922	0.000496236933572075	0.000480626328357646	0.000501103072396748	0.000466341213215809	nitrite reductase (NAD(P)H) large subunit [EC:1.7.1.4]
K00363	5.90403335991064e-05	7.45271315538745e-05	8.04757075562212e-05	6.37716849720824e-05	7.9009885466591e-05	7.97727324375212e-05	8.55745070324136e-05	6.834165581966e-05	8.27417312966456e-05	7.24726288777041e-05	7.26710061679471e-05	7.57795361533602e-05	7.39908916063737e-05	8.2607022072611e-05	7.52629274210804e-05	7.42792151988267e-05	0.00011245573206061	0.000115207088691194	0.000109932487154822	0.000112633302628484	0.00011359390694992	0.000110724569197286	0.000104429281379914	0.000116340324803183	0.0001014386115451	0.000106246748160824	0.000111071704716382	0.000115908480324217	0.000111620962093398	0.000103546147198704	0.00011184736963828	9.29983980356746e-05	nitrite reductase (NAD(P)H) small subunit [EC:1.7.1.4]
K00364	0.000269411341133523	0.000110291696263366	2.79454265604802e-05	0.000223162309855763	0.000114228468774355	0.00010970094674374	0.000106017539504901	0.000215881583685126	0.000112365862513683	0.000165581657229394	0.000189041754056191	7.71987796765984e-05	0.00010386037518624	6.38973059627242e-05	9.29589038884989e-05	0.000137612954696632	4.14238169237882e-06	9.24591011517329e-06	4.58242645885155e-06	1.21467377696286e-05	1.04853019148405e-05	8.28999570040877e-06	5.35052093942748e-06	1.81987354978866e-06	1.0337168733089e-05	3.50829696808178e-05	6.11039781106395e-06	5.35228406283113e-06	8.33152650315823e-06	6.80014405101091e-06	1.01227668727592e-05	8.15499453056324e-06	GMP reductase [EC:1.7.1.7]
K00365	4.23729472455371e-05	7.19079327674385e-05	9.86226802995377e-05	5.36122021664422e-05	8.00612670501036e-05	7.17614643027456e-05	8.43465588583063e-05	6.01940794289146e-05	8.35966387110527e-05	5.71107926678549e-05	6.1306243024668e-05	7.5669620681836e-05	7.28417561834652e-05	8.98849847353634e-05	7.66966691139968e-05	7.49924663406196e-05	0.000117788057318644	0.000116618450641893	0.000117133502627158	0.000113229526214607	0.000114606048924167	0.000115434123324133	0.000115631553462917	0.000119719961366035	0.000111217971681541	0.000101428814736652	0.000116767703524665	0.000118129634056926	0.00011512137277648	0.000113787158607701	0.000115103793691245	0.000110658255572583	urate oxidase [EC:1.7.3.3]
K00366	2.8289813459439e-05	2.49897287002453e-05	1.2083147156474e-05	3.42518630686234e-05	2.38259330930529e-05	2.69008316147838e-05	1.43464648785578e-05	2.22349364425605e-05	2.11286555086678e-05	1.8610096096522e-05	2.00361227990373e-05	1.68231603215345e-05	2.13307684611041e-05	1.37815384991749e-05	3.0163258311888e-05	2.37003622877238e-05	2.88435293920015e-06	2.38289297486446e-06	3.82573194356463e-06	3.21301860344623e-06	4.16366916654185e-06	3.5205794761255e-06	5.29428881988712e-06	1.47160658422332e-06	6.21043680620172e-06	5.89023708156626e-06	3.54208585553902e-06	1.79116453497227e-06	3.50445697055674e-06	5.95962420918047e-06	3.18861613018527e-06	8.42876596011894e-06	ferredoxin-nitrite reductase [EC:1.7.7.1]
K00367	2.39948093222867e-05	3.72011209506204e-05	4.44029839997143e-05	2.83490462049097e-05	4.09329283780774e-05	4.12475177591677e-05	4.60039826691424e-05	3.1304832887946e-05	4.42458634816491e-05	3.81102010968879e-05	3.52685321082989e-05	3.99033325346217e-05	3.74857611243768e-05	4.42613826618903e-05	3.92049189363054e-05	3.71285980451117e-05	6.67196044479568e-05	6.82269096426781e-05	6.48574129323168e-05	6.64307468325687e-05	6.71783293180448e-05	6.53112946425582e-05	6.07370664969216e-05	6.94505573097821e-05	5.89868332839781e-05	6.09916893324344e-05	6.56236984058945e-05	6.86481124606442e-05	6.57873502167073e-05	6.01861334873426e-05	6.59326519807717e-05	5.33952425364377e-05	ferredoxin-nitrate reductase [EC:1.7.7.2]
K00368	0.000151652463447384	0.000155642959228689	0.000164584202216481	0.000156018758408553	0.000160310708728637	0.000146958863763364	0.000155325822463818	0.000158021715614322	0.000163209042228674	0.000136614314997766	0.000151995725844689	0.000141312205441933	0.000151729944581108	0.000155581397648946	0.000173392357064427	0.000162956352122849	0.000154844996992097	0.000150520732871119	0.000158463895444106	0.000147072149040779	0.000148102784828475	0.000153675539661637	0.000161986766877604	0.000152549118453955	0.000160708632289732	0.000136413429583262	0.000155772622705391	0.000151144831878703	0.000153098815204152	0.000160921842490389	0.000151120552179916	0.000168089337950124	nitrite reductase (NO-forming) [EC:1.7.2.1]
K00370	0.00045090441412384	0.000486825848894837	0.000439245562611461	0.000452295054568995	0.000464836795634985	0.000473087250326314	0.000443801220460882	0.000449892976547466	0.000481571436351998	0.000447717877313478	0.000466744989292634	0.000448071391750096	0.000461012925877947	0.000439130124065352	0.000441684037356245	0.000464639957994901	0.000424640434510964	0.000428402820760874	0.000429006962210207	0.000423510812557547	0.000426539197407254	0.000436504569150086	0.000434027086338105	0.000417272532192799	0.000438241888071204	0.000457776861766243	0.00042846416115919	0.000419201807882958	0.000426797067803619	0.000435549884672245	0.000434972157150395	0.000449157015664971	nitrate reductase 1, alpha subunit [EC:1.7.99.4]
K00371	0.000205816659888682	0.000225092003158202	0.000217519603962674	0.000209917800861421	0.000223732572734505	0.000224115408246131	0.000222006640196366	0.000213258572696401	0.000232473800854753	0.000209801249882742	0.000219790927863415	0.000213795941509855	0.000216698357323112	0.000218002790656152	0.000212794589752814	0.00022117702698625	0.000235960369343202	0.000238944753608155	0.000235642916597433	0.000234850431115848	0.000236972503225628	0.000238705258025177	0.000233540724448961	0.00023639091080127	0.000232022210916506	0.00024091648211495	0.00023620381878189	0.000236298153398116	0.000235536569000857	0.000232987019767562	0.00023894352330802	0.000230505036341994	nitrate reductase 1, beta subunit [EC:1.7.99.4]
K00372	0.0002356684466341	0.000389335144505411	0.000442414764480522	0.000275954617364443	0.000398298378758497	0.000399663181649494	0.000421211410287706	0.000302903965004516	0.00041571789632772	0.000349497954287241	0.000336220154248914	0.000393423324696608	0.000382073760693586	0.00043017245638612	0.000386222652658535	0.000365957871565247	0.000569781125667825	0.000575809876392178	0.000562346442887958	0.00056466986531407	0.000568164562760265	0.000562250648231555	0.000543481747625758	0.000583500885217128	0.000529913902859246	0.00052979161367807	0.000565197186778018	0.000579602486732517	0.0005633875332298	0.000537988943176913	0.000565124437677325	0.000505875314101287	nitrate reductase catalytic subunit [EC:1.7.99.4]
K00373	8.36363930873087e-05	8.69827180199947e-05	8.1988757488408e-05	8.4121278579668e-05	8.63585973366497e-05	8.66618535672535e-05	8.32931778043212e-05	8.33719094924172e-05	8.88558754191625e-05	8.26154771695352e-05	8.62766565583752e-05	8.2071105817435e-05	8.28652094659559e-05	8.14192032005953e-05	7.75573430616684e-05	8.59692188116217e-05	8.11552362496506e-05	8.16381535816175e-05	8.16357662923959e-05	8.06413162446638e-05	8.12393684375166e-05	8.31859770804252e-05	8.23179181463888e-05	7.99749931677694e-05	8.32742080095682e-05	8.61083776909495e-05	8.16372882971419e-05	8.01779525915907e-05	8.14177016047855e-05	8.24241228432649e-05	8.28370102788042e-05	8.47469189671407e-05	nitrate reductase 1, delta subunit
K00374	5.37361352300421e-05	7.18995895591209e-05	7.26545150363407e-05	5.83160194017365e-05	7.11790935975349e-05	7.37055844235491e-05	6.98391813942144e-05	5.76396903202716e-05	7.34497210256914e-05	6.65914606243795e-05	6.50144256609747e-05	7.08329259063225e-05	6.76624588557885e-05	7.04997256093588e-05	6.45028346162526e-05	6.99415875017573e-05	7.9231810716574e-05	7.98697680739503e-05	7.88810694383479e-05	7.85455887836655e-05	7.93506829193926e-05	8.06770223131487e-05	7.82886780088006e-05	7.88815571660823e-05	7.9156461838756e-05	8.17766713656507e-05	7.91509391580303e-05	7.88329063856918e-05	7.92781945909408e-05	7.9107674419939e-05	8.04486420087868e-05	7.86956349281964e-05	nitrate reductase 1, gamma subunit [EC:1.7.99.4]
K00375	0.000715791224328019	0.000786959587784998	0.000817014213108938	0.000773106987144543	0.000828306584986541	0.000810192083601138	0.0008385022652357	0.000774247789733181	0.000839531421521722	0.000733920202164945	0.000768638367214005	0.000751305565725163	0.000767870455804463	0.000818175247003691	0.000762391192193639	0.000815251177485169	0.000975024298958314	0.000983247732334098	0.000964901666431412	0.00096473550892243	0.000976433003835679	0.000964919152393144	0.000944498219971363	0.000991091034074251	0.000917285425244439	0.000921756176240976	0.000968410644475182	0.000985183655589637	0.000965272637863751	0.000937761893473888	0.000968654301827347	0.000891078875740529	GntR family transcriptional regulator / MocR family aminotransferase
K00376	0.000118704779687198	0.000219303705110014	0.000300917491443036	0.000153527638670094	0.00023703695213179	0.000220197030507688	0.000260945627408321	0.000180232664037375	0.00024874186888378	0.000177409737529132	0.000183170739582717	0.000230652770067051	0.000226837080152223	0.00027539234296744	0.000267418862807949	0.000222516555140474	0.000375927836107617	0.000374408908469109	0.000372597727172262	0.00036386211190902	0.0003679537914632	0.000367493392764354	0.000364441003211553	0.000384645635278399	0.000348128131837608	0.000323990162042477	0.000372234941748259	0.000378838492413186	0.000367725624640094	0.000358042263845194	0.000366981642018884	0.000340605230996753	nitrous-oxide reductase [EC:1.7.2.4]
K00378	7.65202976424933e-05	6.55116028391007e-05	8.44714320296578e-06	0.000112679012929704	7.09600924169121e-05	0.000129486064925674	4.68577956637541e-05	5.27876279551704e-05	3.23222242316548e-05	0.00013636303021557	7.13093634482118e-05	4.64024610904924e-05	5.27294884283928e-05	2.57639847786827e-05	7.429164841765e-05	6.8709673722082e-05	2.78562279237484e-06	8.13818075966124e-06	2.16982817384271e-06	2.67355527346718e-05	2.5143106646028e-05	9.79824139005616e-06	3.34758216984317e-06	2.30641825557724e-06	2.46954201180189e-06	5.77031852552429e-05	4.0017744337544e-06	5.39587932420575e-06	1.51992859782136e-05	1.24133490420716e-05	1.26531100057407e-05	4.57389482177445e-06	hydroxylamine reductase [EC:1.7.-.-]
K00380	0.000358912530913175	0.000355410762863472	0.000266807625497375	0.000334214337846805	0.000319225557646275	0.000352434825125818	0.000308112061963947	0.000337937484560954	0.000328842881055341	0.00038053278250637	0.000359630173204497	0.000310242698898992	0.000337165914107175	0.000288659611164639	0.000285150847874253	0.000313816121324954	0.000247039263866389	0.000251550739288078	0.000250331602865667	0.000259834588958985	0.000253368672563482	0.000255815763755424	0.000253877980160305	0.000240679313415924	0.000259881699339701	0.000296925928271223	0.00025055119336439	0.000245176550642884	0.000253477348647652	0.000254876147282954	0.000256398315228567	0.000264164737835587	sulfite reductase (NADPH) flavoprotein alpha-component [EC:1.8.1.2]
K00381	0.000234056926158004	0.000354831397801247	0.000428944091239825	0.000255384550930833	0.000360111569616493	0.000369455265006914	0.000389266043465405	0.000300390760786268	0.000372715677640945	0.00036681552458493	0.000330613940949839	0.000364748553154519	0.000365574888264418	0.000404376947270987	0.000347412559369553	0.000334358414239574	0.000477196849986514	0.000477240835977963	0.000477654928677382	0.000479568971740251	0.000475359214080541	0.000477779042273803	0.000478050880074493	0.000480632296190998	0.000458842879929379	0.000473662678977154	0.000476578776247841	0.000479371923653587	0.000475650969365233	0.000472056493903814	0.000478124095630848	0.000466577649337701	sulfite reductase (NADPH) hemoprotein beta-component [EC:1.8.1.2]
K00382	0.00188138871206875	0.00179327155157279	0.00187595821677776	0.00181717365523905	0.00175329491871372	0.00167004117626609	0.00175715540985901	0.00181628708042267	0.00176622498001327	0.0016307738746039	0.00174108661131132	0.00193908822783054	0.00185933893413598	0.0018462011556494	0.00171647675553493	0.00177492048682021	0.00171730321955166	0.00170309761930387	0.00171985660342762	0.00168252216332648	0.00169060839833608	0.00170150474890653	0.00172059304612727	0.00171621395899037	0.00176150997006703	0.001634402775956	0.00171632479042809	0.00170752720315178	0.00170328367675404	0.00171816408050927	0.00169596660489487	0.00175377249884085	dihydrolipoamide dehydrogenase [EC:1.8.1.4]
K00383	0.000799014028025757	0.000635513329737391	0.000609489466885305	0.000766639792665513	0.000682022709655849	0.000631976510325516	0.000678370028511822	0.000782049042682192	0.00068505971146163	0.000673434032287733	0.000732856499725525	0.000574493482424006	0.00062431669401061	0.000627205560104819	0.000628089986838028	0.000707347038592757	0.000618026820293425	0.00061498206499383	0.000620713713246677	0.000607600533519196	0.000609146237342842	0.00061539256770646	0.000624780473308887	0.000616517130133718	0.000612900578977342	0.000593542601819926	0.000618950945834115	0.000615721401125611	0.000613447872046619	0.000618920617211098	0.000614036904228925	0.000620782121048292	glutathione reductase (NADPH) [EC:1.8.1.7]
K00384	0.00131447944809267	0.00105277188200121	0.000914500924008191	0.00129734753327817	0.0010329664162659	0.00103402270258913	0.000954600669146769	0.00116261489221727	0.00098960653487362	0.000989192854244693	0.00106536409995924	0.00105812160770944	0.00106816167165382	0.000957471449718892	0.00106632352704439	0.00107952513881726	0.000735410791450188	0.000730110314976029	0.000739734876926967	0.000731602770446251	0.000744076035356969	0.000732487356460795	0.00074947997952252	0.000723735321936807	0.000788965794517589	0.000743431067423014	0.000739021833951152	0.000726589756732431	0.00073879436443943	0.000758213220178036	0.000729143384021643	0.000787811368823117	thioredoxin reductase (NADPH) [EC:1.8.1.9]
K00385	6.24209252194342e-06	3.93725965094446e-06	6.54070260331713e-07	9.7765676805101e-06	5.55625050324116e-06	9.02103655385924e-06	3.16625839017734e-06	4.18469582360994e-06	2.95138900952537e-06	6.09509291576038e-06	4.37379731026954e-06	3.50559755085149e-06	3.46926143886024e-06	1.74051025400685e-06	6.01633501406001e-06	5.03027040491045e-06	2.32547315291312e-07	8.2025336815938e-07	1.22300392672666e-07	1.58568655451822e-06	2.03986795213126e-06	9.62072771190204e-07	2.4075924790488e-07	1.92757998256207e-07	1.85440242630456e-07	4.26322577852105e-06	3.29362982837806e-07	4.34971307379415e-07	9.6358747724208e-07	6.92267084196597e-07	1.12249517525142e-06	3.43738397322585e-07	anaerobic sulfite reductase subunit C [EC:1.8.1.-]
K00386	2.3928299123917e-05	3.74655606931817e-05	4.82482943507344e-05	3.10444990263747e-05	4.27448710576053e-05	4.2026614677844e-05	4.90842633547586e-05	3.36308597625663e-05	4.47644943169069e-05	3.24940863348601e-05	3.40498321243031e-05	4.03439415935221e-05	3.85133613554726e-05	4.78845804938392e-05	4.0022556231151e-05	4.00207690744949e-05	7.51726751388352e-05	7.67833259568727e-05	7.2914780830415e-05	7.42308717543337e-05	7.5619170507663e-05	7.29307361875315e-05	6.83645349292354e-05	7.87448239122761e-05	6.49038414076135e-05	6.56756123963724e-05	7.37703452303062e-05	7.7619261041166e-05	7.37213921900085e-05	6.74017077603547e-05	7.36971944045006e-05	5.84806308867886e-05	[EC:1.8.2.-]
K00387	3.50111782322789e-06	8.48193972345706e-06	7.89835237153327e-06	4.6606829401213e-06	6.6463532011552e-06	6.64153437416021e-06	4.43725948488216e-06	3.65335158421376e-06	6.32722604584789e-06	4.34781081767503e-06	4.29401665368772e-06	6.65053896582347e-06	7.47785563306254e-06	6.51986541899387e-06	6.94988391099263e-06	6.33991237599804e-06	2.19215123805135e-06	1.36093363193329e-06	2.92824736615227e-06	1.36903838253388e-06	1.39754476062113e-06	2.59331313876171e-06	4.46826206878393e-06	1.18643479957342e-06	5.10561570830878e-06	1.9427574137979e-06	2.6193643940026e-06	1.35706246810545e-06	2.22668265557927e-06	4.29259574726052e-06	2.10649513368845e-06	7.08358276227768e-06	sulfite oxidase [EC:1.8.3.1]
K00389	6.37815703090656e-06	8.84889638503233e-06	3.91286836882806e-06	6.63114435344083e-06	8.1330368300439e-06	9.46581636908954e-06	4.59600925922671e-06	3.76251104175507e-06	7.43646352253355e-06	7.88105249791382e-06	7.11232469977336e-06	8.10434558339882e-06	5.98593330439476e-06	4.91268831040352e-06	6.77665539687729e-06	7.04536934313458e-06	1.49558573458444e-06	1.82113048917619e-06	1.56077327687795e-06	1.97367825911469e-06	2.05109157778082e-06	2.60602023596068e-06	2.1533948091948e-06	7.98095380490436e-07	3.51926186261026e-06	5.74619550256239e-06	1.73736792374412e-06	1.39878317459765e-06	2.078500771698e-06	2.70979414820833e-06	2.61913201569614e-06	3.81008152012279e-06	putative membrane protein
K00390	0.000119283767626694	0.000157550724315224	0.000158714496044486	0.000146385019254775	0.000164674053420536	0.000185401039109336	0.000156031618616999	0.000128099963979492	0.000154781441724771	0.000161141957439306	0.000141787834659284	0.000152166561738816	0.000153657241457765	0.000156179489874679	0.000162330826280562	0.00015111933534861	0.000170085335837554	0.000170711608787974	0.000170281731166446	0.000175061153004036	0.000175470156580575	0.000172250382397057	0.000171362672145708	0.000169856672042772	0.000167902642752025	0.000180738775443919	0.000170225518632363	0.000170589536074395	0.000172751405325624	0.000170822511081583	0.000172865636085762	0.000170267679460018	phosphoadenosine phosphosulfate reductase [EC:1.8.4.8]
K00392	2.40089143723319e-05	2.79528394217012e-05	4.44915944546874e-06	2.69748508152734e-05	2.48075361358367e-05	2.94326628241539e-05	1.23244916552965e-05	1.04772368865029e-05	2.26779405173572e-05	1.44812400235769e-05	1.81732942055047e-05	2.05000262711296e-05	1.6069028881204e-05	9.49644480611931e-06	2.30751652537949e-05	2.24869306176512e-05	2.3948159834259e-06	2.09061992537181e-06	1.97668198916464e-06	8.81675135800438e-07	1.85558607249742e-06	3.19854079614438e-06	1.73948409090193e-06	6.45506941667692e-07	9.40636753070994e-06	3.64578706768348e-06	2.4479513143847e-06	1.38234306669022e-06	2.9572958077253e-06	2.92396567689043e-06	2.63235594009554e-06	5.91520443589065e-06	sulfite reductase (ferredoxin) [EC:1.8.7.1]
K00394	7.89949141441618e-06	9.35381414897266e-06	1.31848826569984e-06	1.91729559174302e-05	1.2803067044269e-05	1.84901417202637e-05	4.58894470649008e-06	4.6632477483696e-06	3.77647991178547e-06	1.49548124986158e-05	5.09303088695065e-06	3.91977106215666e-06	5.66999749350421e-06	2.52156800064293e-06	1.44289103550923e-05	1.76505577821464e-05	2.71117830300849e-07	3.60087858582131e-07	4.00649221269917e-07	1.68803397568396e-06	3.00866759290676e-06	6.72518542192703e-07	7.31599181849827e-07	2.54637178002764e-07	5.51504043871462e-07	2.32749184673662e-06	3.744825567529e-07	2.42506218446101e-07	1.64534714240341e-06	4.44407437471825e-06	3.51455084388646e-07	1.33076125778844e-06	adenylylsulfate reductase, subunit A [EC:1.8.99.2]
K00395	1.12699272052177e-07	6.09853117093384e-07	5.19026831675716e-08	7.43297976890881e-09	3.65318747067098e-07	1.29600676860169e-07	1.5121600106025e-07	1.19349404207733e-07	4.90721332854354e-08	1.95161905402932e-06	5.35754653533396e-07	3.19024006240613e-08	7.47151783896754e-08	6.48523501086391e-08	1.31595425237571e-07	1.3877251753389e-06	3.86906902391303e-09	1.68492277930756e-08	3.6394132854599e-08	3.68210199637949e-09	6.77026078773498e-09	4.46927028347521e-08	3.5410380267925e-08	1.16864828121337e-08	2.18897072433973e-08	1.79420846761821e-08	2.43201373230903e-08	1.55109275282873e-08	7.01484023626927e-08	5.28533197646486e-07	9.19360299447876e-10	9.83623227442604e-08	adenylylsulfate reductase, subunit B [EC:1.8.99.2]
K00397	2.34796934924914e-05	5.78103664858283e-05	8.99484735007951e-05	3.19836115451281e-05	5.28972240700177e-05	3.84907869412861e-05	4.0296913479114e-05	3.76632759780765e-05	5.0764157702933e-05	3.35872439873687e-05	3.44391536360859e-05	5.15723103581021e-05	5.85649412353018e-05	6.12285176273033e-05	5.58664151982089e-05	5.38132130388014e-05	2.33107537921324e-05	1.2440174619604e-05	3.24188759384902e-05	1.45617478499289e-05	1.31313148228854e-05	2.65352090703772e-05	4.86176903056866e-05	1.31933248173357e-05	4.89045052569946e-05	1.67576018691919e-05	2.71619335228144e-05	1.24495824323466e-05	2.23305091911726e-05	4.81197541795839e-05	2.14243621330153e-05	7.75842238823051e-05	anaerobic dimethyl sulfoxide reductase [EC:1.8.99.-]
K00399	8.39119517077702e-09	1.14901044208987e-05	9.82540540873508e-09	1.24199844208443e-08	2.23707076518103e-08	5.01885388285296e-07	7.7603132952183e-09	1.00738180725561e-07	2.60616015548666e-08	1.17724921587105e-08	1.20045713991696e-08	3.16972497054453e-08	5.21333636514081e-08	1.91101040739711e-08	2.27393507028981e-08	1.35779603225487e-06	1.11084631947177e-09	3.72116496864184e-09	1.67585646750893e-07	2.11460298723351e-09	2.50732400079785e-09	2.33090509623867e-09	5.0959267481514e-09	2.79276350250128e-08	7.51046032920185e-09	3.45986249319897e-09	4.59693180713160e-09	1.83031200082379e-09	5.07387944768275e-07	4.24176240230928e-09	5.13330266384529e-07	5.67574630149425e-09	methyl-coenzyme M reductase alpha subunit [EC:2.8.4.1]
K00400	0.000106367305261985	0.000102336368242184	8.51181505912203e-05	0.000125909843425059	0.000107171646827988	0.00011214788799918	0.00010172837367187	0.00010455426839445	9.75287817663137e-05	9.11706543041496e-05	9.50339102408573e-05	8.17384194155407e-05	8.84718781417666e-05	9.06605572505268e-05	0.000108175047952974	0.000107151395125633	0.000109931450192382	0.000111537951711434	0.000108056321947535	0.000110416987937109	0.000114091838036312	0.0001073498609375	0.000103407249581874	0.000113359346945632	9.97735717141999e-05	0.000101277167422972	0.000108645176507382	0.000112462050009517	0.000110331530294413	0.000102906153112538	0.000108527492356614	9.30808929517887e-05	methyl coenzyme M reductase system, component A2
K00401	0	8.58308479305005e-06	0	0	0	4.07044705988891e-07	0	8.13307909416584e-08	0	0	0	0	0	0	0	1.17198198926553e-06	0	0	1.25505555744651e-07	0	0	0	0	2.39729704875144e-08	0	0	0	0	4.41392727956847e-07	0	3.61693016188832e-07	0	methyl-coenzyme M reductase beta subunit [EC:2.8.4.1]
K00402	0	5.09135533449815e-06	0	0	0	2.03529684227218e-07	0	4.06668603098289e-08	0	0	0	0	0	0	0	5.86012103058059e-07	0	0	7.38878344699592e-08	0	0	0	0	1.19869170180176e-08	0	0	0	0	2.20704313849249e-07	0	2.45532187650693e-07	0	methyl-coenzyme M reductase gamma subunit [EC:2.8.4.1]
K00404	0.000230138418154303	0.000396560725999356	0.000553341411019227	0.000240825792196853	0.000372069151978711	0.000361552362003707	0.000414622420368651	0.000291961346582564	0.000385285952681805	0.000336902728931321	0.00031176525611565	0.000509870072492121	0.000454077543304913	0.000498193152037416	0.000386771494180195	0.000344837716721264	0.000527559683464857	0.000519944061558158	0.000529095374431385	0.000518713765896334	0.000514816708958013	0.000520737785613121	0.000529417008928352	0.000531951671191839	0.000530651868718702	0.000488142534367175	0.000526552890551539	0.000526263038750484	0.000521643794363013	0.000524342825313545	0.000518396804140104	0.000534465002487729	cytochrome c oxidase cbb3-type subunit I [EC:1.9.3.1]
K00405	0.000100435625997719	0.000174310522569088	0.00023915797188452	0.000110685655759599	0.000171350457728351	0.000166466310263513	0.000187998417561587	0.000134406357278689	0.00017667416126946	0.00015697205815907	0.000144157145559204	0.000205344910408536	0.000192047550687387	0.000215471249188339	0.000186737109103113	0.000158908950332933	0.000239871422508356	0.000236002463580819	0.000241139013473652	0.000235738073301174	0.000233787416567161	0.000237323349365908	0.000242322213922974	0.000241212678150773	0.00023806699960553	0.000221444496291408	0.000239619285116512	0.000238898108097384	0.000237146047252604	0.000239489319086599	0.000235915436348426	0.000242862583076452	cytochrome c oxidase cbb3-type subunit II
K00406	0.000182366664183025	0.000305475745907407	0.000422584365008431	0.000190532481076657	0.00029172255667785	0.000288977765141966	0.000333598567199878	0.000231510613452887	0.000305151896743405	0.000270631231669444	0.000249150943315748	0.000395834206379994	0.000350015959361905	0.000388025374631795	0.000292787757714141	0.00026910986166008	0.000439614843600548	0.000437807633717989	0.000436741786322863	0.000435642136462136	0.000433124042088418	0.000432286928982915	0.000429181554059194	0.000447946587772789	0.000428111658653311	0.000407284231544977	0.000436888203047548	0.000443007083564467	0.000434460798481698	0.00042485308435971	0.000432444559322875	0.00041924470540119	cytochrome c oxidase cbb3-type subunit III
K00407	1.53545654539924e-05	2.67287651156141e-05	3.18197773100752e-05	1.80724105154974e-05	2.76738547385044e-05	2.85181648116823e-05	3.16977109048925e-05	2.16848308779498e-05	2.90481323244743e-05	2.60284061704424e-05	2.39689954474456e-05	2.78284735521932e-05	2.75588366892346e-05	3.1691775079044e-05	2.503980612292e-05	2.49385642904327e-05	4.56010503368978e-05	4.64914931642514e-05	4.46354429768798e-05	4.5809770041646e-05	4.58640195583525e-05	4.4617206329549e-05	4.24068171277393e-05	4.73855137849908e-05	4.04854581938541e-05	4.20961005355045e-05	4.50316331309281e-05	4.69150434734612e-05	4.50856771843275e-05	4.17674367453039e-05	4.50706691292517e-05	3.75012647163217e-05	cytochrome c oxidase cbb3-type subunit IV
K00410	4.07652965155166e-05	9.34194963096054e-05	0.000129749509855323	5.39729888224094e-05	8.77077411480755e-05	7.26699087428315e-05	7.76555492952947e-05	6.2892351731168e-05	8.7314185917621e-05	5.98059318177747e-05	6.13772446995902e-05	8.57194323936345e-05	9.36290354879319e-05	0.00010171306007256	8.73316458882124e-05	8.52475695239705e-05	7.89419237466605e-05	6.90902914214344e-05	8.71577485833338e-05	6.91426537997424e-05	6.84765842721668e-05	8.06596038730529e-05	0.00010130260214553	7.09144619564349e-05	9.91542007227702e-05	6.5213350160159e-05	8.23525503335214e-05	6.99781773473995e-05	7.69364766418883e-05	9.95114075174355e-05	7.59448584371358e-05	0.000124093251667139	ubiquinol-cytochrome c reductase cytochrome b/c1 subunit
K00411	7.17233238071782e-05	0.000126831720795859	0.000169938614408444	8.79305456390137e-05	0.000135319337683489	0.000129891976202904	0.000150562844653754	0.00010529228981878	0.000141262661329654	0.000115697274320736	0.000110917728378562	0.000133241920847255	0.000131403016220508	0.000157045673351124	0.00013080820741941	0.000126358310842254	0.00021070781784292	0.000210222012235854	0.000209021725030235	0.000206556134109234	0.000207227773667717	0.000206704619194792	0.000204656364767476	0.000215385736852695	0.000195481573694874	0.000187492494336297	0.000208939151949457	0.000212775629713156	0.000207137470000157	0.000201446022012412	0.000206638400244109	0.000191947664753745	ubiquinol-cytochrome c reductase iron-sulfur subunit [EC:1.10.2.2]
K00412	0.000185958024616541	0.000306633517189847	0.000425071032201847	0.000192716150012275	0.000290900059765285	0.000283880145465474	0.000327257887036505	0.00023294213992386	0.000301267714390839	0.000272470597745649	0.000249184658549833	0.000393427510155295	0.000349669008762663	0.000386615170961108	0.000320005583049102	0.000269769693405537	0.00041820705780888	0.000413488644835553	0.00041764911522878	0.000412578564118336	0.000409653421741717	0.000412094028047696	0.000415679023439839	0.00042313371422587	0.000415679782214298	0.000388392359731526	0.000416410489322395	0.000418412788989567	0.000413158980335502	0.000411128941595438	0.00041154084504573	0.00041509361475358	ubiquinol-cytochrome c reductase cytochrome b subunit
K00413	0.000116769145678074	0.000194666291048719	0.000278241079528959	0.000112099297923953	0.000171842742273971	0.000168103003120251	0.000195926331741276	0.000136996412476551	0.000177878977730932	0.000162207662467218	0.000146870224596457	0.000276279760674377	0.000233385598918606	0.000249574678758446	0.00017427519010466	0.000159075218501942	0.000242314645911156	0.000238370551709629	0.000242848819210033	0.000239245742027218	0.000236449678810111	0.000238915177245641	0.000243385348804006	0.000244302577748929	0.000250590231693207	0.000227903913525919	0.000241757979505783	0.000241222353615361	0.000239920914334375	0.000241541613458031	0.00023822016039423	0.000251434500821589	ubiquinol-cytochrome c reductase cytochrome c1 subunit
K00423	5.15821484230523e-05	0.000105700414678099	0.0001228154184398	6.71098500783356e-05	0.000101496934493452	9.95933010650289e-05	0.000101498308064367	7.31369138228736e-05	0.000105419705823772	8.26463501461603e-05	7.83849225795707e-05	0.000100474099023523	0.000105458089449502	0.000111236529601328	0.000111099669031741	9.42227695336896e-05	0.000133351167752291	0.000132147209715107	0.000134881786719607	0.000129437622252795	0.000130722640960498	0.000132196025349531	0.000134381863347942	0.000134221542668482	0.000130296535202482	0.000119853887176225	0.000133692168822236	0.000132523516630503	0.000131499446406184	0.000133083712513429	0.000130929409256781	0.000133126217409862	L-ascorbate oxidase [EC:1.10.3.3]
K00425	0.000457252201175029	0.000435738082527083	0.00040292001040522	0.000397669281270183	0.000376031607715411	0.000399917368307965	0.000376082329345138	0.000408487237015286	0.000381836700369065	0.000460847302541206	0.000432503949178432	0.000497505004717179	0.000458976697130791	0.000411601969089766	0.00035094848157128	0.000376481652571839	0.000288393711708065	0.000291067307918047	0.000292378101769446	0.000304183170694118	0.000294814257262351	0.000299878264343695	0.000301823793295021	0.000279515034841073	0.000327749642599925	0.000359504952560811	0.000292600466256602	0.000285275274339142	0.000296784910100837	0.000306819677691147	0.000301702598483211	0.000336193082854805	cytochrome d ubiquinol oxidase subunit I [EC:1.10.3.-]
K00426	0.000313252337564578	0.000315264097237589	0.000298446027359042	0.000273752894546645	0.000269007263622404	0.000286655391355973	0.000268771517223094	0.000282276395393578	0.00027507469327472	0.00032458908479167	0.000302988781390783	0.000365410792516328	0.00033275141079049	0.000301367142692859	0.000243800224159399	0.000267902974505743	0.000214025248286129	0.000216132036869259	0.000216900411060534	0.000225048311130337	0.000218838781573935	0.000222896231361549	0.000224302163333242	0.000207439898252143	0.000242881901013036	0.000266543431983026	0.000217024067601787	0.000211819078006547	0.000220121352623222	0.000228250005183191	0.000224109440214237	0.000249569575706656	cytochrome d ubiquinol oxidase subunit II [EC:1.10.3.-]
K00427	2.7534923920733e-05	2.41694798991711e-05	9.49052830506741e-06	2.25309239124839e-05	1.79069465406613e-05	2.64034532957125e-05	1.575046489034e-05	2.19382240530613e-05	2.01607382312167e-05	3.24950110407033e-05	2.94593268106831e-05	2.49557372093318e-05	2.16951365947486e-05	1.39769335223668e-05	1.32823309243528e-05	1.81346493264835e-05	3.45282904042389e-06	6.99895150998015e-06	3.1304812892954e-06	8.68143124279983e-06	8.57738273765193e-06	8.442141768732e-06	4.1131290505112e-06	1.92737970689829e-06	5.32361626419925e-06	2.82419438638828e-05	4.07047404271249e-06	3.93511786562456e-06	5.94180906430976e-06	5.57997421891177e-06	9.46844995487319e-06	6.80357375338282e-06	L-lactate permease
K00428	0.000219017233912751	0.000357695534690138	0.000468598786340433	0.000262370117724985	0.000399937276215473	0.000404805686216805	0.000471318103508818	0.000316061480207133	0.000425408294212741	0.000367328341714953	0.000344540230331158	0.000396583789569916	0.000376254905241039	0.000464708869422333	0.00046048719042217	0.000367064656215066	0.000701728876258436	0.000716156192937271	0.000682771530466241	0.00070143819683251	0.000705572045686394	0.000685858627392533	0.000646143205117803	0.000731108159921053	0.000613193423821023	0.000639715306220235	0.000690669935368605	0.000724458531403493	0.000691595519594337	0.000636951613506249	0.000692748205780188	0.000562636344893438	cytochrome c peroxidase [EC:1.11.1.5]
K00432	0.000206377189784026	0.000150607361318513	0.000105064253408222	0.000196943210611593	0.000153331759274556	0.000159491121322873	0.000146270178973957	0.000186205284260937	0.000150810883299092	0.000171692937489059	0.000177938328631773	0.000126212148065868	0.000144049741046029	0.000124688708220462	0.000151919014975157	0.000159721173024693	0.000111241677783614	0.000115032535162653	0.000110709933994694	0.000116204684669586	0.000116303807240593	0.000112758878232528	0.000109095243200649	0.000111399858524381	0.000108067761553512	0.000123986629537895	0.000111867537488535	0.000113801983292045	0.000113771140128739	0.000109589520151226	0.000113158104738411	0.000103555464219241	glutathione peroxidase [EC:1.11.1.9]
K00433	8.38471331191609e-05	0.000142118948322642	0.000183112764102145	9.77614650375288e-05	0.000130876592434553	0.000106589049601741	0.00010459561815842	0.000103334214030685	0.000128247841848043	9.45355663735177e-05	0.000100569222275983	0.000124808399492603	0.000136620742974044	0.000138007907738985	0.000147073662967675	0.000133310906322141	7.25870115806651e-05	5.54070001906796e-05	8.78585684734199e-05	5.798320684536e-05	5.62051325049062e-05	7.88061295574637e-05	0.000114470099335412	5.5236673479304e-05	0.000116093873084396	6.48571042697249e-05	7.92330116219918e-05	5.45681019281853e-05	7.13513723304555e-05	0.000114753860431057	7.05714289609019e-05	0.000163272955554791	chloride peroxidase [EC:1.11.1.10]
K00435	6.23535312149461e-05	9.64094411032161e-05	0.000114559022340458	7.12400346448367e-05	9.91053474503463e-05	0.000102588933608436	0.00010002764157611	7.31049104021173e-05	9.89463317410008e-05	9.62326891029504e-05	8.50285778760462e-05	9.79033920369562e-05	9.48910343365943e-05	0.00010446511169031	9.47484606449893e-05	9.1890056277594e-05	0.000114291378975494	0.000110935794073253	0.000115287598612652	0.000111667657141856	0.000110463592246478	0.000114954184860139	0.000117838942497038	0.000111976292505291	0.000119158411528394	0.000109677205352557	0.000114587716546949	0.000111610576724488	0.000113701359030698	0.000116779919439839	0.00011315618943038	0.000123023473214278	peroxiredoxin [EC:1.11.1.-]
K00436	2.23801112520442e-05	3.2608765282588e-05	3.3031573303047e-05	3.79077127109848e-05	3.99335017130717e-05	4.73865908149464e-05	3.26810812428029e-05	2.4551410482426e-05	3.27928733055163e-05	3.86496296249367e-05	2.67652990433992e-05	3.179695418546e-05	3.1866976650257e-05	3.29372801430719e-05	6.48984213328834e-05	3.26165591948756e-05	3.74163562926039e-05	3.71419345502992e-05	3.74939113523902e-05	3.88546520001474e-05	4.01389582024651e-05	3.69961681711948e-05	3.79473926945098e-05	3.78310591035133e-05	3.81008754589011e-05	3.61087466162686e-05	3.74644635781749e-05	3.79531129191433e-05	3.78748480844547e-05	3.70407832828032e-05	3.75683394395001e-05	3.81977429611336e-05	hydrogen dehydrogenase [EC:1.12.1.2]
K00437	2.78578473398391e-06	1.67868522267007e-06	3.00715455224439e-07	3.81714835681592e-06	2.16523862279692e-06	3.34272618585126e-06	1.34234934218074e-06	1.97683452101511e-06	1.27632218790714e-06	2.52809298415427e-06	1.94848546675892e-06	1.33757093664554e-06	1.5595445238244e-06	7.84514588247962e-07	2.34450380708543e-06	1.95386567505589e-06	7.7824325494449e-08	2.46225592828958e-07	6.52960143147587e-08	5.34066625647005e-07	6.45900787787161e-07	2.7053561237771e-07	1.00840915990002e-07	5.82416839758619e-08	1.12461874928755e-07	1.304199034719e-06	1.16303285289268e-07	1.36320792298056e-07	3.20318270103457e-07	2.09848214586781e-07	3.20492432502945e-07	2.1158761367361e-07	cytochrome-c3 hydrogenase [EC:1.12.2.1]
K00438	0	1.13747272072538e-06	0	0	0	0	0	0	0	0	0	0	0	0	0	0	0	0	0	0	0	0	0	0	0	0	0	0	0	0	0	0	F420-nonreducing hydrogenase [EC:1.12.2.-]
K00440	2.182354891001e-07	3.24739676563061e-06	4.41725719369751e-08	2.57778892199947e-07	3.9426061601111e-07	5.48566824481289e-07	1.08540011113081e-07	1.08110769757067e-07	3.17527550389468e-07	1.29758642581415e-07	1.89816447250679e-07	2.70066501095889e-07	2.01520504921975e-07	1.15164242458829e-07	3.7407792124253e-07	9.27895901605875e-07	2.37307291787571e-08	3.12715720741715e-08	6.09591325683527e-08	1.15466854132751e-08	2.05945216975073e-08	3.97747162564447e-08	3.14432234660599e-08	1.97458960122837e-08	1.09759594547411e-07	4.184754921968e-08	2.81056296979096e-08	1.79575828577015e-08	2.30450368999351e-07	1.16612235445796e-07	3.39925386704235e-07	7.79885606297663e-08	coenzyme F420 hydrogenase alpha subunit [EC:1.12.98.1]
K00441	5.00269343364972e-05	0.000100786204076445	0.000119946548770335	6.47845199895203e-05	9.93554770427371e-05	9.37116841780064e-05	0.000114882982398601	7.61282239044049e-05	0.000105381231136815	7.33131837693749e-05	7.77568927557956e-05	9.54003560347425e-05	9.035709582344e-05	0.000116377857501584	9.2833465764032e-05	9.40491716911407e-05	0.000177800433042358	0.000180262029970142	0.000173430220888447	0.000174033239454213	0.000176708416912081	0.000172441126397465	0.000164360840076472	0.000185315149945071	0.000156051704442267	0.000152850671022368	0.000174758257417807	0.000182933788328999	0.000174056252102272	0.000161847899486133	0.000174213882008447	0.000143528891530082	coenzyme F420 hydrogenase beta subunit [EC:1.12.98.1]
K00442	3.9681778275764e-07	2.90699609081738e-06	1.68723165011832e-07	3.91081708321611e-07	8.13030641427099e-07	8.05651446471372e-07	3.42797355869432e-07	2.41599607443252e-07	5.22700154324184e-07	2.20728261428943e-06	8.00246836658085e-07	5.0904923620616e-07	6.32010082584727e-07	3.05166882991243e-07	5.05649162428671e-06	1.04403456879155e-06	4.544140620258e-08	5.40838882980973e-08	1.06906914216841e-07	1.96433918791549e-08	4.07015209817348e-08	8.16849146871628e-08	7.40314818353147e-08	1.89296120334852e-08	1.87518494123388e-07	6.47090484019062e-08	9.02482319726047e-08	3.02438607559341e-08	1.38858857356342e-07	3.07122337958339e-07	1.85242809446627e-07	1.87797898241282e-07	coenzyme F420 hydrogenase delta subunit
K00443	5.49362939913214e-08	3.10172750541934e-06	2.00433553767189e-07	6.78535857106259e-08	1.16990140674636e-07	1.95644624968246e-07	8.85244661582073e-08	1.05920748525363e-07	1.0968921841705e-07	7.18716521762139e-08	8.11930373841297e-08	1.08535946750337e-07	1.16721551329344e-07	1.35072826160692e-07	1.45852122938327e-07	5.04262985985931e-07	5.33270698468102e-08	2.82544949127639e-08	1.13785855184914e-07	3.24669800427867e-08	2.93307830441488e-08	5.89012412913598e-08	1.07433878440251e-07	3.7101061976178e-08	1.10992185079162e-07	3.79897028892007e-08	5.87774014176368e-08	2.78320164111535e-08	1.78979650660002e-07	1.17561572715394e-07	2.3630247473773e-07	1.74109749010769e-07	coenzyme F420 hydrogenase gamma subunit [EC:1.12.98.1]
K00446	3.93726710570268e-05	7.41716185414055e-05	9.73187546098884e-05	4.94832198115071e-05	7.62515985277945e-05	6.60513326286785e-05	7.19353885718966e-05	5.50313561475776e-05	7.67188223459279e-05	5.2488188438779e-05	5.57549719892758e-05	7.20557090996138e-05	7.31857267337132e-05	8.42608365467342e-05	7.29805384653346e-05	7.16062200053359e-05	8.75639887813621e-05	8.34196509107884e-05	9.02482217685879e-05	8.17823576588451e-05	8.22409362778592e-05	8.71904706037845e-05	9.5000655847975e-05	8.53927759306391e-05	9.24888543822404e-05	7.52315336700456e-05	8.83681202898509e-05	8.45539430825296e-05	8.56087192923085e-05	9.34326962745126e-05	8.53707623352559e-05	0.000101103050215307	catechol 2,3-dioxygenase [EC:1.13.11.2]
K00448	5.19475506685568e-05	9.32264668768758e-05	0.000126882024541465	6.7105656366725e-05	0.000103167287834468	9.58517331545504e-05	0.000113425237906074	7.70334839886683e-05	0.000108112725560289	7.57823771435793e-05	7.95697359177096e-05	9.96361066802815e-05	9.56122198299607e-05	0.000118404722327243	9.79319165267237e-05	9.61946523656479e-05	0.00016614170160423	0.00016644794140393	0.000163786308420727	0.000161279504573861	0.000163452317066007	0.000162277177534524	0.000158345636581355	0.000170750770889883	0.000152101561189266	0.000143833669285161	0.000164152550357474	0.000168377410364149	0.000162548107209745	0.00015600523605309	0.000162541455167661	0.000145996969987528	protocatechuate 3,4-dioxygenase, alpha subunit [EC:1.13.11.3]
K00449	6.75644848373937e-05	0.000119187825451757	0.00017079838765524	7.78870330932005e-05	0.00011975810581799	0.000110016450853789	0.000132054671362836	8.98659753262607e-05	0.000125146229303791	8.92807070614953e-05	9.21562746587314e-05	0.00015071317499567	0.000132315660769157	0.000154088201476536	0.000114727346794579	0.000112362439162046	0.000182826100220028	0.000181185992192314	0.000181485321746033	0.000176550986556448	0.000178221343403295	0.000178961697961494	0.000178123242977933	0.000186189709351919	0.000177313098872478	0.000159906716994855	0.000181208801810435	0.000183319749483654	0.000178999150098749	0.000176265360094206	0.000178545852341036	0.000173799568000199	protocatechuate 3,4-dioxygenase, beta subunit [EC:1.13.11.3]
K00450	2.76808607942557e-05	5.12045252930818e-05	5.77591578592505e-05	3.37799992303503e-05	5.08567589847057e-05	5.02989821741751e-05	5.24487919316483e-05	3.72550686848933e-05	5.32619577065537e-05	3.99840268502464e-05	4.05313138873591e-05	5.07633896106642e-05	5.00945820794475e-05	5.59907147541483e-05	4.6787652656946e-05	4.67791781303066e-05	7.20437112191683e-05	7.28057299582591e-05	7.14796861273662e-05	7.08442413906031e-05	7.16633793080241e-05	7.12816831097346e-05	6.95030089399822e-05	7.35948872399463e-05	6.74206118382389e-05	6.65808894064742e-05	7.17005098521778e-05	7.31932989277607e-05	7.10991208277953e-05	6.87236532283851e-05	7.15047578266578e-05	6.51459170472671e-05	gentisate 1,2-dioxygenase [EC:1.13.11.4]
K00451	0.000127688543498694	0.000201278177534079	0.00025023577156025	0.000149138822057652	0.000217787235657662	0.000221011315163029	0.000247864941392477	0.000172508698755651	0.000228834669916814	0.000200812225315273	0.000188903458778502	0.00021441057925878	0.000207725022416429	0.000246018124146609	0.000226657667479485	0.000199818521999398	0.000351622633568507	0.00035662328248658	0.000344391927613507	0.000350787163238312	0.000351581987648858	0.000343827394431762	0.000327907761109077	0.000363953857668001	0.000314911904641761	0.000320472918440339	0.000346872449315445	0.000360775908821613	0.000347423673133761	0.000324105807402957	0.000346289903101769	0.000293238884245359	homogentisate 1,2-dioxygenase [EC:1.13.11.5]
K00452	8.39823274918226e-06	1.35065936114922e-05	1.87276607306491e-05	1.05072069246349e-05	1.5566984489881e-05	1.38372765349709e-05	1.67932181088026e-05	1.1937573595201e-05	1.60127722348503e-05	1.12377387548222e-05	1.20219330818643e-05	1.4519658985231e-05	1.38892626553551e-05	1.80088874053245e-05	1.52068475408373e-05	1.44525786024926e-05	2.42043888563512e-05	2.42043612070328e-05	2.38246744199732e-05	2.34352509281443e-05	2.37577273703725e-05	2.35947974009056e-05	2.31611836038866e-05	2.48325261696169e-05	2.22458390000223e-05	2.08723974886552e-05	2.39051260758897e-05	2.46786600066472e-05	2.36451077292048e-05	2.27956052067316e-05	2.3695781332628e-05	2.1429071891505e-05	3-hydroxyanthranilate 3,4-dioxygenase [EC:1.13.11.6]
K00453	3.36359245122033e-05	4.92365866960812e-05	5.89636497884838e-05	3.91059099532587e-05	5.25333953029354e-05	4.93946740131406e-05	5.36133927193891e-05	4.14977392456377e-05	5.50050052752664e-05	4.11893781996731e-05	4.33383590958888e-05	4.92628991931612e-05	4.85326778425584e-05	5.64205676909661e-05	5.18585807530785e-05	4.94552478161924e-05	7.08277447734247e-05	7.07415171931482e-05	7.04706866398668e-05	6.87465499877923e-05	6.94159595695353e-05	6.98846033720365e-05	6.89622963168167e-05	7.16479321370018e-05	6.6914206706442e-05	6.3186068062952e-05	7.04152724797953e-05	7.16715782950519e-05	6.96855996041053e-05	6.840911096015e-05	6.93523111747925e-05	6.5257635505602e-05	tryptophan 2,3-dioxygenase [EC:1.13.11.11]
K00455	9.31300190645336e-06	1.46592220909339e-05	1.36846190491825e-05	9.46138615204178e-06	1.35015147713378e-05	1.65820519613639e-05	1.51056902080557e-05	1.11170973656983e-05	1.47671132674154e-05	1.71235200720965e-05	1.44430679836802e-05	1.61053424295833e-05	1.45503987881417e-05	1.47220624152032e-05	1.15614751965156e-05	1.20756393039518e-05	1.91222794704008e-05	2.06510879605038e-05	1.85676118192728e-05	2.07737299937044e-05	2.08111466253398e-05	2.01019619788839e-05	1.76012957608848e-05	1.97251347230543e-05	1.70492140680793e-05	2.43201308969186e-05	1.9054802134793e-05	2.00077948495204e-05	1.96594532713031e-05	1.77739016995847e-05	2.06077858290581e-05	1.59034067986927e-05	3,4-dihydroxyphenylacetate 2,3-dioxygenase [EC:1.13.11.15]
K00456	0	0	0	1.12070606236467e-09	0	0	0	0	0	0	0	0	0	0	3.36030148115128e-08	0	0	0	0	0	0	0	0	0	0	0	0	0	0	0	0	0	cysteine dioxygenase [EC:1.13.11.20]
K00457	0.000139387135418505	0.000228000888385481	0.000276559973618474	0.000162104083892751	0.00023746285470999	0.000239946501733469	0.000256344801746181	0.000185145117967586	0.000246747117647038	0.000220006452193164	0.000204447418097712	0.000235221012369901	0.000232009674081898	0.000263127883599825	0.000253123037325343	0.000217825364607901	0.000340833254452816	0.000341995305971253	0.000338183517495806	0.000339254851951996	0.000338371843571803	0.000336631091652867	0.000329433975981151	0.000347465973334861	0.000318247593673222	0.000318386583188615	0.00033843671532138	0.000344786510789338	0.000337569292672709	0.000326385354477503	0.000336838072245438	0.000311236833937127	4-hydroxyphenylpyruvate dioxygenase [EC:1.13.11.27]
K00459	0.000287976266803311	0.000323533395557144	0.000288209850760277	0.00032095542032259	0.000316075922256143	0.000321119251065685	0.000271358423023513	0.000277406416398166	0.000303072583519936	0.000265447694014136	0.000277098558758914	0.000274471712374181	0.000299333734819644	0.000279583052243054	0.000362118855566891	0.000315219454788915	0.000234929107230347	0.000224442449002337	0.000242899301226919	0.000222980957776478	0.00022653085090677	0.000237853396358342	0.000257165069467635	0.000222256563586009	0.000266458610387341	0.000222564399263426	0.000239047332277992	0.000224192883154959	0.000235020447583982	0.000258174011825626	0.000230149669892209	0.000284140550107293	nitronate monooxygenase [EC:1.13.12.16]
K00460	1.47765924183987e-07	9.17598683043715e-07	1.38151046818657e-07	1.79948221645779e-07	3.96700621362372e-07	5.47682197878388e-07	1.42905780226204e-07	1.27709771981433e-07	3.88792793860817e-07	3.45095074710489e-07	2.5762836560182e-07	5.1563522946481e-07	7.47552128861576e-07	2.88511179419852e-07	1.67181783283918e-07	2.49128245045002e-07	2.77532779339186e-08	8.61614721225717e-08	6.36990602691533e-08	7.66949679891583e-08	8.29919352943245e-08	7.40865727968385e-08	5.79772791110134e-08	1.46423140694393e-08	1.07030933817107e-07	2.25746036205085e-07	7.30927814156841e-08	4.30843381816501e-08	6.35550188333289e-08	6.90156685204918e-08	7.28801701694988e-08	9.00751599576378e-08	arachidonate 15-lipoxygenase [EC:1.13.11.33]
K00462	1.08221911762231e-05	1.72877280718443e-05	1.53007094862815e-05	1.12101378476547e-05	1.49361960535016e-05	1.67604102584998e-05	1.22701666158509e-05	1.0310146109796e-05	1.4070387958341e-05	1.75512074626044e-05	1.3958994446969e-05	1.53912581809412e-05	1.5791796221722e-05	1.3619945817896e-05	1.39806396409712e-05	1.32927885124611e-05	7.36460494564381e-06	6.36469328382526e-06	8.34852089979467e-06	7.54222982330309e-06	6.74294018113504e-06	8.31354917793306e-06	1.02135418628279e-05	5.84264331126876e-06	1.16194067491346e-05	1.0194003212921e-05	7.95711732374478e-06	6.1182740573065e-06	7.90481219577561e-06	1.04458984369889e-05	7.77943429584717e-06	1.43109683131285e-05	biphenyl-2,3-diol 1,2-dioxygenase [EC:1.13.11.39]
K00463	1.37244248253721e-07	2.00305008590218e-07	3.36876011792278e-08	2.08499266267015e-07	1.40944973733643e-07	4.24317228370733e-07	1.30441005113839e-07	1.01658380126105e-07	1.94064575599669e-07	1.18432571396859e-07	8.83778007453581e-08	1.31730966690527e-07	1.67489514278602e-07	7.5527963404354e-08	1.77244817745194e-05	1.22253329858366e-07	4.67053944997473e-08	1.64723442778656e-08	1.87320558943827e-08	8.37145028191e-09	6.45535896212123e-08	4.37899248615151e-08	2.80695702944979e-08	1.16638117599039e-08	6.67408150378973e-08	1.99914060673075e-08	2.69803239022347e-08	3.88947533206277e-08	2.08989550721258e-08	2.76600015988777e-08	3.75515909364497e-08	1.12168913967867e-07	indoleamine 2,3-dioxygenase [EC:1.13.11.52]
K00464	2.48009643048824e-06	3.92366958343855e-06	2.72942321761486e-06	2.99227753516769e-06	3.59809447465793e-06	4.47528371291543e-06	2.20087111717559e-06	1.40484528736308e-06	3.63744099439659e-06	2.29647338429913e-06	2.42865280668017e-06	3.21709081168621e-06	2.80361738888728e-06	2.37958168687096e-06	4.04911436869712e-06	3.36370256884722e-06	1.16959872257672e-06	6.78046417020322e-07	1.20050409575448e-06	5.70845833031371e-07	5.49226926801358e-07	1.53152908406013e-06	1.58864944617193e-06	4.25121163436504e-07	2.48384078479835e-06	8.4418080002573e-07	1.31956160567549e-06	7.02713892165568e-07	9.33295478214008e-07	1.66999043944205e-06	9.17906428428765e-07	2.93798399317564e-06	all-trans-8'-apo-beta-carotenal 15,15'-oxygenase [EC:1.14.99.41]
K00466	7.20870239377606e-05	0.000123342013869558	0.000159893998303557	9.29677286611926e-05	0.000139814437575053	0.00013669137175469	0.000164355509605071	0.000106181138053747	0.000150687070271319	0.00010495364942321	0.000111178994899395	0.000136251619517992	0.000126653895275144	0.000159376413395466	0.000129291754827107	0.000129222597416892	0.000261301134167148	0.000267789777694724	0.000252642377750649	0.000257962359264042	0.000262417264613232	0.000253047010778725	0.000233906335347348	0.000274620683772444	0.000223533331301489	0.00022743293669558	0.000255882509681233	0.000270390689292351	0.000255846541601802	0.000230912496738683	0.000256141666488625	0.000197846217951522	tryptophan 2-monooxygenase [EC:1.13.12.3]
K00467	1.18379407684846e-05	1.51656510149841e-05	1.36066532319956e-05	1.37932859239725e-05	1.59263396247716e-05	1.56844368837181e-05	1.29173875645528e-05	1.02266861695697e-05	1.5196143364726e-05	1.06698811051698e-05	1.21752674841812e-05	1.38943085738259e-05	1.24173176709314e-05	1.28500811662097e-05	1.49006471213003e-05	1.48560291752264e-05	1.26854879117895e-05	1.20329599725942e-05	1.27414959905842e-05	1.14320677855522e-05	1.17933325760151e-05	1.27829152235233e-05	1.30225842272988e-05	1.20265659566319e-05	1.49050437437979e-05	1.09594189501335e-05	1.26885454014627e-05	1.19795693362736e-05	1.2501084706846e-05	1.31640774407629e-05	1.23349919846958e-05	1.46429855911918e-05	lactate 2-monooxygenase [EC:1.13.12.4]
K00468	1.31994463890695e-06	2.01422133584835e-06	2.17674542321902e-07	1.96011198958122e-06	1.8823267285888e-06	2.00249926004038e-06	6.50400214587403e-07	3.09261867281437e-07	1.5345998293064e-06	6.96093059258826e-07	9.96424289776304e-07	1.42384576230506e-06	9.22578142490764e-07	5.52367868047842e-07	1.82135810726373e-06	1.37680279959606e-06	1.40868533682456e-07	1.30953231511896e-07	1.59526601875599e-07	5.01758565637958e-08	1.10163173556674e-07	2.05050886516256e-07	9.55996039365453e-08	3.92040562181685e-08	6.14314049153135e-07	2.01125900304736e-07	1.55542243603368e-07	1.00576457107162e-07	2.07197681802731e-07	1.92938604525825e-07	2.181551199001e-07	3.44227561797726e-07	[EC:1.13.12.-]
K00470	7.51280538075274e-06	1.17655020308799e-05	1.32674908465514e-05	8.00161434150429e-06	1.22741548594805e-05	1.4742121472626e-05	1.42313904231911e-05	9.4787181472395e-06	1.33063897734318e-05	1.50543460899996e-05	1.27749423073841e-05	1.45769138622933e-05	1.19786937864676e-05	1.3711971709701e-05	1.09445123502598e-05	1.08873031704575e-05	1.91066569864352e-05	2.05189393148012e-05	1.84501150958776e-05	2.05267650894391e-05	2.0659003472155e-05	2.00482278583869e-05	1.75211492434785e-05	1.9714549980522e-05	1.69328146815251e-05	2.37502462987262e-05	1.89823508548511e-05	1.99821860423005e-05	1.95414744504315e-05	1.76594903289134e-05	2.05434443859501e-05	1.58121545606554e-05	[EC:1.14.1.-]
K00471	3.16329711757994e-05	5.42186472497582e-05	7.48045628891325e-05	4.09332279007394e-05	6.26864593150326e-05	5.94980172504098e-05	7.34212449445453e-05	4.80932249610474e-05	6.6904283220276e-05	4.68515926176056e-05	4.9297447144633e-05	6.05091233816129e-05	5.6861454429196e-05	7.32076930944497e-05	5.89372919737633e-05	5.82100942711011e-05	0.000115142170074168	0.000117193821760007	0.000111886273948846	0.000113079068735532	0.000114900372023108	0.000111610638358014	0.000104835285729237	0.000120352712814016	9.97839026586972e-05	9.94145587080489e-05	0.000113040884800122	0.000118501644481886	0.000112536818129033	0.000103292674876712	0.000112759803713296	9.06447783040411e-05	gamma-butyrobetaine dioxygenase [EC:1.14.11.1]
K00472	9.67449186086147e-06	8.8826808580179e-06	1.68341818122263e-06	7.3469804609074e-06	5.50015385963459e-06	8.75773593462292e-06	5.25887695452232e-06	7.64767902503801e-06	5.60785881753707e-06	1.3620583530563e-05	9.95472671978193e-06	6.65354679917954e-06	8.31301254848175e-06	4.21691757114672e-06	5.0081112164796e-06	5.01190778479835e-06	4.48708607975429e-07	1.06615295451298e-06	6.00842040832896e-07	2.20249626205525e-06	1.45329756263659e-06	1.07153066655372e-06	6.2202832289653e-07	2.20921106861334e-07	9.06100574038786e-07	5.37902244097413e-06	6.82408801171624e-07	7.10242460081104e-07	1.18516753553491e-06	7.02790900384053e-07	1.33182064501272e-06	7.6278227321313e-07	prolyl 4-hydroxylase [EC:1.14.11.2]
K00476	2.54474007141094e-06	5.31911044627871e-06	9.00226838090114e-06	3.20991900802126e-06	5.24538100592136e-06	3.89758656862185e-06	4.21090063764777e-06	3.9100436224454e-06	4.9460118903214e-06	4.07774104048437e-06	3.77761380954569e-06	5.12032412704829e-06	5.55851696324395e-06	6.10364100783314e-06	5.61214948379834e-06	5.29885056426907e-06	2.36393400627575e-06	1.28690291914468e-06	3.24287794621034e-06	1.62878923233686e-06	1.4042863627944e-06	2.7358315424727e-06	4.89343096035173e-06	1.34587363496811e-06	4.88920661389388e-06	2.07838081625164e-06	2.72917260119775e-06	1.29121971569233e-06	2.31423893253376e-06	4.84958981548795e-06	2.24812599965684e-06	7.91630260380817e-06	aspartate beta-hydroxylase [EC:1.14.11.16]
K00477	9.85641276577561e-08	4.70515786995023e-07	7.10949762613754e-08	8.74565295429036e-08	1.80456398031849e-07	3.136464827995e-07	1.04674426204788e-07	9.87783029860781e-08	2.30942603722838e-07	4.31453688976272e-07	2.91670520274865e-07	3.56469855596665e-07	4.18422532773272e-07	1.77105557118819e-07	1.25158528965717e-07	1.10360578397725e-07	2.27952071926086e-08	8.27468131228003e-08	3.00578859088948e-08	9.76643897172515e-08	9.69278787963322e-08	8.60725459272708e-08	2.83684591517487e-08	1.51467725383519e-08	4.93900816429359e-08	3.24466581295202e-07	4.76900867594983e-08	5.05236272369261e-08	6.18029560756341e-08	4.47010755822835e-08	1.03577962445317e-07	5.91081439149417e-08	phytanoyl-CoA hydroxylase [EC:1.14.11.18]
K00478	5.49417684640741e-06	5.32175470199501e-06	7.4665676397994e-07	4.57430803994746e-06	4.68766821317389e-06	7.96964685483127e-06	3.91387585821417e-06	2.79746545181458e-06	3.78459671390894e-06	9.82141311803053e-06	6.10241988560838e-06	4.77544176584496e-06	4.16333141536645e-06	2.31614443649696e-06	3.81720653164101e-06	3.27805802252208e-06	5.14121232326305e-07	5.75153767450126e-07	3.46519051483633e-07	1.52009267646485e-06	8.71477772180711e-07	8.95728956005395e-07	2.89114475397694e-07	1.56957797338886e-07	1.8095994662251e-06	3.35186097595012e-06	5.61636508890453e-07	4.68457407326653e-07	1.09172340718883e-06	5.48829817262586e-07	8.9193661151566e-07	1.06091291952954e-06	[EC:1.14.11.-]
K00479	0.000118737725402631	0.000214052145927004	0.000301645671446501	0.000153441637518465	0.000234433401967758	0.000211572443763576	0.000247300331988855	0.000174221877991507	0.000241738449832524	0.000171346664129146	0.000178173602904982	0.000225397579892037	0.000219084439333057	0.000266447537242438	0.000226949243221314	0.00022140340869134	0.000338205760957205	0.000331779575810203	0.000338705223068024	0.000323322071544282	0.000326530252101475	0.000332729020864421	0.000338147671315433	0.00034079548327677	0.000326806870774613	0.000290885664638952	0.000336331222042854	0.000335550036422587	0.000330671294600176	0.000333241781865737	0.000329856207558332	0.000331924363041899	Rieske 2Fe-2S family protein
K00480	0.000231219783579756	0.000370927120533164	0.000461443448121173	0.000278946348741321	0.00038821878431295	0.000356541622520016	0.000392013447080401	0.000300169774274864	0.000398627188425263	0.000288432064889114	0.000306486246447182	0.000368794612004804	0.000366838869827893	0.000422663393443985	0.000385463936414679	0.000368172706633493	0.00050498261963203	0.000497196822860614	0.000507241141719459	0.000483578597593533	0.000489118267420886	0.000498765453489396	0.000508326264769786	0.000507156316739353	0.000495117524614262	0.000442630817824249	0.000504145785603306	0.000501963820942593	0.000495337036047483	0.000501285580990184	0.000495053375378318	0.000501546418612991	salicylate hydroxylase [EC:1.14.13.1]
K00481	0.00011640285336111	0.000208175182700798	0.000278054028938867	0.000147124176822689	0.00022399629039839	0.000208264212417072	0.000241329207957983	0.000169321782716156	0.0002338012626406	0.000169644920317654	0.000175135694363706	0.000217271052927779	0.000212476921388502	0.000255503658597658	0.000212859070077641	0.000209639477463494	0.000340057876618807	0.000338452574388246	0.000337804502537471	0.000329548644321286	0.000332792473793084	0.000333294551801106	0.000330596835111272	0.000346854511197538	0.000318057578486503	0.0002966545887486	0.000337161847105543	0.000342094803245322	0.000333110527691205	0.000325989553596016	0.000332790573056192	0.000312815663882418	p-hydroxybenzoate 3-monooxygenase [EC:1.14.13.2]
K00483	3.41582705759003e-05	4.22301490095791e-05	3.19979055813024e-05	3.24905034408441e-05	3.41017672758933e-05	3.70927342561875e-05	2.5829716553051e-05	3.08171643479504e-05	3.46089098504606e-05	3.8644422211598e-05	3.61640317844864e-05	3.63845830188787e-05	3.72325885397451e-05	2.94288550729146e-05	3.08538630637388e-05	3.3227069068156e-05	9.1097138657722e-06	8.38950514855504e-06	1.14215654108264e-05	1.01029486839818e-05	9.48108419173394e-06	1.30833188284488e-05	1.63653109616147e-05	4.94497332504536e-06	1.90043961665681e-05	2.36843344988576e-05	1.07083239019614e-05	6.28349280341549e-06	1.05449099644051e-05	1.73181705962306e-05	1.2351046862245e-05	2.70039558100193e-05	4-hydroxyphenylacetate-3-monooxygenase large chain [EC:1.14.14.9]
K00484	2.86562909199799e-06	5.28469397417077e-06	4.50934986954026e-06	2.281318634701e-06	3.99189061353721e-06	5.99810153249928e-06	3.61878695268638e-06	2.99351757913677e-06	4.22022291848747e-06	7.9186703054624e-06	5.4754874573024e-06	6.19091162302769e-06	5.12459919342804e-06	4.09725176309656e-06	3.40572284134735e-06	3.33002510313554e-06	1.40578043920654e-06	1.89606929039075e-06	1.68709641460117e-06	2.62246825250509e-06	2.35349247964007e-06	2.74928706184499e-06	2.44262540169462e-06	8.69698779414402e-07	2.5764866202659e-06	7.13734738292564e-06	1.72908125919525e-06	1.28597215624577e-06	2.10551995449038e-06	2.75061914498127e-06	2.81256121058879e-06	3.99598628681061e-06	4-hydroxyphenylacetate-3-monooxygenase small chain [EC:1.14.14.9]
K00485	8.83052454657669e-05	0.000149938164340347	0.00020428385725645	0.00011346091422305	0.000170717667124317	0.00016301565893985	0.000196938430806825	0.000130274164555407	0.000181827364592545	0.000128822251447392	0.000135187591389981	0.000165065078505702	0.000155298343510832	0.00019645904820304	0.000161301638945908	0.000159286217208337	0.000301643459665941	0.000305566364447778	0.000294102300257719	0.000295393230541416	0.000299716905838154	0.000292788865932575	0.000277365923626122	0.000313952221391932	0.000265681389560945	0.000260218876730456	0.000296405098999345	0.000308880418362927	0.000295034375895727	0.000273596751652545	0.000294953876770219	0.000244381833833352	dimethylaniline monooxygenase (N-oxide forming) [EC:1.14.13.8]
K00486	3.69370335259066e-06	5.37714830672859e-06	1.99101143595749e-06	3.91606088201416e-06	4.04194643934565e-06	4.45403529146749e-06	2.4104708079892e-06	2.69063104638806e-06	3.95922725108849e-06	3.74012491295427e-06	3.50851031367548e-06	3.68976233452056e-06	3.99174507349224e-06	2.40705693802914e-06	1.80978991256823e-05	3.34422511402868e-06	5.81307845057603e-07	5.36389271326633e-07	7.86292602532761e-07	6.31804809234314e-07	6.18171815171712e-07	7.62641632403734e-07	9.57653970097073e-07	2.92345388504807e-07	1.61263441531313e-06	1.24366158385847e-06	7.18994490028949e-07	4.43742335257156e-07	7.35815485866833e-07	1.09318776662364e-06	6.75568029028091e-07	2.14563894691471e-06	kynurenine 3-monooxygenase [EC:1.14.13.9]
K00491	8.12847255199999e-05	4.1818089388112e-05	1.00694764964256e-05	7.02094482923897e-05	3.69427058478373e-05	3.45356805657438e-05	3.08608822403611e-05	6.48420111790135e-05	3.82410629644642e-05	4.18301095024426e-05	5.45327878724979e-05	2.59099948330882e-05	3.70442912334686e-05	2.13858890360888e-05	2.90656966961711e-05	4.47397900521474e-05	1.52144173524263e-06	2.65874079424136e-06	1.94061097988548e-06	1.81981618950383e-06	2.37485554780363e-06	2.00095584336538e-06	2.1226287341562e-06	4.54094610600696e-07	4.42755964109825e-06	6.2783200318866e-06	2.17711880469851e-06	1.29820329185837e-06	1.88505057781252e-06	2.33078500202072e-06	2.27995564717386e-06	2.97312313850571e-06	nitric-oxide synthase, bacterial [EC:1.14.13.39]
K00492	0.000370162935848005	0.000501433372139707	0.000514625340365313	0.000409954338476017	0.000501061271843573	0.000492964255098893	0.000479165740659161	0.000400661458706088	0.000508369287243768	0.000417396505006573	0.000430530788598135	0.000474042453914298	0.000472158361197653	0.000492017032081453	0.000472735933429504	0.000474199701664156	0.000543268830179821	0.0005367759728644	0.000545174745925352	0.000525610806316039	0.000529876787922809	0.000542491829000036	0.000545679075153968	0.000539161879248484	0.000551329393437109	0.00050769774936951	0.000543828030971637	0.000536550802148422	0.000537300486885883	0.000542224630708021	0.000537836772566198	0.000552659950430433	[EC:1.14.13.-]
K00493	8.04224315259169e-05	0.000132376278454819	0.00017072698522577	0.000100827786282607	0.000145934000061375	0.000135389971290042	0.000157283861877347	0.000111030279871041	0.000152216481915543	0.000106013630586133	0.00011408554246856	0.000138330684853385	0.00013284586755148	0.000163710053466426	0.00013738199650483	0.000135994464098082	0.000226730486605299	0.000227579508349974	0.000222910083329128	0.000219956963478747	0.000223256315046983	0.000221060080687775	0.000215745349670343	0.00023320995599538	0.000207389173049459	0.000195783634080804	0.000223976328477938	0.000230753085536328	0.000221719943251362	0.000211920938858905	0.000221839963470337	0.000196923082859683	unspecific monooxygenase [EC:1.14.14.1]
K00494	4.4877426454433e-06	2.44547597553433e-06	2.12781416675189e-07	1.69115304100608e-06	1.6533094889925e-06	5.84186016159545e-06	3.70716193828817e-06	3.66198985728778e-06	1.11799425745125e-06	1.32597708852485e-05	6.74439250464986e-06	2.91647948366063e-06	3.48537820017132e-06	1.81331439499398e-06	8.50103422098612e-07	5.33458166056338e-07	1.11341723211412e-07	3.76497978509562e-07	7.35936538603722e-08	2.42338395170127e-06	9.4995539358995e-07	4.47248242847556e-07	9.12794804699077e-08	9.45831385376406e-08	6.73114536991995e-08	4.71945848766858e-06	1.99883294585684e-07	3.88722223835467e-07	9.5312576465872e-07	2.52343796773017e-07	7.56398120652083e-07	9.47125245056906e-08	alkanal monooxygenase alpha chain [EC:1.14.14.3]
K00495	3.83055819349902e-06	8.02656295539122e-06	1.0959303624931e-05	4.98382491161448e-06	8.05903970460234e-06	7.04201115724382e-06	7.7822621942996e-06	5.81916443099021e-06	8.1607540300686e-06	5.92817735224892e-06	6.00841459039855e-06	8.03533846051343e-06	8.16512812428964e-06	9.13554307268094e-06	7.69170115714752e-06	7.58616096474372e-06	9.40582701361819e-06	8.9811821003955e-06	9.75518297168862e-06	8.87054868832857e-06	8.90436280959262e-06	9.51173928349453e-06	1.02947254941614e-05	9.104560639955e-06	1.00361709218426e-05	8.5970095778853e-06	9.53060718850875e-06	8.98907882832483e-06	9.24657496405142e-06	1.0205402733469e-05	9.29423174637667e-06	1.12512112369126e-05	[EC:1.14.14.-]
K00496	4.78883609061269e-05	8.30691842921798e-05	0.000101148979536002	6.19675061115886e-05	9.22755668126698e-05	8.82081755553785e-05	9.51908907661266e-05	6.27704511750177e-05	9.30470848716522e-05	6.72374619756906e-05	6.95133240956636e-05	8.68689608358774e-05	8.09955100287429e-05	0.000100626717292715	8.45476710075424e-05	8.31387906970411e-05	0.000135179723415967	0.000136175373760594	0.000132461923036661	0.000131387479900864	0.000133725190382976	0.00013271868679783	0.000129233885021603	0.000138601769380449	0.000126373363496805	0.000119421397320442	0.000133723201371135	0.000138640141718017	0.000133224238293419	0.000126687058233739	0.000133044547780726	0.000117801617558964	alkane 1-monooxygenase [EC:1.14.15.3]
K00499	4.40083200450118e-08	1.0046247684065e-07	3.33498691283675e-09	4.88218133497774e-08	5.72615584228003e-10	1.99382619467246e-08	3.59963879863603e-08	1.35495426152644e-08	4.08817105144032e-08	1.52641636860731e-08	7.98725004313554e-10	3.49080694065965e-08	8.64458936920702e-08	7.23817258251384e-08	6.47196301061853e-08	2.19320506577034e-08	3.60793978142956e-09	1.43964367089455e-09	1.41804862788584e-08	2.35798667307932e-10	3.21946182864416e-09	8.74820492611377e-10	1.48729509067494e-10	4.93948257482722e-09	9.2349601567394e-09	3.98990979722234e-09	2.7241323157772e-09	1.52849880754583e-08	8.10428313778765e-09	1.27581225881462e-09	1.37494428829627e-09	2.38966214938425e-07	choline monooxygenase [EC:1.14.15.7]
K00500	2.84792601326227e-05	2.77102833032635e-05	1.80365158006008e-05	2.15227028106616e-05	2.1047173828243e-05	3.07443298573721e-05	2.16564321140851e-05	2.50290717512671e-05	2.04759084175662e-05	4.87352837199908e-05	3.36251786812798e-05	2.41329255828022e-05	2.85070805106456e-05	1.9790184500359e-05	2.04433383618977e-05	1.94151111654992e-05	4.8842014529819e-06	5.00463130836471e-06	6.80971650370636e-06	1.0040113646827e-05	6.57985124870742e-06	7.10120263746559e-06	9.25442053182251e-06	2.90872421837522e-06	1.00054111858098e-05	1.93433004376075e-05	5.99256078733589e-06	4.50656458966423e-06	8.12519523078251e-06	1.03965179590906e-05	6.96012652778396e-06	1.35974304585185e-05	phenylalanine-4-hydroxylase [EC:1.14.16.1]
K00505	7.68763389427347e-06	1.64825532259836e-05	1.7967954888806e-05	9.76084859034475e-06	1.45876497452399e-05	1.35852711611702e-05	1.34339894923407e-05	1.05374126137223e-05	1.51424505298977e-05	1.0077453511601e-05	1.07367408675955e-05	1.4500819831132e-05	1.57658722947464e-05	1.58696824193115e-05	1.37815699481532e-05	1.38312935666019e-05	1.6072904398963e-05	1.55439083039291e-05	1.67014096347698e-05	1.50674059621053e-05	1.52018633193718e-05	1.60079368189252e-05	1.73051798482895e-05	1.56988136765902e-05	1.7016916637434e-05	1.3873869496087e-05	1.63492124960767e-05	1.54840430116888e-05	1.57527145773845e-05	1.7140916349988e-05	1.56665998391634e-05	1.84165364834907e-05	tyrosinase [EC:1.14.18.1]
K00507	6.01722804023141e-05	7.65397742789048e-05	0.000113288489120225	1.60468236597836e-05	1.9705278471367e-05	3.75253908237899e-05	3.8279887039589e-05	2.39606240322454e-05	2.0820627813641e-05	6.66623799555667e-05	3.69966320293481e-05	0.000200425478543793	0.000130464902913709	0.000103461696591449	4.28783844895731e-05	1.3354985050774e-05	5.58026196124228e-06	5.21299465258921e-06	6.04980395517051e-06	1.53909723224936e-05	8.13435875061784e-06	6.94951102980598e-06	7.44393692004771e-06	4.16370817333111e-06	3.74445214543416e-05	3.51364556924727e-05	6.60476979829674e-06	5.3608701047773e-06	1.04383827813173e-05	1.19694111438818e-05	7.99795370778127e-06	3.30270111836914e-05	stearoyl-CoA desaturase (delta-9 desaturase) [EC:1.14.19.1]
K00508	6.99024345387927e-05	4.84098738056539e-05	8.77500792347612e-06	6.74679869655051e-05	4.80300247831318e-05	5.32156154200305e-05	3.16762715943641e-05	4.42407661880761e-05	4.37094167611506e-05	4.40918534053516e-05	5.15864047022455e-05	3.64223564279667e-05	3.33111678107448e-05	2.05755687353472e-05	4.25993172572145e-05	4.74914850659181e-05	3.61010338493778e-06	3.94739388293737e-06	2.82966239086828e-06	2.80051448488973e-06	3.89195312311015e-06	5.54607646510239e-06	2.52645161108834e-06	1.01293657926661e-06	1.37667761730857e-05	9.86653410797497e-06	3.96445936065552e-06	2.4941827264086e-06	5.08900864801919e-06	4.08402607304065e-06	4.81895716271011e-06	8.04813330482817e-06	linoleoyl-CoA desaturase [EC:1.14.19.3]
K00510	5.93162040954938e-05	2.89107342306425e-05	6.47843242367704e-06	5.22630663164308e-05	2.84849343240012e-05	2.54413079057806e-05	2.24528918699289e-05	4.57950914138943e-05	2.80376780348143e-05	2.86819587429318e-05	3.93904207527704e-05	1.79759258106883e-05	2.42190364507594e-05	1.45038575160359e-05	2.32635198148148e-05	3.34707791880345e-05	9.19203966889297e-07	1.47031924089577e-06	1.33166003886772e-06	5.94895693633754e-07	1.12295150595102e-06	1.16339300394791e-06	1.38323399198779e-06	2.97743958525562e-07	3.48452217775978e-06	2.30075641747074e-06	1.44019222730426e-06	7.83690672560143e-07	1.2716102556419e-06	1.6230208385405e-06	1.21377336590567e-06	2.54766376560654e-06	heme oxygenase [EC:1.14.99.3]
K00511	0	0	0	2.52481721197463e-09	0	0	0	0	0	0	0	0	0	0	7.57035881391881e-08	0	0	0	0	0	0	0	0	0	0	0	0	0	0	0	0	0	squalene monooxygenase [EC:1.14.13.132]
K00514	5.81644232122284e-06	7.36941032309805e-06	8.64039813148689e-06	6.22462752352847e-06	7.00464929155253e-06	5.40529646122092e-06	5.12278424693861e-06	6.08438937509329e-06	6.66443211284182e-06	4.84011387246631e-06	5.6487389062687e-06	6.09540379262689e-06	6.87221453419525e-06	6.51777320005451e-06	6.88067934245159e-06	7.13715875199214e-06	2.22082955471362e-06	1.25184841914115e-06	3.07237221973956e-06	1.38527495992118e-06	1.28686054943745e-06	2.55076734154211e-06	4.56775954852399e-06	1.23914752258746e-06	4.83276351906993e-06	1.73849231010323e-06	2.58504773101799e-06	1.20193799146856e-06	2.16681389539409e-06	4.5454259067395e-06	2.06375566501649e-06	7.33088090238549e-06	zeta-carotene desaturase [EC:1.3.5.6]
K00517	0.000529537059052749	0.000656762422058025	0.000544934020040343	0.000598957824511514	0.000646485502243256	0.000660929050608369	0.000548189420387617	0.000466804280331353	0.000635089053617626	0.000479251901296915	0.000527177477199921	0.000585631553153215	0.000561120573109315	0.000547448918991239	0.000617883699892569	0.000618156976420355	0.000535436205018289	0.000519159573291275	0.000533813102079763	0.00049294143375373	0.000509034173557114	0.000538966720732311	0.000538164478469216	0.000513536370703333	0.000607120300349172	0.000483034814614433	0.000536385143942016	0.000516012714547215	0.000529349559631922	0.000540130517979306	0.000524595075885744	0.00058296888498704	[EC:1.14.-.-]
K00518	2.43510210080239e-05	1.29994569599272e-05	2.8800046244832e-06	2.10085141572316e-05	1.17588972246739e-05	1.10890106035058e-05	9.43575382066729e-06	1.93736757945357e-05	1.2069228258643e-05	1.30930676993195e-05	1.65454843595467e-05	8.04861420304339e-06	1.10394965558888e-05	6.2546537945197e-06	9.5910767290106e-06	1.38691105667614e-05	3.39817300239703e-07	6.79862184372485e-07	6.51686838459329e-07	6.04557708058532e-07	6.15243630621833e-07	4.59491385634075e-07	7.21414822623419e-07	1.59406618547032e-07	1.75773378235649e-06	1.27485613381887e-06	6.43292678675648e-07	4.4373928216255e-07	6.88024203626539e-07	1.00739089322908e-06	4.96024318379603e-07	1.2778216499564e-06	superoxide dismutase [EC:1.15.1.1]
K00520	0.000547066450616955	0.000487046903567698	0.000472581648352038	0.00057159977185955	0.000535510047291569	0.000518626529096412	0.000520171504681164	0.000547357923754257	0.000521188030804186	0.000491680764423052	0.000520634207651731	0.00044644703262391	0.00047803333075057	0.000489223446232927	0.000524786509547925	0.000534269034984148	0.000528653671455779	0.000529890255622659	0.000526562058155436	0.000523577697646929	0.0005299196998518	0.000523489156318981	0.000521555521122239	0.000533903153028834	0.000507210428464153	0.000499282687328302	0.000527541247831085	0.000533256993087659	0.000525030116384504	0.000516854948755799	0.000523753182133567	0.000500833081361891	mercuric reductase [EC:1.16.1.1]
K00523	7.16896954252888e-06	1.56129139578024e-05	5.84818229099766e-06	6.81391256543328e-06	1.01254526921536e-05	1.41950984052069e-05	6.74682829992189e-06	5.52087816992574e-06	9.52602856122577e-06	1.5412244609784e-05	1.0876875223248e-05	1.23982010644674e-05	1.28959901822505e-05	7.90216498816889e-06	9.6222992039824e-06	7.23151903348914e-06	1.84457066527164e-06	2.65395557187532e-06	2.38726779363774e-06	3.75876341705498e-06	3.18572696552773e-06	3.44465282967427e-06	3.44320563217375e-06	1.07789173813602e-06	4.44572798465762e-06	9.4266671061695e-06	2.52925340352842e-06	2.02709083344224e-06	3.01623021464338e-06	3.55922474961309e-06	3.57529415244013e-06	5.30026969761022e-06	CDP-4-dehydro-6-deoxyglucose reductase [EC:1.17.1.1]
K00524	5.9240939008976e-10	2.41440984448176e-09	8.00468250143309e-10	3.73623863514155e-10	1.40427457686093e-09	4.83172494207132e-09	4.3941611488402e-10	3.35042898346328e-10	3.44235778358803e-10	4.32903030209419e-10	1.33372636453291e-10	3.08949516019247e-10	7.1657965883628e-09	1.00653572545817e-09	1.87741071944254e-09	4.61713371151955e-10	6.62891856291834e-10	1.09947382680177e-09	6.8133429126611e-10	5.58289921905903e-10	7.13208789606718e-10	3.47820170570998e-10	3.26107014548056e-10	6.36137432349434e-11	2.76193882321867e-09	5.00309221960894e-10	0	6.49333785029371e-10	5.21832668596223e-10	2.58269078026745e-10	1.39395809862635e-10	1.36786968300898e-07	ribonucleotide reductase, class II [EC:1.17.4.1]
K00525	0.00156473624797418	0.00160787816548661	0.00179769454354052	0.00158318613806286	0.00163536227939921	0.00156217109943322	0.00165973381202619	0.00160298772054361	0.00164357172704417	0.00148524082306614	0.00155454475368024	0.00172673464768389	0.00167066033134372	0.00173414438021621	0.00167116279542671	0.00163085601561515	0.00175955612197212	0.00174639680292998	0.00176055275650788	0.00172484715651844	0.00173655689660771	0.00174467679818624	0.00176051172131289	0.00176495113842549	0.00176291772602714	0.00166075753882447	0.00175523863876863	0.00175437952151211	0.00174398057552522	0.00175185183140866	0.00173944598746924	0.00176553939861449	ribonucleoside-diphosphate reductase alpha chain [EC:1.17.4.1]
K00526	0.000528519951479753	0.000354656951717394	0.000281462499593487	0.000450795595051355	0.000309844882881178	0.000317542184223808	0.000286208167960178	0.000414216987768423	0.000297578749948712	0.000367913505400879	0.000389395176377326	0.000418376730858851	0.000384384197640265	0.000302064887649293	0.000301074845649462	0.000334092663243497	0.000102757433098542	0.000101430808007575	0.000108100062664044	0.000111650767358641	0.00010780879573591	0.000112478462322395	0.000120056334491931	8.93093762218174e-05	0.000163108376661601	0.000164469288375548	0.000107811857617876	9.40282617191784e-05	0.000111428702864318	0.000127555645701698	0.00011116223320342	0.000171192903489054	ribonucleoside-diphosphate reductase beta chain [EC:1.17.4.1]
K00527	0.000760399355177193	0.000357807996936917	0.000119705177122636	0.000682904806934626	0.000371917387629311	0.00038317708302691	0.000334470613193269	0.000617410570469737	0.000335348884137648	0.000498019282401625	0.000539280717903669	0.000237171164489679	0.000314890401293574	0.000212391221311704	0.000330344516435575	0.000451201598679168	6.34795565003238e-05	7.35328659577839e-05	6.33493576942671e-05	8.8521039036827e-05	8.65939401648618e-05	7.05553977850503e-05	6.67972150496828e-05	5.80686639998369e-05	7.31995476240634e-05	0.000138971344234792	6.61443682591144e-05	6.5877417768594e-05	7.83196201100832e-05	8.07747616971951e-05	7.51950449258341e-05	7.00013575507495e-05	ribonucleoside-triphosphate reductase [EC:1.17.4.2]
K00528	0.000252180915751171	0.000300400689365644	0.000295510377927162	0.000280058869166174	0.000311689527244255	0.00031688484795931	0.000298410983969616	0.000259959843922834	0.000305411653041236	0.000281098837569069	0.000277646330986208	0.000281523719357407	0.000279438479435265	0.000291525909437545	0.000300570319693744	0.000301363225831207	0.000325919500288455	0.000323847272498962	0.000324696465093167	0.000321405850824605	0.000323682435743693	0.000325035298936836	0.0003231054199559	0.00032567787936949	0.000325497072438944	0.000312483612113626	0.000324945715914187	0.00032496459463595	0.000325108459935849	0.00032373024431521	0.000323863510002309	0.000321893580058842	ferredoxin--NADP+ reductase [EC:1.18.1.2]
K00529	0.000215006771854981	0.000348455095488736	0.000419679390657232	0.000262627357925427	0.000363117637191554	0.000337808496988838	0.000354889297907626	0.000269313338034743	0.000368773467487069	0.000271024122368143	0.000283241725874508	0.0003422089062595	0.000337092472523056	0.000382091888264292	0.000344655535447793	0.000343821460442921	0.000445687857759884	0.000437160175721472	0.000449046419062717	0.000425897654528308	0.000430951083196004	0.000441811065282889	0.000453073859867098	0.00044505038995912	0.00044514450017286	0.000393314562030995	0.000445559749538893	0.000440854953411442	0.000438586306186903	0.000448363268517467	0.000437158925082477	0.000453987480484799	ferredoxin--NAD+ reductase [EC:1.18.1.3]
K00531	7.84132604498245e-07	2.54364851784109e-06	2.91610818842701e-06	1.06750360809719e-06	1.85855621233566e-06	1.346092785848e-06	1.34276160917712e-06	1.28136613912035e-06	1.70568620564996e-06	1.15071562148883e-06	1.1712243845845e-06	1.76678561409e-06	2.07637483393547e-06	2.13480919220454e-06	1.79895221877878e-06	2.13363604893579e-06	7.68856913491708e-07	4.46290890024746e-07	1.06320875098472e-06	5.04089619635128e-07	4.61437230511845e-07	8.89641894835596e-07	1.68248760926691e-06	4.50790065979679e-07	1.59371325342969e-06	6.15658532289798e-07	9.1140229072529e-07	4.70214792385982e-07	7.81956339484098e-07	1.68762729521391e-06	7.27031178118613e-07	2.52580053970307e-06	nitrogenase [EC:1.18.6.1]
K00532	1.1135077304266e-05	9.45494039025015e-06	1.39624797786352e-06	9.10275536673124e-06	5.27360813859724e-06	5.40619186529062e-06	4.8235542417371e-06	9.48510968735866e-06	4.38752701323798e-06	9.75873630073936e-06	8.84547916775959e-06	3.32314769410799e-06	4.66150535605022e-06	2.70635355558199e-06	3.94807232834093e-06	1.09783159597267e-05	1.81784700628499e-07	3.39683324232355e-07	2.21024901768365e-07	7.72724285225493e-07	4.32338151442981e-07	3.37258103779314e-07	3.80881548810233e-07	1.91545428225809e-07	3.00657755983069e-07	1.638554135118e-06	2.55702933383776e-07	2.29363320213998e-07	7.86937116721856e-07	2.36451345720117e-06	3.33369972227694e-07	6.75317661030559e-07	ferredoxin hydrogenase [EC:1.12.7.2]
K00533	5.36099873046454e-06	7.22669373541877e-06	7.0578678322039e-07	6.18881960205826e-06	3.67959955873546e-06	3.961532617243e-06	2.26113679576916e-06	4.73655009908692e-06	2.15949269339316e-06	3.49127595875055e-06	3.63785332741233e-06	1.69186796617383e-06	2.17487168785663e-06	1.18979034382676e-06	3.63557388721358e-06	1.00496973840674e-05	1.38277529491356e-07	2.07373663543414e-07	1.15487701890459e-07	2.78043929399576e-07	5.01495968041121e-07	1.99107481596548e-07	3.40944920798575e-07	1.85004230466792e-07	1.12411628540579e-07	4.64521221664941e-07	1.2065678899107e-07	8.40876529623839e-08	6.97398393506799e-07	2.42479707493852e-06	8.97362689224641e-08	5.03505983211723e-07	ferredoxin hydrogenase large subunit [EC:1.12.7.2]
K00534	7.61449209825998e-06	1.58486863208603e-05	1.79079403650349e-05	9.53183209562439e-06	1.51751039129681e-05	1.44736004934548e-05	1.52405503956616e-05	1.08887575653316e-05	1.52897071236703e-05	1.20330400602434e-05	1.17105379355747e-05	1.46481595179166e-05	1.55130645125642e-05	1.73484522318387e-05	1.35259055566027e-05	1.38213504307028e-05	2.01823711067548e-05	2.00553131581953e-05	2.03005542720568e-05	1.96449068983747e-05	1.97502654053941e-05	1.98940437879059e-05	2.09658619243672e-05	2.04283951072499e-05	1.95689055276474e-05	1.79079614689244e-05	2.03101475391152e-05	2.05314237446467e-05	1.99261801763587e-05	2.00830609021228e-05	1.98488644651025e-05	1.96031926989135e-05	ferredoxin hydrogenase small subunit [EC:1.12.7.2]
K00535	1.07999245390159e-07	1.39337048153242e-06	4.66233370317339e-08	2.85527572969483e-09	3.56098854302671e-07	7.39989162418205e-08	1.46990043443645e-07	9.74009955243722e-08	4.90721332854354e-08	1.94838334090323e-06	5.32733544263519e-07	2.63369194898448e-08	5.51695538260041e-08	5.32101470601343e-08	1.29104268153062e-07	8.08077835417181e-07	0	6.89814557655504e-09	3.91825778718196e-08	0	1.29724768058834e-09	2.97368367386542e-08	2.31245770794585e-08	7.17760816710821e-09	2.44925231850376e-09	8.3399949972005e-09	2.43201373230903e-08	7.48567254504361e-09	3.81533251062927e-08	3.31085640541713e-07	8.8848986127642e-08	6.65459684711408e-08	[EC:1.18.-.-]
K00537	0.000387767064124485	0.000253919994192567	0.00019940451901065	0.000356954150205513	0.000266192047825272	0.000255079779588919	0.000253997297828308	0.000352414435505458	0.0002604707492779	0.000299369983625461	0.000322195251524697	0.000213276063653104	0.000250348956019764	0.000220228703580958	0.000247809316249218	0.000286437178624833	0.000161991796611202	0.000161703500212196	0.00016607388143509	0.000164971676524723	0.000163437244987314	0.000165802272583895	0.000173288131664451	0.000156376117482147	0.000172111199783093	0.000180971943613846	0.00016492235465349	0.000159182339638357	0.000164703879194893	0.000172800584051048	0.000164805885303277	0.000182889516162371	arsenate reductase [EC:1.20.4.1]
K00539	7.39367997536341e-10	4.51794665140454e-09	2.75285995998067e-10	1.37326169175016e-09	6.52258624476207e-09	3.55210080972493e-09	1.24144441961894e-09	3.10082100115373e-10	4.79753195036876e-09	2.27115978847776e-10	6.21365104540342e-11	1.41794612230503e-09	5.37503720598281e-09	1.58485631714565e-09	6.96604379492089e-10	1.13183559367598e-08	3.07778068166343e-09	3.03930565457854e-11	2.96470682316648e-10	0	5.94622248193409e-11	2.15851153005568e-10	6.97681405850435e-11	1.56265434659753e-11	3.32452601480093e-11	2.87952087959421e-10	5.21004545987851e-10	1.89770760621801e-09	1.24982078598834e-10	4.07687783716649e-11	3.27189992434337e-11	0	[EC:1.97.1.-]
K00540	0.00343638087363371	0.00326987441377032	0.00288160807580208	0.00352120506572433	0.00334382229646358	0.00341788075206155	0.00314452899621364	0.00324149998421436	0.00329772896007628	0.00319554815247069	0.00329237497168298	0.00299277477632363	0.00308431761222112	0.00297987650902595	0.00317664836338443	0.00332902149460568	0.00290545225972753	0.0028936725616299	0.00290188393729155	0.00286376445442849	0.00289289955092341	0.00292952604876956	0.00291395809911603	0.0028596963617232	0.00301243768751034	0.00292308537007127	0.00291084813934463	0.00287596880597346	0.00290908473243469	0.00291239462948773	0.00290981293826535	0.00297828685494579	[EC:1.-.-.-]
K00543	0	2.63854813779673e-09	0	0	0	1.99605241967046e-10	0	4.78592703939228e-10	1.08364158983973e-09	0	0	1.18014359391625e-09	2.36592621814441e-09	2.42464403667532e-09	0	0	5.10166864523398e-11	0	4.61557752798654e-11	0	0	0	0	0	0	0	0	0	0	0	0	0	acetylserotonin N-methyltransferase [EC:2.1.1.4]
K00544	8.31176090888713e-07	6.45254656341957e-07	1.65127523332214e-07	7.37089669285152e-07	4.43080788169399e-07	5.0353479589272e-07	3.36759296190304e-07	6.58557923768709e-07	4.95399296330653e-07	4.22026827525967e-07	5.47941924008527e-07	3.57059397154766e-07	5.45637393267068e-07	3.04244144075295e-07	3.24095720379785e-07	5.44342903628184e-07	5.24033583370887e-08	3.13226904783304e-08	3.5837631040557e-08	1.34206810260646e-08	2.22062292279328e-08	1.77928769146336e-08	3.36200401547356e-08	4.19725776500146e-09	8.25153545446871e-08	3.79004627405576e-08	3.48785390734552e-08	1.75313269793673e-08	2.25139537263688e-08	3.48456406848532e-08	1.98321226020687e-08	5.04184287404002e-08	betaine-homocysteine S-methyltransferase [EC:2.1.1.5]
K00545	2.86864612343761e-06	3.40872912510642e-06	6.43569160273751e-07	3.55891062585748e-06	3.16222481798355e-06	4.82040849784116e-06	1.87363990892973e-06	6.43932747393368e-07	2.7446450346122e-06	2.24006318941535e-06	2.07187477335427e-06	2.99170955224926e-06	2.10969532529771e-06	1.27666173871536e-06	2.71612282058702e-06	2.99625591672943e-06	4.89715745785259e-07	3.1808373751271e-07	2.73194587480957e-07	7.60271783448786e-08	3.06068682382772e-07	6.54974245915942e-07	2.16694518260878e-07	8.92548304824333e-08	1.93311561712548e-06	5.26137291601284e-07	4.63978922418231e-07	2.19885198989537e-07	5.58550069388352e-07	3.6136170634181e-07	4.44307897241163e-07	1.01914439269845e-06	catechol O-methyltransferase [EC:2.1.1.6]
K00547	0.000346061062615168	0.00025354883871038	0.000203340437937374	0.000324781447618455	0.000258926860547898	0.00024424856370641	0.000260082323419084	0.000325009620743837	0.000268629593127466	0.00025382868984923	0.000293389156837209	0.000215641410936176	0.000241854098055953	0.000229473032617974	0.0002792124508709	0.000279488728916042	0.000232852709957381	0.000236075697461241	0.000228893412574281	0.000228493500831786	0.000231983351848591	0.000228135521455278	0.000221701406866098	0.000235375642840909	0.000220448228262742	0.00021985687725154	0.000230849137171211	0.000235320809809471	0.000228990701377732	0.000220683264023015	0.00023046991887879	0.000207781399247963	homocysteine S-methyltransferase [EC:2.1.1.10]
K00548	0.000854360332715054	0.00114260229780911	0.00132080640861801	0.00097232568949378	0.00121044509744715	0.00122751555376965	0.00127660569378002	0.00101941130051632	0.00123221849396531	0.00113209993291634	0.00107977147494238	0.00115342817859982	0.0011435048974851	0.00127791703981246	0.00127184763629912	0.00115668425370366	0.00159518500202973	0.00160045896326439	0.0015794652562557	0.0015861695804782	0.00159162052873673	0.00158029836654603	0.00155064555648432	0.00162068121251608	0.00150337041376713	0.0015081791038702	0.00158439345742645	0.00161164119200952	0.00158123783292726	0.00153770982068248	0.00158259257841078	0.00147286826766631	5-methyltetrahydrofolate--homocysteine methyltransferase [EC:2.1.1.13]
K00549	0.000801558524924679	0.000539898178504723	0.0003112642160798	0.000708440834784531	0.000519488518649311	0.00053204942041053	0.000505645508737493	0.000698894030122823	0.000525952804948733	0.00062725842382918	0.000665660384941259	0.000432954992961085	0.000496352431147347	0.00040648000815599	0.000442439297565337	0.000557295456664253	0.00033466949638425	0.000351603596055669	0.000328295693477423	0.000354537535571673	0.000350366368128614	0.000338846880183122	0.000315901335785126	0.000334887405351347	0.00032426149026401	0.000397673174263396	0.000334689309675547	0.000342236276430623	0.000341816994743666	0.00031981920143528	0.000345965903374588	0.000297972194600629	5-methyltetrahydropteroyltriglutamate--homocysteine methyltransferase [EC:2.1.1.14]
K00551	5.91382178303337e-06	1.73267264610594e-05	2.12694935216585e-05	8.10569883654462e-06	1.34299121068539e-05	1.1040137881814e-05	9.73173805098394e-06	9.19065760828172e-06	1.32961101404904e-05	8.49114087610158e-06	8.66453244005604e-06	1.37674434850755e-05	1.6614472710721e-05	1.52288003978988e-05	1.37051955103232e-05	1.37150361803936e-05	5.4297025170784e-06	3.09597788341627e-06	7.72927599946283e-06	3.45578336438635e-06	3.17431650277036e-06	6.20846050409819e-06	1.14272098576976e-05	3.06302035341842e-06	1.1678987363192e-05	4.03974465413783e-06	6.53782594132457e-06	2.96807875105999e-06	5.30038972688457e-06	1.13809038411502e-05	5.02709193006024e-06	1.81911027671711e-05	phosphatidylethanolamine N-methyltransferase [EC:2.1.1.17]
K00554	0.00034925834354155	0.00028466431516156	0.000268129691269334	0.000343019639751139	0.000286232589787007	0.000285919505225969	0.000273955086008447	0.000315831200693347	0.0002747155807875	0.000281830240495704	0.000294919925051466	0.000300049671272296	0.000294597336346833	0.000275052670962042	0.000285435549914948	0.000296473455982634	0.000228150862030077	0.000227243328527327	0.000228652892722297	0.000228615890819061	0.000230837011720273	0.000227629710909296	0.000230216848818093	0.000226651093210209	0.000238804397177308	0.000231141176412703	0.000228587531064139	0.000226913910633895	0.000229392152683868	0.000232611577863501	0.000227015349365622	0.000238375342727671	tRNA (guanine37-N1)-methyltransferase [EC:2.1.1.228]
K00555	4.20148929570234e-09	3.86450843590573e-06	4.26737574013019e-09	5.37362747267002e-09	9.24989123812485e-09	1.61691605177224e-07	3.22032104232799e-09	3.24233870351266e-08	1.15588005645974e-08	5.02656915686963e-09	5.06503897661669e-09	1.38037741754154e-08	2.29303370220131e-08	8.30441888322262e-09	2.85639207652896e-09	4.26994065485878e-07	7.32786344019438e-10	1.47406501405704e-09	5.51446506533564e-08	7.27745225933038e-10	1.0110703887234e-09	7.44831180094188e-10	1.74074374647234e-09	8.73630086942515e-09	3.26217582216216e-09	1.29832319664929e-09	1.83791265909854e-09	5.55648331700516e-10	1.58647390888691e-07	1.83627076105902e-09	1.72270099267052e-07	2.40814016514085e-09	tRNA (guanine26-N2/guanine27-N2)-dimethyltransferase [EC:2.1.1.215 2.1.1.216]
K00556	1.15838157907482e-05	1.03359127507755e-05	1.98401068063137e-06	5.16418198649931e-06	6.2075297622375e-06	1.92291515231786e-05	1.03147429525291e-05	9.23887970206561e-06	6.37714907704832e-06	3.61680218200316e-05	1.95106439055932e-05	1.24134419236555e-05	1.16158397337213e-05	6.03198439395914e-06	4.81472977935177e-06	4.73398192205761e-06	1.24584132660684e-06	3.37250787465652e-06	1.27528352350652e-06	8.08372898654039e-06	5.01348267892616e-06	3.98568109077491e-06	1.35447744479928e-06	9.0088513403563e-07	1.69006004414616e-06	1.92790000858456e-05	1.73379103972981e-06	2.81060256991677e-06	4.50475288814171e-06	2.99977801798223e-06	4.51232295202038e-06	1.46917511048851e-06	tRNA (guanosine-2'-O-)-methyltransferase [EC:2.1.1.34]
K00557	9.39155365285454e-05	5.51828707607772e-05	1.16958581709952e-05	6.94746910058654e-05	4.39412862228421e-05	6.76692678891462e-05	4.75984247851019e-05	7.47412895504243e-05	4.34391927779206e-05	0.0001138592912809	8.80258168984801e-05	4.7439552038117e-05	5.47896273740653e-05	3.09740777561552e-05	3.12617348942759e-05	4.36130990499393e-05	3.41926947625087e-06	8.43536052243573e-06	2.94821189065452e-06	1.82838100461761e-05	1.19942198077179e-05	8.8576431549535e-06	3.1325092879551e-06	1.73781290806357e-06	5.1508297402939e-06	4.66526723584299e-05	4.41832556098395e-06	5.34573286111274e-06	9.28046094741545e-06	4.96287467686809e-06	1.14750424599188e-05	4.62570026847216e-06	tRNA (uracil-5-)-methyltransferase [EC:2.1.1.35]
K00558	0.000387037269649887	0.000382213220590303	0.000370060916448753	0.000385300298892902	0.000389941373836009	0.00037350185778953	0.000414836207291434	0.000408548780743147	0.0004041952265898	0.000370199159728454	0.0003977852425833	0.000350528110743023	0.000358574999371811	0.000385855842569773	0.000387454569867744	0.000405197064868837	0.000477987185737689	0.000486581888123376	0.000468498800687005	0.000475041135482414	0.000479246084945831	0.000470619630920465	0.000450325138485576	0.000490743153704109	0.000434685903629466	0.000451134655779958	0.00047245138445927	0.000488745322997251	0.000472962934688108	0.000451267541892902	0.000474417093877539	0.000410549077104377	DNA (cytosine-5-)-methyltransferase [EC:2.1.1.37]
K00560	0.00036564790841629	0.000256683336748492	0.00019707802058088	0.000345171863321433	0.00026476524297281	0.000258918612479046	0.000249187045178104	0.000330844559378032	0.000258569190062381	0.000286170604608281	0.000306856919555777	0.000212901427605791	0.000244453767468048	0.000216079553487095	0.000242240732723238	0.000281720310583819	0.000170436296519592	0.000169745416094668	0.000173358747687475	0.000172151856729571	0.000171699112933466	0.00017278726328256	0.000178081854411841	0.000165517342836959	0.000179163659602831	0.000183521396259045	0.000172356909709989	0.000167505947694133	0.000172695824039956	0.000178498653420911	0.000171811238774437	0.000185507347141655	thymidylate synthase [EC:2.1.1.45]
K00561	5.24388255341941e-05	1.99946725373905e-05	5.28055105748242e-06	4.45445649299471e-05	2.1680108637192e-05	1.73565629466925e-05	1.92110348058498e-05	4.23645120484132e-05	2.11961254886722e-05	2.49354599098926e-05	3.37908727851012e-05	1.20811150269843e-05	1.85892929577219e-05	1.15148311040912e-05	1.80405025001062e-05	2.72897033269515e-05	4.4390698708249e-07	8.7195327971055e-07	7.43562753047272e-07	3.1214368973227e-07	6.26533807144361e-07	4.72745218006699e-07	8.92888597819704e-07	1.4840529298184e-07	1.6699044455811e-06	1.28232221203756e-06	8.12494796960817e-07	4.34777397906473e-07	5.8845245599072e-07	8.76722298824301e-07	5.40366522188114e-07	1.24607296109748e-06	23S rRNA (adenine2085-N6)-dimethyltransferase [EC:2.1.1.184]
K00563	0.000170523780678819	8.03382735102358e-05	1.95008009736202e-05	0.000142666669281068	7.91577200074208e-05	9.09649300990621e-05	7.37861683228122e-05	0.000135188677979252	7.41792608849336e-05	0.000134930015854454	0.000130661967973854	5.8863416121512e-05	7.4378532982161e-05	4.50998634193406e-05	7.49339323854254e-05	8.91092053229061e-05	3.94253460105692e-06	7.67650245431158e-06	4.03919111977846e-06	1.49590335667243e-05	1.08995391249969e-05	7.81265180924977e-06	4.74934244313136e-06	1.87302853619299e-06	8.26858989557974e-06	3.69668747317989e-05	5.09143997767664e-06	4.95755533247612e-06	9.07898513877488e-06	6.96927011079118e-06	9.76395597533536e-06	7.68983152850048e-06	23S rRNA (guanine745-N1)-methyltransferase [EC:2.1.1.187]
K00564	0.000313612967838763	0.000284183546542424	0.000288752837253165	0.000285915935067493	0.0002856370037156	0.000298588691383398	0.000303624615019623	0.000311834268259609	0.000287296363082701	0.000352477507152332	0.00032463898393466	0.000302076288430291	0.000300159903381938	0.000295168917451903	0.000280791692342943	0.000278883739784174	0.000283842025170556	0.000287068868269873	0.000283720504200726	0.000297346603883187	0.000289108862720182	0.00028791234267124	0.00028424080325365	0.000284063065724659	0.000281147793292529	0.000317221054815325	0.000284670272476504	0.000286128389106776	0.000287784316976533	0.000283408011843716	0.000290156189432249	0.000284530050633906	16S rRNA (guanine1207-N2)-methyltransferase [EC:2.1.1.172]
K00566	0.000588914590645407	0.000480620273600684	0.000468569936713467	0.00059009371140223	0.000476722473781963	0.000492934290467193	0.000447441318216007	0.000516076823128134	0.000442572812235359	0.000466880577189112	0.000477660016510627	0.00054847670322094	0.000521487081429634	0.000473108877052403	0.00049693503669401	0.000486667263143219	0.000348759322177738	0.000345286654576273	0.000351657734088846	0.000353638784941292	0.000357963317461337	0.000349276606425708	0.000358262830974719	0.000344061566809889	0.000382802146571311	0.000365152317151785	0.000350946714013732	0.000344442278732717	0.000353631108548161	0.00036288092554115	0.0003476820961987	0.000386060177879861	tRNA-specific 2-thiouridylase [EC:2.8.1.-]
K00567	0.000211876597730167	0.00018853834568281	0.000161924949820769	0.000212336342436337	0.000189887201356737	0.000186346078616709	0.000174545295030424	0.000201092034576127	0.000185817681001385	0.000185155630140417	0.000194148560361717	0.000161128996802013	0.000175648050296529	0.000165038389541338	0.000181114546028606	0.000195565662540235	0.00014467077729122	0.000142606420602131	0.000147361148958765	0.000142852556716785	0.000143523071511825	0.000146266128915251	0.000151767231203919	0.000140594149766629	0.00015247733619729	0.000147375839720106	0.000146006217318847	0.000141532037247415	0.000145431094041398	0.000153023775572802	0.000144768139671324	0.000159317657011828	methylated-DNA-[protein]-cysteine S-methyltransferase [EC:2.1.1.63]
K00568	0.000187764523314282	0.000309405660160704	0.000409754465182393	0.000210912732922006	0.000309799975412788	0.000297267069984452	0.000332362597332206	0.000247644666305916	0.000319546070829682	0.000278660714415504	0.000262264076932307	0.000341538013445174	0.00032663733860637	0.000369536428216976	0.000305431014216738	0.000292309963148353	0.00041819389251179	0.000411982364480677	0.000421109721877109	0.000409414594613216	0.000408179509552572	0.000415384487761399	0.000424665447111551	0.000419507016278503	0.000414515900647932	0.000388150535153272	0.000417885339214185	0.00041570552840491	0.000413706467009583	0.000419979273643623	0.000412990739051005	0.000425448593747697	2-polyprenyl-6-hydroxyphenyl methylase / 3-demethylubiquinone-9 3-methyltransferase [EC:2.1.1.222 2.1.1.64]
K00569	9.76460022121939e-06	9.98324960937231e-06	3.4040404402099e-06	4.88460099038389e-06	6.49040207707426e-06	1.49923481620712e-05	8.82525180513241e-06	8.38200702900534e-06	5.97545714604404e-06	2.81751000830203e-05	1.5167335162532e-05	9.64761332490171e-06	1.1173849237316e-05	6.27130949845041e-06	7.10168679816245e-06	3.6249498203865e-06	1.30337754501951e-06	1.85016848036772e-06	1.53674456016043e-06	5.70186319118774e-06	2.92108478095639e-06	2.67481361141163e-06	1.9515382079082e-06	6.95771946675765e-07	1.95884307806944e-06	1.16521290902451e-05	1.81502774196089e-06	1.72085204361632e-06	2.87433920043051e-06	2.2209395146418e-06	2.78678720874836e-06	3.148571495474e-06	thiopurine S-methyltransferase [EC:2.1.1.67]
K00570	2.14045720868618e-05	4.40107825961621e-05	5.11399663574892e-05	2.78453648567156e-05	4.30710209496474e-05	4.08167971175803e-05	4.41245068055968e-05	3.08390118039082e-05	4.53755774512839e-05	3.16863705600867e-05	3.21950839611683e-05	4.18123141111196e-05	4.32528551600838e-05	4.85765750009449e-05	4.264541841569e-05	3.9614653133324e-05	6.13649239132011e-05	6.11816675161714e-05	6.12416927062721e-05	5.90799838963139e-05	6.00045455937986e-05	6.01272210327268e-05	6.0708706966878e-05	6.24720885566309e-05	5.82834229955394e-05	5.26843186904547e-05	6.11971661546678e-05	6.19239679779369e-05	6.01119133155993e-05	5.92590752431566e-05	5.99103320837161e-05	5.71149016025381e-05	phosphatidyl-N-methylethanolamine N-methyltransferase [EC:2.1.1.71]
K00571	0.000387053520252801	0.000179222416644979	6.73229996533598e-05	0.000354007587342777	0.000191619976808782	0.000176067033611815	0.00016380580406456	0.000315022441935322	0.000182456575445067	0.000208006932617816	0.000259948364025725	0.000117207366502013	0.000159960404635096	0.0001110592159764	0.000170426481419877	0.00022816900748739	3.61172616011252e-05	3.84663005898599e-05	3.67791995853826e-05	3.70867809267079e-05	4.12769240108824e-05	3.62132882911177e-05	3.87444823641594e-05	3.29338618509432e-05	4.46931466896804e-05	4.65220861541874e-05	3.7391789683999e-05	3.54165459215482e-05	3.77871227935018e-05	4.0128951506098e-05	3.72868364112675e-05	4.19681952561592e-05	site-specific DNA-methyltransferase (adenine-specific) [EC:2.1.1.72]
K00573	0.000189691913892922	0.000342361918985616	0.000466735300657609	0.000220142905296865	0.000332711876856818	0.000309825374053983	0.000344067935722937	0.00024874397672732	0.000338730575218883	0.000274984824224562	0.000262774955033278	0.000394097347127368	0.000365426851985571	0.000408415935761577	0.000339965547154327	0.000313440598662658	0.000425772336681966	0.00041367095381606	0.000433042297762816	0.000410120612031514	0.000409998654362259	0.000423376566024606	0.000443628747833013	0.000422300507247354	0.000441181403361812	0.000386571644915312	0.000427638118212066	0.000417934519979939	0.000420175049634747	0.000439987893523015	0.000418851001895467	0.000462896381761013	protein-L-isoaspartate(D-aspartate) O-methyltransferase [EC:2.1.1.77]
K00574	0.000370760319217139	0.000461663973750647	0.000495145872792088	0.000402015558402651	0.000477322613734173	0.000477829043469923	0.000471991963544735	0.00039539007903832	0.000477907510730884	0.000442481364645958	0.000429756140376798	0.000450662720644811	0.000443790401510748	0.00047387364755786	0.000463846673977727	0.000456802173459987	0.000522043419973933	0.000514608111976219	0.0005224266411074	0.000508220058459161	0.000510022354206962	0.000523017513779044	0.00052405685269307	0.000517093629804646	0.000533798143182465	0.00049632654394801	0.000522088660826066	0.000515635188541183	0.000518376223685701	0.000520617285818262	0.000518104191213557	0.000534212623180159	cyclopropane-fatty-acyl-phospholipid synthase [EC:2.1.1.79]
K00575	0.000211816943653252	0.00032788061636961	0.00035970526297222	0.000231293855445342	0.000319882447996294	0.000329711424208328	0.0003442743387945	0.000265799621793181	0.000333306698369522	0.00032034730884748	0.000293149805195673	0.000320316287142202	0.000322631475481362	0.000352914835733318	0.000348119868749812	0.000306714563934761	0.000439233597255319	0.000443397147460365	0.000435460712921927	0.000440594261129474	0.000439069301847316	0.00043591148514818	0.000426444440810718	0.000447018349529032	0.00041075222603219	0.000423949202122024	0.000436923347317776	0.000446086270665334	0.000436907846310638	0.00042489550522006	0.000437896294645482	0.000400968854209625	chemotaxis protein methyltransferase CheR [EC:2.1.1.80]
K00577	1.2727285232552e-07	5.32112561676969e-06	4.22299571118562e-07	1.6171334910551e-07	2.76194542935069e-07	4.05684573665265e-07	1.95329521158679e-07	2.21027516227443e-07	2.63872589863986e-07	1.58093000942108e-07	1.7570766314447e-07	2.59453722058408e-07	2.66869526499053e-07	2.89689080212555e-07	3.76280576502907e-07	8.61460162630412e-07	1.10213805692734e-07	5.89393378430782e-08	2.18038456935484e-07	6.87998213227871e-08	6.1996915937358e-08	1.25404373822789e-07	2.30525268135001e-07	7.52595743649958e-08	2.31424776846856e-07	8.08779980750973e-08	1.27377459149446e-07	5.85114413995109e-08	3.28272408577707e-07	2.28763623330509e-07	3.74372455711082e-07	3.67354385424379e-07	tetrahydromethanopterin S-methyltransferase subunit A [EC:2.1.1.86]
K00578	0	1.43475082865383e-06	0	0	0	2.90742029287624e-08	0	5.80925850503276e-09	0	0	0	0	0	0	0	8.37117930375207e-08	0	0	1.98213812779374e-08	0	0	0	0	1.71233036200758e-09	0	0	0	0	3.15275977185848e-08	0	5.87620431040151e-08	0	tetrahydromethanopterin S-methyltransferase subunit B [EC:2.1.1.86]
K00579	0	1.56767385331152e-06	0	0	0	1.16299744208158e-07	0	2.32376199557309e-08	0	0	0	0	0	0	0	3.34855615520201e-07	0	0	1.47750360926679e-08	0	0	0	0	6.84949415773449e-09	0	0	0	0	1.26113570822669e-07	0	1.65431984495008e-07	0	tetrahydromethanopterin S-methyltransferase subunit C [EC:2.1.1.86]
K00580	0	1.53318343029792e-06	0	0	0	1.45453791477945e-07	0	2.92383209233375e-08	4.33468819726763e-10	0	0	4.72070706365779e-10	9.46397088258065e-10	9.69884875856999e-10	0	4.18567408557722e-07	2.04072481807723e-11	0	1.75913663853309e-08	0	0	0	0	8.56182451974206e-09	0	0	0	0	1.57641168541254e-07	0	1.31865710646147e-07	0	tetrahydromethanopterin S-methyltransferase subunit D [EC:2.1.1.86]
K00581	0	1.69924280504216e-06	0	0	0	1.45373947136921e-07	0	2.90468784607637e-08	0	0	0	0	0	0	0	4.18567408557722e-07	0	0	2.00813181866414e-08	0	0	0	0	8.56182451974206e-09	0	0	0	0	1.57641168541254e-07	0	1.706721214768e-07	0	tetrahydromethanopterin S-methyltransferase subunit E [EC:2.1.1.86]
K00582	0	1.25691086007933e-07	0	0	0	0	0	0	0	0	0	0	0	0	0	0	0	0	0	0	0	0	0	0	0	0	0	0	0	0	3.96219054187469e-08	0	tetrahydromethanopterin S-methyltransferase subunit F [EC:2.1.1.86]
K00583	0	7.07018264108171e-07	0	0	0	0	0	0	0	0	0	0	0	0	0	0	0	0	1.15503532239723e-08	0	0	0	0	0	0	0	0	0	0	0	2.24384012417906e-09	0	tetrahydromethanopterin S-methyltransferase subunit G [EC:2.1.1.86]
K00584	0	5.74787728260317e-06	0	0	0	4.4087471462379e-07	0	2.90468784607637e-08	1.5440019958062e-08	1.82781732561249e-08	0	8.96841458017533e-09	8.45969338576994e-08	1.36422560735989e-08	0	4.31210133243093e-07	0	5.00078672703213e-09	6.4588138605156e-08	0	0	0	9.0187179578604e-09	8.56182451974206e-09	0	0	1.05751108424309e-08	3.34365133239164e-09	1.58646376707962e-07	0	2.78045999955715e-07	0	tetrahydromethanopterin S-methyltransferase subunit H [EC:2.1.1.86]
K00586	4.56160565544087e-09	2.87584314805788e-06	3.66600698959499e-09	4.26973227831313e-09	9.53436311970395e-09	1.02370246075658e-07	5.05165819466069e-09	2.1267266483562e-08	1.04357533201849e-08	1.48711501088519e-08	1.14946860438328e-08	1.6663750710865e-08	1.70477993963466e-08	7.33489145479479e-09	4.091048687381e-09	2.57027847312282e-07	1.20141970150235e-09	4.43334948065666e-09	3.81246725898821e-08	5.2146255055655e-09	5.22891937478905e-09	4.60439105245022e-09	1.50368298160712e-09	5.92844511259382e-09	2.71103733078435e-09	1.74735077371228e-08	2.33757665928666e-09	2.39194145076804e-09	9.77808586448886e-08	2.54884920927314e-09	1.61760237300907e-07	3.00282259687352e-09	diphthine synthase [EC:2.1.1.98]
K00587	3.73318829515351e-08	1.17284488627744e-07	9.61692477860038e-09	4.73496877875811e-08	4.48275121674086e-08	4.59120617825146e-08	2.1665676195778e-08	1.33810671529298e-08	6.33922331385013e-08	2.29275131827555e-08	2.45912192227552e-08	7.06863012597586e-08	8.80262162469593e-08	2.76506943222657e-08	4.2305562782817e-07	5.05748759106506e-08	4.37722305329614e-09	5.05579270473256e-09	9.95849360986433e-09	1.35652654289178e-09	1.60986358158711e-08	5.43936186456479e-09	2.2813422251414e-09	1.02822690034247e-09	2.56536156404236e-08	6.9270306859733e-09	5.08851079371305e-09	3.97720292414764e-09	1.09471475956758e-08	5.21101212917714e-09	1.04947638671429e-08	3.17640612352599e-08	protein-S-isoprenylcysteine O-methyltransferase [EC:2.1.1.100]
K00588	3.46965426210766e-05	2.39075429625665e-05	9.79772226217984e-06	4.62710143352468e-05	2.83510688695571e-05	3.65206677559936e-05	1.6240912137038e-05	2.53617829128254e-05	2.06863432752159e-05	2.23123309650221e-05	2.20745439981327e-05	1.73713506307762e-05	2.22032863052348e-05	1.35258386731892e-05	3.11047069354695e-05	2.62331750918255e-05	2.71081209762504e-06	2.33329361872976e-06	2.90421456147339e-06	3.94780114806354e-06	5.46837282331623e-06	3.23065956495159e-06	3.85525648991042e-06	1.07481205334893e-06	5.0246052842082e-06	7.47377910452681e-06	2.81092654640428e-06	1.70302307614983e-06	3.42732268563537e-06	4.20778192108186e-06	2.95036856875158e-06	6.23153963832202e-06	caffeoyl-CoA O-methyltransferase [EC:2.1.1.104]
K00590	3.17908258593113e-06	3.70476714348304e-06	5.38838360843103e-06	3.40904826111167e-06	3.88076978484851e-06	2.69022508176618e-06	3.02966867745858e-06	3.60110793936729e-06	3.61768463342794e-06	2.85793529044558e-06	3.18893286862622e-06	3.31218102124762e-06	3.58816082250378e-06	3.83078850379834e-06	4.31221538712506e-06	4.13454401738777e-06	1.39982092712347e-06	7.67515642376978e-07	1.8920564188907e-06	8.85240005774647e-07	8.13261506091992e-07	1.62034333056466e-06	2.84409850448206e-06	7.88431456978421e-07	2.91568812960891e-06	1.14942870869416e-06	1.58691608829992e-06	7.52623943944957e-07	1.35823313081252e-06	2.8698418978318e-06	1.36268499488862e-06	4.60461150037062e-06	site-specific DNA-methyltransferase (cytosine-N4-specific) [EC:2.1.1.113]
K00594	2.50132378699269e-06	5.49894777866043e-06	3.90065909178882e-07	2.72834975738475e-06	4.99202713566997e-06	4.3998323835271e-06	1.02360843668553e-06	7.61532884422098e-07	4.54821504361964e-06	1.05156816599683e-06	2.33046274420165e-06	3.55623734361693e-06	2.48946411061116e-06	1.26880092810614e-06	3.5398774613525e-06	3.14429173816159e-06	1.59977345101379e-07	2.98659446252726e-07	3.05206157475622e-07	1.74736458397511e-07	1.96367270513323e-07	2.59216363801887e-07	2.7102290565121e-07	9.66556739784777e-08	6.93877229701594e-07	4.99658186926398e-07	2.70432490149253e-07	2.01298953081572e-07	2.97847628799485e-07	4.60520632056621e-07	2.96937913157658e-07	5.3616123896387e-07	xylitol oxidase [EC:1.1.3.41]
K00595	0.00015934471213022	0.000232020228821711	0.000290715682987582	0.000191944378422454	0.000251496343896925	0.00023118946452388	0.000260899261525894	0.000202423132491248	0.000256365219838841	0.000191889019570043	0.000203060151060058	0.000232073622312812	0.000229234146410295	0.000271001613646735	0.00024429720047488	0.000246606656862806	0.000343769685146534	0.000340601705177635	0.000341768834683321	0.000330258033716206	0.000335284237786801	0.000337217026572503	0.000337783127953496	0.000348817616623438	0.000326917189687911	0.000296769045273522	0.000341186715778583	0.000344668598528737	0.00033691302439726	0.000334440264607525	0.000335984750053848	0.000322859125355676	precorrin-6Y C5,15-methyltransferase / precorrin-8W decarboxylase [EC:2.1.1.132 1.-.-.-]
K00596	8.86935421647922e-06	1.39255726588144e-05	1.67197326849142e-05	1.02635265008406e-05	1.4289385261259e-05	1.30682504556506e-05	1.34872174402552e-05	1.0872194056487e-05	1.4292678235146e-05	1.20102654502885e-05	1.17046210989711e-05	1.35165834542925e-05	1.32725943958456e-05	1.49029777202576e-05	1.550927967839e-05	1.39087735865806e-05	1.52200571881686e-05	1.46523090528261e-05	1.55678589080842e-05	1.44927018048267e-05	1.45318946316747e-05	1.53075886671279e-05	1.62288252134026e-05	1.47912609238182e-05	1.60904829925414e-05	1.41279547350069e-05	1.53510111181482e-05	1.47564755922816e-05	1.50167589051774e-05	1.63225334909571e-05	1.50728172454706e-05	1.73893312758153e-05	2,2-dialkylglycine decarboxylase (pyruvate) [EC:4.1.1.64]
K00598	4.18860877397941e-05	7.69479830613546e-05	8.77046921057905e-05	5.45928592600739e-05	7.61190966385384e-05	7.36923605452252e-05	6.99749548116031e-05	5.22588859316583e-05	7.57402937858586e-05	5.62436763972984e-05	5.66656921877766e-05	7.31336344188532e-05	7.23712708341797e-05	7.75663271705333e-05	7.25847439410672e-05	7.17401278264316e-05	8.28782860290347e-05	8.0473473890747e-05	8.46030162472478e-05	7.90278681408428e-05	8.01700500697927e-05	8.35096040493171e-05	8.72031884912452e-05	8.10377653380543e-05	8.71578408956884e-05	7.6780318871462e-05	8.35006445165129e-05	8.02926977333184e-05	8.20223369852895e-05	8.69215133746649e-05	8.2032646140358e-05	9.23106030678215e-05	trans-aconitate 2-methyltransferase [EC:2.1.1.144]
K00599	0.00143350966312557	0.000859087650827783	0.000580590756859871	0.00136922937484892	0.000892284308112448	0.000848037891525051	0.00070297670597584	0.00115157488180648	0.000805188977764155	0.000868251920767313	0.00101223900451958	0.000722947938550426	0.000813167645594477	0.000623812787998878	0.000867894002879608	0.000993316207865016	0.000142086326738113	0.00010466954568736	0.000173891088646071	0.000116978858826148	0.000126653740118384	0.000163915370500451	0.000241872313698561	7.93808504825487e-05	0.000319807628771592	0.000199094380874386	0.000160026957154639	9.01623816665818e-05	0.000154682595724275	0.000256813626870662	0.000142099715329023	0.000402044022687652	[EC:2.1.1.-]
K00600	0.000775125021578909	0.000766263306927817	0.000818376098662635	0.000744198224586008	0.000751728017678354	0.000721686045438494	0.000787084023735173	0.000771133641788516	0.000767683009389047	0.000716056683458658	0.000750446921702544	0.00084101359225041	0.000793770233309171	0.000814429553316046	0.000731061260169083	0.000760732326717046	0.000837392923893164	0.00084024346152782	0.00082984068240724	0.00082784657601989	0.000830978304782076	0.000826307803009693	0.000813736620323635	0.000849285242275096	0.000823390366918535	0.000794046612664903	0.000832675437368824	0.000844139023812648	0.000830464983194751	0.000812955634330943	0.000828570607197091	0.000795956104063401	glycine hydroxymethyltransferase [EC:2.1.2.1]
K00602	0.000699539844295673	0.000566577541681695	0.000501275747490083	0.000693577141062716	0.000599811028704579	0.000585042713150399	0.000571810123885036	0.000665853174448477	0.000584857770781759	0.000602902947458422	0.000631462086629906	0.000496416976621678	0.00054425473704869	0.000522717472048684	0.000595270562976124	0.000620579857702007	0.000489220233415363	0.000486636433757358	0.000492815844511326	0.000487339115409591	0.000489409828044111	0.000490136212144238	0.000498863092856717	0.000484075010416411	0.000493588801740314	0.000489202226661708	0.00049111431579122	0.000485781903464059	0.000490396178616327	0.000499847582734172	0.000488433634388277	0.000503799094944591	phosphoribosylaminoimidazolecarboxamide formyltransferase / IMP cyclohydrolase [EC:2.1.2.3 3.5.4.10]
K00603	4.04454666065069e-05	1.88719302006548e-05	3.5861090908522e-06	6.49295916191448e-05	3.32357984432078e-05	4.73561379560193e-05	1.64759503474048e-05	2.80278927332026e-05	1.58833289886225e-05	2.28567298846623e-05	1.97704856141851e-05	1.15554502498812e-05	1.75974912155521e-05	8.58868506991297e-06	6.58715408401175e-05	3.0747753948107e-05	3.36283610479417e-07	4.58503636158136e-07	2.90035340552945e-07	3.81974576803268e-06	7.00208347560058e-06	5.60949291174666e-07	7.46921944235549e-07	2.41884915974953e-07	1.06232859010559e-06	5.03057884538685e-06	3.43594853395643e-07	4.0994472433797e-07	2.36190741895172e-06	2.30449484253998e-06	6.70441153813548e-07	1.4675753867475e-06	glutamate formiminotransferase [EC:2.1.2.5]
K00604	0.000451818109645543	0.000385922162874855	0.000383166455131545	0.000419811608094124	0.000361159558805493	0.000353323557210837	0.000353143051114839	0.000403550010905084	0.000355875909467212	0.000364770358220136	0.000381731313392781	0.00044122654137597	0.000412386171372988	0.000380885165818477	0.000354269935047767	0.000377287632954696	0.000282790461286608	0.000279082180212783	0.000285942532526392	0.000281644542297071	0.000281321328815299	0.00028348275706492	0.000291906422390474	0.000277780775102863	0.000313698978154547	0.000291844335958211	0.000284610357458885	0.000278003869375514	0.00028483420182404	0.0002962409910348	0.000281872731884321	0.000317792216585287	methionyl-tRNA formyltransferase [EC:2.1.2.9]
K00605	0.000685141276082472	0.000981710933314697	0.0012521105517871	0.000778832592776724	0.0010501730732651	0.0010026298187833	0.00116770966423129	0.000875668824167024	0.00110483316724495	0.000866788591622983	0.000892322131379766	0.00107188996753596	0.0010210623384749	0.00120137183188652	0.00103084524621652	0.00100157393738987	0.00161343881746798	0.00162469648940963	0.00158593041043543	0.00158111202549467	0.00159738976922881	0.00157599534799374	0.00152541004422773	0.00166124226278349	0.0014764506657824	0.00143079831694384	0.00159383356050303	0.00164121189404326	0.00158348242437288	0.00150740068122329	0.00158336474124538	0.00139919736251049	aminomethyltransferase [EC:2.1.2.10]
K00606	0.000214580871213195	0.000264020467616967	0.000267906221084008	0.000226775787735598	0.000259741631842249	0.000262747340371101	0.000255272853155806	0.000232877262055172	0.000262427645093904	0.000252868964354172	0.000243821086343929	0.000244289362085175	0.000253461890430992	0.000258383357064362	0.000245022911095896	0.000255215348184593	0.000272545149808919	0.000270161167748624	0.000275087379530739	0.000270606953970656	0.00026950197825226	0.000273298998557815	0.000278351112382058	0.000270403429798663	0.000272938643109914	0.000268811941222385	0.000273511589457146	0.000270243255867607	0.000272287259203585	0.000278477164550856	0.000271726247199268	0.000280144109505452	3-methyl-2-oxobutanoate hydroxymethyltransferase [EC:2.1.2.11]
K00609	0.000424590758915791	0.00034826253445779	0.00030191136998225	0.000416455459466209	0.00036093371836355	0.000354380725479633	0.000345581656396801	0.000404227607263739	0.000351409604748956	0.000373755741369609	0.000386433728112728	0.000301165421498802	0.000331391849711652	0.000316421172642217	0.000369999915085843	0.000374041076537898	0.000292172948946479	0.000290716287811546	0.000294482861130543	0.000292512674157353	0.000292339422386266	0.000293060226164996	0.000298746621574136	0.00028865179351789	0.000295254910475074	0.000296643895403496	0.000293468539317009	0.000290078006018825	0.000293503067293794	0.000299456857370668	0.000292357887022707	0.000302083231487985	aspartate carbamoyltransferase catalytic subunit [EC:2.1.3.2]
K00610	7.85480815624931e-06	8.88058170014253e-06	8.05574987406432e-07	6.98604022667638e-06	5.50948699391081e-06	1.45388568944006e-05	6.30698896283774e-06	5.8359964403862e-06	3.74365677012618e-06	2.08100636317131e-05	1.12182944805705e-05	7.71824058962804e-06	6.78156487306544e-06	3.45770574391048e-06	4.71767434898392e-06	5.0216017178401e-06	6.78795901099959e-07	1.97203052289998e-06	3.2948755434734e-07	4.9319414889181e-06	3.6758727368603e-06	2.29069151163042e-06	4.84138578781815e-07	4.79372500716573e-07	3.8143123411358e-07	1.23971808567088e-05	7.71000776971041e-07	1.22608635159985e-06	2.5670652252491e-06	1.59920387559428e-06	3.01421275143158e-06	6.40344276158666e-07	aspartate carbamoyltransferase regulatory subunit
K00611	0.000517467004558323	0.00039255641811298	0.000309095022173319	0.000483808555133051	0.000391151927297118	0.00037670456150348	0.000372979839308863	0.000478221402207131	0.000389029144238301	0.000418467347743047	0.000448047687293214	0.000325951299309845	0.00036730213335346	0.000333757503107866	0.000377454822530252	0.000419225846621876	0.000274014393756056	0.000273215295298786	0.000278393990621862	0.000274374916029923	0.000273368206542438	0.000277425350100353	0.000286433488143662	0.000267623697639739	0.000287199794867492	0.000289175800298199	0.000277198501622955	0.000270016980010177	0.000276174846335953	0.000287500921848442	0.000277073889218218	0.000298050879640774	ornithine carbamoyltransferase [EC:2.1.3.3]
K00612	1.59786934673651e-05	4.63239834266523e-05	3.64886353079407e-05	2.01437455862321e-05	3.21247057500222e-05	3.35564876627529e-05	2.0125617738022e-05	1.83698051954288e-05	3.34012481924134e-05	2.30931261346838e-05	2.18993677789937e-05	3.396122180316e-05	4.00904229408993e-05	3.02082891445286e-05	5.0065274349543e-05	3.02717123172652e-05	1.05362718467492e-05	7.66364440569236e-06	1.42858220494339e-05	8.06324424555716e-06	7.57416741675865e-06	1.36476265869605e-05	2.01594685018905e-05	5.4030981731476e-06	2.16242505385923e-05	1.30592017600702e-05	1.34960178173881e-05	7.12805746208418e-06	1.02051809138942e-05	2.07125951472068e-05	1.05289427272863e-05	3.23001332429623e-05	carbamoyltransferase [EC:2.1.3.-]
K00613	2.63325984435284e-05	4.51066013304204e-05	6.06713043726975e-05	3.34582146131999e-05	5.14381714191749e-05	4.92386464082884e-05	5.93049662495306e-05	3.92607518568444e-05	5.44556358028528e-05	3.94388889182633e-05	4.0711823582641e-05	4.9635591202659e-05	4.69748476543771e-05	6.05820094336502e-05	4.74803102398769e-05	4.72621561624368e-05	9.12245779914392e-05	9.27956795637953e-05	8.87590836038778e-05	8.97933733816159e-05	9.09820155323962e-05	8.85010323144403e-05	8.37017994941433e-05	9.51695565342369e-05	7.99596943066269e-05	7.95040237042144e-05	8.9659858391429e-05	9.41799728357438e-05	8.934065701026e-05	8.24471092674406e-05	8.95081168170223e-05	7.28725620649849e-05	glycine amidinotransferase [EC:2.1.4.1]
K00614	0.000123076264149582	5.05857106158046e-05	1.89353856858375e-05	0.000104465559624106	5.4885756270754e-05	4.66617450517395e-05	5.02208375139103e-05	0.000101008136758791	5.43964048964415e-05	6.52033045171179e-05	8.35975660021262e-05	3.47452936509773e-05	4.7608168251178e-05	3.27923665382806e-05	4.65090003068288e-05	6.76681476136682e-05	8.82798952184369e-06	1.02551709746505e-05	8.98870287110107e-06	9.30033228390299e-06	9.9854432134411e-06	9.60014515318926e-06	9.30487983968776e-06	7.83981438379357e-06	1.0728433645175e-05	1.50167218522792e-05	9.33527353451533e-06	8.77301684550417e-06	9.33680098497288e-06	9.69127462037947e-06	1.0012793634725e-05	1.02366141006542e-05	[EC:2.1.-.-]
K00615	0.0012851612153152	0.0010245443387981	0.000851680418747964	0.00125661628465743	0.00105056732986797	0.00104743072839714	0.000973824099311166	0.00119693988781258	0.00102309299741529	0.00108485143862771	0.00113481280617774	0.000875714327422982	0.000975888475501766	0.000894984909221793	0.00104103028901722	0.00109653054551207	0.000733999341724661	0.000725595150461737	0.000747418768730247	0.000737103055555627	0.000736361590674846	0.000746970028279205	0.000778143331496093	0.0007089811562126	0.000775030230559908	0.000787044123768403	0.000742528417194525	0.000718757116962107	0.000740780364506946	0.000781794455447301	0.000741362980761604	0.000821243267543612	transketolase [EC:2.2.1.1]
K00616	0.000418431189960077	0.000345656705149701	0.00032062804285725	0.000376963304325145	0.000324730721724176	0.000322705245833716	0.000316915536899133	0.000370005246762706	0.000325241820333642	0.000345256874523851	0.000360417949734824	0.000384135531914911	0.000360917780705608	0.000329239625516588	0.000333845623838141	0.000335663242067516	0.000244209056745775	0.00024401624413843	0.000245497315416707	0.000247068051027512	0.000245222103412017	0.000247882952177656	0.000249792964322434	0.000238822529634609	0.000269027468023602	0.000269997781256097	0.000245667396021291	0.000241052052349032	0.000246802435874331	0.000253176419060644	0.000247888093757487	0.000271315543563196	transaldolase [EC:2.2.1.2]
K00619	1.05824278110544e-05	1.35893925472569e-05	5.12360497526684e-06	1.13368639960501e-05	1.21218682665414e-05	1.27635462473751e-05	6.3567784521108e-06	6.20177899292674e-06	1.14358407826894e-05	9.4642777444723e-06	9.16018136533669e-06	9.7918529381756e-06	8.80705037210951e-06	6.22670564312325e-06	1.92605753409082e-05	1.13112726202098e-05	1.81680293099215e-06	1.40125137051881e-06	2.0089523694414e-06	1.18456271668641e-06	1.33429371437117e-06	2.37471494859645e-06	2.64635114823043e-06	7.6030317630243e-07	5.0492189085809e-06	2.70935954905179e-06	2.06577616075828e-06	1.14436486436655e-06	2.00845082314475e-06	3.32836417228539e-06	1.98280353742646e-06	5.13298754401124e-06	amino-acid N-acetyltransferase [EC:2.3.1.1]
K00620	0.000329225311467488	0.000365523499315063	0.000372141953788868	0.000353818077719135	0.000368785055619215	0.000339999954080052	0.000354489825339981	0.000349119442420072	0.000371500715360991	0.000297814238041646	0.00033172440783713	0.000322769041353545	0.000343065008683911	0.000358756982663124	0.00038293117799003	0.000376996468744204	0.000381387631790192	0.000374257044406659	0.000383865606752477	0.00036294296742288	0.000369312841377985	0.000376096174868058	0.000387608021306027	0.000379121127531363	0.00038098669201959	0.00033625165823101	0.000381120048950771	0.00037592572181423	0.000374465969813751	0.000385234101468955	0.000372990233777532	0.000388232501155681	glutamate N-acetyltransferase / amino-acid N-acetyltransferase [EC:2.3.1.35 2.3.1.1]
K00622	4.33631263025619e-06	6.00021062412913e-06	6.44709546418214e-06	5.47993605164408e-06	6.31723211883356e-06	6.68979228885772e-06	4.42862533617795e-06	2.99522760385113e-06	5.62464072587901e-06	4.26189783790723e-06	4.22384442870432e-06	5.7660909453111e-06	4.89090437116498e-06	4.95702947118697e-06	6.23467024496439e-06	6.28027077675206e-06	2.03260207066445e-06	1.08257113539373e-06	2.35274685458658e-06	1.0058079411782e-06	1.12993542859093e-06	2.40403245711199e-06	3.35309598709574e-06	9.64549882372877e-07	5.07384971474543e-06	1.59526476457816e-06	2.17291088020793e-06	1.01247734405836e-06	2.01178000953427e-06	3.48875505838301e-06	1.83566620726608e-06	6.115048213254e-06	arylamine N-acetyltransferase [EC:2.3.1.5]
K00624	2.26944856702346e-06	3.18377318238023e-06	3.21705769559936e-07	2.42273339995251e-06	2.58587673759047e-06	3.45601835213293e-06	1.449121902361e-06	1.07067699495239e-06	2.4162255759138e-06	3.15557433726921e-06	2.5671056344963e-06	2.35975423614372e-06	1.82905620064699e-06	1.02537685843389e-06	3.45673402211635e-06	1.88436281687789e-06	2.03812669952098e-07	2.72828723209493e-07	1.8671753707627e-07	4.88063786809362e-07	2.97668346002048e-07	3.36593781780408e-07	1.44953540372578e-07	7.5375610757877e-08	7.86048834035339e-07	1.08972088715502e-06	2.32644932466506e-07	1.89333212389495e-07	3.98197353918414e-07	3.0694392832049e-07	3.3120089257539e-07	4.7124200969385e-07	carnitine O-acetyltransferase [EC:2.3.1.7]
K00625	0.000455924752139733	0.000386475700187885	0.000369826643005034	0.000480126786321259	0.000428580015039815	0.000408657314409684	0.000429349489930528	0.000457480193278837	0.000423563010691227	0.000374183753144329	0.000418054702258505	0.000349555278872043	0.000377366158274757	0.000392333787431983	0.000419292426850117	0.000438770757373023	0.000467423972503411	0.000473320168647816	0.000459064566730987	0.000459123232391349	0.000470303722263218	0.000456142652896494	0.00044256087058039	0.000479848447309801	0.000426951202816168	0.000420423655770936	0.000462125278960493	0.000476114271647548	0.000460525754023392	0.000437785610714464	0.00045882897210812	0.000401302726183762	phosphate acetyltransferase [EC:2.3.1.8]
K00626	0.00125577617235076	0.00161298370415976	0.00166927955581602	0.00137967113703851	0.00161322736023239	0.00160789572100788	0.00156824043306664	0.00133912737261713	0.00161626559231193	0.00139361035120435	0.0014091570643396	0.00156121056517939	0.0015541174073906	0.00161786215499613	0.00165638900959593	0.00153526603522643	0.00176895469873033	0.00175267856671886	0.0017698115099093	0.00172398125064188	0.00173696711283905	0.00176037045512641	0.00176711378262964	0.00176512385459573	0.00178052917667228	0.00165078143467574	0.00176751786725175	0.00175967976798458	0.0017535724069291	0.00175439176890373	0.00174564126203143	0.00176665927436033	acetyl-CoA C-acetyltransferase [EC:2.3.1.9]
K00627	0.00119446474494846	0.00142432829168713	0.00157939335676784	0.00119714170881783	0.00136373916484627	0.0013047741667422	0.00134895539583073	0.00123571640429904	0.001384880496388	0.00121992452501029	0.00124978654194301	0.00153111848571325	0.00146059235051515	0.00148979101365423	0.00148127307007025	0.00133221696228719	0.00141271344619266	0.00138678759618511	0.00142954822631896	0.00137556448710612	0.00137536061315513	0.00140817680060579	0.00145698216532996	0.00139856754118665	0.00148036810448892	0.00134115133001883	0.0014181897557375	0.00139326427508125	0.00140251468629949	0.0014510278801621	0.00139667822083035	0.00151748500015275	pyruvate dehydrogenase E2 component (dihydrolipoamide acetyltransferase) [EC:2.3.1.12]
K00630	1.51689028761843e-08	6.37061873035824e-08	1.1805570819517e-08	1.35531610806978e-08	2.68924278711256e-08	4.95581981210626e-08	1.62561275060127e-08	1.26418764311534e-08	3.34422099002038e-08	4.94165337083085e-08	3.81747075088239e-08	5.48176622573256e-08	5.55255951642315e-08	2.3925457370827e-08	9.94869030703423e-09	1.87954850580409e-08	3.55877982975623e-09	1.42478050539243e-08	4.75488720307458e-09	1.72378975105004e-08	1.72364922527251e-08	1.51053140050591e-08	4.88564666652917e-09	2.58881911714189e-09	8.16619917352562e-09	5.79346083724645e-08	7.45126480998891e-09	7.45178924019985e-09	1.04980694685148e-08	7.88984173629426e-09	1.83294348219105e-08	9.95961120508623e-09	glycerol-3-phosphate O-acyltransferase [EC:2.3.1.15]
K00631	0.000159320361757929	0.000218375855992919	0.000217806552964951	0.000159266429285124	0.000223595265685829	0.000279881840709106	0.000265208173958027	0.000182159660353504	0.000231171287586647	0.00030707232922721	0.000239129369323161	0.00024273196826993	0.000224026211145288	0.000240878760119143	0.000201314266378071	0.000193022202588963	0.000338803946606714	0.00035444729791347	0.000326316052570727	0.000362362922701102	0.00035535289886821	0.000340843531071039	0.000304733208347535	0.000351831841825347	0.000300028468906367	0.000376593731064099	0.000334128652972635	0.000353945516077065	0.000344202934108139	0.000303858730223967	0.000347735958578818	0.000266131119761459	glycerol-3-phosphate O-acyltransferase [EC:2.3.1.15]
K00632	0.000449651248886333	0.000493129719505462	0.000412415215913807	0.000416404832678645	0.000439227480152865	0.000484669980142137	0.000418414868493552	0.000412532351813781	0.000438207223827257	0.000517494350170941	0.000467830319792084	0.000492952316246212	0.00048071753646454	0.000429093227354313	0.000518826663923782	0.000412929107077389	0.000347681028197151	0.000350166525750794	0.000352328518206961	0.000365103539494166	0.000353125817758481	0.000360964039051729	0.000360771400377665	0.000337043730755333	0.000385166562777079	0.000416201557645112	0.000353274552509429	0.00034512939988832	0.00035853010372476	0.000364203842966352	0.000359598039382865	0.000390449078129497	acetyl-CoA acyltransferase [EC:2.3.1.16]
K00633	4.8291101670379e-05	3.26776298864421e-05	1.65463373327056e-05	4.1740945683746e-05	2.93125895787777e-05	3.52712857653923e-05	2.79639079055375e-05	4.09048335178705e-05	2.90749864996263e-05	4.7510460745641e-05	4.29521731381339e-05	2.69172560028282e-05	3.04086036752156e-05	2.20433582788472e-05	2.46502510241484e-05	3.20001975525712e-05	9.7926095007073e-06	1.09704525226249e-05	1.02068268469436e-05	1.38567321747839e-05	1.22963564789439e-05	1.1883265813039e-05	1.13149542100157e-05	8.7156640586725e-06	1.19541300751241e-05	2.32326022661337e-05	1.04293449077213e-05	9.76220450360797e-06	1.1785287765359e-05	1.23637590387723e-05	1.24067177174007e-05	1.34862857168737e-05	galactoside O-acetyltransferase [EC:2.3.1.18]
K00634	8.94988615593776e-05	9.64359691344821e-05	9.24682696395923e-05	0.000106145576739205	0.000101243813355001	0.000102068074352581	9.1400557714696e-05	9.18149435565169e-05	9.51672946221614e-05	8.00401999474549e-05	8.56239457973012e-05	8.41060917240937e-05	9.31972424397931e-05	9.35834522837564e-05	9.49716721404857e-05	9.86359079688564e-05	9.60328215054512e-05	9.49100738199798e-05	9.63013639271409e-05	9.36512690418679e-05	9.63803098562752e-05	9.45768621479749e-05	9.81096136010766e-05	9.57412530973204e-05	9.41818678603712e-05	8.82678662307971e-05	9.58961002452632e-05	9.57161570316952e-05	9.4830728726223e-05	9.60945722201591e-05	9.42613240315842e-05	9.51156395406578e-05	phosphate butyryltransferase [EC:2.3.1.19]
K00635	4.49374262194528e-05	5.89461569942356e-05	1.11192484536761e-05	5.57341442091033e-05	5.36958778277197e-05	7.55123569967278e-05	2.90776137595813e-05	1.13996148328471e-05	4.64238641987634e-05	3.65033599069495e-05	3.47826096358606e-05	4.90718681314155e-05	3.53105236419746e-05	2.12850852951086e-05	4.57516858403602e-05	4.78010900286036e-05	7.51891615928997e-06	5.55836408132284e-06	4.81547687925316e-06	2.18139472307752e-06	5.34665552952169e-06	1.0449037922621e-05	4.20678866148679e-06	1.69569959247869e-06	2.92087058424034e-05	1.05409193493026e-05	7.38867873922774e-06	3.71649347710218e-06	9.04813504835422e-06	6.60170725490612e-06	7.55208773051013e-06	1.63061675895944e-05	diacylglycerol O-acyltransferase [EC:2.3.1.20]
K00638	0.000136351557154831	0.000160224959017715	0.000175578482987956	0.000136302734435507	0.000159670098643163	0.000160164480289774	0.000170974331339847	0.000154545622453848	0.000162379644223451	0.000176360247306365	0.000161969664141234	0.000152936576073921	0.000157594909042333	0.000170507280314947	0.000147064469183872	0.000161388777988775	0.000187848856982065	0.000186529959493688	0.000188109478250008	0.000189311600740926	0.000185838175985599	0.000186981065511932	0.000189653011948379	0.000188308741514024	0.000182273727200278	0.000186183571950146	0.000187666415021355	0.000188235315797299	0.000187780114764385	0.00019044393201515	0.000187307142252504	0.000186187521375307	chloramphenicol O-acetyltransferase [EC:2.3.1.28]
K00639	0.000302725487982435	0.000311814616607786	0.000324789328346452	0.000290493111772758	0.000301050453401135	0.000317558044184517	0.000332310174294274	0.000306823606182246	0.00031357187849252	0.000322370195200579	0.00031422361742681	0.000354955538432888	0.00033133407656277	0.000335461849454848	0.000322595577455652	0.000298200291566066	0.000374896660963188	0.000383743110050763	0.000367198971562522	0.000383279108717591	0.000382142828933876	0.000371218245061811	0.000351460400274221	0.000385557416490601	0.000352504781581385	0.000377516654030318	0.000371493559535013	0.000384677848670371	0.000374273521574839	0.00035142438982389	0.0003758612693327	0.00032850162834019	glycine C-acetyltransferase [EC:2.3.1.29]
K00640	0.000324069833260283	0.000330406910245326	0.000343129243171923	0.000319756245149652	0.000338684934141239	0.000328195070362235	0.000349489848209935	0.000345043795261281	0.000346224105525613	0.000346777391559917	0.000344986051435578	0.000310408337559206	0.000325619680596249	0.000339765456473721	0.000340450315147106	0.000342009079640662	0.00036535992168757	0.000364619735388481	0.000366365220976935	0.000363548230808656	0.000361727084386859	0.000364481704810773	0.000367512905727128	0.000366485699390288	0.000356974217228973	0.000356447980702173	0.000365390412597317	0.000365771236816732	0.00036400092244016	0.000366066715284866	0.000364454910153253	0.000361401854654015	serine O-acetyltransferase [EC:2.3.1.30]
K00641	0.000142170914132209	0.000132814332795246	6.39588583023148e-05	0.000131833325406381	0.000105042617984807	0.000105060529173224	7.56467865005578e-05	0.000115172631278512	0.000103870644969052	0.000106983788026402	0.000115290198496966	8.84462555369325e-05	0.000106794405577914	7.28123788148445e-05	0.000144470663499044	0.000109534980483573	1.61859808293146e-05	1.34044230192323e-05	2.19277647790914e-05	1.37272597830659e-05	1.35880787428242e-05	2.02618671184024e-05	2.94607379405407e-05	8.01706455903676e-06	3.9524325290223e-05	2.76798694932475e-05	1.99776809595598e-05	1.05309091297265e-05	1.821060593453e-05	3.09612122505905e-05	1.82387331649052e-05	4.95951481900219e-05	homoserine O-acetyltransferase [EC:2.3.1.31]
K00643	0.000322275846042164	0.000548720776379833	0.00078885221135713	0.000376601629150589	0.000570471530748581	0.000530768150317366	0.00065671915340764	0.000442574844866818	0.000604609399454182	0.000426133217102697	0.000447303000584778	0.000690058642359865	0.000611489754194354	0.00073276541074677	0.000542715523056233	0.000536267133373174	0.000958981281759036	0.000961974143163207	0.000942032172069601	0.000933085579673894	0.000944353480574879	0.000932433203344283	0.000906850869771932	0.000990000797070556	0.000887603576753774	0.000829826321872339	0.000945887200958598	0.000974645205266777	0.000937858764458939	0.000893984677844967	0.000935811591299774	0.000839183397096474	5-aminolevulinate synthase [EC:2.3.1.37]
K00645	0.000519365139731366	0.000508080092103583	0.00049617763524435	0.000505575301553844	0.000485023522289722	0.000492901140836924	0.000475002511045974	0.000479520250806452	0.000479493810979076	0.000472123328521542	0.000478950497380775	0.000563163486814381	0.000523516994708162	0.000501036402006128	0.000482289892571763	0.000482752473471504	0.000449479975653626	0.000450541019728312	0.000447349096585326	0.000450181447946724	0.000451631935060612	0.000448913976166734	0.000444219286582681	0.000449421294144318	0.000467246459141817	0.000455638267236592	0.000449282390125347	0.000449836970579197	0.000451156038647778	0.000447695342617787	0.000448859345653994	0.000454431325470292	[acyl-carrier-protein] S-malonyltransferase [EC:2.3.1.39]
K00646	6.96100402719421e-06	4.54600847222588e-06	1.06649732802733e-06	6.01961518418394e-06	3.54284329610937e-06	3.916734355717e-06	2.84527010264391e-06	5.41497021716264e-06	4.28345107861573e-06	4.35132123354682e-06	5.16542688275611e-06	3.19963500050191e-06	3.77112432466e-06	2.18050000649068e-06	2.76541294681415e-06	4.00851871307945e-06	3.17431675033313e-07	5.39323602796899e-07	2.52154675874791e-07	5.26757601692351e-07	5.74303673522266e-07	5.18642439067531e-07	2.40278943548216e-07	9.55166226358856e-08	5.55585279485324e-07	1.82162946752924e-06	3.16682175451828e-07	2.69004665190937e-07	3.9685875569474e-07	3.52144833115793e-07	6.02645420031346e-07	4.01524630518953e-07	malonyl-ACP decarboxylase
K00647	0.000277393732040226	0.000391521604878422	0.000481066091577652	0.000282876589393268	0.000387620755516214	0.000395092626280425	0.00041702539780772	0.000335850643459425	0.000394360332977273	0.000424764944303639	0.00037084418706696	0.000423269725829867	0.000412923561698236	0.000446089085513359	0.00039402864937263	0.000364740679234917	0.000474437701453349	0.000469495553130143	0.000478996824094748	0.000478709178107888	0.000469240997821572	0.000476986042142786	0.00048714306652114	0.000472887208793837	0.000474794014197316	0.000480746568431206	0.000476116425351879	0.000472803177656211	0.000474972365866213	0.000483901600883687	0.000476071453079371	0.00049526581504196	3-oxoacyl-[acyl-carrier-protein] synthase I [EC:2.3.1.41]
K00648	0.000616394058259083	0.000645818709141487	0.000684810749727286	0.000620725413088057	0.000643213980601414	0.000655200373334082	0.000651743879228602	0.000612323349866735	0.000637568825520524	0.000640395759933969	0.000621342989626291	0.000712418468390369	0.000677449082879897	0.000679053872082143	0.000664565371228045	0.000626592703975139	0.000682728529646015	0.000684058112815417	0.000679363027242938	0.000687315811212822	0.000686003459936369	0.000678237204885259	0.00067036896756884	0.000688435695467447	0.000677253210977642	0.000676652803863126	0.000680673686633694	0.000686376098841571	0.00068252075824749	0.000672044875793981	0.000678954856510419	0.000665490259562631	3-oxoacyl-[acyl-carrier-protein] synthase III [EC:2.3.1.180]
K00651	0.000232015192757115	0.000216728961791883	0.000232978318611226	0.000237566963051323	0.000238393257980352	0.000237086270948707	0.000255016950578871	0.00024765079373714	0.000238589341932363	0.000243465383230011	0.000242441571632309	0.000212600064206623	0.000218880684553437	0.000237338161525039	0.000221036326847843	0.000240162564124712	0.000284116446221856	0.000287171822710346	0.000279866379609319	0.000286469268928558	0.000286871923105582	0.000280963529807342	0.000273429303936272	0.000290067586203723	0.000262231264664958	0.000276631379647818	0.000281287488154613	0.000288594391182554	0.000282820583937617	0.000272026091893644	0.000283006679337563	0.00025439483090309	homoserine O-succinyltransferase [EC:2.3.1.46]
K00652	0.000307592679487305	0.00033969294567251	0.000382324363565864	0.000276448598761328	0.000271822218862343	0.000301462713866478	0.000279602420213796	0.00025625759291101	0.0002673929895527	0.000293405983473771	0.00026969293585393	0.000495145569274691	0.000405488023836405	0.00036452505846581	0.000298469428219063	0.000264303301497936	0.000240576761205919	0.000239148785909877	0.000241357204593116	0.000248289662746621	0.000245014871368792	0.000243812478053188	0.000243729521593391	0.000236998398420192	0.000286510698611015	0.000273126469797813	0.000242561463412846	0.00023699503397016	0.0002452927235611	0.000249710503280364	0.000243406423629951	0.000281871544165521	8-amino-7-oxononanoate synthase [EC:2.3.1.47]
K00655	0.000473303479230932	0.000490476074987583	0.000505545435655066	0.000487122227345759	0.000504475505501238	0.000496821036505546	0.000497482723107915	0.000481175645645267	0.000503732468419922	0.000477328223588569	0.000482157846977485	0.000482420260139106	0.000484689071068722	0.000497283496774954	0.000539152693059372	0.000499843543723477	0.000511832323128492	0.000507534229498835	0.000513087862156177	0.000504617473919928	0.000505803739942558	0.000510058708831842	0.00051516660145387	0.00051029509653277	0.000513993034407749	0.000490735196456942	0.000511730568089964	0.000510065041687703	0.000510050694284858	0.000513946165753334	0.000506850440103125	0.00051629296923394	1-acyl-sn-glycerol-3-phosphate acyltransferase [EC:2.3.1.51]
K00656	0.00113055065727172	0.000483791516657284	0.000130041227892103	0.00103430663410723	0.000544071038932438	0.000609557741268713	0.000468624465787114	0.000893546936106548	0.000472182323117439	0.000771652939496781	0.000800718752145805	0.000350846393310675	0.000455483938499304	0.000281549519074695	0.000484850783432442	0.000627445188972884	2.4835914041933e-05	4.8277146559055e-05	2.3556221380923e-05	8.29047372824559e-05	8.12029755669549e-05	4.95742304991963e-05	3.26940724699248e-05	1.24122955607596e-05	4.57191133556812e-05	0.00021326571896693	3.11120863043741e-05	2.94899725154131e-05	5.46859255545828e-05	4.84316411620921e-05	5.93626508704145e-05	4.75526530119547e-05	formate C-acetyltransferase [EC:2.3.1.54]
K00657	0.000133430983279404	7.68728930923854e-05	3.100423953609e-05	0.000115587907307044	7.15939163619649e-05	7.86979946261398e-05	6.19358134462875e-05	0.000108160453239684	7.00637134383349e-05	9.94988326482508e-05	0.000102761164317465	5.72996936645192e-05	7.007130732836e-05	4.67914866916639e-05	7.40516058226315e-05	7.98776641906738e-05	1.01576490386583e-05	1.15796605926206e-05	1.09325139855715e-05	1.52453628821567e-05	1.35891827315405e-05	1.32317263177896e-05	1.33629872651257e-05	6.50949829301829e-06	1.67605655388268e-05	3.27164682834741e-05	1.11258512516778e-05	8.93869503266818e-06	1.27456092666619e-05	1.50920069522625e-05	1.39769829546138e-05	1.93049462306879e-05	diamine N-acetyltransferase [EC:2.3.1.57]
K00658	0.000823987901743437	0.00102617338300002	0.00113341667600145	0.000836852998917151	0.000977974526794112	0.000943894953708209	0.000960467402521363	0.000848460398564339	0.000994364592352485	0.000849776961472945	0.000875161095630599	0.00111181514198065	0.0010438672566135	0.0010700049702323	0.00107987824607014	0.000950254619773957	0.0010235020608329	0.0010055852503449	0.00103341128918285	0.000994539956819379	0.000996126515108082	0.00102136778365257	0.00105183013772322	0.00101316219896002	0.00107462178855894	0.00096975413403872	0.00102726650646727	0.00101099796801498	0.00101641758211154	0.00104911922502416	0.00101173728501357	0.00109392704665721	2-oxoglutarate dehydrogenase E2 component (dihydrolipoamide succinyltransferase) [EC:2.3.1.61]
K00661	0.000349505151670074	0.000302917408962873	0.000280618025822658	0.000323479363554069	0.000295084517772899	0.000290237684204201	0.00030778462637181	0.000339271588684934	0.000303527159281188	0.000319491588178365	0.000328562808853062	0.000296109941308541	0.000304715641062561	0.000295818565279214	0.00027209386630195	0.000307962613204005	0.000292590759591368	0.000295428022039202	0.000290557287761481	0.000295383150727545	0.000292878316979486	0.000289469286899137	0.000285663016185106	0.000295881010830514	0.000284163868560931	0.000292035458532447	0.000291496007289178	0.000295689849992297	0.000292295987041566	0.000286324185856636	0.000291750079412265	0.000275523537672063	maltose O-acetyltransferase [EC:2.3.1.79]
K00662	5.85957079210537e-05	4.45292252977962e-05	3.57124048506991e-05	5.58130039321262e-05	4.58835568572652e-05	4.32794466337029e-05	4.62466470536527e-05	5.57722045574812e-05	4.84314301256777e-05	4.17236129165937e-05	5.0029728086586e-05	3.83442329058955e-05	4.19018175019852e-05	4.07033226394337e-05	4.06082705559769e-05	4.94019716330942e-05	4.61767637018794e-05	4.70104121533404e-05	4.48215503535569e-05	4.50319451561628e-05	4.5996425781447e-05	4.45747089468634e-05	4.22880973369665e-05	4.72188554699274e-05	4.23332441653986e-05	4.15733431213235e-05	4.52226542860163e-05	4.68747982859572e-05	4.50321669525542e-05	4.21537497552255e-05	4.51722775647185e-05	3.79395748684941e-05	aminoglycoside N3'-acetyltransferase [EC:2.3.1.81]
K00663	9.76780395624487e-06	9.82627743353782e-06	1.09531524221495e-05	9.83977045675493e-06	9.48895428243809e-06	8.42808354310988e-06	8.44265851029341e-06	9.8181948526256e-06	9.79505424033542e-06	8.57276958383553e-06	9.39327804921094e-06	8.73399237803197e-06	9.5905683318564e-06	9.3201878386598e-06	9.24073954417886e-06	1.02894062627597e-05	5.95620372087844e-06	5.28234520254613e-06	6.5964300840196e-06	5.31637060123801e-06	5.28604000937442e-06	6.2051034106351e-06	7.68543755808256e-06	5.11818104983168e-06	7.77427452646689e-06	5.84590460866968e-06	6.16513996701063e-06	5.19641591157437e-06	6.011209609803e-06	7.85617507615761e-06	5.81793343903108e-06	9.5692173378433e-06	aminoglycoside N6'-acetyltransferase [EC:2.3.1.82]
K00666	0.00144989384246779	0.00206500204596828	0.00208138016372908	0.00168617341053213	0.00209365118451217	0.00212071160791447	0.00206573174045518	0.00158003603479445	0.00212468341990362	0.00168160476772712	0.00173750006417026	0.00197074182131783	0.00191773472588531	0.00207166540467977	0.00202093315361513	0.00197640652976948	0.00257823651018124	0.00258203007757602	0.00253999727713966	0.00250115058918427	0.00254153039429467	0.00254376869000324	0.0024676238491398	0.00260874139576668	0.00249698491043417	0.00233025206964868	0.00255662222902398	0.00259420939889371	0.00254394201906967	0.00244920298157531	0.00253669251301785	0.00235280454038748	fatty-acyl-CoA synthase [EC:6.2.1.-]
K00672	1.36252191677222e-06	9.7941219241615e-06	5.50143968872868e-06	1.84165661390604e-06	3.07634981711231e-06	2.23378642814891e-06	2.44203685958501e-06	2.30539300757089e-06	2.97233319593223e-06	2.19883791564199e-06	1.996646189426e-06	2.90506886343106e-06	3.12232513550777e-06	3.64969425378717e-06	3.54093416383577e-06	3.6140015139441e-06	1.44356918882757e-06	7.59878682366061e-07	2.09057817812999e-06	8.95222642290677e-07	8.06505741412174e-07	1.63525303868371e-06	2.98199258122e-06	8.26567416663344e-07	2.9727801554992e-06	1.01261493360631e-06	1.67059711604171e-06	7.9216162603928e-07	1.52831149054139e-06	2.95911220219829e-06	1.59083048038975e-06	4.79696090393046e-06	formylmethanofuran--tetrahydromethanopterin N-formyltransferase [EC:2.3.1.101]
K00673	2.63498569068285e-05	3.08330301930903e-05	7.94869328485887e-06	1.24015308116246e-05	1.83846219860255e-05	4.52512520854204e-05	2.40552156628451e-05	2.15902220494408e-05	1.84492583848064e-05	8.02104348037851e-05	4.46401410604014e-05	3.16051563214696e-05	3.27031278019267e-05	1.72208333872778e-05	1.33183421815037e-05	1.00754551224319e-05	3.2968771480503e-06	7.69890053082588e-06	3.86107743080599e-06	1.79049127353723e-05	1.11338346667485e-05	9.32911480510811e-06	4.61123278950528e-06	2.17761573415284e-06	5.07664680941043e-06	4.25890783689645e-05	4.90377141945414e-06	5.7002088084903e-06	9.63496867071545e-06	6.34938457924236e-06	1.06196091272808e-05	6.65383442001644e-06	arginine N-succinyltransferase [EC:2.3.1.109]
K00674	0.000396050292812529	0.00036158324810509	0.000373989469316306	0.000372971526086397	0.000358221134657685	0.000350451811825765	0.00037087551273551	0.000384450323934723	0.000363736367498942	0.000365782610281056	0.000376582640804032	0.000387765592700398	0.000377834775576004	0.000374991885263573	0.000354564323289582	0.000361504737896352	0.000358966125008346	0.00035851129461917	0.000358457899681772	0.000357484700329735	0.000355847089703866	0.000356888007128462	0.000356664540902739	0.000359901402833778	0.000361914620278001	0.000353314402135505	0.000358484491791497	0.000359254806870626	0.000357904616295493	0.000355248710777213	0.000356851215668067	0.000357760351673514	2,3,4,5-tetrahydropyridine-2-carboxylate N-succinyltransferase [EC:2.3.1.117]
K00675	6.09411249613964e-05	4.2417790771523e-05	2.27323800016161e-05	5.39381867513381e-05	3.69072882261477e-05	3.76008305125107e-05	3.02595980398514e-05	4.99422837232471e-05	3.75302579698253e-05	4.45701567825549e-05	4.91093730219671e-05	3.30869389007378e-05	3.82017175273182e-05	2.70860297283335e-05	3.28214505067063e-05	4.09880355124304e-05	5.86105944557213e-06	6.04415858782085e-06	7.20813317112139e-06	6.98302087930047e-06	6.72165641525053e-06	8.48548643619607e-06	9.98753996219024e-06	2.99008720847419e-06	1.21731535687746e-05	1.74870774617422e-05	6.98275112014393e-06	4.24899238334832e-06	6.98794768612653e-06	1.07152410669058e-05	8.2975982796646e-06	1.63735546241579e-05	N-hydroxyarylamine O-acetyltransferase [EC:2.3.1.118]
K00676	0.000177176320163708	0.000107885614950366	6.08359442402988e-05	0.000171215846636006	0.000111420048824786	0.000121191723335849	9.81852224863391e-05	0.00014857527648107	0.000104317456279605	0.000131278095376472	0.000136631600792164	8.4705692131521e-05	0.000102625550596961	7.91160623682843e-05	9.97514200462278e-05	0.000120207985028528	4.79224369897855e-05	4.86883289170838e-05	4.73292807298235e-05	5.24740589623048e-05	5.25749871498259e-05	4.86812604472769e-05	4.80766656802455e-05	4.48037030333467e-05	4.97593528637519e-05	6.4535673840541e-05	4.76288763460033e-05	4.64439385318583e-05	4.95963172965591e-05	4.89435818156831e-05	4.96277006140685e-05	5.00096418036018e-05	ribosomal-protein-alanine N-acetyltransferase [EC:2.3.1.128]
K00677	0.000136804232880612	0.000202834222615464	0.000249829292463796	0.000164011666502222	0.000219033355384259	0.000229175667045263	0.000237292983422955	0.000175999426450456	0.000220811032351648	0.000215794505200258	0.000191699339801678	0.000212319426671889	0.00020932100964081	0.000239239455790357	0.000240375566515446	0.00020393910266063	0.000307597118016792	0.000310068719482588	0.000304716089409381	0.000309971003341348	0.000310190809179848	0.000305472434538391	0.000298446202768654	0.000313952130567644	0.000285427536013477	0.000297273288187898	0.000305509954404017	0.000312662836242284	0.000306641021205088	0.000296681041741797	0.000306553671810945	0.000280141706146234	UDP-N-acetylglucosamine acyltransferase [EC:2.3.1.129]
K00680	0.00101429006853034	0.000847505340871346	0.000712110275782723	0.00105196463660446	0.000894899804698868	0.000907953108042981	0.00082339531190768	0.000930360900785048	0.000861690256182759	0.00086139129745557	0.000902282131352473	0.000745912983995688	0.000804175301367481	0.000756182672256059	0.000853644467733092	0.000912183411053505	0.00070659971538048	0.000702788556408647	0.000705458238187392	0.000698939306368609	0.000710820322000721	0.000707948528029287	0.000709128566404076	0.000695044943324896	0.000723738584743267	0.000707444873652216	0.000706747658461188	0.000698485672013671	0.000707534198813549	0.000709967276698916	0.000703902196862849	0.000717963175465643	[EC:2.3.1.-]
K00681	0.000638295702837901	0.00089336623447658	0.000989722693757539	0.000757407943448888	0.000944126783355695	0.000987652161924655	0.00100016291190151	0.000770140282725537	0.000958667867639135	0.000848402250687857	0.000813459177749184	0.000895825379830323	0.000898814390897944	0.000991696034970651	0.00101580241297663	0.000874257101573777	0.00131529504199862	0.00133460480070711	0.00129325543432032	0.00131701060574417	0.00132808001045697	0.00129421772968677	0.00124296239491423	0.00135329209943775	0.00119969368565427	0.00123228743516695	0.00130190870655333	0.0013438213032957	0.00130383874507928	0.00122897400391508	0.00130277318363358	0.00113226276073908	gamma-glutamyltranspeptidase [EC:2.3.2.2]
K00683	3.01879515161001e-05	1.24566007781423e-05	4.91270133231558e-06	2.60424441061596e-05	1.36168738791604e-05	1.25560509231521e-05	1.2273338863829e-05	2.40191665781227e-05	1.35188160885227e-05	1.6393478810604e-05	2.1062484075556e-05	9.04841849500236e-06	1.11078630349592e-05	7.89725201027416e-06	3.19966139220988e-05	1.743994599687e-05	1.05269218487457e-06	1.22973894672708e-06	1.25633658802488e-06	1.03442715460419e-06	1.24178348971539e-06	1.58549235561496e-06	1.68101074833911e-06	5.05366405132269e-07	2.76650670750083e-06	3.057046298486e-06	1.26130044183644e-06	9.39244264914771e-07	1.3557085898485e-06	2.00200812583343e-06	1.52044124021127e-06	3.23563379034965e-06	glutaminyl-peptide cyclotransferase [EC:2.3.2.5]
K00684	6.83182388464632e-05	0.000117851653311399	0.000148664327089788	7.78908850074578e-05	0.000121025342551128	0.000122576686204656	0.000132386676579989	9.4906333222937e-05	0.000125233851630587	0.000122701095774458	0.000107138473962347	0.000122463702564388	0.000121678340431719	0.000138685748409697	0.000116038923405097	0.000112383174306044	0.000171520174897845	0.000171337700414823	0.000171506316969303	0.00017169347063558	0.000170049811579466	0.000170774030606754	0.000170508245320256	0.000173653097343182	0.000163450470097289	0.000164658190867332	0.000171119299433225	0.000172932374381748	0.000170862301431787	0.000169017869706923	0.000170427062536716	0.000164191077052579	leucyl/phenylalanyl-tRNA--protein transferase [EC:2.3.2.6]
K00685	8.20985991856208e-05	0.000140250750513613	0.000186817874211765	9.71406756035084e-05	0.000150134772476244	0.000145920719876642	0.000166650796453946	0.000117843850099706	0.000154730989326056	0.000139491373365881	0.00012754357136563	0.000148092870104346	0.000146758708937659	0.000173770274123417	0.000141972655385216	0.000137935982123303	0.000226537156081223	0.000225834209644059	0.000225278305588869	0.000223853394900521	0.000223240686692279	0.000222845831548405	0.000221609598580446	0.000231028242521542	0.000211711698558106	0.000206193279354052	0.000224960213326239	0.000228598427040055	0.000223502008193735	0.000218043445666922	0.000222993072552249	0.000209437355398492	arginine-tRNA-protein transferase [EC:2.3.2.8]
K00686	1.31193393953005e-05	7.49997860173233e-06	1.95310426586506e-06	1.13588924145161e-05	6.07554105585812e-06	6.47948847907358e-06	5.14397888991348e-06	1.02604970506284e-05	6.67292841071536e-06	7.72342741297161e-06	9.32095303273193e-06	5.25241584966142e-06	6.57664781262999e-06	3.93057182558034e-06	4.74490978211868e-06	7.44541263593762e-06	5.31266012251103e-07	7.51073403954112e-07	3.84014114407893e-07	7.14461614562763e-07	7.99757783698112e-07	6.93635835684396e-07	3.9197156517173e-07	1.32794551859076e-07	7.78407298154488e-07	2.47874982445302e-06	4.76103025896238e-07	3.68298936078628e-07	5.45158325927066e-07	5.25893246328501e-07	8.1998292018989e-07	5.79052837479223e-07	protein-glutamine gamma-glutamyltransferase [EC:2.3.2.13]
K00687	0.000373974980841737	0.00013136369573909	3.91092584885733e-05	0.000316011952727887	0.000152387467615219	0.000120662585595102	0.000138571719554854	0.000301744884315142	0.000148733771248482	0.000180851250132673	0.000242549040387997	8.39948678121666e-05	0.000123695749120731	8.20382390345946e-05	0.000129481169723438	0.000194150814644048	7.90157024790658e-06	1.03572061655896e-05	8.05843607547252e-06	6.8606463382396e-06	9.06753868096843e-06	7.90353764027661e-06	8.74696258765593e-06	5.04494232667017e-06	1.3744632610845e-05	1.66040136597193e-05	8.81465678845901e-06	7.17276757605144e-06	8.18058437682675e-06	9.09993049346819e-06	8.7569567541042e-06	1.09014423664301e-05	penicillin-binding protein 2B [EC:2.3.2.-]
K00688	0.000867315397264771	0.000595062673122095	0.000412833478818573	0.000854351976970973	0.00064563308080016	0.000681640161113321	0.000604242230147963	0.000769963084280285	0.000603426067183034	0.000725237021429437	0.000736323823004031	0.000511297589477081	0.000557723621202591	0.000494480340382945	0.00065811301926698	0.000685971211363688	0.00044722284183605	0.000465307309705705	0.000440281232193789	0.000474937941318373	0.000480806671113222	0.000457037259140868	0.000432974373462564	0.00044990819185458	0.000432757903983506	0.000524340182352165	0.000447142660745703	0.000457527799173871	0.000461404262723342	0.000443783930067055	0.000465096062982258	0.000416628507128138	starch phosphorylase [EC:2.4.1.1]
K00689	0.000118359690579539	3.55752940130574e-05	1.05587576142209e-05	9.86288854680017e-05	4.73031668109816e-05	3.35381026583278e-05	4.26085166590175e-05	9.56879637876121e-05	4.3597291267529e-05	5.52657015919425e-05	7.53569163629465e-05	2.19882749228294e-05	3.40104905977494e-05	2.32958696471897e-05	4.0014591547927e-05	5.97396711896363e-05	8.62023532421939e-07	1.46159806802232e-06	9.87987381058033e-07	4.25604318249349e-07	1.04159394471553e-06	8.20794281874102e-07	1.32459838264952e-06	3.01757767211482e-07	2.41911258824e-06	2.37698512570985e-06	1.14916976939e-06	7.63280209820455e-07	9.6168166161091e-07	1.46157262738344e-06	9.42803963548498e-07	2.0427163191803e-06	dextransucrase [EC:2.4.1.5]
K00690	0.000321041603977187	0.000232087877802521	0.000196834764079475	0.000299461712959363	0.000250853813949412	0.000241412664254095	0.000268227387910451	0.000311150516352475	0.000260948137964437	0.000257014751153773	0.000286575762648469	0.000210236333931443	0.000228545461286202	0.000228862798453026	0.000220026517247957	0.000263690744792423	0.000277873400406933	0.000286683334912788	0.000268384545472106	0.000278324377308671	0.000281670981599759	0.000270262126193482	0.000250996242178811	0.00028779364511345	0.000242741067353711	0.000263675388598063	0.000272285254378092	0.000286488454298247	0.000273705386334491	0.000248364410292906	0.000275099521429711	0.000215308239168496	sucrose phosphorylase [EC:2.4.1.7]
K00691	0.000146407083363243	7.88049761813165e-05	2.0005451650512e-05	0.000128466297223514	6.9900921624173e-05	6.53702425125106e-05	5.51405933028062e-05	0.000115577886562647	7.02650634350218e-05	7.43573312328313e-05	9.69983561095617e-05	4.75898973709526e-05	6.67909462623083e-05	4.04590081479905e-05	5.42845131387245e-05	8.482059865191e-05	3.87891244827825e-06	4.26749820114605e-06	3.72068612765288e-06	2.22062080348152e-06	3.40166705919685e-06	2.99998289830054e-06	3.88709240707115e-06	7.5579105912119e-07	9.39716757888953e-06	7.67866857462258e-06	3.82465088911656e-06	2.05824120731854e-06	3.14779826845569e-06	5.00687226912657e-06	3.27402951873143e-06	5.73501055024813e-06	maltose phosphorylase [EC:2.4.1.8]
K00692	2.33067825740221e-05	1.64825771671719e-05	3.38496115025514e-06	1.96241563812604e-05	1.2806645117005e-05	1.32436649231318e-05	9.53657008854265e-06	1.85128632924238e-05	1.29809538426714e-05	1.46057625470591e-05	1.7540149746652e-05	1.04585020993428e-05	1.28532943570655e-05	7.16946599445253e-06	1.20740775137055e-05	1.59704034426364e-05	8.0493800562142e-07	1.6119031904518e-06	8.63872466145605e-07	1.67509438325274e-06	1.63995542945257e-06	1.53908263626334e-06	1.06050675520484e-06	3.40999810974853e-07	1.5758230372631e-06	5.23134950641472e-06	1.04269736660163e-06	9.08507973089683e-07	1.44712687334345e-06	2.08900318865431e-06	1.64307178339401e-06	1.52487059747821e-06	levansucrase [EC:2.4.1.10]
K00693	0	3.09987371080237e-07	9.38631749376706e-08	4.15182865621395e-09	0	2.60124717390551e-08	0	4.89298796257506e-08	1.82195722924624e-06	0	6.96309166863371e-08	1.10628998002663e-07	5.03440216055579e-08	3.39350285256062e-09	9.46929468217225e-10	6.3821911014154e-07	1.67081488260575e-08	5.22455908414618e-09	1.59390033440188e-08	1.9181981897129e-09	2.1908943368773e-09	0	4.96377268775639e-09	1.11853953863229e-08	0	1.72803400402024e-09	0	8.07296156192288e-08	1.70185052939262e-08	2.55960423651915e-07	1.87479602415043e-09	0	glycogen(starch) synthase [EC:2.4.1.11]
K00694	8.38688447886325e-05	0.000122845627810567	0.000141697669894901	7.71609953866078e-05	0.000111047347632386	0.000116125993352753	9.44570999849688e-05	9.30542866088928e-05	0.000103707092894133	0.000153424641349464	0.000118487694932009	0.000119785907520743	0.000120709561615819	0.000115723155023095	0.000109504627856828	0.000102391178260795	3.91006894551785e-05	3.03493831705066e-05	5.16169321194613e-05	4.5370786569123e-05	3.63489729718522e-05	5.34976321359478e-05	8.0041733409122e-05	2.30788504228624e-05	7.83590586344564e-05	8.77186507188001e-05	4.63649364912226e-05	2.76912938399381e-05	4.6265256403319e-05	8.0044647394512e-05	4.92525016321934e-05	0.000122463480883889	cellulose synthase (UDP-forming) [EC:2.4.1.12]
K00695	6.15446966941921e-07	4.88294029468925e-07	9.32950259310482e-08	5.30403653107086e-07	3.67731013061324e-07	2.99991563034695e-07	2.37031270823009e-07	4.85177830882938e-07	5.09691258211298e-07	3.12305384008243e-07	4.03303928770373e-07	1.91188117954772e-07	2.75855094736736e-07	2.20673784197817e-07	3.12194092322146e-07	3.61204351866976e-07	2.70073977149271e-08	4.75747609054526e-08	5.08004896886092e-08	2.33078077901536e-08	3.19409045199405e-08	1.89716249690596e-08	3.06673284657266e-08	5.94029934725866e-09	1.13703319963787e-07	3.46477780072957e-08	1.45288705606252e-08	3.10088354555134e-08	2.63485949689654e-08	2.5023293702939e-08	1.42446827729212e-08	2.16755864903801e-08	sucrose synthase [EC:2.4.1.13]
K00696	2.28736112081888e-06	4.67808272734727e-06	4.58378080265682e-06	2.51622349225188e-06	3.92287441909472e-06	3.19002213549598e-06	2.60745956373119e-06	2.48408786348619e-06	3.43776823231071e-06	4.16085119561092e-06	2.89940416615724e-06	3.41124993123481e-06	3.74271191612719e-06	3.6336686584003e-06	4.46559069418868e-06	3.90505795841362e-06	1.32227130238778e-06	7.93471412007278e-07	1.71709459745983e-06	9.35224731147478e-07	8.40678849571262e-07	1.47373057935672e-06	2.56266983197327e-06	6.98669755674448e-07	2.73962065089528e-06	1.33754585055629e-06	1.4435320964665e-06	7.97209928063184e-07	1.29805231166037e-06	2.62632450542863e-06	1.25037713790909e-06	3.95546438347155e-06	sucrose-phosphate synthase [EC:2.4.1.14]
K00697	0.000118895027552593	0.00013812133771985	0.000124859403173683	0.000123343272292728	0.000131033434521881	0.000119632584215158	0.000103460754235613	0.00011187703127722	0.000127574496133886	0.000108518651900242	0.000117860314875863	0.000116246386519692	0.000120334444038724	0.000114506009738224	0.000140281706330999	0.000128958713321484	6.95484002821551e-05	6.32343505108959e-05	7.68553400176302e-05	6.26602010472607e-05	6.34200292545989e-05	7.54494732153396e-05	9.09351622805927e-05	5.97851535649374e-05	9.65999733751113e-05	7.47268473614998e-05	7.38023007801469e-05	6.19790965305739e-05	7.0396491639664e-05	9.11353985084955e-05	7.17754369467503e-05	0.000116587558597461	trehalose 6-phosphate synthase [EC:2.4.1.15]
K00700	0.000593262755476813	0.00049748759870448	0.000413115499043637	0.000601710658856014	0.000525812298815268	0.000537593965371293	0.000498502364719462	0.000559424108147584	0.000503776417778846	0.000540461693275127	0.000547736970244609	0.000439979260388067	0.000469795715285221	0.000447750178574851	0.000577874835164663	0.000541732943690204	0.000442855416415585	0.000448453967672059	0.000440633640740639	0.0004514323836622	0.000454579762644067	0.000445309844310417	0.000438548600059775	0.000443738750510994	0.000433648659586784	0.000464107118678274	0.000442528445698753	0.000446713911765938	0.00044790503922109	0.000443561538597226	0.000447567765089484	0.000429012894390429	1,4-alpha-glucan branching enzyme [EC:2.4.1.18]
K00701	8.49737055160905e-06	4.96793954126219e-06	9.73459424090707e-07	6.02830353340016e-06	4.09077827904877e-06	6.27723693184979e-06	4.50286977463917e-06	6.82257911774457e-06	3.67381198362217e-06	1.18483808819884e-05	8.37156342687707e-06	4.45491086498112e-06	5.12201352265021e-06	2.81228143243946e-06	3.69838739719699e-06	3.73627376289233e-06	2.72665146354143e-07	6.81338969198005e-07	3.43818949022906e-07	1.87387478346681e-06	1.10796992073681e-06	7.45407266896434e-07	3.13124407149775e-07	1.70020285704366e-07	3.75379815500809e-07	4.42841596896938e-06	3.63771314828528e-07	5.09390537715531e-07	8.97111413142836e-07	4.64386734417462e-07	1.00857106183368e-06	3.90849616976094e-07	cyclomaltodextrin glucanotransferase [EC:2.4.1.19]
K00703	0.000350136307175744	0.000297283429061271	0.000267622004094403	0.000361869345203666	0.000320497233922324	0.000334721312177758	0.00031956735085588	0.00034524743113486	0.000306578403537927	0.000343832082520536	0.000334411689744995	0.000271082541475427	0.0002910021322278	0.000286511478144441	0.000366424867287701	0.000328786330610764	0.00030804699967175	0.000313695321226894	0.000304780541114486	0.000318061829286144	0.000319326349901141	0.000307699172688988	0.000299605979234037	0.000312996432022819	0.000289780985785946	0.000320701219792095	0.000306722903499859	0.000313621496228072	0.000311322680345107	0.000301504443706333	0.000311042680283923	0.000283573837246115	starch synthase [EC:2.4.1.21]
K00705	0.00052416327743184	0.000365232668201378	0.000258509935418349	0.000505517997373191	0.000391601499856539	0.000418290543134093	0.000387206128567235	0.000472772796918046	0.000375726100983926	0.000459334446293961	0.000459560754206192	0.000319614507503751	0.000345047914979158	0.000311761591963099	0.000403346246910562	0.000414337672703	0.000314177802300397	0.000326182585086312	0.000306375945897563	0.000332724075209513	0.000332868867015717	0.000315660037424305	0.000294204266312722	0.000320079151983735	0.000293856406452715	0.000351600404270328	0.000311357383217836	0.000323822831867552	0.000321305601459327	0.000300298262888171	0.000321702977156168	0.000272986315033924	4-alpha-glucanotransferase [EC:2.4.1.25]
K00712	0.000304230013144979	0.000136184891904429	3.47729592476452e-05	0.000260559980392217	0.000133232063569119	0.000113125549162127	0.000114754150655469	0.000246544123256244	0.000133099667639166	0.000147996043811484	0.00019881534553611	8.08324950778225e-05	0.000123557929620533	7.37202609615364e-05	0.000106700895055938	0.000163642958636597	6.06540418352746e-06	9.34313764759964e-06	8.56175987154418e-06	5.81591770356877e-06	7.69052257595767e-06	6.51353664585622e-06	9.35922093296153e-06	4.29900644150825e-06	1.47091721357541e-05	1.24748253420136e-05	8.95451352850916e-06	6.24174438160167e-06	7.27164088698891e-06	9.29229502989652e-06	7.04288421075665e-06	1.11162874884629e-05	poly(glycerol-phosphate) alpha-glucosyltransferase [EC:2.4.1.52]
K00713	4.14868402813972e-07	4.94453645727232e-07	8.71156107641218e-08	1.44998567855432e-07	3.22056240695698e-07	1.10379438517331e-06	4.45237922355149e-07	2.72240718312786e-07	4.73571890322104e-07	1.55404165879595e-06	1.06817354576419e-06	1.08310337809744e-06	4.82820445247958e-07	2.99285149097934e-07	1.5154595263237e-07	1.82057542045234e-07	1.11396500784589e-07	4.41572479343525e-07	5.18482448335669e-08	5.96808838842194e-07	5.77592710958501e-07	5.18369594683885e-07	6.49947569350806e-08	8.85570439920512e-08	7.9675776632912e-08	2.07091015378283e-06	1.47893266370989e-07	2.29477189171353e-07	3.35567784785824e-07	1.69597940409799e-07	6.17446791327696e-07	1.207217304895e-07	UDP-glucose:(glucosyl)LPS alpha-1,2-glucosyltransferase [EC:2.4.1.-]
K00720	2.03549627544317e-05	2.51957531510722e-05	2.87976060370091e-05	4.19962312626281e-05	3.68937410864409e-05	4.56772576752734e-05	2.62530070624201e-05	2.01436506097651e-05	2.56746309900671e-05	2.41021196211829e-05	1.88114435319674e-05	2.53749859915022e-05	2.75138028488005e-05	2.7615269003056e-05	4.16516810297881e-05	2.98701464089303e-05	2.69674358648265e-05	2.64395198072004e-05	2.75025171357679e-05	2.83894746690997e-05	3.05597024970253e-05	2.74504279178205e-05	2.94861797463577e-05	2.65694461047521e-05	2.74850404048322e-05	2.85569890300512e-05	2.7345390633606e-05	2.67891209422959e-05	2.79666709453156e-05	2.84947428679963e-05	2.73836411470804e-05	2.98241570147515e-05	ceramide glucosyltransferase [EC:2.4.1.80]
K00721	0.000495508528430315	0.000442486127842977	0.000378644885868386	0.000459179766710541	0.000379897017783785	0.000370481755899798	0.000350937160538451	0.000433222862292137	0.000385541622997325	0.000361748074176149	0.000400848579363755	0.000458006682833004	0.000438599826742612	0.000383325021390889	0.000453204337568491	0.000417712381292191	0.000252745943591864	0.000247038558953616	0.00025776318083047	0.000245225502401991	0.0002478036098255	0.000253362300936976	0.000266549593037657	0.000242675441900771	0.000298102866421299	0.000256280019826061	0.000255871263765888	0.00024459108514506	0.000253171135716202	0.000276009716842367	0.0002511278652168	0.000305828296564761	dolichol-phosphate mannosyltransferase [EC:2.4.1.83]
K00729	8.28440331495741e-07	1.8495437910356e-06	5.95444184618386e-07	1.06565045316412e-06	1.56225928489485e-06	1.58055769155208e-06	6.64168392616715e-07	4.76165247344343e-07	1.4815635207182e-06	2.08891815400848e-06	1.2098650892232e-06	1.42657329179263e-06	1.09488751333764e-06	6.75499478334414e-07	4.61256455825914e-06	1.08490340487619e-06	1.93738015071466e-07	1.8617751513071e-07	2.68545310469202e-07	2.00353989053452e-07	2.57717278493133e-07	2.77073533814241e-07	2.91187465716775e-07	9.96146175610327e-08	7.79560242718437e-07	3.78270344774092e-07	2.43487408409071e-07	1.7485349716034e-07	2.33197519393815e-07	3.71572599058132e-07	3.03239011450323e-07	7.67516903340349e-07	dolichyl-phosphate beta-glucosyltransferase [EC:2.4.1.117]
K00737	4.81779677104838e-07	1.1271620388467e-06	2.4812233575636e-06	6.32252362018061e-07	1.07903918019249e-06	1.40205904950689e-06	1.31494767725925e-06	8.31299669401794e-07	1.29754133971709e-06	1.79485691930834e-06	1.04103412666843e-06	1.17485397367512e-06	1.41239240094883e-06	1.48197716558031e-06	1.90107166379515e-06	1.88804887161186e-06	6.88332942960273e-07	5.57257405064006e-07	1.07369473380435e-06	6.66372235882305e-07	6.04577218716926e-07	8.02799928995015e-07	1.45167136647357e-06	4.90702110686557e-07	1.54872162236025e-06	6.26741600040182e-07	7.55083555110012e-07	6.63766853076826e-07	1.23677607253221e-06	1.98654038812072e-06	5.0833511445477e-07	1.68765087310833e-06	beta-1,4-mannosyl-glycoprotein beta-1,4-N-acetylglucosaminyltransferase [EC:2.4.1.144]
K00748	0.000196007711385258	0.000301866449980047	0.000433599449920768	0.000198818677389719	0.000265479187127264	0.000283467080214918	0.000290860531353111	0.000203696863891297	0.000260069472520807	0.000263963562308682	0.000221765406158535	0.00046431967824227	0.000377034161404065	0.000386940575807375	0.00029508326773459	0.00024333137751949	0.000330341785634992	0.00032472268916449	0.000332042691416299	0.000333380337953117	0.000330063333345482	0.000330036651421757	0.000336637829615004	0.0003301275447171	0.000357230993997671	0.000336106543531744	0.000330797172195789	0.000327651071311692	0.000331577090104687	0.000338622797099224	0.000328719010964717	0.000363563686068635	lipid-A-disaccharide synthase [EC:2.4.1.182]
K00752	4.03701409860354e-05	1.82639371054487e-05	4.27446614752632e-06	3.43740769879073e-05	1.75554981813011e-05	1.45458751212431e-05	1.49374403472026e-05	3.2360531847469e-05	1.72746497654125e-05	1.97368391934957e-05	2.6446259066315e-05	1.00736804349639e-05	1.41641768122522e-05	9.06793526723824e-06	1.53891732452107e-05	2.43291847556988e-05	6.03659762222778e-07	8.33260138947784e-07	5.99418358062462e-07	5.04040429748714e-07	6.92478646477704e-07	6.45555280176011e-07	7.52185681066049e-07	2.02243292290119e-07	1.37211732577622e-06	1.7548674142977e-06	6.48445124698961e-07	4.51796320521437e-07	7.14665364215035e-07	2.25549900400747e-06	6.74737036261168e-07	1.32898692599633e-06	hyaluronan synthase [EC:2.4.1.212]
K00754	0.000647004218964773	0.000518321694470521	0.000458487291901989	0.000654422208000555	0.000540483795861852	0.000513399724431859	0.000507875372521709	0.000616320804537695	0.000529851673577719	0.000510731144999059	0.000560764536094345	0.000441108876424562	0.000495492957225788	0.000472552672501098	0.000541617292647847	0.000574921756535512	0.000432035838938703	0.000426402836832014	0.000436570590177244	0.000421255688247883	0.000428664440484379	0.000429798279111592	0.000444012688145012	0.000425944100335044	0.000439394987306917	0.00041176426917194	0.000433111846049284	0.000424810057757504	0.000428807135258063	0.000444027962644184	0.00042697821512264	0.000453108551359168	[EC:2.4.1.-]
K00756	0.000455883158918686	0.000286355462659191	0.000205109531773679	0.000422904955370421	0.000307608872637275	0.000298601207989507	0.000307545811570296	0.000409918347309362	0.000309771256171381	0.00032831489760728	0.000370878811420574	0.000241114454409316	0.000274324310642913	0.000250815939087136	0.000306416338121946	0.000334235665887251	0.000245792411113712	0.00025301878709745	0.000239820097761296	0.000248290523068721	0.000251005525002121	0.000241903001450005	0.000229539238503798	0.000250494986650625	0.000228134972994348	0.000244632011135752	0.000243618547554744	0.000251951199937529	0.000245024754179454	0.00022828756910588	0.000244809414897714	0.000207795205726384	pyrimidine-nucleoside phosphorylase [EC:2.4.2.2]
K00757	7.6211592843744e-05	3.97655746221292e-05	9.62283328536224e-06	5.88855310934186e-05	3.47401218589564e-05	5.15075134005841e-05	3.87200039324282e-05	6.18176576857855e-05	3.1368962244797e-05	8.74680704634677e-05	6.82586903015339e-05	3.24059449029275e-05	3.71484832884711e-05	2.28168559038125e-05	2.81008087413574e-05	4.00501255066058e-05	2.58032606536961e-06	5.77667501064027e-06	2.27534365494821e-06	1.40010566826657e-05	9.19497758232372e-06	6.46697150258445e-06	3.15944803545353e-06	1.66502964729861e-06	3.90462883250286e-06	3.33903591142528e-05	3.2844222333543e-06	4.23549835304578e-06	7.61968450788293e-06	6.27851115573675e-06	8.28177480074958e-06	5.07542825687044e-06	uridine phosphorylase [EC:2.4.2.3]
K00758	0.000357660250546126	0.000397380656417567	0.000457771330176683	0.000374327180006727	0.000439293338136544	0.000436069364674717	0.000488151911722851	0.000409906001707811	0.000457079621105834	0.000421560002460663	0.000422031687234951	0.000411430720571752	0.00040195018428796	0.000462431875871912	0.00043868748939145	0.000425296667441153	0.000621956750148601	0.00063187273080718	0.000608554064203451	0.000621363707334907	0.000623640607363106	0.000611094092813148	0.000582440840348107	0.000641884115233571	0.000562304201562721	0.000579851775454842	0.000613922573997469	0.000636921094441783	0.000615684674320628	0.000576134774324828	0.000616359348968861	0.000525909615745154	thymidine phosphorylase [EC:2.4.2.4]
K00759	0.000289846153320557	0.000248006285307523	0.000225598353675278	0.000297220706189127	0.000266217738341701	0.000266063132810133	0.000264877756823445	0.000284214548517346	0.000261750960155021	0.00025854123330919	0.00027071760643671	0.000224068229992846	0.000239387927571859	0.000240356715277441	0.000267057675124375	0.000269526353928565	0.000265276917519066	0.000268341785040044	0.000262062107107343	0.00026592507175861	0.00026879843884074	0.000262078154259387	0.000255656227865272	0.000269605344806155	0.000250520135503662	0.000256439475855091	0.000263341929620418	0.000268822550964746	0.000264483636814166	0.000254405305291648	0.000263845323624161	0.000240499994654907	adenine phosphoribosyltransferase [EC:2.4.2.7]
K00760	0.000292893702659118	0.000211956028546645	0.000172425152901785	0.00028757828280638	0.00023123027596498	0.000227294268011503	0.000219621701989501	0.000269332382371356	0.000224605213349235	0.000233926847592597	0.000251925820245236	0.000184718082883169	0.000201237176596018	0.000190876636485927	0.000228614142455914	0.000241693941355149	0.000181376325286564	0.000183087147041041	0.000180290228423968	0.000182840447141903	0.000184732567847821	0.000180989114435957	0.000178953521191201	0.000181506596505944	0.000178774419983049	0.000183935590330563	0.000180854725596445	0.000182763346726481	0.000182484333464992	0.000179988959496451	0.000181609471961925	0.000174805756596584	hypoxanthine phosphoribosyltransferase [EC:2.4.2.8]
K00761	0.000280445121394718	0.000216616799865477	0.000183105290428363	0.000277439621202371	0.000232223026256311	0.00023139354275613	0.000227371173730502	0.000263765640622949	0.000227826882649675	0.00023935619672945	0.000250606891699686	0.000191046915574275	0.0002069588289698	0.000199920105644815	0.000231917131165236	0.000241254583691727	0.000202701287297242	0.00020511374090482	0.000200846619750121	0.00020451024273315	0.000206106623707859	0.000201783806027465	0.000197633098415193	0.000204210421820544	0.000195385735654065	0.000203636000527093	0.000201756244494162	0.000204882529115991	0.000203549035589433	0.000198319320915217	0.000202595391742176	0.000189312491338928	uracil phosphoribosyltransferase [EC:2.4.2.9]
K00762	0.000335711279292303	0.000282996188075449	0.000247240868345988	0.000330355592979123	0.000293297449070961	0.000285178273860559	0.000284996065747603	0.000322903261987099	0.000289181490523843	0.000294286037437637	0.000309278831540477	0.000246424582930096	0.000266200789476349	0.000261133712861872	0.000285204092121999	0.00030327712006655	0.000259765496563963	0.000260160847610317	0.000259427573235778	0.00025872328968535	0.00025973225209065	0.000258922276473693	0.00025880744956103	0.000259548157850586	0.000255297809365911	0.000256415628951691	0.000259632001911188	0.000260274273208379	0.000259450607276819	0.000258995508469574	0.000259052664641478	0.000254194259751196	orotate phosphoribosyltransferase [EC:2.4.2.10]
K00763	0.000681857649503543	0.000495081888983072	0.000409168785549586	0.000674376565422591	0.000534937191550606	0.000498132864350733	0.000492546537311908	0.000626585905002552	0.000517821107318664	0.000495269906638317	0.000566239011491943	0.000416670808191157	0.000464731137589334	0.000438413057820096	0.000497457933389689	0.000567914350989017	0.000390879921024341	0.000387969154254942	0.00039274084479513	0.000380563909374242	0.000389335603638941	0.000389177868298789	0.000397355476552844	0.000385802013535316	0.000397491800879884	0.000376157311509096	0.000391707929284127	0.000385901554989933	0.000388418705619502	0.000397612877554842	0.000387829424297624	0.000402564676820583	nicotinate phosphoribosyltransferase [EC:2.4.2.11]
K00764	0.000712947600912804	0.000634720795556369	0.000605969202362262	0.000728247556542274	0.00067590613509838	0.000654273306567966	0.0006631256438388	0.000709541738455559	0.000666191495839152	0.000646712017649518	0.000678374234029106	0.000572362784706814	0.000612784378645898	0.00061913467287724	0.00066252911389621	0.000690339985251572	0.000653849061501312	0.000653294318583318	0.000652904627063479	0.000646349315919615	0.000652240143055481	0.000648560644111298	0.000648982671596015	0.00065674358534098	0.00063567998504031	0.000623816126327566	0.000652447326930378	0.000654655615808469	0.000650683146483761	0.000647585065892394	0.000648189802594349	0.00063243299401796	amidophosphoribosyltransferase [EC:2.4.2.14]
K00765	0.000204392459715729	0.00021986526689333	0.000200600091207847	0.000204860463628773	0.00021394747762527	0.000221147156356055	0.000213804282760924	0.000208206680356621	0.000216056790573807	0.00022722917002363	0.000217693329252727	0.000198849265182774	0.000205917886866551	0.000205380943337044	0.000216415723979064	0.000213068820552212	0.000214925524764563	0.00021587008966802	0.000214622292158434	0.000217426479518011	0.000215938978725154	0.000215897880818232	0.000214397239056691	0.000214636011512954	0.000212161567287553	0.000221543721670019	0.000214835536107158	0.000215444667627469	0.000215943809093804	0.000215014669507564	0.000216859089974066	0.000212215374256134	ATP phosphoribosyltransferase [EC:2.4.2.17]
K00766	0.000372871877399144	0.000348879027403717	0.000313228362827507	0.000366606034685164	0.000349205763537258	0.000344915833881075	0.000346776313466062	0.000370255730632224	0.000352618388125853	0.000354495989481068	0.0003644287669699	0.000309734045792725	0.000329441388226208	0.000326141835358225	0.000349569110567539	0.000357335533846397	0.000335298557116098	0.00033679258039617	0.000334493623943939	0.000334874697613533	0.000335150374451641	0.000334717346792283	0.000333408847286995	0.000335697053494994	0.000328916449011145	0.000334129194814608	0.000335020763867021	0.000336333053959681	0.000334731769538242	0.000333127497292188	0.000335727491078434	0.000327072020791543	anthranilate phosphoribosyltransferase [EC:2.4.2.18]
K00767	0.000219167320711388	0.000226259451128229	0.000203680763747995	0.000234073233281219	0.000233940723960141	0.000252847822140849	0.000234438439288272	0.000221644455318951	0.000230657869694297	0.000242359720266353	0.000229291118078118	0.000209475992693517	0.000216640526277709	0.000215603993710304	0.000241222949611267	0.000228214155968557	0.000254331563538782	0.000259379282969961	0.000249983978867325	0.000260245977580397	0.000261263470093438	0.000252740969348709	0.000240586576818296	0.000259057701283617	0.000236180385828464	0.000257924407474535	0.00025195666388239	0.000258984986097191	0.000255607113286763	0.000241612130747466	0.000254825531993136	0.000223456051700167	nicotinate-nucleotide pyrophosphorylase (carboxylating) [EC:2.4.2.19]
K00768	0.000178091458550177	0.000231956752836612	0.000263260585375395	0.000216651483912724	0.000252882014716512	0.000260776252230659	0.000242056628582446	0.000200260415567086	0.000238011686464383	0.000239567151119056	0.000214982918943614	0.00022764749803461	0.00023125971366504	0.000248127327331971	0.000276375846037771	0.000237521325658538	0.000268336338634811	0.000264410284575508	0.00027093925276355	0.000267498205164388	0.000268459997865879	0.000269215859580863	0.000276165476095734	0.000266596330476279	0.000269545897068084	0.000262814881309271	0.000269822388566366	0.000266161750977697	0.000268831011066508	0.00027478271014961	0.000268128193931656	0.000279720368521266	nicotinate-nucleotide--dimethylbenzimidazole phosphoribosyltransferase [EC:2.4.2.21]
K00769	6.33039251850803e-05	8.84592130824732e-05	0.000111300893751931	7.06127231299485e-05	9.52572549539663e-05	9.40709605951653e-05	0.000105720886608937	8.13779737337462e-05	9.90126957628215e-05	8.93657880785041e-05	8.60174057260973e-05	9.31700602636035e-05	9.13467145855713e-05	0.000106994069700279	8.90303836773244e-05	9.05589271018281e-05	0.000138820210149421	0.000139770215603249	0.000137240464870534	0.00013797101629301	0.000138208777628777	0.00013724062101819	0.00013439060986604	0.000141993707878438	0.000128523690064822	0.000130040979359819	0.000137728996534754	0.000140931510035207	0.000137351208569533	0.000132528380304438	0.00013781730294273	0.000125326351002376	xanthine phosphoribosyltransferase [EC:2.4.2.22]
K00772	7.39318760761656e-05	0.000128242955855473	0.000161506904461312	9.66844353715906e-05	0.000139827865786161	0.000134305514564285	0.00015197214758432	0.00010384874667984	0.000146010243132454	0.000102190649783158	0.00010694021912349	0.000132162611835393	0.000126083980350634	0.000155925493170677	0.000136802080097208	0.000131044452780216	0.000223794808447835	0.00022552706624295	0.000219121637733084	0.000218322249157409	0.000221956512207992	0.000218308252446633	0.000210587744054115	0.000231092783761335	0.000202113809850364	0.00019392581711047	0.000220881134283529	0.000228723858701883	0.00021917165622755	0.000207372468217139	0.000219187178367552	0.000189646091828472	5'-methylthioadenosine phosphorylase [EC:2.4.2.28]
K00773	0.000515088694711539	0.000435954370788779	0.000440097742742857	0.000478803954004247	0.000410115174169442	0.000400473301688897	0.000409458763388084	0.000471256688325112	0.000405570709731064	0.000423884933081838	0.000441559596670962	0.000484102155193116	0.000463534482035519	0.000434902594923804	0.000440321040652598	0.000431869541436841	0.000331455023317749	0.000325611634523993	0.00033573294195044	0.000329590252570162	0.000328021585181416	0.000331953402146782	0.000344733523014658	0.00032500833565534	0.000362392368439647	0.000338649752455746	0.000333656921158276	0.000325155705119131	0.000332565514209227	0.000347660461829531	0.000329919700223771	0.000373362351271725	queuine tRNA-ribosyltransferase [EC:2.4.2.29]
K00776	5.98079725304347e-06	2.36405163068738e-06	5.70451274585884e-07	5.3251790390321e-06	2.46718940557671e-06	2.48171591454025e-06	2.27060662959167e-06	4.63029355098162e-06	2.62922656570998e-06	2.80022791164659e-06	4.04419783105012e-06	1.61412066338594e-06	2.03112323492856e-06	1.34869783761327e-06	2.21252011220436e-06	3.39354926396151e-06	8.22639626526666e-08	1.14703152362614e-07	8.94991302493494e-08	2.51950923522321e-08	8.98447178005238e-08	9.913088962219e-08	9.38177788017205e-08	2.40740086412757e-08	3.03068816101161e-07	1.73836463129321e-07	1.00761249019943e-07	6.37396794483576e-08	1.17898919603538e-07	1.25824128629104e-07	1.15295434722052e-07	1.98079819145065e-07	NAD-diphthamide ADP-ribosyltransferase [EC:2.4.2.36]
K00777	1.53746122975273e-05	2.80462122423693e-05	3.90635520759333e-05	2.0051527958385e-05	3.060208075855e-05	2.79328982200462e-05	3.33307128108449e-05	2.29791685299877e-05	3.21228834187278e-05	2.20523649457687e-05	2.33066026604249e-05	2.94682502314959e-05	2.84698939983824e-05	3.5017870114891e-05	2.96426691410508e-05	2.89636115591262e-05	4.77551836385955e-05	4.73835268437127e-05	4.7460481832532e-05	4.59482703737851e-05	4.65412447618555e-05	4.67058493457733e-05	4.64728124835337e-05	4.86919049063024e-05	4.45908417532981e-05	4.07907829061473e-05	4.73929175127204e-05	4.79549849854373e-05	4.66379812156716e-05	4.57959168048035e-05	4.66256392172405e-05	4.40457363486848e-05	[EC:2.4.2.-]
K00782	0.000118815820145783	0.000100787284376725	7.86380592670819e-05	0.000118846825070651	0.000104164135847546	0.00011159154627214	0.000104450936273704	0.000111451451641317	0.000103523188647766	0.000116203850680732	0.000114172132264026	9.11441371941343e-05	9.4639630656323e-05	9.01810617311845e-05	9.42958257131955e-05	0.000106332568670212	0.000102800731933632	0.000106626679574626	0.000100136382666155	0.000106623370656301	0.000107188963654784	0.000102619078075381	9.47416044964098e-05	0.000105391447789016	9.38992512870272e-05	0.000109170116036424	0.000101649887659624	0.000105584438621377	0.00010361130867057	9.59144041628734e-05	0.000104302802357309	8.5940729482801e-05	hypothetical protein
K00783	0.000191278751417115	0.000156804232694302	0.000145006553498091	0.000193336351273984	0.000166604494039722	0.000163819548868149	0.000161820564136922	0.000186798137839019	0.000161379755302611	0.000168669896494674	0.000174606814531582	0.000138669758859117	0.000154229353537193	0.000149548392371203	0.000160891431077029	0.00017270613750456	0.000144103727416337	0.000143718602524385	0.000144945335215932	0.000144354878293792	0.000145193387499137	0.000144093686015725	0.00014642916934555	0.00014333833448036	0.000142457165843395	0.000144263017052123	0.000144490152826958	0.000143544550210542	0.000144340330141167	0.000146184651844395	0.000143801146676449	0.000145772928693931	23S rRNA (pseudouridine1915-N3)-methyltransferase [EC:2.1.1.177]
K00784	0.000276589605643489	0.00013696513593883	6.06867963086003e-05	0.000240395139302275	0.000138190536645754	0.000120443916052621	0.000118713904347886	0.000226351948129861	0.000134815355432478	0.00015567709074679	0.00019343379814944	9.40582433183548e-05	0.00011968266599814	8.61009993795285e-05	0.000154752430425866	0.000167076845827449	1.94871096888308e-05	1.97120233174452e-05	2.18281934716694e-05	1.82081312473224e-05	1.95964015142859e-05	2.28150401995107e-05	2.70632372307498e-05	1.35678089042118e-05	3.44901475544981e-05	3.45019994070881e-05	2.16071770714491e-05	1.64690030081217e-05	2.10970163107821e-05	2.94495309764244e-05	2.26203923207543e-05	3.92551807436257e-05	ribonuclease Z [EC:3.1.26.11]
K00785	7.84808554683762e-08	9.81411057717561e-08	1.64980481173672e-08	2.85959694773754e-08	8.40126447934076e-08	2.15914896534628e-07	8.45559139176428e-08	4.89754733429522e-08	8.57471518179354e-08	2.86055065426151e-07	1.87132261051689e-07	1.90383216272327e-07	8.76708644815403e-08	5.30358714141013e-08	3.24143815311748e-08	3.43516948337151e-08	2.15098018385183e-08	7.81893788686034e-08	1.0140333983993e-08	1.04000390346717e-07	1.00323107691577e-07	9.12808447360459e-08	1.15673855535314e-08	1.56272407571046e-08	1.53073598869323e-08	3.60360642929801e-07	2.75145694682149e-08	4.19159700148218e-08	6.04776025525367e-08	2.9649270199973e-08	1.07341454181049e-07	2.48028551673315e-08	beta-galactosamide-alpha-2,3-sialyltransferase [EC:2.4.99.-]
K00786	0.000206650434744102	0.000125354730738944	8.59156863825943e-05	0.000187480079891422	0.00012639563436161	0.000116365498116779	0.000118203799743088	0.000179937106701462	0.000129640586245968	0.000137412323131298	0.000161259830819619	0.000101426859900904	0.00011681381342774	9.98726621473432e-05	0.000113639880008764	0.000146399844886586	6.76539504955359e-05	6.77575666755894e-05	6.79674266770434e-05	6.68274281383434e-05	6.77966314410996e-05	6.86640334461554e-05	6.99740388629263e-05	6.41893086740977e-05	7.1994749463505e-05	7.61657980069431e-05	6.75987256618776e-05	6.53656036677573e-05	6.75718928783008e-05	7.0998264300176e-05	6.88609869781263e-05	7.42246450208134e-05	[EC:2.4.-.-]
K00788	0.000341267803574697	0.000385881837930993	0.000426144470301772	0.000377569501795903	0.000410401429391572	0.000400375346059541	0.000411746737176378	0.00037761625861256	0.000407085182872145	0.000368568256645548	0.000372060981372338	0.000366545583926134	0.000381360543819534	0.000409822905322126	0.000412343421474486	0.000405990265803054	0.000465267528722973	0.000461410424119161	0.000465618935879546	0.000457255786129429	0.000460685665909592	0.000460479928343394	0.000465021744975868	0.000467983397371147	0.00045052140128229	0.00043220691717621	0.000463990055773678	0.000464056698023394	0.000460960495574072	0.0004620638843479	0.000459327694851464	0.00045470570460152	thiamine-phosphate pyrophosphorylase [EC:2.5.1.3]
K00789	0.000624120234046652	0.000531089718523275	0.00052478068128645	0.000576507142562319	0.000497513766495501	0.000476590925862051	0.000491670026668912	0.000564450365568476	0.00049270537608253	0.000495978501822128	0.000529138534835436	0.000588934962820176	0.000555914286988338	0.000521809691571263	0.000495240589092415	0.000523061093896123	0.000403382374211136	0.000397999879525627	0.000407017507630287	0.000398751790687558	0.00039872946093888	0.000402854747159146	0.000414346902833343	0.000397538691685031	0.000439694544195171	0.000406211183930292	0.000405431715039735	0.000397149864769724	0.0004040050418761	0.00041908606348728	0.000401088250857258	0.000445280216284389	S-adenosylmethionine synthetase [EC:2.5.1.6]
K00790	0.000959281492854212	0.000669773138047716	0.000567318750338788	0.000871274146162273	0.000649908936455605	0.000615782275126585	0.00062330469490773	0.00083414984659817	0.000640262121937694	0.000673023873690982	0.000751445042683996	0.000682309993361834	0.000689312745704246	0.00060705474905802	0.000629324846252602	0.000708075093433401	0.000419307439707011	0.000416903411174493	0.000422917054600644	0.000416238673094478	0.00041844331444211	0.000418714667139602	0.000430371559997149	0.000410487327025621	0.000461015163536004	0.000435120740014135	0.00042223514218003	0.000412508922163407	0.000421107519360728	0.000435946510354197	0.000417715700785401	0.000462433649281118	UDP-N-acetylglucosamine 1-carboxyvinyltransferase [EC:2.5.1.7]
K00791	0.000436625019463939	0.000355427646704569	0.000330418264097834	0.000414978062692364	0.000350708086461356	0.000342070577560752	0.000337265155298605	0.000399304008764994	0.00034295474593545	0.000357897440751254	0.000374976650216475	0.000358958939906875	0.000361746330416189	0.000336063365537545	0.000348617187987185	0.000367711901942249	0.000266736512757846	0.00026298744076056	0.000270135542413365	0.000265470671012726	0.000265206369343037	0.000267383792794157	0.000276871329645435	0.000261414235455598	0.000286611440849237	0.000272256100435456	0.000268525840069719	0.000262139074584812	0.000268115640732948	0.000279437853737818	0.000265720639528207	0.000294444327448589	tRNA dimethylallyltransferase [EC:2.5.1.75]
K00793	0.000203074571636007	0.000202095426812312	0.000187984819480796	0.00021220371704066	0.000208704645465114	0.000224241733309313	0.000203573987220057	0.000202490188018163	0.000199988388922521	0.000228852542777088	0.000210167844465934	0.000185286905663283	0.000196712034734924	0.000192103121886331	0.000217732760122191	0.000203394554941886	0.000191875975039023	0.000191993953738282	0.000193119752691948	0.000198057670976322	0.000195712089202109	0.000193673946644724	0.000194919400192802	0.000190939538057075	0.000191635744792868	0.000203799968819102	0.000192845631180945	0.0001921591846714	0.00019512707037787	0.000195534461233556	0.000193788982878862	0.000195221211362294	riboflavin synthase [EC:2.5.1.9]
K00794	0.00017496818931059	0.000220722627112902	0.000249453927968133	0.00019562729090434	0.000230600300387365	0.000224834301607535	0.000234435632519625	0.000201758082082739	0.000232698185926327	0.000203235789123445	0.000204267457719903	0.000212951643290997	0.000216621807735057	0.000236774229264094	0.000234194671944559	0.000225292893648669	0.000277185473234104	0.000275644491345912	0.000277348025668252	0.000272180215789509	0.000274005833158144	0.000275105643841008	0.000276025571416068	0.00027923581019267	0.000267804905975045	0.000257979897111223	0.000276426542247667	0.00027722042864864	0.000274668267485196	0.000274547692259056	0.000274138908220803	0.00026949693632478	6,7-dimethyl-8-ribityllumazine synthase [EC:2.5.1.78]
K00795	0.000246791319527532	0.000287421765297501	0.000361604366225314	0.000240650320464482	0.000263065027735334	0.000264297536715658	0.000274693787334462	0.000244347741563001	0.000259070347587259	0.000259154809367396	0.000245236204463161	0.000379727282158621	0.00033296423106795	0.000333768028322528	0.000275743300540531	0.000257448425831115	0.000277359870926696	0.000271850698727074	0.000280283389136665	0.000276531006165752	0.00027461922980565	0.000277241220304225	0.000287245077862766	0.000274702502103353	0.000300681615720384	0.00027912522258337	0.000278625557780497	0.000273345493350894	0.000277786521550436	0.000287705533956246	0.000275719770199548	0.000309323487661282	farnesyl diphosphate synthase [EC:2.5.1.1 2.5.1.10]
K00796	0.000393753802783207	0.000315710616266786	0.000287033920764034	0.000370131556016429	0.000305194257866694	0.000304269621131833	0.000290924353705834	0.000339871573860431	0.000295634891044402	0.000303858269899348	0.000323860764563606	0.000351364515035765	0.000329140789327216	0.000299072212690254	0.000284633763368388	0.000313660220144813	0.000226419804616368	0.000226213492937508	0.000226105747610806	0.000227608993699133	0.000228648319454733	0.000226835744967497	0.00022686405509073	0.000224074221108814	0.000245843297168394	0.000237259765367803	0.000227008331350846	0.000224916797148124	0.000228300618220303	0.000229487014018347	0.000226716167523599	0.000241088223174507	dihydropteroate synthase [EC:2.5.1.15]
K00797	0.000136374815483508	0.000121286596461592	8.63110008377695e-05	0.000127406269990535	0.000113585595525092	0.000135475593506392	0.00011044397430767	0.000123648214236608	0.000110160688262357	0.000161624554975773	0.000136755891134398	0.000106510647935539	0.000113990901931606	9.88691065068085e-05	0.000142821846116132	0.000114602110219779	7.68256595302199e-05	7.85184670799192e-05	7.72283965878854e-05	8.64566822371793e-05	8.1793573170897e-05	8.14718061584235e-05	7.95930779658136e-05	7.35467063589981e-05	8.23628392130561e-05	0.000106113771947806	7.82743970760519e-05	7.74042621117531e-05	8.1843613504313e-05	8.2487885143343e-05	8.17751816628666e-05	8.50357370551856e-05	spermidine synthase [EC:2.5.1.16]
K00798	0.000225334218565743	0.000272370260188633	0.000306046750206773	0.000260751771548228	0.000294511045071301	0.000297506016460654	0.00029231742434668	0.000251843039942385	0.000289039116129132	0.000268430919184392	0.000258654351284296	0.000267131560791183	0.000272300746272231	0.000294135425929951	0.000327753984953988	0.000281163898697834	0.000336189453506772	0.00033375606608835	0.000335851366101493	0.000332001284820628	0.000334736473625022	0.000334084409601085	0.000335677744296309	0.000337335377015122	0.000328079152543602	0.000318103616858956	0.00033533265508468	0.000336022457437738	0.000333942570672689	0.000332409743810146	0.000333115455662482	0.000329362573344499	cob(I)alamin adenosyltransferase [EC:2.5.1.17]
K00799	0.000745458511654934	0.00125217620951903	0.00165994367178611	0.000858250876053807	0.00127606682573506	0.0012195318211933	0.00137974281680755	0.00101343834622915	0.00132483352182331	0.00110069612528397	0.00106683618008109	0.00136703031701826	0.00132365929614065	0.0015109405241754	0.00121751915378343	0.00119812060024447	0.00180568307795862	0.0017899096783221	0.00180939061461611	0.00176720450137214	0.00176868082783459	0.00178722068722651	0.00180211396625958	0.00182434518291927	0.00174775577934917	0.00165286405418765	0.00180132177177818	0.00180594973853459	0.00178078614465631	0.00177934705975312	0.00178019481857669	0.00176716038333698	glutathione S-transferase [EC:2.5.1.18]
K00800	0.000546178217640058	0.000484590367654235	0.000438065104868187	0.000551030417699407	0.000502710857269556	0.000493322607886801	0.000480839908409294	0.000532204234381426	0.000493213159482267	0.000493691765855648	0.000511937676414636	0.000427063611479299	0.000462249899615363	0.000450033626548027	0.000513237027697241	0.000512429122727143	0.000438904018622142	0.000437143110466973	0.00044149515269303	0.000436756463099937	0.000438869198590109	0.000439187191311714	0.000445200460493167	0.00043569249133111	0.000439523510608268	0.000435568333284749	0.00044016393818332	0.000436612932434454	0.000439169801449872	0.000445319911911572	0.000437943702679061	0.000446999978296138	3-phosphoshikimate 1-carboxyvinyltransferase [EC:2.5.1.19]
K00801	4.30339472098951e-06	2.92387816046489e-06	6.58772920166361e-07	3.79969801416364e-06	2.17380928511416e-06	2.97958178115317e-06	1.83045126632734e-06	3.55911995381296e-06	2.61597693595484e-06	2.63109784942475e-06	3.09508773051008e-06	2.12426155526897e-06	2.58050240126309e-06	1.37522894096691e-06	3.40074343867132e-05	2.51477538151304e-06	2.1382070796212e-07	2.647436864554e-07	1.5962151498542e-07	2.80150047215339e-07	3.76944970223126e-07	2.59299171851924e-07	1.75872282447695e-07	5.30554549932278e-08	5.59989071636644e-07	7.68996022401532e-07	1.99450520678753e-07	1.84125814871917e-07	1.85416408186301e-07	2.05449715231237e-07	3.3997830319052e-07	5.96111263296103e-07	farnesyl-diphosphate farnesyltransferase [EC:2.5.1.21]
K00802	1.41404183873886e-09	1.07819957822964e-08	4.5213693051254e-09	1.21925905942742e-09	4.81471928654916e-08	4.81378412256044e-09	1.71932185442148e-09	7.83537511817729e-10	1.19157231141867e-09	1.51661663846869e-09	7.67582627472988e-10	8.84785852373038e-10	4.33595418576437e-10	1.60308909281032e-09	6.97257396573624e-09	5.73461453323827e-09	4.06521517388377e-09	3.93717390408055e-09	2.46919282037597e-09	2.02691475703604e-09	2.58153206572946e-09	2.33413247925642e-09	1.41480110510539e-09	3.08514593576369e-10	1.0027432592194e-08	1.81033555194541e-09	1.66090204062323e-09	2.73130080624495e-09	2.02489553473587e-09	9.26910144922107e-10	5.06087272926243e-10	6.03178563630977e-11	spermine synthase [EC:2.5.1.22]
K00803	5.19555811899664e-05	8.71609107575172e-05	7.29632169193572e-05	6.62094427808815e-05	8.20475583109691e-05	9.13344028783429e-05	7.04237576403176e-05	5.00502241508549e-05	7.89544928789722e-05	6.73885869656906e-05	6.24012933541507e-05	7.81856579693118e-05	7.61169206627556e-05	7.2490095237452e-05	7.68241043474932e-05	7.4247948930489e-05	7.6640765451687e-05	7.60635723309802e-05	7.66957972951334e-05	7.47337128981861e-05	7.61626340546402e-05	7.77036272548966e-05	7.66097113789708e-05	7.50479290036734e-05	8.26898770362365e-05	7.55398441191576e-05	7.70204065297799e-05	7.54806972836829e-05	7.72368584059412e-05	7.72289627270304e-05	7.64405954108121e-05	7.97643854612091e-05	alkyldihydroxyacetonephosphate synthase [EC:2.5.1.26]
K00805	0.000333439123150517	0.000193236193418019	8.49165775065947e-05	0.000306170012339459	0.00018445407797297	0.000182069310268022	0.000147117517131082	0.000257595330991485	0.000175544661477368	0.000182591196233336	0.000223957801362028	0.000159077376824711	0.000177253134312652	0.000123356697770288	0.000169291409927808	0.00020669857429398	3.87958427801272e-05	3.95647173207224e-05	3.81832505632382e-05	3.74853955765117e-05	4.15087658494741e-05	3.80521956417882e-05	3.83970301205257e-05	3.33258271613071e-05	5.61874140549881e-05	4.99304323941296e-05	3.91368584345052e-05	3.61020651004514e-05	3.96102691990483e-05	4.13090474066072e-05	3.85400778557801e-05	4.76691458586989e-05	heptaprenyl diphosphate synthase [EC:2.5.1.30]
K00806	0.000372998448996667	0.000289275876444661	0.000256346740643203	0.000339422773827012	0.000271862577686196	0.000270210932057806	0.000266827270791495	0.000321433048347187	0.000267259490281873	0.000282399852198516	0.000301744749754081	0.000323816751005225	0.000303484331651607	0.000272732727191358	0.000287552396138217	0.000285544828923016	0.000206859261559411	0.000208704182044251	0.000205324447384388	0.000209346150722877	0.000209815948133623	0.0002057739265872	0.000202875827016476	0.000206976921026921	0.000220156542920386	0.000216436877686516	0.000206730917698585	0.000207592407109134	0.000208656219698075	0.000206054844170809	0.000206914628650689	0.000210738192536936	undecaprenyl diphosphate synthase [EC:2.5.1.31]
K00808	2.87545753389075e-05	7.14082445169626e-05	0.000107426336001361	3.86939231669985e-05	6.51118535311416e-05	4.77861154863575e-05	4.88604526097478e-05	4.56325279738148e-05	6.13364197376858e-05	4.23943681956125e-05	4.26701181153351e-05	6.27903256423486e-05	7.17428333125643e-05	7.6321593985215e-05	6.70413315768306e-05	6.45506769740789e-05	2.80875363624507e-05	1.54984301945355e-05	3.88671454928158e-05	1.81598328838165e-05	1.6258362445442e-05	3.196371884182e-05	5.91857070362501e-05	1.60823178247449e-05	5.89379972146406e-05	2.13476371882717e-05	3.29217849622906e-05	1.62625078224358e-05	2.71386084234793e-05	5.78786992181894e-05	2.63115554599673e-05	9.29299493571706e-05	homospermidine synthase [EC:2.5.1.44]
K00809	2.84399828550923e-06	8.58298801423437e-06	1.0029510057907e-05	3.20179338922935e-06	5.45563879343833e-06	4.52685902717983e-06	4.70909556004617e-06	4.08236910969157e-06	6.38325088543145e-06	4.17577757260463e-06	4.3232221527741e-06	4.79335944844407e-06	5.16292992103471e-06	6.363205761564e-06	3.63781308753235e-05	6.98689175945258e-06	2.73516224522257e-06	1.55430825766927e-06	3.891714526861e-06	1.85280431798473e-06	1.69860140109923e-06	3.15701924933431e-06	5.60669913002681e-06	1.62492276921393e-06	5.66653107771696e-06	1.97737628107423e-06	3.00894212039633e-06	1.72379198286532e-06	3.19878791378595e-06	6.22255987769394e-06	2.60504577450803e-06	9.06515233829587e-06	deoxyhypusine synthase [EC:2.5.1.46]
K00810	4.23477561817493e-08	2.91423565442214e-08	1.69480168656814e-08	4.46250635935163e-09	1.29445247225948e-07	7.74739784038461e-08	5.38589015910961e-08	2.04835029104343e-08	1.78381770912376e-08	7.0895207791084e-07	1.92063573685236e-07	7.72381530169209e-09	1.83625849745684e-08	3.82636020944196e-08	2.23804020631152e-10	6.52296995001039e-08	0	4.72683964088622e-10	1.03961734446156e-08	0	1.95365777244533e-10	1.60383315731421e-09	4.82660190712215e-09	5.98705030058035e-10	0	2.52588230691343e-10	8.84059622859848e-09	0	1.3952791911615e-09	4.10333478526237e-09	4.31887181108952e-08	0	[EC:2.5.1.-]
K00812	0.000830416679099248	0.000825187451755197	0.000899081901577917	0.000827439259651173	0.000803323910135015	0.000733428195024601	0.00078816010636734	0.000816098003333992	0.000801873887537859	0.000674026174147748	0.000752577244882341	0.000887286609894848	0.000848592300262949	0.000861943356348534	0.000808852255075617	0.000832649146165132	0.00078842061233963	0.000771932596384442	0.000792242478491861	0.0007549369386839	0.000765659889849207	0.000776009151856701	0.000802542623538563	0.000783171050389243	0.000816368816732957	0.000712129267096184	0.000787611849761757	0.00077741736101472	0.000775429048295889	0.000803727382888612	0.000770613880831165	0.000829082052321724	aspartate aminotransferase [EC:2.6.1.1]
K00813	7.08548976104862e-05	7.92309364095317e-05	6.99053212476442e-05	5.92874953218005e-05	7.75985859726742e-05	0.000118060797548507	9.74782418325745e-05	7.45834065804773e-05	7.51962689333131e-05	0.000168642652637604	0.000108733360040651	9.05381075621503e-05	8.84784959023294e-05	8.31845195564898e-05	7.70120625751645e-05	6.05097361933877e-05	9.27619332054745e-05	9.94818193172044e-05	9.05691826358823e-05	0.000114814267383029	0.00010509399617748	9.79836929897865e-05	8.80061647181416e-05	9.53783211431538e-05	8.32480028457791e-05	0.000140058671608748	9.30003309384546e-05	9.85759930820236e-05	0.000100510680793071	8.8322312768069e-05	0.000101977931981199	7.98062725519492e-05	aspartate aminotransferase [EC:2.6.1.1]
K00817	0.000685341921354087	0.000724563658746171	0.000721865775740377	0.000725850583482894	0.000752393793994437	0.000733374482382718	0.000744430491194241	0.000713482285470199	0.000754676914269911	0.000679637824864373	0.000707622095762356	0.000665550293947888	0.000688872529109246	0.000721323898549623	0.000773074811178546	0.000754362785238329	0.000809559456945168	0.000807752900850498	0.000806419133409028	0.000794205615871503	0.000801755078208555	0.000801709218499144	0.000798334163081384	0.000815011378061914	0.000785499724529494	0.000754695458280513	0.000806279168087829	0.000811325195041392	0.000802713814063882	0.000796334702188361	0.000800132707349605	0.000775544357936188	histidinol-phosphate aminotransferase [EC:2.6.1.9]
K00818	0.000376080362054512	0.000478785185172129	0.000503212899602888	0.000407099319901813	0.000476197345404198	0.000467816606131604	0.000465924413044579	0.000415890614174663	0.000480885043721615	0.000437157966418441	0.000433473641143573	0.000448738266203893	0.00045513139632187	0.00047949672565081	0.000493924452139318	0.000468378095497822	0.000511840174644312	0.000505572527206838	0.000515047588251984	0.000502577510348299	0.000503332468776373	0.000512878089541625	0.00052244847978596	0.000506837787403919	0.000514062018965429	0.000497469143847675	0.000512422986766791	0.000506254942256388	0.000508489010588618	0.000522228563588818	0.000510245241754797	0.000530839342977013	acetylornithine aminotransferase [EC:2.6.1.11]
K00819	0.000258558720847711	0.000266074363288278	0.000230380749235583	0.000261866637108727	0.000246131166713933	0.000231860462940633	0.000206172399215262	0.000247270244984549	0.000244746220525675	0.000215217717091563	0.00023753306849866	0.000218788462463479	0.000243168257829905	0.000217142197801128	0.000273082776838557	0.000253148384374718	0.000141407290733044	0.000131350543030982	0.000153093639226734	0.000131922088326528	0.000132344076613688	0.000148022713957361	0.000173180102173081	0.000126292101678522	0.000180439998271116	0.000147469547513763	0.00014762788610695	0.000127908698415867	0.000141724890794925	0.000173870136480748	0.000142777199461668	0.000212486257638186	ornithine--oxo-acid transaminase [EC:2.6.1.13]
K00820	0.00101939671142445	0.000957868347537097	0.00100327394932122	0.000986528126464625	0.000923633161314171	0.000896588516128875	0.000913757951896799	0.000962351530427661	0.000912796445900475	0.00088027439010583	0.000920022011261886	0.00106807429521485	0.00100617210547798	0.000980512472547755	0.00091543383452312	0.000937947382541877	0.000845261875619491	0.000834510794871674	0.000850103603476494	0.00083518953156433	0.000837198460703842	0.00084099028967555	0.000858990538674947	0.000839103352696428	0.000892704797288854	0.000829223081017584	0.000846868506640266	0.000836252850946834	0.000843100468974475	0.000862116092992037	0.000837997535105142	0.000901216313610509	glucosamine--fructose-6-phosphate aminotransferase (isomerizing) [EC:2.6.1.16]
K00821	0.000447972744991052	0.00058322984490576	0.000630613855629891	0.000485509884598578	0.000586154556389958	0.000598035364327126	0.000607733529470689	0.000517622558800602	0.000596638882844125	0.000578331335025784	0.000548316116490128	0.00056716129417458	0.000571546320220727	0.00061299653790459	0.000603207150388629	0.000568154969354133	0.000711029648000142	0.000713977479372771	0.000708908203928197	0.000713815065902147	0.000712563017068733	0.00071070721882022	0.000704407583579759	0.0007169878618061	0.000683387341857557	0.000704877720808376	0.000709328568296738	0.000715566701931369	0.000709664650696203	0.000702036530319701	0.000712741002390909	0.000685438198931196	acetylornithine/N-succinyldiaminopimelate aminotransferase [EC:2.6.1.11 2.6.1.17]
K00822	0.000188633871868199	0.000328059522932417	0.000426246628348229	0.000229895187519686	0.000337451480728064	0.000313155412774657	0.000333851703870824	0.000255947983437085	0.000337291441008569	0.000278796966909212	0.000268335617076687	0.000324529165439691	0.00033000597971244	0.000375512011961595	0.000365680616973547	0.000316180514358351	0.000399134853301711	0.000384064114719614	0.000408515413406828	0.000383119652055366	0.000381608300238109	0.000398179566050653	0.000426051769763945	0.000391491210212997	0.000412587109921106	0.000361919806787028	0.000402135938850717	0.00038913973695824	0.00039340000127907	0.000419548925236416	0.000392490159418838	0.00044602959864949	beta-alanine--pyruvate transaminase [EC:2.6.1.18]
K00823	0.000482633265223026	0.000587949896523784	0.000642572606723815	0.000520777484744407	0.000601044431840433	0.000580088575108206	0.000600413299557748	0.000541396929226636	0.000611212102923589	0.000539024095571276	0.000548661931487852	0.000561645856279981	0.000574399027958229	0.000614190813244044	0.000590543990355994	0.000587720098272253	0.000675590145463437	0.000669634914977617	0.000678873504738575	0.000662653942159377	0.000665133475517855	0.000673669461880244	0.000683808092158162	0.000674605094912475	0.000667603995057234	0.000642513361364259	0.000675885460838702	0.000671869695294328	0.00066932598418335	0.000678361356480073	0.000671791968540208	0.000683205814990649	4-aminobutyrate aminotransferase [EC:2.6.1.19]
[truncated: 5,878 more rows]
