# Supplementary material for: Effects of a High-Fat Diet on Intestinal and Gonadal Metabolism in Female and Male Sea Cucumber Apostichopus japonicus
Source: Biology (Basel). 2023 Jan 29;12(2):212. doi: 10.3390/biology12020212 (PMC9953091; doi:10.3390/biology12020212)
Supplement: Supplementary file 1 [file biology-12-00212-s001.zip › 16s rDNA SEQ/4.Tax4Fun/tax4fun.pathway.annot.xls]

Pathway	CF_1	CF_2	CF_3	CF_4	CF_5	CF_6	CF_7	CF_8	CM_1	CM_2	CM_3	CM_4	CM_5	CM_6	CM_7	CM_8	HF_1	HF_2	HF_3	HF_4	HF_5	HF_6	HF_7	HF_8	HM_1	HM_2	HM_3	HM_4	HM_5	HM_6	HM_7	HM_8	KEGG_Pathway
ko00010	0.0118936963247499	0.00969483153036281	0.00862440506613493	0.0112781484824293	0.00977428375005573	0.00957736581107572	0.00960326108416649	0.0111724388994694	0.00976250951743565	0.0101774751990747	0.0106913131502038	0.00922319929351956	0.00958064431689965	0.00908924683102985	0.00927982634239127	0.0101293738123738	0.0082657146641099	0.00830750693935091	0.0082663287378731	0.00830257073377939	0.00830500996402749	0.0082894569021097	0.00828243026304407	0.0082260404827556	0.00834586554903694	0.00852058250365954	0.00827845620537935	0.00825882184773209	0.00828027475073713	0.00828815729194587	0.00831151544279207	0.00832550878445562	Metabolism; Carbohydrate Metabolism; Glycolysis / Gluconeogenesis
ko00020	0.00571255118207164	0.0061195087496643	0.00638513910781356	0.00567828535827882	0.00586773821280756	0.0059493025331669	0.00586166981167269	0.00560709229045666	0.00585044336405615	0.00585147626516618	0.00571417849715556	0.00666779099927107	0.00632341851880709	0.0062452954533248	0.00597457628114259	0.00576305130819494	0.00583054548721744	0.00580261599954798	0.00584828951031261	0.00583288443457579	0.00581926608399153	0.00584181054475709	0.00588166854177167	0.00580459464984556	0.00602774441851352	0.00589188835417465	0.00584163378801369	0.00580370583383375	0.00584150647915462	0.00589393508463179	0.0058308188142304	0.00604719091108909	Metabolism; Carbohydrate Metabolism; Citrate cycle (TCA cycle)
ko00030	0.0100739855399636	0.00977773818868195	0.00973999768651135	0.0100364532612615	0.00999390319192855	0.00979804744920288	0.0100447488099362	0.0102159745453027	0.0101203377502653	0.00980440129016524	0.010097707386472	0.00944680610983482	0.00964517467335678	0.00980270246505433	0.00977262014625725	0.0100502861377695	0.0101979227295182	0.010222330659371	0.0101801315366059	0.0101457595534288	0.0101745133310802	0.0101924121946759	0.0101547955027565	0.0102180883535664	0.0100399355374551	0.0100934177427643	0.0101866580333421	0.0102146539843665	0.0101585546763085	0.0101152967700628	0.0102023250827067	0.010025655055373	Metabolism; Carbohydrate Metabolism; Pentose phosphate pathway
ko00040	0.00580695217717583	0.00649678814111916	0.00697431977850392	0.00603886206419736	0.00670090307165699	0.00652832200938839	0.00683460758294879	0.00633953869837791	0.00688805931486825	0.00627761983617614	0.00644176114712744	0.00639023713744128	0.00635603426221412	0.0068052812134747	0.00631199124442377	0.00666756827917459	0.00766447981828466	0.00770774113205157	0.00763781978294061	0.00761503665439391	0.00766312420510965	0.00768776594690033	0.00760894796312892	0.0077114551119711	0.00741254404419285	0.00759527745909131	0.00764424312338097	0.00769508439028031	0.00762778917928401	0.00758241555525799	0.00770073403014774	0.00744084143927041	Metabolism; Carbohydrate Metabolism; Pentose and glucuronate interconversions
ko00051	0.0138630640045401	0.0125921475612291	0.0118941010585882	0.0138286869684724	0.0128711926132115	0.012577216072999	0.0125514905098402	0.0135698376441527	0.0128437626880228	0.0125097265463441	0.0131354037630573	0.0118853675427122	0.012283191441175	0.0121154578487642	0.0126011930038866	0.0131951151324404	0.0119067190889906	0.0119234641184622	0.0119206657779343	0.0118356706217063	0.0119213656462738	0.0119289903652494	0.0119594229560377	0.0118750460854748	0.0119002094934154	0.0118912969235957	0.011914316168317	0.0118870610348407	0.0118927839603458	0.0119667027684574	0.0119249592181807	0.0119555271066446	Metabolism; Carbohydrate Metabolism; Fructose and mannose metabolism
ko00052	0.00859065499656992	0.00572576495203982	0.00433624186049582	0.0079250983452563	0.00602955746226727	0.00577483768337338	0.00578082476399069	0.00775699924682082	0.00600739243880794	0.00649869641161537	0.0071725483702213	0.00492165401098518	0.00545745795846915	0.00493603396392095	0.00554777134097819	0.00650395919908954	0.004164726635148	0.00422758710364129	0.004160848323167	0.00422207122262907	0.00423555008020996	0.00420411452751696	0.0041744192594693	0.0041221847020969	0.00419111019489074	0.00449438406294377	0.00417586043578282	0.00417414354076307	0.00419542611579421	0.00419723297331966	0.00423164921932078	0.00417834563449575	Metabolism; Carbohydrate Metabolism; Galactose metabolism
ko00053	0.00323302475538733	0.00327266910831387	0.00344130393326698	0.00330617133442423	0.00343197561776289	0.00323976807644905	0.00345173495978208	0.00341760795427892	0.0035082829679256	0.00311815059719525	0.00334452334650294	0.00310528976412821	0.00320748664887608	0.00337295158123565	0.00328774224334976	0.00344226525967136	0.00370191689844064	0.00369967467935188	0.0037033596910772	0.00363037981899535	0.00366287545127693	0.00369503818192385	0.00369545546467424	0.00371360191792212	0.00361007102093397	0.00354101094241111	0.00369774549870832	0.00369815440528332	0.00366524825291308	0.003667080714841	0.00368838176411862	0.00363918407768541	Metabolism; Carbohydrate Metabolism; Ascorbate and aldarate metabolism
ko00061	0.00781180484360604	0.00809773563950787	0.0084263972958391	0.00786604674271664	0.0080894395041577	0.00798887087074645	0.00800720349661886	0.00779789207007224	0.0080851750969989	0.0077701052030043	0.00783471197611068	0.00832918732804767	0.00819100976686439	0.00824336052662889	0.00820040609458406	0.00800914477858264	0.008019664544417	0.00793783214502768	0.0080506282380549	0.00790967904010629	0.00791579782446362	0.00801132539748975	0.00811568901388524	0.00795996717911282	0.00821946217364169	0.0078306699672189	0.00803110545135047	0.00795326331587545	0.00798891054179852	0.00810066845111849	0.00796742161377308	0.00829524902702683	Metabolism; Lipid Metabolism; Fatty acid biosynthesis
ko00062	3.36859152370041e-05	3.90417577974579e-05	4.2502895859094e-05	3.68513062198267e-05	4.25599984294774e-05	4.09033620351729e-05	4.55349221294889e-05	3.82844773765468e-05	4.45678460139975e-05	3.42623134896683e-05	3.79109598351973e-05	3.87116969768392e-05	3.84730994777715e-05	4.37843295426633e-05	4.1620822130145e-05	4.11513981282723e-05	6.07362296715798e-05	6.17723478799541e-05	5.91826457542474e-05	5.9544038835395e-05	6.05637286132963e-05	5.91614035604146e-05	5.59268868324084e-05	6.28722392943783e-05	5.41663544709264e-05	5.36496184169499e-05	5.97861849320034e-05	6.22321134457066e-05	5.94918850373319e-05	5.51780032688773e-05	5.95373966566401e-05	4.94576231031468e-05	Metabolism; Lipid Metabolism; Fatty acid elongation
ko00071	0.00293742203895803	0.00372730346960281	0.00373687003614815	0.00321037942994442	0.00377116295472869	0.00393789312391067	0.00373293912534125	0.00313659709763255	0.00376278119190051	0.00365002086710402	0.00344323884468557	0.00359032713776145	0.00358411371056019	0.00371732835530644	0.00374388948595322	0.00354827028162039	0.00419475478056362	0.00420367651488097	0.00417490852857705	0.00419129165862561	0.00419393096876647	0.00419974602120603	0.00413724832320783	0.00420542847008632	0.00413498871476722	0.00415261110722142	0.00418620130889046	0.00421033162194647	0.00419546558964607	0.0041195032921658	0.00419295794109238	0.00406098880922924	Metabolism; Lipid Metabolism; Fatty acid metabolism
ko00072	0.000679614763117114	0.000807079101058682	0.000874484680257394	0.000736651950337472	0.000834233780218298	0.00080797680781935	0.000826471025375285	0.000741311347907492	0.000837906567529759	0.000730841781245295	0.000748794137059705	0.000778984263930842	0.000793729451581034	0.000842887478582856	0.000812973313333366	0.000806496944459233	0.000929833643842477	0.00092095288739594	0.000932007267165553	0.000907182538959498	0.000913427401075953	0.000922986322445712	0.000933047891162594	0.000930277813632007	0.000920483893090353	0.000863164653099632	0.000928876455275098	0.000926116322252651	0.000919901271393156	0.000923776619658267	0.000917573417925135	0.000925055955604981	Metabolism; Lipid Metabolism; Synthesis and degradation of ketone bodies
ko00100	6.55345635947471e-05	9.92052048735572e-05	8.97953707576501e-05	7.56185830191729e-05	9.61774884669696e-05	0.000108017342500993	9.35208038365685e-05	6.60295462556136e-05	9.54937453851264e-05	9.11879338581832e-05	8.2132230205995e-05	9.39765251492072e-05	8.94327850872615e-05	9.15739204573165e-05	9.57792753446647e-05	8.72741907944778e-05	0.000108414903787597	0.000108425271892689	0.000106744414628546	0.00010744669695445	0.000107651186771532	0.000108337938192737	0.000104034096956126	0.000108265637185785	0.000109757840197109	0.000105315937837536	0.000107888477540159	0.000108677019755443	0.000108389984489683	0.000103706873583942	0.000107703750297976	0.000102282402818517	Metabolism; Lipid Metabolism; Steroid biosynthesis
ko00120	0.000261255169461945	0.000227456117367602	0.000185171542365065	0.000249125874580626	0.000217755207896537	0.000208397844287596	0.000200774860730464	0.00024382168034265	0.000216483719568561	0.000221920129397321	0.000234557289868372	0.000187560486098321	0.000210572790407421	0.000190522882034361	0.000200539570281764	0.00022989650627275	0.000149993804499854	0.000145282267385294	0.000154382435396956	0.00014511918794112	0.00014409470081754	0.000151645192181621	0.000162205403469311	0.000142781184935168	0.000167140040446916	0.000150294937929018	0.000152448419826821	0.000144099366886943	0.000149915823804086	0.000163369402216693	0.000148888471568453	0.000177149337402686	Metabolism; Lipid Metabolism; Primary bile acid biosynthesis
ko00121	0.000243673524805382	0.000185530597375959	0.000133963428879817	0.000223693892979796	0.000173418891814377	0.000165333948742435	0.000152738659196223	0.000215261703093114	0.000170429806120039	0.000190338621637335	0.000202733011405098	0.000144040968343218	0.000169440624270228	0.000139638068099227	0.000155263228224383	0.000190655270767897	7.52398090740747e-05	6.91838427688278e-05	8.12605600606043e-05	7.15688462109384e-05	6.94294258273037e-05	7.85960353545124e-05	9.221285230897e-05	6.51280767118636e-05	0.000100474899240617	8.4199531617991e-05	7.84913719009778e-05	6.68853807594588e-05	7.6407332102096e-05	9.46534712737499e-05	7.51336695175223e-05	0.000115529781656684	Metabolism; Lipid Metabolism; Secondary bile acid biosynthesis
ko00130	0.00556953850425167	0.00627899943673907	0.00639443179978653	0.00534904996828772	0.00586919274856997	0.00618491038011285	0.00594645041222088	0.00553692359446229	0.00592573880204528	0.00651770010015172	0.00598307024002215	0.00672786484375199	0.00641443106304875	0.00627042803484779	0.00589364582427364	0.00569052569238506	0.00575874749446298	0.00574496622256567	0.00579969079074326	0.00588023962896019	0.0057731355228926	0.00584604308147796	0.00588595815318098	0.00568721432445748	0.00602934615273021	0.00621574328120139	0.00579171002759507	0.00572554167956802	0.00582872216219368	0.00591564426249854	0.00583769391885647	0.00613765450297518	Metabolism; Metabolism of Cofactors and Vitamins; Ubiquinone and other terpenoid-quinone biosynthesis
ko00140	0.000821501096208707	0.00117521813627106	0.00130090835899562	0.000927534626284498	0.00120123322171683	0.00120726625983509	0.00121591095080215	0.000949727017238862	0.00122484604475047	0.00106334323623281	0.00103570562394798	0.0011553437051193	0.00113828058330438	0.00124153909426673	0.00116886683923141	0.00113344357252523	0.00147054247351776	0.00145919699429201	0.00146539448451979	0.00143905943681627	0.00144357500807553	0.00145962382881106	0.00145325670841625	0.00147578095350702	0.001445915075154	0.00136894833030525	0.00146479049436464	0.00146747407204752	0.0014557720287923	0.00144194349459072	0.00145278939666257	0.00142899249950141	Metabolism; Lipid Metabolism; Steroid hormone biosynthesis
ko00190	0.0151984424989813	0.0165693365825916	0.0177053783965102	0.0152921355484453	0.0159514083207764	0.015671791292718	0.0157453105340097	0.0152086612400374	0.0159407013368409	0.0150839484129979	0.0151570222180164	0.0176945162246316	0.0169941891382959	0.0170013346137095	0.0165526788407473	0.0159188827348799	0.0157059065192815	0.0154858368948145	0.0158492078740254	0.0154528648506961	0.0154808858830861	0.0157038966841993	0.0161223728434087	0.0155445366865655	0.016450498754986	0.0153408774951228	0.0157625829974129	0.0155211756301955	0.0156649412952576	0.0161333247163659	0.0156079798099867	0.0167970454626149	Metabolism; Energy Metabolism; Oxidative phosphorylation
ko00195	0.00269548838038851	0.00241103353538768	0.00237748664145158	0.00257812069475106	0.00232111292323867	0.0022792352626894	0.00227803281115551	0.00249722279759583	0.00228155378593688	0.00231941624738014	0.0023892434698525	0.00259999659166329	0.00250181193513964	0.00238363505054209	0.00235531365544164	0.00239044336043586	0.00199797722202452	0.00198088392273777	0.00200742083475868	0.00198757622773052	0.00199002308153045	0.00199235042758159	0.00203154660666362	0.00198047645667012	0.00210883587477846	0.00200251888473451	0.0020030957282536	0.00198119137004066	0.00200242607743317	0.00204466909943155	0.00198563461435485	0.00211690951975222	Metabolism; Energy Metabolism; Photosynthesis
ko00196	3.56226109034275e-07	7.17784091850718e-06	1.30133193310992e-07	4.44165566208123e-07	4.52565438199355e-07	1.39221940483439e-06	3.32844166026983e-07	4.6736334113554e-07	1.02423079809673e-06	3.78653088774549e-07	4.02965008903013e-07	1.03865668710738e-06	8.21297797753276e-07	2.46566806303815e-07	3.05873820109856e-05	1.08633501147347e-06	9.85264790391207e-08	7.38944407439134e-08	1.56622758443699e-07	1.74491290727795e-07	3.71293239687524e-07	1.37316770886349e-07	8.63929199760925e-08	5.51779275524942e-08	6.49948045233434e-07	2.09814083154931e-07	6.42224657350629e-08	2.0208041709587e-07	1.2022160639909e-07	3.53601478663727e-07	6.92732847176425e-07	7.36610926653641e-07	Metabolism; Energy Metabolism; Photosynthesis - antenna proteins
ko00230	0.0376271393545269	0.0347462006020401	0.0341909741585619	0.0373331727002822	0.0354608992972234	0.0349558173047909	0.03531060661405	0.0370200097608964	0.0352796839466703	0.0352992070673505	0.0361255746306106	0.0341718873232624	0.0346800870387183	0.0345617138168511	0.0349529043712759	0.0358912507701539	0.0342344881849888	0.0342267728255324	0.0342238628031547	0.0341613208766907	0.0342323359020135	0.0341633804073854	0.0342044135528242	0.0342562183036168	0.0341209153653394	0.0339459896271134	0.0342188244027525	0.0342463720747862	0.0342039586520479	0.0341804314174391	0.0341593042348312	0.0340734222489644	Metabolism; Nucleotide Metabolism; Purine metabolism
ko00232	0.000155492029917538	0.000254723142015113	0.000340739062720844	0.000193336599349493	0.000284059175411325	0.000267252976478148	0.000312444488639458	0.000218455417576378	0.0002984235036627	0.000218700405082832	0.000226859674520367	0.000273046838996405	0.000260781909411754	0.000321181392494404	0.00026988459750449	0.00026594320135835	0.000449221076064199	0.000451156552560271	0.000442258005738008	0.000438025898847762	0.000443533420806893	0.000439596586524089	0.000427480917581195	0.000461842658267924	0.0004104995773968	0.000394563829405763	0.000443686017965335	0.000456402282837745	0.000440580163673585	0.000421264563307053	0.000440597660733644	0.000392604961206209	Metabolism; Biosynthesis of Other Secondary Metabolites; Caffeine metabolism
ko00240	0.0259251136202031	0.022331797954797	0.0209979966967884	0.0250927691997684	0.0223872160690206	0.0219533143935762	0.022117901053002	0.0246028054849403	0.0221793568662342	0.0225483029885591	0.0235398615421069	0.0220419675050407	0.0222735783841155	0.0215683052738028	0.0224906559071039	0.0231556186824948	0.0200309032002528	0.0200378973694681	0.0200191036816149	0.0200087903740063	0.0200623056630773	0.0199853152555711	0.0200245516685276	0.0199985803254763	0.0202217787406814	0.0200749439284525	0.0200309633546127	0.0200124896539578	0.020046401242892	0.0200960275162138	0.0199953079265321	0.0201477138346387	Metabolism; Nucleotide Metabolism; Pyrimidine metabolism
ko00250	0.0107030267586696	0.0103119443018642	0.00980749925252381	0.0106444322251783	0.0103423845292258	0.010393925688351	0.0102430045608643	0.0105847879610806	0.0102789985685486	0.0106320044315832	0.0105834844360819	0.00986566942802356	0.010073822069174	0.00995401323279002	0.0103489951137342	0.0104797284020931	0.00989337940694682	0.00990459376881209	0.00989511640814614	0.00994665868596445	0.00992512777007326	0.00991563003596889	0.00990375598844128	0.00987304209628309	0.00986609196029996	0.0100525355394974	0.00989734046191435	0.00988970841119273	0.00992454591255126	0.00994234528356783	0.00991978102711036	0.00990112859012278	Metabolism; Amino Acid Metabolism; Alanine, aspartate and glutamate metabolism
ko00253	0.000491722210527282	0.000458455582514371	0.0004575172160373	0.000492245654231792	0.000474937372885182	0.000463985357774997	0.000474353996263296	0.000497836131157859	0.000475444957873826	0.00046799438933964	0.000482537358969173	0.000431120106143128	0.000456749829705405	0.000459034560845135	0.00047694624617321	0.00047887386177291	0.000464508425984407	0.000462886401202727	0.000466582881600671	0.000461153705773816	0.000461731264158134	0.000464165076237351	0.000469380045691712	0.000463399022915626	0.000460957136835348	0.000455586519814632	0.000465464267264976	0.000463037074770788	0.000462643914377121	0.000465886934891765	0.000462963062490773	0.000467759056529467	Metabolism; Metabolism of Terpenoids and Polyketides; Tetracycline biosynthesis
ko00260	0.0180311934875338	0.0222109351560525	0.0260721335380756	0.0197300784511049	0.0236470711351146	0.0229277643838015	0.0250743753945832	0.0209828727492769	0.0242465239174391	0.0209083029737165	0.0212305489277379	0.022854807113444	0.0225200431449155	0.0252761503143406	0.0232685225435395	0.0228671441675823	0.0312942483934113	0.0313935559022936	0.0309587219260441	0.0308382572130836	0.0310605902175206	0.0308184754370032	0.0302432218746347	0.0319031349525794	0.0293592399738122	0.0287849386813323	0.0310388609561614	0.0316344257307919	0.0308817079836083	0.0299479295128191	0.0308998654174845	0.0285373132443629	Metabolism; Amino Acid Metabolism; Glycine, serine and threonine metabolism
ko00270	0.0113752492740446	0.0106794495023857	0.0100772126458734	0.0113967573491031	0.0108729336438155	0.0108659860215885	0.0108216203988068	0.0112587246822969	0.0108676804160712	0.0108501847405645	0.0110838243178485	0.0100783896837799	0.0104081579246729	0.0103670628757426	0.0110648924255105	0.0109839286012543	0.0107042022885367	0.0107567610289158	0.010653559563555	0.0107144040424176	0.0107504949058629	0.0106759515395478	0.0105731311645221	0.0107443863448806	0.0104760470668839	0.0106625459439599	0.0106798180080301	0.0107503056256374	0.0106879675686182	0.0105642869630895	0.0107032215957304	0.0103533907113983	Metabolism; Amino Acid Metabolism; Cysteine and methionine metabolism
ko00280	0.00607693414566232	0.00774887791747938	0.00861659093993025	0.00663573218484773	0.0079151166051687	0.00773530340298347	0.00796450490971544	0.00675491432240287	0.00799666628331114	0.00694528064161757	0.00697839666777655	0.00773194808743253	0.00766975094448376	0.00824104943249584	0.00811199815263291	0.00759096614978772	0.00928326944101249	0.00919402722693862	0.00927609013664426	0.00906276861426666	0.0091058927810237	0.00919432060192515	0.00923890226177139	0.00931119559076854	0.00915562776882075	0.00857075569811083	0.00925454812401513	0.00925634317254347	0.00917560007432855	0.0091600021173998	0.0091439523006595	0.00912648896132524	Metabolism; Amino Acid Metabolism; Valine, leucine and isoleucine degradation
ko00281	0.00251837232882202	0.00379704771088942	0.00418557954793925	0.00296060413771147	0.0038433773160462	0.00382451773673816	0.00372620860262133	0.00288472698727707	0.00383755746709024	0.00320861677393839	0.00315174682055691	0.0036795676305684	0.0036479773702687	0.00391739497286915	0.00381697437184873	0.00359305234015641	0.00438671087222753	0.00431115106606731	0.00440848361760609	0.00424447957482322	0.00427320892565201	0.00437719112718328	0.00444152478119886	0.00435240816990896	0.00446545039200047	0.00405542378870421	0.00439018355636941	0.00433283768685885	0.00434426126735933	0.0044053831573964	0.00432581834040169	0.00450672114668854	Metabolism; Metabolism of Terpenoids and Polyketides; Geraniol degradation
ko00290	0.00513684949093535	0.00522754177333224	0.00525671562636354	0.00519359881901597	0.00535853347547531	0.00526874298700704	0.00544394329184525	0.00533957773192314	0.00540777753278991	0.00529791161008344	0.0053394577344555	0.00497376881099201	0.00510589351161602	0.0052818955948724	0.00518871619569181	0.00536105529399581	0.00575267831911855	0.00577309439864478	0.00573160697619966	0.00573560020792035	0.00574483634612434	0.00573311696218149	0.00568877132579765	0.00579312218605407	0.00557715382696755	0.00563479891120714	0.00573861058130992	0.00578332394890825	0.00573067171284271	0.00567030264125054	0.00574509125638026	0.00554108862004744	Metabolism; Amino Acid Metabolism; Valine, leucine and isoleucine biosynthesis
ko00300	0.0100764320663616	0.00932597990018287	0.00908603011378314	0.00975299044155126	0.00913067393258209	0.00891164331845957	0.00902396204189583	0.00966707073933361	0.00913370348262143	0.00903031389627515	0.00938348343825781	0.00939510817189024	0.00934899116256301	0.00911089370060529	0.00912834941914291	0.0093655716376051	0.00832581342022984	0.00826744901569919	0.00835853633322539	0.0082404424354523	0.00824725087842768	0.00831704506030589	0.00842834498122876	0.00825860979910843	0.00858901788255286	0.00825894217398986	0.00834155228747227	0.00826034147117568	0.00831219810708789	0.00845662039404334	0.00829229112467207	0.00865037108186725	Metabolism; Amino Acid Metabolism; Lysine biosynthesis
ko00310	0.0047376759818739	0.0049763033319464	0.00499477287678563	0.00472793601173868	0.00493522563326005	0.00513187090808756	0.00491622048678606	0.00473551444777076	0.00490621852410463	0.00524545679549717	0.00495428061518689	0.0050556608099348	0.00503155187124783	0.00496149473333961	0.00540243900362344	0.00477736327151939	0.00480094422292837	0.00478233664617696	0.00482587837993167	0.00486523410345927	0.00480822966480486	0.00484054093304122	0.00486754031922472	0.00475907821631619	0.00490470816138513	0.00499762571204245	0.00481803397860385	0.00477884781411659	0.00483126757460276	0.00486215458616987	0.00482814776210453	0.00497933203353409	Metabolism; Amino Acid Metabolism; Lysine degradation
ko00311	0.00127638239871642	0.00145061444434929	0.00152867193131996	0.00132094420988833	0.00150021334884448	0.0014924111865393	0.00153874880320762	0.00138239581766857	0.00153558713089161	0.0014355561781215	0.0014291787839064	0.00141590559829715	0.00143161146151653	0.00152015135346992	0.0018918918065749	0.00144647703517929	0.00175560725655866	0.00176022605735486	0.0017451468027099	0.00174429300111457	0.00174307905518239	0.00174206591759228	0.00171962458975967	0.00177276847425284	0.00168428516696156	0.00167627878180701	0.00174785208918487	0.00177158735675914	0.00174369700463658	0.00170596488254026	0.00174054591662312	0.00165339977554241	Metabolism; Biosynthesis of Other Secondary Metabolites; Penicillin and cephalosporin biosynthesis
ko00312	0.00108854164087334	0.000826219903271876	0.000604533702059344	0.0010146346240972	0.000798426187093099	0.000775927826043137	0.000751645986851136	0.000978762401036204	0.000801686432124962	0.000828553910884295	0.000914141695449482	0.00068729401148965	0.000773944703209252	0.000675829166134644	0.000890087601253603	0.000858486317549249	0.0005482325275479	0.000550960371454363	0.00055318030335936	0.000544200707628849	0.000547103715086896	0.000550839517918153	0.000557538353179537	0.000538037541285712	0.000572650463603162	0.000566550494073064	0.00055290990450629	0.000542597164048131	0.000550480839390406	0.00056184100457625	0.000549969310528336	0.000570602491888242	Metabolism; Biosynthesis of Other Secondary Metabolites; beta-Lactam resistance
ko00330	0.0182996305417594	0.0208153616177624	0.0222624898250405	0.0190000266621168	0.021239609722962	0.0209461840713345	0.0218411681118521	0.0199581459793394	0.0216127088929712	0.0205114152632421	0.0203549677869321	0.020338012504891	0.0205630916611946	0.0218060871003701	0.0212102056428711	0.0209934346916751	0.0244470696033343	0.0244453149721634	0.0243786744843638	0.0242768062764482	0.0242857858198727	0.0243277096470871	0.0242156878020628	0.0246113200025696	0.0236987620535777	0.0236201876451812	0.0243769933875362	0.0245258408255221	0.0243084796738567	0.0241166340626949	0.0243384628462802	0.0236408639778766	Metabolism; Amino Acid Metabolism; Arginine and proline metabolism
ko00331	7.96854595906812e-06	1.46814484419783e-05	1.57174477846167e-05	1.00350140425305e-05	1.51598322854996e-05	1.51876813896341e-05	1.59854843902933e-05	1.05792032241579e-05	1.59188079380051e-05	1.14762595424216e-05	1.18333366981913e-05	1.48013247897654e-05	1.39638870597946e-05	1.61934178365547e-05	1.39505445860781e-05	1.350575061309e-05	2.36043881791135e-05	2.41641755392468e-05	2.29710681544383e-05	2.33650655466184e-05	2.37103985929778e-05	2.30552628464472e-05	2.15847009816013e-05	2.45558610833577e-05	2.10255506769781e-05	2.12571940034188e-05	2.3265536973194e-05	2.43677616646195e-05	2.32466829963235e-05	2.13407130229604e-05	2.3298765898092e-05	1.89407018220633e-05	Metabolism; Biosynthesis of Other Secondary Metabolites; Clavulanic acid biosynthesis
ko00340	0.00822110673200085	0.0087491217827726	0.00889644981757716	0.00868365861266002	0.00904902800123546	0.00922697740129339	0.00905738128576463	0.0086078540386101	0.00895324486736565	0.00901201501998148	0.00873566926657718	0.00831588823464135	0.00861237071000288	0.00882946787980551	0.00926457741968643	0.0088845817493754	0.00955425280996248	0.00953544944082486	0.00955334786528842	0.00958007986114414	0.00957124136994395	0.00952326360765478	0.0095247464204868	0.00958382233860507	0.00934540998364266	0.00940426488983662	0.00953810643778088	0.00956551050305661	0.00955195082637746	0.00950327393458936	0.00951962189200127	0.00937703956933017	Metabolism; Amino Acid Metabolism; Histidine metabolism
ko00350	0.00578255848602938	0.00606155305462047	0.00613013075173609	0.00604842062149262	0.0062162225095526	0.00614589573734728	0.006064286086147	0.00593934758910998	0.00617676359004071	0.00584471282581654	0.00593818034014502	0.00575408304713457	0.00592205745217352	0.00603066121942981	0.00621583988420825	0.00616991141921322	0.00619171694939436	0.00614518759844382	0.00622117053189316	0.00611655338969447	0.00614293049075899	0.00619459194713347	0.0062709383167398	0.00615560286318	0.00622055283275952	0.00604444158750936	0.00620020292455316	0.00614971386496436	0.0061734289775738	0.0062532637794552	0.00616698801424122	0.00631780572472869	Metabolism; Amino Acid Metabolism; Tyrosine metabolism
ko00351	0.00013116438351985	0.00018284375809916	0.000187771289437343	0.000151364413337223	0.000191861663461381	0.000203940945244777	0.000191602295833547	0.000143275488883172	0.000191078369694401	0.000177663841459322	0.000164528886776478	0.000180036913519159	0.000173382789136944	0.000188106810589798	0.00018838654705759	0.000175775515705927	0.000234328399653717	0.000235332472702385	0.000231121300046205	0.000233262926818542	0.000234002544126858	0.000232264797731708	0.000224854824163993	0.000237581262401234	0.000225960854898179	0.000221542111229589	0.000232714211499473	0.000237247232225762	0.000233664221909763	0.000223834869883853	0.000231908630509883	0.000214046826297561	Metabolism; Xenobiotics Biodegradation and Metabolism; DDT degradation
ko00360	0.00569833307325893	0.00726838462303618	0.00805167549317833	0.00637579508204019	0.0076117311990732	0.00742860333967237	0.00780156380276568	0.00653400840970249	0.00774566858142248	0.00650408342244049	0.00667105851073645	0.00712393182045051	0.00712273765774464	0.00786770907648599	0.00781791048546052	0.00733254096823419	0.00963168128720357	0.00965322070352282	0.00954226276054653	0.00945287773702611	0.00954819972783843	0.00950253731595521	0.00934815233104088	0.00978442497820606	0.00911647009836375	0.00884465581341528	0.00956544448439139	0.00971810228135489	0.00950674905297914	0.00926994361048865	0.00951021352801543	0.00887534098714966	Metabolism; Amino Acid Metabolism; Phenylalanine metabolism
ko00361	0.000948072502880055	0.0012934599021173	0.00136821968914707	0.00106151986813422	0.00129856677134556	0.00127547567384355	0.00124860983055232	0.00105334978378375	0.00130835370855108	0.00110794042298854	0.00111635782126126	0.00122613010111615	0.00123648050025503	0.00130091183293553	0.00133890583769183	0.00123426094665058	0.00141312275806632	0.00139440054884976	0.0014238438961191	0.00137392599924169	0.00138233975927977	0.00141235467619106	0.0014361692560065	0.00140215016724547	0.00143252072540963	0.00132897812362182	0.00141717893044565	0.00139876088342558	0.00140097539232927	0.00142662271128682	0.00140028180894673	0.00145676878369281	Metabolism; Xenobiotics Biodegradation and Metabolism; Chlorocyclohexane and chlorobenzene degradation
ko00362	0.00469331090518917	0.00611492663657989	0.00658484420740849	0.00531300705735635	0.00626963184901906	0.00618784031023273	0.00619076349290585	0.00525025752718517	0.00628837963953825	0.00536083452851829	0.00542306512732689	0.00586656156389753	0.00591906144268386	0.00633370470796195	0.00617966010827256	0.00602803879150758	0.0072467868770652	0.00719783011671864	0.00724069092101789	0.00708402366734399	0.00714901162448578	0.00719165544843176	0.00720671480898112	0.0072727346826477	0.00711566368212816	0.00673252160944338	0.00722852534893946	0.00723265724939337	0.00717444552736627	0.00716104931005929	0.00715998836153023	0.00708995952604187	Metabolism; Xenobiotics Biodegradation and Metabolism; Benzoate degradation
ko00363	0.00253091763185251	0.002955200807708	0.00302095201223118	0.00272560086828539	0.00301617098560882	0.00297379937790338	0.00294146234224859	0.00265330295766733	0.00303749723107286	0.00264051883210698	0.0027279493432315	0.00282243049355298	0.00283662777618256	0.00295617277473751	0.00294986998184037	0.00293920437366286	0.00323599506076419	0.0032138925335254	0.00323303171749039	0.00315641458388026	0.00318636444732571	0.00322182768739321	0.00322358909692986	0.00323107936601055	0.00323248527450142	0.00304301061388274	0.00323106312985466	0.00322116451070725	0.00320764033711929	0.00320742317750628	0.00320381114980639	0.00320840644572958	Metabolism; Xenobiotics Biodegradation and Metabolism; Bisphenol degradation
ko00364	0.000252517330935188	0.000424636758485768	0.000471634438338312	0.000302872974668376	0.000425604798298111	0.000426006793386908	0.000426174708050661	0.000312140200563564	0.000437137231098892	0.000350893281978819	0.00034680787849833	0.000417717962649311	0.000409256304389415	0.000447813232472836	0.000468492437011801	0.000393196015582331	0.000544648259091333	0.000544392925714007	0.000543037468476434	0.00053354986398669	0.000538037648384886	0.000542032340837015	0.000536254623122806	0.000549075654418789	0.000529383305447723	0.000509383322394881	0.000543396154306349	0.000546243471703207	0.000539055045050798	0.000531939167322806	0.000540431861067486	0.00052328395523135	Metabolism; Xenobiotics Biodegradation and Metabolism; Fluorobenzoate degradation
ko00380	0.00238877780007536	0.00305457949581848	0.00338131084955971	0.00258991430528949	0.00311236945164535	0.00309376352380942	0.00319240478783217	0.00264728800466535	0.00317894818267353	0.00275937584496419	0.00276924502690663	0.00316372763148841	0.00306648399948229	0.00329903839811142	0.0031757281214171	0.00296077128509181	0.00383522988960766	0.00384370458788312	0.00380522345351813	0.00378137078274308	0.00380547508489841	0.00379883299067438	0.00373887321766741	0.00388232278297167	0.00370625664277307	0.00360469821176596	0.00381481490842212	0.00386511608418289	0.00379923297352771	0.00370673857410647	0.00379816965101183	0.00360587726058083	Metabolism; Amino Acid Metabolism; Tryptophan metabolism
ko00400	0.0106813028790003	0.00967171005225571	0.00877117936012606	0.010526816245982	0.00976291296830611	0.00978704439162806	0.009555786734491	0.0103599306403756	0.00968649852445143	0.0100957950227369	0.0102126285415859	0.00891156852176361	0.00933704867480869	0.00906071760936409	0.00987713670448873	0.00994289503508205	0.00876189800239459	0.0087797528190465	0.00878097575046603	0.00882089953338078	0.00880942220543723	0.00880083549031776	0.0088212712403731	0.00871787565806274	0.00878129852456768	0.00899373602420891	0.00877850292576048	0.00875052811087917	0.00880317723510811	0.00884697104631246	0.00880697000409339	0.00884743837394006	Metabolism; Amino Acid Metabolism; Phenylalanine, tyrosine and tryptophan biosynthesis
ko00401	0.00080193902507417	0.000791075656625027	0.000800712802300445	0.000813441222139762	0.000816075229408452	0.000785189597654389	0.000818646781330876	0.000825534175965212	0.000820226192824848	0.000771034337477498	0.000803188623332692	0.000747244286341672	0.000775468819371264	0.000800759424968242	0.00082853892245672	0.000822260425228403	0.000852043982495323	0.00084956483394598	0.000850862467164431	0.00083998445931319	0.000844152027625149	0.000845368270801673	0.000848419833518022	0.00085533012855251	0.000832924832866602	0.000810870710691715	0.000850170002314633	0.000852669146602996	0.000844906326069013	0.00084338775918844	0.000844974424549969	0.000832483250578008	Metabolism; Biosynthesis of Other Secondary Metabolites; Novobiocin biosynthesis
ko00410	0.00147467086768347	0.002014737471946	0.00222590217011347	0.00163731390495181	0.0020497356031554	0.00203340672815552	0.00205937757786167	0.0016993126711436	0.00207776910083143	0.00185432052109268	0.00180901233685052	0.00195701483082673	0.00196211662764416	0.00212144748682269	0.00203466558857266	0.0019567440908725	0.00241754456485273	0.00239831596661622	0.0024205368250273	0.00237643702919392	0.00237993350085425	0.00240944855495485	0.00242294177372924	0.00241838006767832	0.00238300287369685	0.00229467944931934	0.0024146286643835	0.00240991151765222	0.00239844254840803	0.00240599870739168	0.00239821415010884	0.00240151822734803	Metabolism; Metabolism of Other Amino Acids; beta-Alanine metabolism
ko00430	0.00213540775457643	0.00262024874223426	0.00297902542008616	0.00227969589416498	0.00271115432799882	0.00269551432310478	0.00285063878726391	0.00238273276959751	0.00276043528968818	0.00250719931313192	0.00247145595127906	0.00277396827410265	0.00267921861572126	0.00291159595183874	0.00266573123011707	0.00258642310468537	0.00344816955642357	0.00346270719278719	0.00341205299350283	0.00342052843468704	0.0034334504610995	0.00340570778626944	0.00333664796253884	0.00350794877583237	0.00328432097216386	0.00324697170091034	0.00342313441572399	0.00348465649839925	0.00341601673545603	0.00330712923636162	0.00341493713296376	0.00318056402608631	Metabolism; Metabolism of Other Amino Acids; Taurine and hypotaurine metabolism
ko00440	0.00180426997917296	0.00233895723790046	0.00279180318593981	0.00199629347492303	0.00246190110679082	0.00233598720365387	0.00255460265634052	0.00215495050155411	0.00251951153584471	0.00213792588072636	0.002176852392589	0.00231361673628308	0.0023467599980312	0.00262242303986783	0.00239106795335638	0.00238768569762943	0.0030960385830675	0.00306777595526352	0.00309807871107876	0.00301883496452566	0.00303362290267809	0.00306338005237053	0.00309006647518589	0.00311759989122546	0.00299407153517353	0.00282834668123574	0.00308656527577482	0.0030906812690193	0.00305277724405821	0.00305453166355306	0.00305194308735921	0.0030184252940317	Metabolism; Metabolism of Other Amino Acids; Phosphonate and phosphinate metabolism
ko00450	0.00502101051368716	0.00475691531377829	0.00441083125790062	0.00496362427667824	0.00475674833058809	0.00493966973204075	0.00471544431045166	0.00488731893440519	0.00471980845692577	0.00510401821765554	0.00496705453790526	0.00463004432986512	0.00468569340913797	0.00455509267721402	0.00471542396883961	0.00475208848777183	0.00444637493421611	0.00449048556063791	0.0044366024707187	0.00454571899306679	0.00452668042430137	0.00449200666926375	0.00443813163416744	0.00443837069691878	0.00443783963315727	0.00474740175154955	0.00445252651902995	0.00446555715764657	0.00448935455306244	0.00445698061505347	0.00450958843721151	0.00442658040766351	Metabolism; Metabolism of Other Amino Acids; Selenocompound metabolism
ko00460	0.00158653832802208	0.00149543713651945	0.00138978320127581	0.00157391177705219	0.00152106229006452	0.00152290886087342	0.00151523226199058	0.0015664762775049	0.00153089808163674	0.00150771406402558	0.00155558274226237	0.00143343384093667	0.00145906714442553	0.00144704243241585	0.00153078709412723	0.00152822681093901	0.00153062182091868	0.00154903572426635	0.00151851142199029	0.00153914959548917	0.00154526425115704	0.00152467110490525	0.00149069507194748	0.0015463497347759	0.00147987941873628	0.00153014688612866	0.00152403398787093	0.00154787496673716	0.00152966388372161	0.00149198075528373	0.00153240656356943	0.0014399047214819	Metabolism; Metabolism of Other Amino Acids; Cyanoamino acid metabolism
ko00471	0.00198131700593259	0.00171362594709843	0.00153167342820138	0.00193076860838276	0.00169485917064786	0.00170166513871851	0.00161551258115649	0.00181126956471742	0.00165833340207283	0.00170854184942429	0.00176692967541499	0.00169793941488621	0.00169564767731356	0.00158492529061786	0.00167536855527584	0.00172892711059482	0.00136455791327499	0.00136187369301345	0.00136840585906249	0.00136782781153175	0.0013719473894401	0.00137289124871721	0.00137997748626543	0.00134632828241942	0.00143136989196905	0.00141463536643265	0.00136922368353748	0.00135456532023805	0.0013739824060144	0.00139221917530716	0.00136771474968036	0.00142906326094931	Metabolism; Metabolism of Other Amino Acids; D-Glutamine and D-glutamate metabolism
ko00472	6.60156053384008e-05	8.60835989328861e-05	0.000102229152025621	7.33548072820511e-05	8.90569459849e-05	8.22172351591699e-05	9.0453078914324e-05	7.73685844175789e-05	9.22021121083374e-05	7.04276514098002e-05	7.61296868377719e-05	8.51172945564225e-05	8.60385936515039e-05	9.56242879014012e-05	9.13588425160833e-05	8.73034615914756e-05	0.000109772632154806	0.000108154570534669	0.000109958529253621	0.000105105269095394	0.000106438997364268	0.000108231595023838	0.000110109289514165	0.000110039037414027	0.000107581336569831	9.6855507415173e-05	0.000109415474114773	0.00010906113315336	0.000107511455005286	0.000108569782350651	0.000107425515772744	0.000108530824546655	Metabolism; Metabolism of Other Amino Acids; D-Arginine and D-ornithine metabolism
ko00473	0.00356331041317282	0.00279077417707521	0.00241545738961125	0.00334151527056127	0.00278019067274611	0.00269925223350625	0.00265308618514514	0.00323884855550164	0.00275620727706774	0.00285699949113269	0.00306230666949097	0.00271091059692501	0.00276400383365796	0.00255294050110553	0.002644549252689	0.0029115297024281	0.00208649405096933	0.00208608986422513	0.00209589671943279	0.00209400617537607	0.00209546853099616	0.00209821662443326	0.00212442549478233	0.00205393107772266	0.00218283398815972	0.0021983577380683	0.00209416133271456	0.00206874770477106	0.00209615681696106	0.0021400216476656	0.00210086467327651	0.0022070901068828	Metabolism; Metabolism of Other Amino Acids; D-Alanine metabolism
ko00480	0.00874468453129387	0.0091725499504681	0.00985098911894307	0.00882888999946982	0.00942631121978072	0.00953094636864344	0.00967528236016445	0.00907563768970414	0.00941243847989334	0.00968762404988827	0.00932373765422786	0.00951008969527059	0.00940088719457014	0.00971045980307627	0.00923757340709426	0.00915706760586115	0.0101817791971413	0.010182793313426	0.0101737079313486	0.0102494693734418	0.0101905121739805	0.0101796029571313	0.0101471549051244	0.0102209414284174	0.0100536205961116	0.0102002054686089	0.0101716648180235	0.0102114031364568	0.010192101527819	0.010104749241053	0.0101827863591072	0.0100555919739494	Metabolism; Metabolism of Other Amino Acids; Glutathione metabolism
ko00500	0.0156339933270159	0.0122637841785122	0.00856660258168308	0.0146810020126875	0.0119404345213987	0.012054985058476	0.0107791747872107	0.0138925663062214	0.0117125580740332	0.0130614949215871	0.0136177775979542	0.010285278367075	0.0111502830788796	0.00962330805775777	0.0117497023086293	0.0126344190031912	0.00718326750610364	0.00726271982899305	0.00728872619898457	0.00740807248137314	0.00737355450693063	0.00745032108237041	0.00755770902153883	0.00690468921483388	0.00783454605306485	0.00855971043620592	0.00729042077607514	0.00709209756559271	0.0073867770567172	0.00771867557829055	0.00746632216907799	0.00810797317383513	Metabolism; Carbohydrate Metabolism; Starch and sucrose metabolism
ko00510	0.000783065740464254	0.000704092935907262	0.000524797195815466	0.000766876478001382	0.000641115738055265	0.000654791116993033	0.000563496554774201	0.000693493237107326	0.000633460571330641	0.000633875296278879	0.000669343222226016	0.000613563981745389	0.000631416768036316	0.00054630880988282	0.000795317796364081	0.000683957588198762	0.00039276581264208	0.00038675476407162	0.000403256149129858	0.000391662163445481	0.000394138297408777	0.0004028072286543	0.000419988120878205	0.000372877149435038	0.000452347376919317	0.000426977625904567	0.000399599121794446	0.000381085311338143	0.000401489287205013	0.000437073976794024	0.000397481532235773	0.000474200338345051	Metabolism; Glycan Biosynthesis and Metabolism; N-Glycan biosynthesis
ko00511	0.00479845970406607	0.00210769005864336	0.00075722133732861	0.00408150484109633	0.00222393509014458	0.0019627472574244	0.00196180055705045	0.00390364279038346	0.00219364896540581	0.00266545327417247	0.0033090684413996	0.0014348749087289	0.00190787475794342	0.00129859833425724	0.00204302696390736	0.00270978926500941	0.000261691277265482	0.000288975194952224	0.00027559467334553	0.00028588028702209	0.000291267861854842	0.0002863262582192	0.000313331732150974	0.000196817946900738	0.000404392345520643	0.000519454189884895	0.000279861687585921	0.000245554731268577	0.000288500005201496	0.000349284884453293	0.000298930597363427	0.000412550360737005	Metabolism; Glycan Biosynthesis and Metabolism; Other glycan degradation
ko00513	1.42783860333938e-07	9.67914812073708e-06	2.10940474948061e-08	9.64182754155553e-08	1.56258634157299e-07	3.69994817594965e-07	5.59002207397209e-08	1.23404009813597e-07	1.30691757100008e-07	5.82766925969133e-08	1.79000822456056e-07	1.30362059622524e-07	1.06100880288911e-07	7.74747719743798e-08	5.42566096424298e-07	2.50546847587611e-06	1.39034705608268e-08	2.74059526678502e-08	1.51115984444207e-07	1.14316906889942e-08	1.44276924194415e-08	6.08259693710259e-08	5.50378755349758e-08	2.7333033909377e-08	6.62545844089263e-08	5.66200150362069e-08	1.69031805961874e-08	2.25813569435286e-08	2.93842310858191e-07	6.565705341054e-07	4.42055283810789e-07	1.59834001819281e-07	Metabolism; Glycan Biosynthesis and Metabolism; Various types of N-glycan biosynthesis
ko00520	0.0189104411808817	0.0153824546736243	0.0131877261256955	0.0179225470005904	0.0152735123229558	0.0155184817505692	0.014885712049549	0.017425633018177	0.0151035279740206	0.0167549468922324	0.0169699192121772	0.0147533028900301	0.0151842012522252	0.0140200884709532	0.0152226863220961	0.0158462422229285	0.0121482484886837	0.0122375968292599	0.0121679642039916	0.0124444733600247	0.012361042697657	0.0122646642097407	0.0122296001044811	0.0120380573535864	0.0124467799567967	0.0131601887426776	0.0121865866282537	0.0121428487484449	0.0123059103290177	0.0123601596873107	0.012303739058141	0.0124653296018355	Metabolism; Carbohydrate Metabolism; Amino sugar and nucleotide sugar metabolism
ko00521	0.00230486073482846	0.00227211255230625	0.0022609590691259	0.00237542217689505	0.00235303343041049	0.00230666017516878	0.00227454138018381	0.00231730782991924	0.00232909398257573	0.00224250832708267	0.0022915062889166	0.00214785430319227	0.00220372751187677	0.00223479247544172	0.00241083853843721	0.00235856481862684	0.002232934772971	0.00221131542698184	0.00224630693972277	0.00220743920480146	0.00221545781069082	0.00223530559480621	0.0022727365023044	0.00221440201318565	0.00225852360738616	0.00218814125636975	0.00223626554847395	0.00221562528038477	0.00222758037085525	0.00227154616262724	0.00222461064237653	0.0023089580331677	Metabolism; Biosynthesis of Other Secondary Metabolites; Streptomycin biosynthesis
ko00522	0.000563949915754644	0.000643218764675068	0.000343888612245883	0.00062497393546178	0.00060665336455717	0.000693485920149751	0.00044926331447187	0.000385659470096184	0.00058031453108636	0.000477795394188114	0.00050420700807581	0.000547022175486488	0.000483322746420013	0.00040233680789385	0.000585206316083684	0.000565970013905292	0.000327193866755257	0.00031951799652082	0.000315228088040315	0.000297074159067936	0.000314619542709814	0.000344703849823242	0.000311803316426822	0.000293845536079233	0.000437973138805324	0.00035208035683175	0.000327492724299943	0.000307003968564304	0.000333023371087756	0.000325489637255684	0.000331018479549178	0.000378308819776364	Metabolism; Metabolism of Terpenoids and Polyketides; Biosynthesis of 12-, 14- and 16-membered macrolides
ko00523	0.00106677979932509	0.000990094747400425	0.00089591602019611	0.00111111287055244	0.00103237755351712	0.00105945432851008	0.000974682401333082	0.00103691315239822	0.000992940479805446	0.0010572418404298	0.00103453307406974	0.000887591206190268	0.000938754401107123	0.000914282934483672	0.00107175151851983	0.00104047534812618	0.000885176429077101	0.000880982940847888	0.000891058597754616	0.000895163715810193	0.000895982740662555	0.000893096082011964	0.000903406458597935	0.000874912856443117	0.000897913048649138	0.000915081418982637	0.000888349971448874	0.000880988331484276	0.000893689074566345	0.000910297745274542	0.000889433769349014	0.000920030266605892	Metabolism; Metabolism of Terpenoids and Polyketides; Polyketide sugar unit biosynthesis
ko00524	0.000293018235910835	0.000213596362471513	0.000166250623587044	0.0002783157208991	0.000222009942578736	0.000212353747864507	0.000203772108310331	0.000266357603173588	0.000217989606806113	0.000226314942789538	0.000248284875813844	0.0001801369959962	0.000200628953748555	0.000181988102876618	0.000208575021259288	0.00023376616134074	0.000146452302429233	0.000145799522521622	0.000148259186245477	0.000146072461040952	0.00014666386989013	0.000147929605358973	0.000152402013430644	0.000142263616717705	0.000153290648630831	0.000155211764912785	0.0001475136826633	0.000144065859881146	0.000147035340718136	0.000152825325223358	0.000147966263903086	0.000158855826605784	Metabolism; Biosynthesis of Other Secondary Metabolites; Butirosin and neomycin biosynthesis
ko00531	0.000590388984537791	0.00037483959368295	0.000309486996267866	0.000522127624697085	0.000410637548734758	0.000392908020991379	0.00042719246434788	0.000548889640789104	0.000416459429652704	0.00049968933090516	0.000519808491683897	0.000338326025518801	0.000371212537650263	0.000352056381224987	0.000384290220303023	0.000443273696482848	0.000335866462208586	0.000343022461785161	0.000333500028898954	0.000349044797687393	0.000342402188955125	0.000336751728237384	0.000326867849645618	0.000339923039045213	0.000319424776065997	0.000362053985118135	0.00033508508687515	0.000343403008297432	0.000339805686894914	0.000330734426211291	0.000340887326591387	0.00031394087985824	Metabolism; Glycan Biosynthesis and Metabolism; Glycosaminoglycan degradation
ko00532	0.000129076581525573	9.20885704848115e-05	6.95651193535524e-05	0.000123198265205187	9.12250408255725e-05	8.57371832176068e-05	8.11428505389848e-05	0.000116287096417342	8.6662434354141e-05	9.77185661969724e-05	0.000105425920508364	7.11724282357289e-05	8.20116185772566e-05	7.25814852310375e-05	8.85328891502883e-05	0.000103102183866581	4.47172871206975e-05	4.26963735020585e-05	4.718498075388e-05	4.44451194013212e-05	4.43582214096356e-05	4.68094541633078e-05	5.26691483476231e-05	4.07801699657941e-05	5.26766174155221e-05	5.16846543365212e-05	4.60151585398335e-05	4.18209671760574e-05	4.56323322347364e-05	5.45245719554732e-05	4.57960794814762e-05	6.15103259708828e-05	Metabolism; Glycan Biosynthesis and Metabolism; Glycosaminoglycan biosynthesis - chondroitin sulfate
ko00540	0.00406212496319019	0.00560943658792671	0.0067427380473774	0.00438871909161284	0.00537403094189981	0.00608019073608423	0.00564738640695346	0.00436139672282258	0.00522034730331711	0.00602970721722948	0.00493959063617198	0.00698242468500601	0.00626674558424143	0.00635781959357688	0.00606896675951056	0.00493761567457883	0.00620402501321949	0.006229042389185	0.00621300483681335	0.00645862603302377	0.006377308625176	0.00629232719528039	0.00624247114019939	0.00621885238059739	0.00631094504625286	0.00677633653014673	0.00622264362953205	0.00623433058547929	0.0063023768826507	0.0062854521179434	0.006306953808374	0.00640675041390395	Metabolism; Glycan Biosynthesis and Metabolism; Lipopolysaccharide biosynthesis
ko00550	0.0181696343668568	0.0146286607075023	0.0137379609891629	0.0168710439248658	0.0141332427800965	0.0138221663984467	0.0138646671285334	0.0163531419490303	0.0139956150863882	0.0146118325690639	0.0154411091523341	0.0157128269248778	0.0152435578483908	0.0141046555293998	0.0140490273884461	0.0147960392265736	0.0111123609116935	0.0110841226832511	0.0111628079931764	0.0111268709154586	0.0111367080773075	0.0111508858514649	0.0112939735557865	0.010971217397064	0.0118766726680581	0.0115837323540715	0.0111543265082946	0.0110175022279095	0.0111777910305113	0.0113986846825002	0.0111303306421024	0.0118889942156494	Metabolism; Glycan Biosynthesis and Metabolism; Peptidoglycan biosynthesis
ko00561	0.00733765757201443	0.00559253605428828	0.00439938331503165	0.00704651988262697	0.00567127331630304	0.00576578892766698	0.00536066820017186	0.00652414221141874	0.00558015356776961	0.00589468942960422	0.00625652856492828	0.00514995759577446	0.00539984916865256	0.00486219456227031	0.00538365484669755	0.00591228369667863	0.00415323368645187	0.00419050982955768	0.00413012616718975	0.00418115759494773	0.0042186650030961	0.00418911092901057	0.00411948668330807	0.00409532920376539	0.00430930297241394	0.00442131204260595	0.00415927971657157	0.00413496426987132	0.00418741643386855	0.00414339130304478	0.0041943646710613	0.0041906439140668	Metabolism; Lipid Metabolism; Glycerolipid metabolism
ko00562	0.0030775189748078	0.00357472340219355	0.00403379501470176	0.00329152785802569	0.0037364661056835	0.00356841264330149	0.00379469674264096	0.00341025673302128	0.00381928522115466	0.00324919547158392	0.0034001286490426	0.00356948309545148	0.00356021762546253	0.00387222054103595	0.00367142128999101	0.00366289487811314	0.00439527752869532	0.00437033488623522	0.00438351732439163	0.00429322450383765	0.00432897203891605	0.00435333632881263	0.00436112714509097	0.00442019780190154	0.00426737057705603	0.00408793245424756	0.00437497789753119	0.00439068211731781	0.0043356700351111	0.00431950383823007	0.00434627043157786	0.0042730240717998	Metabolism; Carbohydrate Metabolism; Inositol phosphate metabolism
ko00563	0.000151863256858438	0.000206419172287293	0.000409239918314999	2.27930011282496e-05	2.58421644605123e-05	3.34408091256013e-05	8.97333231993974e-05	3.19979191583324e-05	4.28716876568252e-05	2.098918022296e-05	2.50039100673568e-05	0.000690756751631026	0.000410625715255902	0.000349177512101626	3.24101832457832e-05	2.6722961852563e-05	5.1889882144567e-05	4.69983816370077e-05	4.61731471178522e-05	5.24442565328198e-05	4.66631722432962e-05	4.66098721700123e-05	4.22855434788777e-05	5.23037860500612e-05	0.000149245117826926	7.41217506150847e-05	5.09324385247664e-05	4.81411370780147e-05	5.107333863333e-05	5.40727357086297e-05	4.55024123920966e-05	0.000119244241949725	Metabolism; Glycan Biosynthesis and Metabolism; Glycosylphosphatidylinositol(GPI)-anchor biosynthesis
ko00564	0.0102017434888027	0.00932956398462452	0.00880124904991366	0.0100877940898333	0.00932992878331375	0.00951467904101177	0.00913730348168041	0.00977562151036641	0.00921224377642514	0.00968181496379376	0.00966107963755987	0.00925108629604672	0.00937355353373054	0.00898165696087789	0.00929072245263263	0.00940209774345309	0.00831619760487179	0.00833655995466917	0.00833993127815704	0.00841074465717941	0.00840716457262191	0.00838227628137179	0.00839364878856897	0.00825782103874926	0.00847582201081119	0.0086998329922464	0.00834212105254426	0.00829572170014145	0.00837406786242872	0.00841523006804148	0.00837976874963995	0.00852943198815743	Metabolism; Lipid Metabolism; Glycerophospholipid metabolism
ko00565	0.000213134947274683	0.000177099434928518	0.000128402898769039	0.000211425027900613	0.000180235299679953	0.000184763374561219	0.000162060347096853	0.000184689099658498	0.000175207923141056	0.000169330469769616	0.000183555298468763	0.000150822471733697	0.000160251166743643	0.000143597733831685	0.000169998728942261	0.000184045861846328	0.00012918443612954	0.000128603993499291	0.000128243832094	0.000124955766864642	0.000127866615383258	0.000130047832734522	0.000127422555454136	0.000125919168157732	0.000139464800193344	0.000127552253495471	0.000129474445883052	0.000127294804237875	0.000129504661753714	0.000127834780690103	0.000128330461465886	0.000132137185190876	Metabolism; Lipid Metabolism; Ether lipid metabolism
ko00590	0.000497676860382028	0.000556521590565412	0.000553564931872589	0.00053769923318021	0.000580770159156338	0.000605045722787484	0.000602792394694628	0.000537420834918346	0.000588062249671744	0.000557625490519252	0.000549613834782385	0.000534341099943194	0.000552469830458976	0.000576165418780384	0.000615250699664355	0.000555631042064247	0.000714773472313726	0.000728557345333362	0.000703372298516483	0.000720429776958274	0.000725651944042208	0.000706309087235228	0.000677168836608751	0.000733160540245641	0.000656874815608892	0.000689281110892902	0.000708817679295451	0.000731449069144564	0.000712107216092634	0.000671381346696598	0.0007110785587296	0.000618009756340722	Metabolism; Lipid Metabolism; Arachidonic acid metabolism
ko00591	0.0014628492337174	0.00160260619350663	0.00162939576466953	0.00153949004709677	0.00164123990582696	0.00160817952412192	0.0016178023130375	0.00151912523888987	0.00165765600112347	0.00147075878840105	0.00153244006567838	0.00154391678015031	0.00155545900822238	0.00161003576757914	0.001609147879871	0.00161502522406023	0.00175585841773192	0.00175203388516556	0.00175160740920971	0.00172342147039618	0.00173873701314629	0.00174660056942681	0.0017402435633998	0.00176061366337494	0.00173334974048221	0.00166752712542041	0.00175151932383573	0.00175463880389134	0.00174204690490098	0.00173228729790697	0.00174205571519328	0.00171568029854362	Metabolism; Lipid Metabolism; Linoleic acid metabolism
ko00592	9.15944732208187e-05	0.000104091645856004	6.53830238838925e-05	8.04507279592824e-05	9.08851802771703e-05	0.000120488840039723	8.69251759628674e-05	7.82434939636081e-05	8.74055206555941e-05	0.000148991401505857	0.000110390881079997	9.94029304333604e-05	9.5575864781229e-05	7.76979147874192e-05	9.29988349652037e-05	7.70719264393261e-05	6.15597314505303e-05	6.54556044377866e-05	6.16964041741298e-05	7.50394071146322e-05	6.8815393973939e-05	6.81727936297559e-05	6.20835126168623e-05	5.92021416213897e-05	6.88251146763103e-05	0.000101867055152433	6.30499194530849e-05	6.28898232209516e-05	6.8162094214948e-05	6.42812274434735e-05	6.94008738444004e-05	6.7386147793299e-05	Metabolism; Lipid Metabolism; alpha-Linolenic acid metabolism
ko00600	0.00144548888707649	0.00120538613462528	0.00107469775508263	0.00139979104973486	0.00128222232757503	0.00128229959290728	0.00131477804338683	0.00141179491467819	0.00130617594742401	0.0013377066967446	0.00138862310305275	0.00111914986761723	0.00116146698217181	0.00116487387430696	0.00117945295047864	0.00132363756861461	0.00131583615517416	0.00134082332003767	0.00129354046842606	0.00133121631903181	0.00133345507728495	0.00130594665426336	0.00125042807030804	0.0013411992004407	0.00123183009628598	0.00131045333973234	0.00130463793915397	0.00134173005548177	0.00131583047754783	0.00125433532998675	0.00131675000678133	0.00116710356002461	Metabolism; Lipid Metabolism; Sphingolipid metabolism
ko00601	4.13992361289112e-05	5.41281368610356e-05	5.20101897062361e-05	4.21614304870662e-05	4.57507774010326e-05	4.12464705311661e-05	3.89734027170972e-05	4.44992022551012e-05	4.49457234422306e-05	4.55405469978456e-05	4.41006805832209e-05	4.29128346765528e-05	4.64402492692821e-05	4.38179223791772e-05	4.91902234956546e-05	5.30425115068401e-05	2.57772974130408e-05	2.2420168840583e-05	2.92838089408283e-05	2.36877579671779e-05	2.28945725297109e-05	2.79618375598167e-05	3.55821780202901e-05	2.16557696233506e-05	3.62300569137671e-05	2.79320280831632e-05	2.74385078110678e-05	2.19117404697276e-05	2.65367611366672e-05	3.76458576941043e-05	2.62103880172994e-05	4.75638336860391e-05	Metabolism; Glycan Biosynthesis and Metabolism; Glycosphingolipid biosynthesis - lacto and neolacto series
ko00603	0.00042173003416151	0.000260504107866934	0.000184717487391027	0.000366789931021782	0.000275428239301222	0.000271119097572008	0.000281969555212135	0.000381780980348993	0.000277964777354564	0.00035006523504767	0.000362735295327117	0.000225465123568124	0.000248950346983914	0.000223909012589556	0.000254570426962265	0.000303309779086664	0.0002000479811047	0.000206474118164729	0.000197490915218	0.00021296515809911	0.000206990314274309	0.000200988615408489	0.000192701154544713	0.000202225557875414	0.000191400497033013	0.000228055766869501	0.000199433633365071	0.000205807807898351	0.000204747121469356	0.000197081773942675	0.000205042351125796	0.000184835722812841	Metabolism; Glycan Biosynthesis and Metabolism; Glycosphingolipid biosynthesis - globo series
ko00604	0.000201581344231529	9.37805246382747e-05	4.58829695862949e-05	0.000163525471096884	0.000100371029483116	0.000103808568419076	0.000103565892378357	0.000170447697752928	9.6657070528609e-05	0.00016528056242773	0.000161787296926056	7.61320996946659e-05	9.2899547605513e-05	6.96195641874726e-05	9.80944029064562e-05	0.000113499918383875	3.41344495607422e-05	3.69301290368173e-05	3.44616493152296e-05	4.49149709691139e-05	3.90445576791129e-05	3.66691713689139e-05	3.49582182161175e-05	3.31733391743126e-05	3.58502544261618e-05	6.13753944854119e-05	3.51363535507913e-05	3.63863238090198e-05	3.86772658537623e-05	3.72104971694509e-05	3.85507258638386e-05	3.65288516365933e-05	Metabolism; Glycan Biosynthesis and Metabolism; Glycosphingolipid biosynthesis - ganglio series
ko00620	0.0127882662208063	0.0129936750500385	0.0129719889606192	0.0129795157474484	0.0131377659866285	0.0130930688736529	0.0130405735306639	0.0129541695428229	0.0131073510017063	0.01302462811728	0.0130000952968149	0.0126382944543499	0.0128533296912527	0.0129383918678391	0.0127852640323619	0.0130704053748702	0.0131427695060434	0.0131267309981079	0.0131695745124631	0.0131138929820239	0.0131237620761569	0.0131581115157838	0.0132072472845867	0.013126571615379	0.013121094842054	0.0130907724185233	0.0131558983773341	0.0131257122817299	0.0131337754961193	0.0131833813396059	0.0131460448500097	0.0131983968865762	Metabolism; Carbohydrate Metabolism; Pyruvate metabolism
ko00621	0.000471897721809324	0.000534809322642408	0.000513588325052279	0.000497877779513094	0.000532770759637851	0.000527402009067184	0.000504220125206248	0.000484964438552551	0.000532268661810141	0.00048400490990622	0.000496666187659348	0.000488467101992538	0.000505397902597126	0.000505887428793097	0.000500504693122667	0.000524218260298934	0.000511923878684771	0.000507930457156225	0.000516262335016646	0.000502745071535841	0.000505962605864421	0.000515398072046055	0.000523034685119554	0.00050560782393576	0.000524312466203358	0.000504284771018549	0.000514568025101533	0.000506008958751164	0.000510794889320469	0.000522236311346717	0.000512078228793927	0.000534512098470548	Metabolism; Xenobiotics Biodegradation and Metabolism; Dioxin degradation
ko00622	0.000509372521101035	0.00059009559815754	0.000563898561499096	0.0005414928154664	0.000585083085315355	0.00057615173809462	0.000550191788946352	0.000524148618536783	0.000585484115691302	0.000517094953691376	0.000536987992831878	0.000536169214236732	0.000554476729823209	0.000555197107837538	0.000558215224048935	0.000573591672561564	0.000565048953753112	0.000560064329174158	0.000569403997240153	0.000551662567293284	0.000556545896650008	0.000567781329470524	0.000576145295105487	0.000557869508340273	0.000579286466904099	0.000549195129414019	0.000567468491196271	0.000558160266944809	0.000562517554815735	0.000574636712648896	0.000563424675123797	0.000588570754719722	Metabolism; Xenobiotics Biodegradation and Metabolism; Xylene degradation
ko00623	0.000969977962118463	0.00121359485288339	0.00123152699083156	0.00102226608883807	0.00117399227881396	0.00121641089724467	0.00114408743644616	0.000992416178445248	0.00117196048724297	0.00111983264531248	0.00107386851478604	0.00124033273108776	0.00119722206881595	0.00120072328407221	0.0012172618953166	0.00111546029830881	0.0012095644633587	0.00120272017215221	0.0012136989476086	0.00120361380700791	0.00120215996762729	0.00121608413198502	0.00121934349293391	0.00120087908449719	0.0012459587515279	0.00121058686560836	0.00121303942751666	0.00120266439098358	0.00121150961444632	0.00121843775053133	0.00121028685181984	0.00124788703485717	Metabolism; Xenobiotics Biodegradation and Metabolism; Toluene degradation
ko00624	0.00261176602849702	0.00254831395704777	0.00243401757041697	0.00271958774935468	0.00261045281219793	0.00256273761736458	0.00246162820731473	0.00252966860814172	0.00256094462200363	0.00233648958765574	0.00247725284226264	0.00240061640249343	0.00244806774335169	0.0024262529888007	0.00257728899047082	0.0026337154866188	0.00235986829734135	0.00232882534411929	0.00236926355895713	0.00229751776215535	0.00232685481957352	0.00235594215990232	0.00238967794790919	0.00233099452208979	0.0024386911370332	0.00225100007917528	0.00236329201359187	0.00232873879826144	0.00234944695364745	0.00239236578351093	0.00233562591336234	0.00245126737712947	Metabolism; Xenobiotics Biodegradation and Metabolism; Polycyclic aromatic hydrocarbon degradation
ko00625	0.00276347889022721	0.00322919390816378	0.00342878548448887	0.00299552674795913	0.00331380371380793	0.00322659091623689	0.00325686601564307	0.00298988049870892	0.0033115491350605	0.00295783172000776	0.00300653555661344	0.00307774711628626	0.00315064497909075	0.00331201569382868	0.00326372225112455	0.00324619296492259	0.0035841202356598	0.00355371601735168	0.00359881047390361	0.00351284222697278	0.00353851638952957	0.00356901800728868	0.00362108409976488	0.00358110486264002	0.00355697291157597	0.00338557939814886	0.00358589517565414	0.00356849836395175	0.00355599948387571	0.00359534093709341	0.00355433149579478	0.00360332347450322	Metabolism; Xenobiotics Biodegradation and Metabolism; Chloroalkane and chloroalkene degradation
ko00626	0.0015868908714073	0.00197345636784974	0.0021286668098494	0.00176439217370254	0.00203784537624367	0.00200024244368822	0.00199291304766157	0.00175182366247719	0.00203328976685804	0.00179216201332972	0.00180257416117354	0.00188305230367532	0.00192042926269916	0.00203483823817151	0.00196981982015551	0.00196294023148254	0.00223545160177733	0.00221231174739103	0.00224675678585394	0.00218781192791684	0.00220244793337091	0.00223046244820562	0.00226104284005458	0.00222900435238445	0.00222825753704092	0.00211326009224461	0.00223712176306654	0.00221948891129537	0.0022180873194006	0.00224459031478547	0.00221669069057371	0.0022630699950751	Metabolism; Xenobiotics Biodegradation and Metabolism; Naphthalene degradation
ko00627	0.00471603503365893	0.00528618934947751	0.00525108720850482	0.00502230760210822	0.00539351369484351	0.00533802735006338	0.00529175226645627	0.00489106622434017	0.00543776722828205	0.00479317139841912	0.00497568005931329	0.00498337355843912	0.00507492503463278	0.00524187708271883	0.0053861471401827	0.00527660084429127	0.00580529806849661	0.00579330426241572	0.00578074550280975	0.00568378018825129	0.00574038381112221	0.00576395426627745	0.00572001516549332	0.00582336282382814	0.00571926308203662	0.00545938072905029	0.00578915293174994	0.00580801263865712	0.00575246258868234	0.00568557733985075	0.00574737902560988	0.00560884062899929	Metabolism; Xenobiotics Biodegradation and Metabolism; Aminobenzoate degradation
ko00630	0.0105961910320723	0.0137160183133563	0.0155920082367621	0.0114856064539635	0.0140014384037009	0.0138019866128088	0.0145269850303718	0.0121143928764994	0.0142945604726554	0.0127841099542016	0.0126035056534246	0.0140631965710553	0.0137937501548607	0.0150014939124244	0.0139122484083429	0.013484210638128	0.0174494718124879	0.0174378734388866	0.0173620306430433	0.0172244441382152	0.0172889093537398	0.0173005379741025	0.0171710409418278	0.0176368386910215	0.0168442376354107	0.0164620987354776	0.0173694395424109	0.0175327180911985	0.0172854836240849	0.0170438762452696	0.0173003260410424	0.0166431757286558	Metabolism; Carbohydrate Metabolism; Glyoxylate and dicarboxylate metabolism
ko00633	0.00137771014830597	0.00161299304668646	0.0015697144791091	0.00141373284787435	0.00160441549060843	0.0016963022496459	0.00165398484246402	0.00148602315084388	0.00161781808791117	0.00176953478611298	0.00161246552065615	0.00153781843381261	0.001564858562137	0.00161239330449435	0.00157267182309899	0.00154473259974014	0.00181919676165373	0.0018508004139533	0.00180615285747281	0.00186500591325738	0.0018528223902988	0.0018312517205394	0.00178717814226337	0.00184070894221873	0.00173622659041255	0.00190330378264966	0.00181893215348646	0.00185028209385194	0.00183066578998944	0.00178145361142195	0.00184682295933153	0.00170494575631668	Metabolism; Xenobiotics Biodegradation and Metabolism; Nitrotoluene degradation
ko00640	0.00517423014865005	0.00586412351319131	0.0060523994123994	0.00538110195060097	0.00593037751915866	0.00599754504333033	0.00596761199428522	0.00544564986786632	0.00596597749906262	0.00579296525624774	0.00565917441779842	0.00578134659083099	0.0057923680348859	0.00598342223716528	0.0058985603725105	0.00575191510592481	0.00646734277717643	0.00646758021810946	0.00645446041368602	0.00644465019458451	0.00644626572183216	0.00645879796651674	0.00642651492795227	0.00648376171821519	0.00638048206378557	0.00636210879647198	0.00645695603241112	0.0064789933097493	0.00645173380038993	0.00639695388441485	0.00645431923881746	0.00634063588872115	Metabolism; Carbohydrate Metabolism; Propanoate metabolism
ko00642	0.00121122903967085	0.00110292571305939	0.000948934517864646	0.00120968736793207	0.001104137864544	0.00112357891319335	0.00103269338019737	0.00114218051411105	0.0010810906363613	0.0011445971286945	0.00114684928417099	0.00097966048808346	0.0010476190661846	0.000979583708648086	0.00108119656090987	0.00111343927499864	0.00086491401536368	0.000856604289960582	0.000875891651339641	0.000867781732828919	0.000864302377006536	0.000878388949378256	0.000898812992760568	0.000841394784692197	0.00091377693037523	0.000915202306151685	0.000872637427487198	0.000849528625499542	0.000872985358468549	0.000901011925121922	0.000872429213091502	0.000942273955243651	Metabolism; Xenobiotics Biodegradation and Metabolism; Ethylbenzene degradation
ko00643	0.000795225823053301	0.00117500331904082	0.00137492143722847	0.000934595018366088	0.00123057603361711	0.00120960087849738	0.00127637358843497	0.000983730543577863	0.00125719476506096	0.00103987669225588	0.00103207132834175	0.00116933294306942	0.00116965838388605	0.0013130143451682	0.00125547803930972	0.00115535081740617	0.0016459366823601	0.00164437656107937	0.00163577873147463	0.00161395216564582	0.00162617372747249	0.00162214856032671	0.0016052093296324	0.00167183647006988	0.00156098222611178	0.00149533081248411	0.00163620150440671	0.00165877299520904	0.00162474134065965	0.00158730868651816	0.00162064491474645	0.00152807627407348	Metabolism; Xenobiotics Biodegradation and Metabolism; Styrene degradation
ko00650	0.00796915177097853	0.00916605057232849	0.00980760552882199	0.00844766516507502	0.00930017684090925	0.00921408223975822	0.00930125159430566	0.00847867450745876	0.00931699131873033	0.00860079813197431	0.00860550236077007	0.00915792468946765	0.00914382895210898	0.00952335857616111	0.009126124789736	0.00905468980647477	0.0101966172717758	0.0101418982415521	0.0102021832696475	0.0100699369448838	0.0101090244431283	0.01015065809693	0.0102007603714369	0.0102137782495436	0.0101075608468674	0.00978934105421275	0.0101827980425931	0.0101752503689122	0.0101334513304812	0.0101425218785216	0.0101242745422263	0.0101376997078046	Metabolism; Carbohydrate Metabolism; Butanoate metabolism
ko00660	0.00178066585281042	0.00180510346420972	0.00180054288552446	0.00190712204690898	0.00189290237097932	0.00192910416026218	0.00185934169155207	0.00180683611687449	0.0018520712772588	0.00179136094881951	0.00179457427497547	0.00175563241221236	0.00179150547035281	0.00181908103919762	0.00181867171136992	0.00185258206198523	0.00195144295328264	0.00196160109851022	0.00194234145017363	0.0019553725448236	0.00197445837246137	0.00194559212285333	0.00192398048074144	0.00196617388471007	0.00189817861380921	0.00192673661536165	0.00194626940687864	0.00196334732522601	0.00194934543420468	0.00191580980145606	0.00195062819959895	0.00187353814481191	Metabolism; Carbohydrate Metabolism; C5-Branched dibasic acid metabolism
ko00670	0.00518249581034364	0.00480607792169159	0.00482964706436549	0.00517486221562235	0.00494699197663698	0.00490749139396146	0.0049761368407658	0.00511692861743325	0.00491325354550509	0.00491819471153458	0.00500069975793664	0.00483776765109226	0.00485872381101026	0.00487693630608703	0.004954862079169	0.00498273734397243	0.00494403465276739	0.00495031016709901	0.00492689785096198	0.00494096351259043	0.0049538665263632	0.00491852581985245	0.00489249265878195	0.00496881045297783	0.00488042959221575	0.00486655031472808	0.00493220418662801	0.0049589633729354	0.0049349818055872	0.00488833855759641	0.00492448686610775	0.00483142318925033	Metabolism; Metabolism of Cofactors and Vitamins; One carbon pool by folate
ko00680	0.0114453737987879	0.0131301496162546	0.0129500629121498	0.012247132257494	0.0131309478826987	0.0134523980110785	0.0132882745275283	0.0120623319519913	0.0129978388147806	0.0129271237583383	0.0124070005338833	0.0124833384464868	0.0124722420361544	0.0130276127196838	0.0129239828366307	0.0129577300847421	0.0148700552964278	0.0149791845280874	0.0147370725509389	0.0149283537263616	0.014988384674867	0.0147662803826448	0.0144602445172517	0.0150848222151976	0.0142238280279899	0.0144938632005999	0.0147949125747663	0.0150390563380814	0.0148591314031611	0.0144823235268532	0.0148414172563003	0.013842836476718	Metabolism; Energy Metabolism; Methane metabolism
ko00710	0.00437582660444659	0.00426070021137264	0.00442020576562683	0.00429808883864566	0.00418051133135377	0.00407399933810514	0.00412058822334988	0.00430284804260298	0.00414941784582496	0.00411446424006576	0.00418482491727364	0.00440963642155851	0.00436823606123884	0.00430238909797437	0.00411169321289253	0.00422897401332445	0.00383732710901439	0.00378048083504702	0.00388261582760259	0.00379711985970276	0.00378953517268277	0.00384670248024494	0.00397607221152773	0.00378280228233936	0.00401870062014368	0.00382571434233083	0.00385814732822132	0.0037816292029266	0.00383251507661003	0.00397197453206597	0.00382415836881635	0.0041557046410224	Metabolism; Energy Metabolism; Carbon fixation in photosynthetic organisms
ko00720	0.0082254483637995	0.00888195362065925	0.00909878244629289	0.00854883571297535	0.00890508760953237	0.00892654645680261	0.00890015168529271	0.00841340888151758	0.00887261113209524	0.00851482354304089	0.00847881106297198	0.00890434063299841	0.0088202117216854	0.00900832298768688	0.00910384372529599	0.00882316758752786	0.00945443786837003	0.00944759784310853	0.00942732268308586	0.00938967352694623	0.00943591429926879	0.00940929738102682	0.00937288724232658	0.00949591889078601	0.00935867359087721	0.00917898301241152	0.00943312856757748	0.00947335139325499	0.00942361990291913	0.00937419334926313	0.00940242210766656	0.00926343832543096	Metabolism; Energy Metabolism; Carbon fixation pathways in prokaryotes
ko00730	0.00590539422717502	0.00577695917765378	0.00554235443569838	0.00592234330818655	0.00571606943602015	0.00578096438985721	0.00571604905746754	0.00585576119178144	0.00567335933354976	0.00582495734036323	0.00580392956817653	0.0056150948112467	0.00567650040720338	0.00560761873052395	0.00559527541425306	0.00584146612830997	0.00563442851678643	0.00565036318365221	0.00561829449260545	0.00566573832046938	0.00566780870060472	0.00562670003284279	0.00559324274204698	0.0056483826343436	0.00557060835597347	0.00567731731350483	0.00562652952854653	0.00564103211339915	0.00564795401107508	0.00562214429259864	0.00563698577543907	0.00554384698710122	Metabolism; Metabolism of Cofactors and Vitamins; Thiamine metabolism
ko00740	0.00356903069808988	0.00355460861695381	0.00348052357047209	0.00359448716659707	0.00356812343021862	0.00359231871482533	0.00352291869854595	0.00353591936084445	0.0035303423026973	0.00358309780798693	0.00355334467762642	0.00348345873377594	0.00351624511069928	0.00348792224515902	0.00357037342421655	0.00354573267388417	0.00344668329704342	0.00344177804907735	0.00345692705984248	0.00345568848243966	0.00345080471303618	0.00345374149317456	0.00346772526643478	0.00343915721753119	0.00346761516657843	0.0034655123517894	0.00345353070227419	0.00344376575693098	0.00345697909036505	0.00347021514760268	0.00344856551784915	0.00348465187547324	Metabolism; Metabolism of Cofactors and Vitamins; Riboflavin metabolism
ko00750	0.00293769787505708	0.00308971746063028	0.00308640625168312	0.00300663247201942	0.00314000496864302	0.00314866134509386	0.00312535980259322	0.00306185229451586	0.00314841843563522	0.0031571889809113	0.00311137517213876	0.00289939154671905	0.00298755751286833	0.00304767783365822	0.00313979146506924	0.00314196938864501	0.00318440217719537	0.00317820574556872	0.00319708468638705	0.00319026073201186	0.00318175848225623	0.00320025245981462	0.00321947862002475	0.00317294643844382	0.00316177934729326	0.00321358997310724	0.00318825246874916	0.00317601188124392	0.00319151761205761	0.00322336596012518	0.00319546668116373	0.00322605658163426	Metabolism; Metabolism of Cofactors and Vitamins; Vitamin B6 metabolism
ko00760	0.00746804274334629	0.00746255616268381	0.00739825057975003	0.0074994998915947	0.00753182385759024	0.00757674320421254	0.00755367844537067	0.00748815660008131	0.00752220338071113	0.00758336687289136	0.00753492112807322	0.00739374801386008	0.00740617314365895	0.00744960838213427	0.00750421178970458	0.00750012815219471	0.00765783040380403	0.00767637723578432	0.00763446045637256	0.00768208744291225	0.00767880807543767	0.00764821148949677	0.00759084442854628	0.00767949953534222	0.00756853856161769	0.00766626543430977	0.00764286247126949	0.00767868709858016	0.0076616949947944	0.00759265466208486	0.00765789243747002	0.00751146151724429	Metabolism; Metabolism of Cofactors and Vitamins; Nicotinate and nicotinamide metabolism
ko00770	0.00712231419676433	0.00681127459292734	0.00655775951823728	0.00694179343782198	0.00665985248516796	0.00659988172141202	0.0066265240380898	0.00693050558008571	0.00668108048238466	0.00670046775745613	0.00683340779528241	0.00678393845120969	0.00676832428014492	0.00662223748280041	0.00659154125427671	0.00678641511696888	0.00633323482835303	0.00633452706301499	0.00633760462352752	0.00632546935579063	0.00632533437233776	0.0063323037681826	0.00634017789729631	0.00632184005634881	0.00639954294894369	0.00636146825522983	0.00633785662104104	0.00632429678135874	0.00633748958481339	0.00636247544278909	0.00633379487951178	0.00638905940626579	Metabolism; Metabolism of Cofactors and Vitamins; Pantothenate and CoA biosynthesis
ko00780	0.00471436915901985	0.00442392225134062	0.00422346978970778	0.00445164745530378	0.00413108074842853	0.00433737606646876	0.00406140191302926	0.00429684056831428	0.00404315908540494	0.00459534131332991	0.00438560446221067	0.00483908048544715	0.00460181147112882	0.00424649767742421	0.00470758246299915	0.00414589198688796	0.00337661474345117	0.0033556740428102	0.00340980365361648	0.00346304257599318	0.00340713167034084	0.00342388049014687	0.00346924548312322	0.00331354447191312	0.00368445825329552	0.00370971034324907	0.00340408105468147	0.00333475684058958	0.0034346645004356	0.00351701636063789	0.00341804761616685	0.00374380882301142	Metabolism; Metabolism of Cofactors and Vitamins; Biotin metabolism
ko00785	0.00159757030743455	0.00142948913153615	0.00139994551396864	0.00143908380828892	0.00130856759334419	0.00128786654771789	0.00131917816892923	0.00145932446852089	0.00133860045202092	0.00136766479712647	0.00142010284401264	0.00161730337777916	0.00151519577835062	0.00141547347197234	0.00133990413736128	0.0013392468894102	0.00113793780879386	0.00113863582812954	0.00114109585699395	0.00113963051514757	0.00113326970900448	0.00114281652821439	0.00114897828425914	0.00112755810548669	0.00121459262963743	0.00118937030562716	0.00114267563813108	0.00113216294745665	0.00113943467720247	0.00115374427994315	0.00114303077419812	0.00120804324557769	Metabolism; Metabolism of Cofactors and Vitamins; Lipoic acid metabolism
ko00790	0.00596406632679213	0.00515107738803411	0.00472015845199519	0.00566318033139847	0.00502189796860807	0.00503776462479839	0.00487862187492812	0.00549097054587155	0.00495465195699875	0.00528967109072681	0.00536760296154941	0.00521772463684535	0.0052026012343437	0.00485152986885345	0.00500257801036485	0.0051322207938438	0.00406864567073047	0.0040554363511008	0.00409530191041283	0.00410466134792075	0.00408327810781892	0.0040991555279793	0.00414956292918143	0.00401086443051978	0.00428967216396242	0.00428426693936033	0.00408967261329461	0.00403355322097532	0.00410251206125991	0.00417618478290447	0.00409143452630146	0.00433523001918832	Metabolism; Metabolism of Cofactors and Vitamins; Folate biosynthesis
ko00791	0.00112495902801684	0.00141283243543085	0.00158281882455547	0.00123876299160985	0.00148153597512423	0.00144713994215422	0.00155538282333915	0.00130211738672885	0.00152379589875629	0.00130211113855451	0.00132604182730496	0.00141487636930267	0.00140319844036189	0.00155110880584233	0.00141931714947409	0.00143029060667955	0.00194916667777394	0.00196372363274955	0.00192644367232749	0.00192520335276938	0.00194227386835151	0.00192018960395162	0.0018715887836693	0.0019929611558832	0.00182170428064295	0.00179801421987995	0.00193329158079236	0.00197645542842729	0.00192588735301883	0.00185622904005429	0.00192729957652622	0.0017539844077885	Metabolism; Xenobiotics Biodegradation and Metabolism; Atrazine degradation
ko00830	0.00043592901764518	0.000486533058050745	0.000483837285305032	0.000459428324861019	0.000496055465803491	0.000489172134830321	0.000483684821100586	0.000455216808518015	0.000498187228491943	0.000460315808269111	0.00046615242389231	0.000453083671310887	0.000466894677188643	0.000478983076507687	0.000478584416107056	0.000486021204389138	0.000515379362591078	0.000513337931695585	0.000516423390888607	0.000507095120601503	0.000509933433372044	0.000514830692711544	0.000516483434305117	0.000514442100381508	0.000512575305045168	0.000496101900749953	0.000515557332821148	0.000513813577193408	0.000512360899524148	0.000514340069403704	0.000512847608434095	0.000513542078067518	Metabolism; Metabolism of Cofactors and Vitamins; Retinol metabolism
ko00860	0.0176420989503021	0.0209667224652599	0.0230754291648787	0.0193013583366342	0.0215876442768373	0.0215565218511577	0.0218637419991274	0.0191159632076919	0.0215020522341098	0.019613900626979	0.0194224270422671	0.0214400102881615	0.021084174027448	0.0224914237876283	0.0215680683188685	0.0209110056519868	0.0251704774168887	0.0251306313803191	0.0250390038826641	0.0248860844407253	0.0250744193189602	0.0249244972312274	0.0248223288718149	0.0254142282300275	0.0244635750705556	0.0237840435137907	0.0250603028819619	0.0252928792166485	0.0249851956454685	0.024638142606369	0.0249378394663553	0.0241168824377713	Metabolism; Metabolism of Cofactors and Vitamins; Porphyrin and chlorophyll metabolism
ko00900	0.00901042653027912	0.0080433836369596	0.00771084664243073	0.00868382415261547	0.00778316638215663	0.00773181572555243	0.0075925511263855	0.00826193100170504	0.00767921144346402	0.00760560500017041	0.00795104511860699	0.00863215924289228	0.00828389196670277	0.00785608712138385	0.00773589085855028	0.00793477047356084	0.00678140497424637	0.00676081325665434	0.0067672133740892	0.0067471099838916	0.00678221451467221	0.00674953716205396	0.00676977304836769	0.00674758787529032	0.00706361910161447	0.00679927399404875	0.00677831357449038	0.00675058574991261	0.00677651176743967	0.0068051101386596	0.00674851400546807	0.00696265683242449	Metabolism; Metabolism of Terpenoids and Polyketides; Terpenoid backbone biosynthesis
ko00901	1.99134693338714e-05	3.63758204486255e-05	4.20461797849217e-05	2.39502024643614e-05	3.6455951627014e-05	3.60806379661434e-05	3.61111055032609e-05	2.61842764528132e-05	3.70996817442511e-05	3.15741625367013e-05	2.92926720982966e-05	3.59682233977749e-05	3.56365243218228e-05	3.90768148244286e-05	6.52132569056769e-05	3.28402810679578e-05	4.53692778659071e-05	4.5039200524335e-05	4.58063676559614e-05	4.45677221427358e-05	4.46126689223314e-05	4.539328115055e-05	4.5794201662845e-05	4.54005304629806e-05	4.48113765019585e-05	4.30752257891413e-05	4.56040996699449e-05	4.52168036963215e-05	4.49381225888256e-05	4.53720427390116e-05	4.53238235502411e-05	4.5821930641472e-05	Metabolism; Biosynthesis of Other Secondary Metabolites; Indole alkaloid biosynthesis
ko00902	5.24320560808807e-05	8.02768658196035e-05	6.95669343640412e-05	6.43199720842605e-05	7.78373204896638e-05	7.9261709678134e-05	5.93918215646308e-05	4.41353370010376e-05	7.38167496276988e-05	5.24680942620685e-05	5.63123486872017e-05	7.14225520097513e-05	6.5765036254119e-05	6.4429009807759e-05	7.54667741506931e-05	7.18326252953078e-05	5.21756747035121e-05	4.7687820984018e-05	5.36877062913998e-05	4.53423739690389e-05	4.69120901865053e-05	5.40250075331225e-05	5.8041503191716e-05	4.65820659477964e-05	6.94124912049699e-05	4.68841892292091e-05	5.3116530934914e-05	4.71791039710449e-05	5.17505735392218e-05	5.86919845970133e-05	5.08814446484208e-05	7.17985203345564e-05	Metabolism; Metabolism of Terpenoids and Polyketides; Monoterpenoid biosynthesis
ko00903	0.00241031943268298	0.00257934110296307	0.00241602129191005	0.00251883797021746	0.00259854986029155	0.00263070206802179	0.00247218582152629	0.00238358678497169	0.00258050288950655	0.00245955677208317	0.00247626624730138	0.00237181188868374	0.00243833596985225	0.00241857794011713	0.00252251908583263	0.00254721553829482	0.00244341941380675	0.00242036347308373	0.00245195685287797	0.00240351683865186	0.00241266371283728	0.00245466957854446	0.00247073023203839	0.0024095115467916	0.00251581091749928	0.00240624724027813	0.00244931461291488	0.00241490822259345	0.00244045891859822	0.00246578498254159	0.00243526681777066	0.00252211683933077	Metabolism; Metabolism of Terpenoids and Polyketides; Limonene and pinene degradation
ko00906	0.00135249718800297	0.00154186948079173	0.0015627598245155	0.00146155245282545	0.00158109999931468	0.00149757359005354	0.00157267267221733	0.00145905163908842	0.00163119899428081	0.00127161373057005	0.00141911237995785	0.00141582734179363	0.00147159707866063	0.00157332218440822	0.00160121899630874	0.00155608204264881	0.00184110958532166	0.00184369184254974	0.00182967187164701	0.0017822099609751	0.00181277198871773	0.00180630484671023	0.00180346566638221	0.00186794610348104	0.0017682817507189	0.00162839826062879	0.00183200165796407	0.00186202575555224	0.00181271151389028	0.00177505100767368	0.00180629020209738	0.00170431763859737	Metabolism; Metabolism of Terpenoids and Polyketides; Carotenoid biosynthesis
ko00908	0.000783935341452328	0.00064437587856544	0.000627263088643056	0.000736543889022118	0.00062893120246915	0.000613106375216159	0.000615425342552303	0.00070938393203572	0.00061698278356229	0.000634397138119833	0.000667863044372867	0.000704189038791907	0.000677452918767847	0.000635033453662254	0.000628616767943991	0.000652803716580653	0.000506186213399142	0.000501209819993718	0.00050854387605418	0.000503724902010979	0.000504215224376652	0.000505446596335269	0.000515318940050444	0.000499807255602031	0.000541298448087486	0.000514296251595915	0.00050792816959793	0.000500046745190561	0.000506387334259034	0.000519108999832982	0.000504172619166029	0.000545901805904123	Metabolism; Metabolism of Terpenoids and Polyketides; Zeatin biosynthesis
ko00909	0.000129222472655147	0.000177435642170915	0.000121760385975447	0.000139254584831049	0.000149017311757399	0.000156818869590883	0.0001284492072107	0.000122985819774007	0.00015805056795245	0.000116976823825013	0.000130542593749416	0.000143032824371421	0.000153118286191531	0.000131550286844362	0.000231030073892358	0.000146141498688702	0.000130489173848217	0.00013198682891343	0.000130479168853901	0.000125810854709529	0.000129235140530182	0.00013045023242032	0.000128131460758437	0.000128817420780339	0.000134866390804433	0.000125187675731473	0.000131134028120855	0.000129730126760044	0.000129469503846026	0.000129177723007287	0.000130014324731468	0.000128388033843167	Metabolism; Metabolism of Terpenoids and Polyketides; Sesquiterpenoid and triterpenoid biosynthesis
ko00910	0.0142948180254645	0.0181954870824492	0.0200809419187382	0.0153079419096103	0.018081761344754	0.0184366524319902	0.0184327417972018	0.0156348391971157	0.0181879616128626	0.0174145089379079	0.0165315186396078	0.0190893093600162	0.0184454482933573	0.0193304700948897	0.018529459906687	0.0173768327300815	0.0209435589544417	0.0209297081865902	0.0209244354025076	0.0209037863886485	0.0209132724982768	0.020918564230361	0.0208691473088755	0.0210505838835206	0.0207218223055996	0.0205750970479026	0.0209196769413325	0.0209936938606721	0.0209105026231	0.02081838845408	0.0209091965238239	0.0206830686904854	Metabolism; Energy Metabolism; Nitrogen metabolism
ko00920	0.00394749231498186	0.00436265070677183	0.00421542693071005	0.00408884302264142	0.00436884502521995	0.00455161869842828	0.00434304486260752	0.00410730368939306	0.00436558365931037	0.00454939384527684	0.0043063245709611	0.00407837776139551	0.00424311424998442	0.0042342783194304	0.00428779689747835	0.00424696100132675	0.00446272678793542	0.00447947325164301	0.00447266086030629	0.00452011481279796	0.00449789067209675	0.0044945567609383	0.00448152938852875	0.00445646466612054	0.00441082144337052	0.00460546976513472	0.00447060098398142	0.00446772226423516	0.00448683489748346	0.00447233024172488	0.00449784310164397	0.00444570716036945	Metabolism; Energy Metabolism; Sulfur metabolism
ko00930	0.000929999061305571	0.00132176758848414	0.00140798037702033	0.00107745357772199	0.00135812187637875	0.00135267271754825	0.00132282827733671	0.00103131940677048	0.0013682524860353	0.00111077584150365	0.00112767799577149	0.00128015026962678	0.00124824695981415	0.00135046512911313	0.00135666316375213	0.00127615870928027	0.00159143972600954	0.00157793865274445	0.00158332742477955	0.00154132119773392	0.00155905765060197	0.0015819794173255	0.00156818376713677	0.00159240878767232	0.00158169612073699	0.00146314656175817	0.00158464532791716	0.0015838406193626	0.00157231756862946	0.00155727636394642	0.00156957097493666	0.00155184077134229	Metabolism; Xenobiotics Biodegradation and Metabolism; Caprolactam degradation
ko00940	0.000746030425749744	0.000721972412460403	0.000619466457340981	0.000714576082471659	0.000708538607511631	0.000718562535557858	0.000695556373462787	0.000720804074369891	0.00072237427759554	0.00072834582525995	0.000743330591154281	0.000680076938582511	0.000683058931034215	0.000662308712018836	0.000693726112053349	0.000709069255093991	0.000683888477792867	0.000694856477992074	0.000677132676618319	0.000692670592361611	0.000690532143682449	0.000684216550105942	0.000664379960759274	0.000688350483406976	0.00066723936098788	0.000705353101751425	0.000681178846499007	0.000693761977169227	0.000685383580681771	0.000667610304922658	0.000688832826162724	0.000644907359538642	Metabolism; Biosynthesis of Other Secondary Metabolites; Phenylpropanoid biosynthesis
ko00941	3.48845440810614e-05	2.03474529259687e-05	1.31463347345185e-05	3.24483684216016e-05	1.87240839810533e-05	1.93503404947678e-05	1.45844435608107e-05	2.51297143338591e-05	1.64224546364784e-05	1.76522317317506e-05	2.13247571708551e-05	2.38554633869351e-05	2.21148100868528e-05	1.54885357262976e-05	1.77686622208491e-05	2.04899303776089e-05	1.48980090577914e-06	1.34236050251501e-06	1.64360191039242e-06	1.63345552910862e-06	2.11221271988853e-06	1.65416357685694e-06	2.09414655211325e-06	6.91357680668319e-07	5.30033959986612e-06	3.81178112003718e-06	1.66858517899655e-06	9.64788254359247e-07	1.90078109045382e-06	2.65180122983842e-06	1.53707657276798e-06	4.93531386385862e-06	Metabolism; Biosynthesis of Other Secondary Metabolites; Flavonoid biosynthesis
ko00943	2.46123483670985e-05	2.05913885326615e-05	1.32004684978396e-05	2.37828614437488e-05	1.9358457484137e-05	1.8518609976262e-05	1.32840322814617e-05	2.05306406800736e-05	1.92649884064806e-05	1.63264023018859e-05	1.95825421279144e-05	1.58353267029865e-05	1.7056578168304e-05	1.5155690061664e-05	0.000128689649654387	1.97668872779032e-05	3.84021479159591e-06	2.84997895807469e-06	4.39828341111802e-06	2.89226042911066e-06	2.91615220687125e-06	4.30464126966759e-06	6.58428524101682e-06	1.92997484784083e-06	7.6964418815846e-06	5.70933757227532e-06	4.19470119122145e-06	2.89672873148059e-06	3.64610749144672e-06	6.70929169318933e-06	4.30834583319292e-06	1.06320659919436e-05	Metabolism; Biosynthesis of Other Secondary Metabolites; Isoflavonoid biosynthesis
ko00944	2.10614204912053e-05	1.20174247369423e-05	5.99839616247007e-06	1.82603810895653e-05	1.19816852969749e-05	1.06094096631613e-05	1.07454748803559e-05	1.79917826389384e-05	1.23068446582614e-05	1.30221503668211e-05	1.61583517004749e-05	9.03722385669998e-06	1.036457840021e-05	8.06083611164156e-06	1.05902144838581e-05	1.45781561295076e-05	4.77898814147083e-06	5.1409996201312e-06	4.84510436715241e-06	4.99023651323188e-06	5.10638986470368e-06	5.08080366412431e-06	4.87750084104554e-06	4.65902347254154e-06	5.04172305625003e-06	6.38015687801001e-06	4.88023532700274e-06	4.86460226348288e-06	5.00197440488189e-06	5.42645038309849e-06	5.1637464532392e-06	5.16043039228125e-06	Metabolism; Biosynthesis of Other Secondary Metabolites; Flavone and flavonol biosynthesis
ko00945	0.000315541441287165	0.000342324931249355	0.000306693024336896	0.00033618237936591	0.00034355029802819	0.000343336504854028	0.000316009435489277	0.000297019892080387	0.000342765223919983	0.000282820978502974	0.000308217844257716	0.000319410874583862	0.000315233720671058	0.000312098028598853	0.000331936289814269	0.000335277259935088	0.000320278650023656	0.000317543153992488	0.000318416860943819	0.000306733284505778	0.000313321159925873	0.000319726173667427	0.000316039891846127	0.000316276698244607	0.000334308206378126	0.000298906299198994	0.000319814855367079	0.00031673368519897	0.000317335819290956	0.000315472720062727	0.000316379852469044	0.000321872362113069	Metabolism; Biosynthesis of Other Secondary Metabolites; Stilbenoid, diarylheptanoid and gingerol biosynthesis
ko00950	0.000241634952137268	0.000280104451088184	0.000308380311955855	0.00024723854065311	0.000271042228364937	0.000271243495413823	0.000278712216084399	0.000249819737987855	0.00027232416299099	0.000255234984368948	0.000252886787639038	0.000312035572635364	0.000292488275956186	0.000300161991371761	0.000277178936463077	0.000263921336362767	0.000309181176607146	0.000309882276103473	0.000307530339830235	0.000308259335220582	0.000309290098525271	0.000306847381107702	0.000304140138493638	0.000312274779698696	0.000305922727962224	0.000301352597755807	0.000308169799013406	0.00031080690289785	0.000307832008890675	0.000303843237421366	0.000307643890857557	0.00030084977858874	Metabolism; Biosynthesis of Other Secondary Metabolites; Isoquinoline alkaloid biosynthesis
ko00960	0.00115426200851862	0.00134679174093722	0.00134484764884632	0.00123532451282578	0.00133689384743952	0.0013070148528519	0.00124745653079639	0.00117718105281244	0.00132672434894564	0.0011684192345708	0.00120704579030711	0.00124486759077713	0.00127263846821274	0.00128806861704198	0.00131946851008729	0.00131912397326077	0.00124098067538346	0.00120941825333209	0.00125935145897131	0.00119273033166704	0.00120272623608103	0.00124969237030654	0.00129884863125976	0.00120763455714586	0.00132216885456533	0.00118464212370075	0.0012501924543169	0.00120884794458767	0.00123205355918328	0.0012947561633216	0.00123087540054362	0.00137355393038113	Metabolism; Biosynthesis of Other Secondary Metabolites; Tropane, piperidine and pyridine alkaloid biosynthesis
ko00965	1.33731120168186e-05	2.18872973190261e-05	2.31754927528163e-05	1.56211774992077e-05	2.122243190988e-05	2.14122479548956e-05	2.0705072018478e-05	1.57973061377526e-05	2.17156017336428e-05	1.77560423276636e-05	1.7370431599758e-05	2.07903818645965e-05	2.08950093721103e-05	2.20233060235684e-05	2.72859856887891e-05	1.9853992556812e-05	2.49624690163179e-05	2.47356181611158e-05	2.50561254768087e-05	2.41970633012813e-05	2.43823047749536e-05	2.48856261526616e-05	2.4987323599601e-05	2.48660234355435e-05	2.50910338657629e-05	2.3119062842632e-05	2.50339237756094e-05	2.47684137452301e-05	2.46770027699532e-05	2.48389243753061e-05	2.47027828356057e-05	2.51603057130016e-05	Metabolism; Biosynthesis of Other Secondary Metabolites; Betalain biosynthesis
ko00970	0.0334361466580322	0.0289226380150738	0.0283267816753039	0.0317974577193637	0.0279872250743477	0.0273623987809452	0.0275834191727146	0.0307834380072722	0.0275887788284341	0.0278525463658854	0.0291980740675146	0.0311901445201952	0.0299860725357182	0.028518045629106	0.0280909363521998	0.0289070286501344	0.0239644144224988	0.0238144661211301	0.0240385885150452	0.0238435185464542	0.0239111040321485	0.0239036219892745	0.02421907008324	0.0237961317800529	0.0252098865728987	0.0240822101097346	0.0240121174735595	0.0237850747382875	0.0239874023765387	0.0243653052865615	0.0238624878165997	0.0252347806084698	Genetic Information Processing; Translation; Aminoacyl-tRNA biosynthesis
ko00980	0.000867905827228533	0.00116342596311439	0.0013451794799463	0.000951015097510612	0.00118762151850647	0.00114643348418616	0.00120345847081131	0.00100973637657224	0.00120990787261436	0.00104838761754265	0.00104835387054313	0.0011599798247823	0.00116328597373338	0.00126113410311464	0.00114616918759967	0.00113728407280185	0.00141046122360842	0.00139453837450347	0.00141854280697294	0.00137774233561931	0.0013812210193511	0.00140438852783669	0.0014254727612843	0.00141002700256737	0.00139952590403392	0.00131891102553918	0.00141106732067353	0.00140147056305432	0.00139579264214329	0.00141149018357687	0.00139585296543104	0.00142498684245921	Metabolism; Xenobiotics Biodegradation and Metabolism; Metabolism of xenobiotics by cytochrome P450
ko00982	0.00100095174254296	0.00138295067570956	0.00166399183527074	0.00111055007456353	0.0014296380689609	0.00137702545029978	0.00150108160833392	0.00120647673668789	0.00147234721308086	0.00123859519819993	0.00124695794712735	0.00143385928631209	0.00141001997057979	0.00156983959045432	0.00137129313028598	0.00136414073382268	0.00187625255542559	0.00186960188942976	0.00187075741396017	0.00183788032285139	0.00184733770352019	0.00185473361338631	0.0018491673192409	0.00189886599819367	0.00180363954917722	0.00172405004184059	0.00186812246541438	0.00188250559214035	0.00185162278003326	0.00182858509881096	0.00185178205701949	0.0017902507866292	Metabolism; Xenobiotics Biodegradation and Metabolism; Drug metabolism - cytochrome P450
ko00983	0.00348172638560711	0.00298154744592808	0.00270897050638731	0.00338809165869953	0.0030637597621957	0.00303698317570882	0.00303977648974299	0.00334707895808061	0.00305730216389141	0.00315400848025413	0.00325404198623242	0.00278567544671318	0.00290064580550149	0.0028396172946488	0.00300878315205934	0.00314028016860629	0.00282147622477913	0.00283630439722241	0.00281006635313953	0.00283430735304646	0.00283431098874935	0.00281437643020567	0.00279042076677429	0.00282777511908604	0.00277933871855538	0.00283272407908017	0.00281640338025718	0.00283570056372253	0.00282583040718366	0.00279455896704119	0.00282027652385639	0.00274111560597988	Metabolism; Xenobiotics Biodegradation and Metabolism; Drug metabolism - other enzymes
ko00984	0.000579426939978847	0.000847118801123046	0.000673615095807639	0.000677103451595455	0.000815695151275495	0.000880780883630078	0.000683482488841796	0.000507562415092432	0.000791064428567635	0.000657912657916006	0.000649042661485627	0.000763527820481164	0.000714380919675841	0.000686986776063151	0.000775011546191992	0.000735527533291678	0.00068962691097019	0.000676865142783306	0.000686544705094037	0.000658210923142926	0.000668430574602283	0.000700895123399536	0.000689420822859527	0.000664564745494446	0.000778446861045118	0.000667478842103626	0.000692487918874775	0.000673120938539312	0.000692551563257874	0.000695101102344301	0.000684283647946363	0.000738192622144344	Metabolism; Xenobiotics Biodegradation and Metabolism; Steroid degradation
ko01040	0.00183607214691271	0.00224481718096968	0.0023395876214372	0.00187774242351402	0.00216895399008388	0.00222469501943195	0.00214248667133146	0.0018991087629036	0.00217192679523302	0.00217678240713223	0.00204988278251649	0.00231728406079608	0.002252515926709	0.00226291318756153	0.00227799047243212	0.00206399833012897	0.00221321557257397	0.00219311774416544	0.00223018299012239	0.00221193612407328	0.0021931051612498	0.00223080016619751	0.00226066516856006	0.00218730905088291	0.00229571624019795	0.00225226495104306	0.00222333212554486	0.00219323354951506	0.00221949454029151	0.00225731741710734	0.0022188805680462	0.00233863919703593	Metabolism; Lipid Metabolism; Biosynthesis of unsaturated fatty acids
ko01051	0.00153689608239917	0.00149022688062768	0.00103135718022977	0.00158013316345464	0.00145444344786171	0.0015430554641729	0.00122529268912308	0.00127263359192503	0.00141553596145412	0.00129879151159345	0.00137528185603601	0.0013039382508585	0.0012701908708898	0.00113205609995732	0.00144078193508765	0.00143031733667783	0.000962717059743156	0.00095148416568733	0.00095312393477275	0.000925410066099638	0.000947208174540951	0.000986284701675627	0.000960565000379776	0.000914709258153697	0.00111103815816071	0.00100362277989512	0.00096656099517669	0.000934776274443607	0.000971181768387656	0.000978045941544548	0.000967397472831358	0.0010528812416822	Metabolism; Metabolism of Terpenoids and Polyketides; Biosynthesis of ansamycins
ko01053	0.001948276712493	0.00220608089256833	0.00162811833853525	0.00198267723071561	0.00205124591914018	0.0022770883356709	0.00182520397275947	0.00172704573609687	0.00206512153121134	0.00210595148959	0.00204280222233926	0.00202894835567682	0.0019438533735735	0.00174449517076849	0.0022035107026002	0.00195200198781689	0.00159250466560399	0.00162738276654465	0.00158239594865355	0.00162954439896777	0.00163610740668901	0.00167871322581074	0.00159060855419606	0.00153537922554808	0.0017387443106217	0.0019322667564261	0.00160544716800575	0.00157409054532603	0.00163341440773914	0.00162076273005573	0.00167538128724321	0.00169849471129394	Metabolism; Metabolism of Terpenoids and Polyketides; Biosynthesis of siderophore group nonribosomal peptides
ko01054	0.00295938227780376	0.00275785651536022	0.00125373848423644	0.00284890793593698	0.00233641671119751	0.00259548033029857	0.00188735197242582	0.00235799646221205	0.00237894949318089	0.00234832548728924	0.00256533584710001	0.00219894721751728	0.00229300448328659	0.00167128809719433	0.00237115030888418	0.00234693446547191	0.00114320088506662	0.00123268574866174	0.00111685660590857	0.00119704396344124	0.00124052960435427	0.0012466941642171	0.00109136270416636	0.00106489183521541	0.001328150615118	0.00166340974867276	0.00116087623787836	0.00113360129222465	0.00119386525719254	0.00114532110084503	0.00126054960199182	0.00119237436568415	Metabolism; Metabolism of Terpenoids and Polyketides; Nonribosomal peptide structures
ko01055	0.000314925192300643	0.000300444817590338	0.000268926641242229	0.000331513138869339	0.000306929305061954	0.000316055779354278	0.000276764587492237	0.000302116256059895	0.000292225326205685	0.000315610734007583	0.000303893022735201	0.000263006007389971	0.000281107351692052	0.000266792593400599	0.000333094534274883	0.0003108102023426	0.000225143901882104	0.000219722042472791	0.000231460631613288	0.000226711999554874	0.000226233325703065	0.000231120105737117	0.000244724724366644	0.000215760023025967	0.000246110087616888	0.000241757504679975	0.000228766730443777	0.000219313812046078	0.000229454836700522	0.000247960180242148	0.000227663770736001	0.000266005457085533	Metabolism; Metabolism of Terpenoids and Polyketides; Biosynthesis of vancomycin group antibiotics
ko01056	5.19514720673238e-05	8.2310774929429e-05	8.43536635484678e-05	6.40995022841267e-05	8.49866487331982e-05	8.08563136812234e-05	8.0012427080755e-05	5.94756463805373e-05	8.72624051909701e-05	6.21212158383501e-05	6.60905111201451e-05	7.84451337344021e-05	7.35826708594855e-05	8.21004670667753e-05	0.000100660594403377	7.70097184690355e-05	0.000103908106700589	0.000104213609869131	0.000102956456935248	0.000100796183903703	0.000102313392961179	0.000102542195886794	9.99516781978169e-05	0.000105380692536687	9.99756944638969e-05	9.34734354315717e-05	0.00010314908373576	0.000104827212335286	0.000102409175784718	9.96458459173105e-05	0.000102580107419731	9.58792549439131e-05	Metabolism; Metabolism of Terpenoids and Polyketides; Biosynthesis of type II polyketide backbone
ko01057	0.000179927930260373	0.000290985973802747	0.000325810642921922	0.000219438365741474	0.000307400106628355	0.000302708743562903	0.000314433765320387	0.000221373091306576	0.000316204531281567	0.000238514486105025	0.000243967795057025	0.000292348504352281	0.000277690113439214	0.000318243883094655	0.000301568032333062	0.000280359141835378	0.000430394079614928	0.00043318646865893	0.000423262022103985	0.000421008989521509	0.000426046905167152	0.000422198707121685	0.00040738731624942	0.000440956230547158	0.000401421040271063	0.000384191392692102	0.000425765314304574	0.000436847425135763	0.000423650588476721	0.000402923471856146	0.000423309278414592	0.000377382172298058	Metabolism; Metabolism of Terpenoids and Polyketides; Biosynthesis of type II polyketide products
ko02010	0.116425660283458	0.122435890967732	0.133614610029334	0.122336175657437	0.129667443907084	0.124063371419849	0.132171287248632	0.125567615975516	0.131305941248514	0.117301880644266	0.122661454182363	0.119561136240304	0.121922440192876	0.130704660821048	0.124494182022991	0.129263675024352	0.148006932263784	0.147814928086525	0.147466754566839	0.145514468759671	0.146729206843774	0.146617806179023	0.14625583929124	0.14937488123905	0.142414120766949	0.138746856710806	0.147397265630975	0.148420432570571	0.146426772789546	0.145116416628974	0.146621024351083	0.141783576746096	Environmental Information Processing; Membrane Transport; ABC transporters
ko02020	0.0560961780380759	0.0625292635322474	0.0614226969988451	0.0557076587782023	0.0607029662896151	0.064405635314805	0.0624181805277371	0.0585771528005199	0.0609178734044725	0.0693350576025968	0.0626741344313799	0.0616098972428425	0.0625094822313143	0.0620076864427283	0.0638188714598565	0.059502588520189	0.063988855119033	0.0646072201392529	0.0640358932310762	0.0659190062313467	0.0649778325512015	0.0645860970106419	0.0640112845581007	0.0641730585686809	0.0630115535613318	0.0682009397050868	0.0641347675048175	0.0645100703226854	0.0647196713389512	0.0643347781569777	0.0648823099799338	0.0632556866113252	Environmental Information Processing; Signal Transduction; Two-component system
ko02030	0.00647141824640364	0.00890770465562687	0.00896319263215482	0.00629548217743007	0.00819801793715558	0.00932819291578791	0.00883767827869219	0.00732285958697308	0.00827288633257632	0.0108663659197295	0.0086658574352027	0.00889348021375561	0.00898073640686316	0.00895275768483204	0.0086226638643828	0.00785536097386592	0.00944895291546101	0.00956064315286671	0.00947889607625141	0.0100006057566588	0.00965847392986336	0.00959556199213841	0.0095141017301272	0.00947589476390868	0.00926134567433822	0.0105832087375166	0.00948898502308362	0.00956347652175922	0.00966949792237771	0.00963458120334355	0.00966078602970148	0.00939100329733025	Cellular Processes; Cell Motility; Bacterial chemotaxis
ko02040	0.00736160151449087	0.0102772208514079	0.0123563334736804	0.00644309458029555	0.0085426091459137	0.0092989350627872	0.00953457260933803	0.00761762167197407	0.00885945445519315	0.0103624003071192	0.0086909447767336	0.0136243596816489	0.011781247729013	0.0116428572417378	0.00900212222366941	0.00818101678997343	0.0100939995818751	0.0100954549196247	0.0101220767616324	0.0104453743474437	0.010146922900878	0.0102051401223415	0.0102536118268352	0.0100585393395003	0.0106596448980891	0.011123953492765	0.0101314357842596	0.010096838842556	0.0102271842813514	0.0103567586171563	0.0102347009574994	0.0107773349196939	Cellular Processes; Cell Motility; Flagellar assembly
ko02060	0.0119267006850646	0.00595065878288105	0.00276619405338547	0.010486312458753	0.00622224152675635	0.00618693247352252	0.0057167929615645	0.00991015640479022	0.00603604964155762	0.00789727080397913	0.00881914210752571	0.00452072644765759	0.00564194719604776	0.00413372348928432	0.00546254882440058	0.00709126069269837	0.00184243925037463	0.00200823440785321	0.00184567371631113	0.00212417827654776	0.00210597114992305	0.00198444829104663	0.00190631921428574	0.00171507209207164	0.00204214106160534	0.00302123284522856	0.00189161778372895	0.00184593795806142	0.001978800232498	0.00195728601447138	0.00205530498124592	0.0020091876277301	Environmental Information Processing; Membrane Transport; Phosphotransferase system (PTS)
ko03008	0.000723568779285648	0.000633214733078314	0.000477937754268997	0.000650100475529698	0.000550602102163363	0.000589159812131196	0.000532488956600395	0.0006299910017473	0.000534921998459541	0.000681793067727026	0.000643798066050452	0.000605295379560875	0.000592800745475164	0.000515453186365089	0.000504554156256266	0.000562022681185119	0.000366467142595127	0.00037031653712099	0.000370366774393995	0.000392079321178088	0.000379393198414398	0.000378151530847422	0.000377718852110738	0.000356306495057008	0.000406222611967478	0.000454321879459566	0.000370786229900202	0.000364306889693289	0.000382688501268661	0.000386440654003705	0.000382234467444029	0.000410001131821737	Genetic Information Processing; Translation; Ribosome biogenesis in eukaryotes
ko03010	0.0202639205704212	0.0173869462944629	0.0169531020834675	0.0190867373828966	0.0166293285257454	0.0162194534977427	0.0163923650682532	0.0185328933414573	0.016424837458934	0.0166729808432837	0.0175174110838268	0.0188105559113942	0.0180479645220102	0.0170425343750554	0.0166680912746618	0.0172939769083744	0.013903168556477	0.0137889716023625	0.0139746163974123	0.0138208463184525	0.0138411475246678	0.0138761631887509	0.014128892037045	0.0137639148400014	0.0147867650219447	0.01402322438401	0.0139453731277534	0.0137675148906956	0.0139324394205038	0.0142397919255769	0.0138372054247557	0.0148534143040658	Genetic Information Processing; Translation; Ribosome
ko03013	0.00189484478868813	0.0012899741861785	0.000780552856002001	0.00175139397274357	0.0012238319644869	0.00125888148147835	0.0011153891207268	0.00162738039305749	0.00117438122303359	0.00147035271726746	0.00150923971416768	0.00102869510766234	0.00117651417089062	0.000939947107610467	0.00139133814447245	0.00135533603709626	0.000581566225700842	0.000594207445771027	0.000593691275319335	0.000620701782828902	0.000619010385323964	0.00060384710506876	0.000613906138243524	0.000555801178533418	0.000651666353687416	0.000736711355291154	0.000594085064143233	0.000577045733696459	0.000611043143002059	0.000637737315638163	0.000610171943452873	0.000666353960194233	Genetic Information Processing; Translation; RNA transport
ko03015	1.07549399206364e-05	2.64272533360415e-05	2.63935111527655e-06	1.24681946000824e-05	1.07260824655234e-05	1.62827515640441e-05	6.3940688654003e-06	4.35388002966874e-06	1.03376364578145e-05	8.08376921835819e-06	8.02039121917049e-06	1.06775418483492e-05	7.95848762549018e-06	4.70764266117008e-06	9.43941627754339e-06	1.19588352759979e-05	1.51268279280579e-06	1.11706704240401e-06	1.22021108660239e-06	5.79668798339869e-07	1.18613694233134e-06	2.03361587156786e-06	9.39449305622991e-07	3.76542653048815e-07	6.50395346327646e-06	1.99408928945623e-06	1.51055926288984e-06	7.9494124075872e-07	2.30869207742668e-06	1.44116762498526e-06	2.1493097894033e-06	3.95574003167534e-06	Genetic Information Processing; Translation; mRNA surveillance pathway
ko03018	0.0136283928809318	0.0126103618951538	0.0123015141815308	0.0132376193257205	0.0125355515925054	0.0126502595436423	0.0126005123999742	0.0131913401778366	0.0124478887472012	0.013197389940421	0.0130663457438038	0.0128405369727928	0.0128128032391693	0.0125067293469966	0.0124922907888215	0.0126013017991732	0.0119018233634305	0.0119201271879504	0.0118976760598728	0.0120204346577111	0.0119610747084627	0.0118935257171474	0.0118850477700032	0.0119055888263037	0.0119630912915661	0.0121324313570988	0.0119039658976325	0.0119217072985852	0.0119420445414332	0.0118994702636133	0.0119180061358617	0.0119155458839788	Genetic Information Processing; Folding, Sorting and Degradation; RNA degradation
ko03020	0.00232348353722532	0.00200465752430147	0.00198244990629304	0.00218211115158473	0.0019098949955891	0.00187300422766382	0.00189168283185199	0.00212123126947252	0.00188344326085596	0.00193491667924646	0.00201239154540145	0.00220986246176552	0.00210233804283431	0.00198598035073434	0.00192086463533307	0.00197466931643767	0.0016040162425898	0.00159051252795165	0.00161279969806759	0.00159954064497878	0.00159907192756951	0.00160173832695544	0.0016327356160573	0.00158791978445249	0.00171336909946868	0.00162836632178358	0.00160904389850614	0.00158903491821829	0.00160972053182182	0.00164492241151702	0.00159752361874502	0.00172094851970671	Genetic Information Processing; Transcription; RNA polymerase
ko03022	0.000131672509257401	9.46554976611211e-05	2.14257397350604e-05	0.000120321886611454	7.598982526076e-05	7.83870109007325e-05	5.51200367571366e-05	9.74617434299155e-05	7.4995700563671e-05	7.50762367254858e-05	9.25553023801086e-05	5.56894805598482e-05	6.7227488810278e-05	4.04542088000309e-05	6.79878401957547e-05	9.08240009627861e-05	5.59188600517281e-06	6.63201149105348e-06	6.22101497728404e-06	4.23496945293918e-06	5.90973344053956e-06	6.64487951293887e-06	6.8466340498838e-06	2.16007691480578e-06	1.71310075562794e-05	1.17615204462098e-05	6.26761980809108e-06	4.5667479145618e-06	8.66236806403746e-06	1.03856366988579e-05	6.38637158644049e-06	1.11471639440524e-05	Genetic Information Processing; Transcription; Basal transcription factors
ko03030	0.00688092689057962	0.00574552547057081	0.00540910252638016	0.00653257889233637	0.00559706605027123	0.00549007856425909	0.00545984252344489	0.00628853336360094	0.0055072623627993	0.00565447809817833	0.00594349748134281	0.00599834104399418	0.00589146092683929	0.00551898922181042	0.00562808794498632	0.00581893861008257	0.00455311127893624	0.00452863531811666	0.00457498905769976	0.00454239313761527	0.00455376904186225	0.00455158860796736	0.00462250922558241	0.00450677579015515	0.00480487302144807	0.0046325550258698	0.00456739433194342	0.0045148459249268	0.00456959803770356	0.00465710400171019	0.00454102971260674	0.0048204285204718	Genetic Information Processing; Replication and Repair; DNA replication
ko03040	2.46375108820847e-05	1.39293883370665e-05	3.0681868866272e-06	2.50404464342969e-05	1.51333233632284e-05	1.62671183135577e-05	1.02895459018556e-05	1.70566058455412e-05	1.3382053443907e-05	1.26933963302933e-05	1.63870836581001e-05	9.71497096644659e-06	1.01389614607513e-05	6.40674988475064e-06	2.12586710538065e-05	1.66287465314077e-05	9.24714181898816e-07	8.68794489032479e-07	7.90090665571312e-07	5.25888237882967e-07	1.12660878530279e-06	1.1866840670452e-06	8.06985943764548e-07	2.77783633113011e-07	3.28998583493974e-06	1.59933112026181e-06	1.02695986555224e-06	5.44947507679047e-07	1.26405238216264e-06	1.29000961118749e-06	1.00228203887818e-06	2.29498325633289e-06	Genetic Information Processing; Transcription; Spliceosome
ko03050	0.000152033665103878	0.000152064303297348	4.7231500893741e-05	0.000153928692505108	0.000131183568087347	0.000141276466413464	8.74306275750344e-05	9.98903766341808e-05	0.000122182657806623	0.000105243543417257	0.000120613445086353	0.000103245833287787	9.38591981413272e-05	6.8553455781753e-05	0.000169962604779438	0.000125950415535215	3.8776158503755e-05	3.71862995005776e-05	3.74543487579658e-05	3.39895109900821e-05	3.67785247072516e-05	4.11734513987593e-05	3.66474248461923e-05	3.22554132084765e-05	6.11450060115697e-05	4.38925184581085e-05	3.87556479472236e-05	3.51962024750555e-05	4.14184152032249e-05	4.03763117520633e-05	4.00896237592542e-05	4.97298436380228e-05	Genetic Information Processing; Folding, Sorting and Degradation; Proteasome
ko03060	0.00688066402266328	0.00593854226444744	0.00567604394353842	0.00643588986337983	0.00566777797066064	0.0056113490882792	0.00558937033574704	0.00629932402717848	0.00561944217669169	0.00590453441536739	0.00606426452111053	0.00634260984520835	0.00613717234344795	0.00574859487187429	0.00572901107477913	0.00586202552392512	0.00467923570299346	0.00464964128023595	0.00470777341434007	0.004691813883485	0.00467118733219465	0.0046902488719846	0.00476795716923169	0.0046221535132838	0.00498377552867951	0.00483743383476234	0.00469892170940444	0.0046355242494508	0.00470608317737871	0.00480829083382687	0.00467879178180119	0.00501826684386181	Genetic Information Processing; Folding, Sorting and Degradation; Protein export
ko03070	0.0113674240326207	0.013552013980091	0.0151633709035268	0.0105092430325216	0.0117407466446016	0.0125523267136159	0.0121222467626343	0.0110387319528285	0.0117338967341113	0.0135946972735538	0.0119358848678809	0.0168489874422033	0.0150491757014309	0.0142929946877182	0.0128488867876903	0.0113550244034534	0.0111821687135922	0.0111034756373728	0.0113759261442541	0.0115731119277275	0.0112989992961882	0.0114768809135043	0.0117628568471962	0.0109520790757894	0.0124257151202112	0.0127851289970304	0.0113273890047841	0.0110159816981973	0.0114117088112927	0.0119112041541059	0.0114492323591864	0.013002260103522	Environmental Information Processing; Membrane Transport; Bacterial secretion system
ko03320	0.00137954514561053	0.00159976643660403	0.00157489477419576	0.00146780598758732	0.00160463678223382	0.00167089758386518	0.0015911075045306	0.00140205498507472	0.00159866658949099	0.0015272186275089	0.00148540154519061	0.00159898715108637	0.0015683343257768	0.00159325418613747	0.00159793479899576	0.00153346154174502	0.00175136935234816	0.00175862164450911	0.00173517853858631	0.00174868845393636	0.00175441611207842	0.00174001106585074	0.00170300021560983	0.0017649384365494	0.00172020915624499	0.0017061051863043	0.00174258251676924	0.00176429259026133	0.00174907825938823	0.0016993929837537	0.0017402499807904	0.00165625645496193	Organismal Systems; Endocrine System; PPAR signaling pathway
ko03410	0.00670616601888831	0.00607053971914555	0.00574073586499007	0.00643315398497	0.00593093562820323	0.0058094914067221	0.00577744183653542	0.00633538718627432	0.00592082719627431	0.00595474626347437	0.00617186433638509	0.00604113235400227	0.00604357578848605	0.00578967316819003	0.00604246951377139	0.00606338853610988	0.00509773495765081	0.00506135145006618	0.00513835663442149	0.00506433044987118	0.00505869771356591	0.00511649406001983	0.00520905145052967	0.00503249280565865	0.0053370020643959	0.00515681848629332	0.00512145878497543	0.00504637872773187	0.00510949601588797	0.00523159522757968	0.00509615502320739	0.0054084044543104	Genetic Information Processing; Replication and Repair; Base excision repair
ko03420	0.0113015483985301	0.00954441539684586	0.00877284988016992	0.0107134168427224	0.00922126446142725	0.00906940047405917	0.00887278853854148	0.0102410933836997	0.00906753227742881	0.00931269785285774	0.00977096069080007	0.00984783671631483	0.00966264776872035	0.0089766403814569	0.00956126442756193	0.00955163303895211	0.0072536556275588	0.00720139280046559	0.00730223620298798	0.00723295247804486	0.00724005964286368	0.00726531416068639	0.0074016982208825	0.00714638487326543	0.00775032327344627	0.00743389820916891	0.00728489084176484	0.00717441309833038	0.00729259334463086	0.00747595384306626	0.00724007648216173	0.00778796817774454	Genetic Information Processing; Replication and Repair; Nucleotide excision repair
ko03430	0.0114607182906392	0.00932267737709273	0.00866173572987036	0.0108092533025816	0.00899433602214299	0.00902512218442948	0.00875895368598487	0.0103055123892452	0.0087494325527716	0.00949421019854764	0.00975647126946983	0.00995765829483194	0.00972082671896052	0.00890072475606509	0.00907839364425361	0.00936978749183329	0.00689946033524006	0.00687826087091403	0.00694500769186107	0.00699477003185173	0.00698149810601745	0.00693569903258856	0.0070518631069	0.00680755548455778	0.00740372270182859	0.00733861221602861	0.00693843405370866	0.00683982307985635	0.00697669615687551	0.00713372575716775	0.00693225074786624	0.00746276332838091	Genetic Information Processing; Replication and Repair; Mismatch repair
ko03440	0.0133624684140769	0.0110019496903623	0.00986858700442194	0.0125283928103044	0.0105728655722728	0.0108213676505796	0.0102746855898817	0.011990741712305	0.0102947142682397	0.0116283897934459	0.0116255269023237	0.0115020585585479	0.0112935993745291	0.0102611132370757	0.0108722962510549	0.0109392413937453	0.00795712350667925	0.00795710796933755	0.00800813024393188	0.00816018338668604	0.00809013763969884	0.00804438281755446	0.00813505072080168	0.00783039706695845	0.00855289786385517	0.00874397431122222	0.00800904029735718	0.00789551954348409	0.00809511260947023	0.00825346388170832	0.00805272896325765	0.00862689365208259	Genetic Information Processing; Replication and Repair; Homologous recombination
ko03450	0.000198960135734224	0.000353961354866824	0.000360557964212075	0.000230776411981228	0.000310792315539302	0.000290492732983066	0.00024425115383144	0.00021704266583119	0.000304263503013325	0.000232991620676594	0.000236996986895952	0.00029645206499563	0.000318360371126171	0.000303539480340943	0.000311552341186975	0.000297567388085464	0.000192977436778907	0.000167086895741972	0.00021725195916498	0.000168892221975758	0.000167005056725706	0.000203208207359534	0.000260474574511579	0.000163176408143129	0.000271589025437265	0.000181262538765372	0.000205003615356309	0.00016629013079367	0.000193498121076539	0.000260339210838483	0.000189426680422436	0.000335654945018845	Genetic Information Processing; Replication and Repair; Non-homologous end-joining
ko03460	2.05058462697961e-05	2.47262014218389e-05	3.99938904797321e-06	3.08507719151595e-05	1.81685355998187e-05	2.82275476416292e-05	1.17492893170333e-05	1.48994945641067e-05	9.81712572297396e-06	2.00942846298303e-05	1.39461489938071e-05	9.36610066463125e-06	1.23988965286072e-05	7.43261028009497e-06	2.15627450960995e-05	1.59292466300257e-05	3.98459395761758e-06	4.3964727264536e-06	4.00032254910558e-06	7.11437266672212e-06	7.68898770141433e-06	4.26802915616434e-06	3.69248825282669e-06	4.05190083075971e-06	3.67720543886893e-06	9.17124167964015e-06	3.98100631881099e-06	4.27744475698787e-06	5.88431970744372e-06	3.85510622030644e-06	5.13450576866429e-06	3.38469164120688e-06	Genetic Information Processing; Replication and Repair; Fanconi anemia pathway
ko04011	0.00056016948846639	0.000556815749845596	0.00057739417227222	0.000573842716360851	0.000575768036743983	0.000559167814132211	0.00056846234870388	0.000581061925745029	0.000574287792151145	0.000561095200206266	0.000568613081399153	0.000514285513104747	0.000551049932187972	0.000561604092403865	0.000560335320211214	0.00057816025863407	0.000559999549881721	0.000549740482959964	0.000566643352187119	0.000550582605408713	0.000549116127356512	0.00055887531844087	0.000577904983853486	0.000552497198424744	0.000567382173658844	0.000539610842776892	0.000561573036365418	0.000551390483209279	0.000556725566661196	0.000573853957311129	0.000554293540165798	0.000589289877358836	Environmental Information Processing; Signal Transduction; MAPK signaling pathway - yeast
ko04020	3.54160916566568e-06	6.5376675652732e-06	1.36033019281128e-06	4.30706653023117e-06	4.02375485016591e-06	6.07098516896948e-06	2.15073001142372e-06	2.58440415260749e-06	3.77470016462992e-06	5.29454039231307e-06	3.86844568366654e-06	4.66142433720222e-06	5.13072762011359e-06	2.43885319013778e-06	3.06284446198512e-06	3.80521265885253e-06	5.21870227544869e-07	1.01953346364056e-06	5.89881997570824e-07	1.26705965541169e-06	1.39966235960874e-06	1.06416459138189e-06	5.30555718643071e-07	2.54780378226135e-07	7.82841056677007e-07	3.8148576068942e-06	5.69369536142921e-07	6.03645116246855e-07	9.73408726856064e-07	9.09282605718449e-07	1.18523758667846e-06	8.02059158988641e-07	Environmental Information Processing; Signal Transduction; Calcium signaling pathway
ko04060	1.29917447756364e-07	1.00047152438508e-07	7.64642920686479e-09	3.82131743938441e-07	1.18331487780616e-07	7.44392152589173e-08	1.1400499337311e-10	1.40940875156859e-09	5.11119529721012e-09	0	1.92252258227275e-09	1.13973963523412e-08	1.82440517528833e-09	5.34425470238507e-09	1.60756162740562e-08	5.1520736983661e-08	0	4.91643240895639e-09	3.51086400686514e-08	0	3.24071908907903e-09	2.08285349968355e-09	1.41342066539153e-10	1.31552880891261e-10	1.55121993728353e-09	0	8.67046910187924e-11	7.11430377909361e-09	2.08791425211259e-08	8.48985465965797e-09	4.58628012700243e-08	1.37429385697068e-10	Environmental Information Processing; Signaling Molecules and Interaction; Cytokine-cytokine receptor interaction
ko04064	1.13519841119937e-05	1.89810294857781e-05	2.61017954207558e-05	1.46921881367993e-05	2.21254900873211e-05	2.13338580121813e-05	2.64966813505962e-05	1.71519736815651e-05	2.38774905940039e-05	1.65937370404843e-05	1.76017604121027e-05	2.14076751941681e-05	1.98953234926049e-05	2.57566763871999e-05	2.07196703860148e-05	2.06015700833707e-05	4.22908946847387e-05	4.31987053850486e-05	4.09019660933689e-05	4.16169141926233e-05	4.2321742550174e-05	4.08748870525148e-05	3.80288607829138e-05	4.44238378405651e-05	3.61773486504644e-05	3.63474824292037e-05	4.13934467993121e-05	4.37114488389683e-05	4.13403199580256e-05	3.74350584729879e-05	4.13331804500351e-05	3.21958393790954e-05	Environmental Information Processing; Signal Transduction; NF-kappa B signaling pathway
ko04070	0.000804348659636857	0.000753940496332318	0.00077767681319347	0.000795265596529628	0.000757140413119633	0.000730617064710239	0.000741629038506763	0.000783845674849629	0.000752181697228619	0.00072495665285986	0.000756014111864159	0.000769396429074196	0.000769353495244142	0.000759571561472832	0.00075429289733581	0.000766835209033557	0.000687610204850779	0.000676930077036163	0.000695561766413593	0.00067510869043009	0.000676780003850339	0.000688093691502009	0.000710199657051318	0.000678029848755801	0.000719641673150349	0.000671724658736487	0.000690818550494295	0.000677550125752958	0.000685651552062683	0.000708267215616409	0.000682588540619364	0.000739556430161043	Environmental Information Processing; Signal Transduction; Phosphatidylinositol signaling system
ko04080	2.95828274033357e-06	4.19854799277304e-06	5.00079283122166e-06	2.60445934164392e-06	3.93553444605821e-06	6.71309619352554e-06	4.89387582764602e-06	3.18025282146006e-06	5.11289159175951e-06	8.15061615433686e-06	5.03084865468019e-06	4.47131594453953e-06	4.90030617959537e-06	4.32012317684719e-06	6.33980280046552e-06	3.93716133668546e-06	4.21295466169303e-06	4.26652149619818e-06	4.59171244491722e-06	4.83557895051392e-06	4.2621645703232e-06	4.64360946413396e-06	4.80953461936398e-06	3.84901304709854e-06	4.8507617947007e-06	5.11795063357678e-06	4.36110047061056e-06	4.59922967327513e-06	5.22323548717439e-06	5.52506279936839e-06	3.78175045234366e-06	4.33472423972925e-06	Environmental Information Processing; Signaling Molecules and Interaction; Neuroactive ligand-receptor interaction
ko04110	0	7.55395257154905e-07	0	0	0	2.70786413681166e-08	0	5.41052932931287e-09	0	0	0	0	0	0	0	7.79660796720426e-08	0	0	1.03876377066483e-08	0	0	0	0	1.59480140831892e-09	0	0	0	0	2.93636428799649e-08	0	3.20602328756499e-08	0	Cellular Processes; Cell Growth and Death; Cell cycle
ko04112	0.0123802551979119	0.0133413633619042	0.0140713649395126	0.0122000877954165	0.0127050927665718	0.0127800638953865	0.0126512769732543	0.0124917348140938	0.0125880515475789	0.0133163177419817	0.0126445825172801	0.0139122258104429	0.0137346119741063	0.0134704092536332	0.0131996459405489	0.0127292878655412	0.011949420149081	0.011745925165199	0.0121613749564422	0.0119711994128533	0.0118259492633492	0.0120412284396848	0.0125191474196425	0.0117393720709662	0.0126600324695775	0.0122359401195953	0.01205125805663	0.0117542244273797	0.0120219295481028	0.0125892123264971	0.0119539738229477	0.0132640385145911	Cellular Processes; Cell Growth and Death; Cell cycle - Caulobacter
ko04113	0.000850707359851324	0.0012492045520207	0.00138277774142985	0.000965851061508043	0.00124656307385795	0.0012371764815652	0.00122841553696649	0.000988932580262798	0.0012778295791332	0.00108846895625665	0.00106507555742857	0.00120680877352516	0.00120268152249872	0.0012812130915459	0.00126758993828829	0.0011994557155268	0.00143331827487098	0.00141082048428153	0.00144532728317946	0.00139180286799296	0.00139824554697218	0.00143264796851737	0.00145402490749359	0.00142161223926058	0.00145386419296776	0.00134115762356223	0.00143378668088984	0.00141552621402942	0.00142328554325954	0.00145460883694447	0.00141650253573529	0.00148010618060962	Cellular Processes; Cell Growth and Death; Meiosis - yeast
ko04114	3.50097407735145e-09	1.21801603676798e-07	2.3967024198005e-10	1.00583896103015e-08	3.73558783509705e-09	2.74734472301378e-09	1.74787560024662e-10	2.16998017278808e-10	1.4091945477656e-09	1.36104210207149e-10	6.74596400821898e-10	1.18597647593268e-09	6.20617437487333e-10	3.7876340686452e-10	1.50721061931232e-09	2.01093578125566e-09	1.91652855062722e-11	1.15596766034327e-10	2.98931907749826e-09	4.00662564625512e-11	1.16390208748055e-10	9.08100118848027e-11	4.45966159768212e-11	2.97442158597119e-11	8.34145841875777e-11	8.55931264215487e-11	3.42586379779143e-11	2.06631907468745e-10	5.50620825892304e-10	3.32763086967646e-10	1.15378414263755e-09	1.09644529804929e-10	Cellular Processes; Cell Growth and Death; Oocyte meiosis
ko04115	3.16927619499309e-05	5.58557996380607e-05	7.8163237102819e-05	3.85788089982242e-05	5.90781996955737e-05	5.53049914923568e-05	6.69224402881683e-05	4.48254807667404e-05	6.26298016000425e-05	4.38455664530248e-05	4.58666891255522e-05	6.6167157105978e-05	6.02757206466696e-05	7.27768965983051e-05	5.89099362380776e-05	5.52293779706038e-05	9.81842144725693e-05	9.8515425292592e-05	9.65813989549001e-05	9.54804312196355e-05	9.66482416631388e-05	9.56064958008221e-05	9.30741615232522e-05	0.000101231550398187	9.03806973802199e-05	8.46401908880477e-05	9.69320853382998e-05	9.98278262255445e-05	9.61146636574628e-05	9.17354017544636e-05	9.57213325256703e-05	8.56218886317609e-05	Cellular Processes; Cell Growth and Death; p53 signaling pathway
ko04122	0.0043836641787571	0.00400626031062047	0.00351133669989962	0.0043266356906173	0.00391390636714242	0.00415450902677609	0.00378182342380288	0.00409129317781735	0.00380604729648572	0.00430456723049777	0.00412960443683399	0.00390842604576727	0.00395025330008201	0.0036694312367702	0.00396296814202688	0.00395639306801648	0.00325640043638037	0.00327841078561446	0.0032628049687984	0.00336011806889492	0.00333780948289228	0.00330100060523655	0.00328600878349648	0.00322597464322607	0.00335471141180127	0.00357256842079845	0.0032718381453277	0.00325326555110477	0.00331298610284091	0.00332012540035039	0.00330958375367809	0.00336569540116322	Genetic Information Processing; Folding, Sorting and Degradation; Sulfur relay system
ko04141	0.000284249516598147	0.000383756185214331	0.000283387209261684	0.000300985353566517	0.000304173766317658	0.000326550259164119	0.000259016539224432	0.000256625686850407	0.000292223265279527	0.000298920329082688	0.000275652591788987	0.000324161169906154	0.000319377899284255	0.000279182605164169	0.000327739768119375	0.000323268089874177	0.000211637258234416	0.000205748744482513	0.000217883822660044	0.000207759745186006	0.000209326120357439	0.000216311405063396	0.000226799414675636	0.000200171671191072	0.000251006671102134	0.000221925625234606	0.000215153572345928	0.000203117493172699	0.000218224051510341	0.000240127777303144	0.000212550142228299	0.000260149934754266	Genetic Information Processing; Folding, Sorting and Degradation; Protein processing in endoplasmic reticulum
ko04142	0.00075284721352283	0.000599610522173758	0.00053380879483334	0.000686153180972077	0.000624431865611047	0.000628802017700936	0.000642455745722623	0.0007267001569437	0.000639843369326464	0.000751553738427417	0.000733327379979661	0.000554736766390347	0.000588357108828821	0.000567524118604241	0.000618996917157763	0.000641618790675007	0.000553883163739099	0.000557467068974147	0.000555378420443621	0.000573892868298712	0.000558794143421869	0.000557628111904618	0.000553296357298396	0.000553948273511005	0.000546663630416145	0.000595708586813498	0.000554375114416345	0.000559092726403007	0.000561663696472663	0.000558699710045845	0.000560803704607602	0.000551489967595656	Cellular Processes; Transport and Catabolism; Lysosome
ko04144	3.29274428624067e-05	5.57069644277719e-05	7.77156953705866e-05	4.20243103368632e-05	6.34107147192498e-05	5.88948666184281e-05	7.02759073785797e-05	4.80725385965165e-05	6.57806707024549e-05	4.81365337477516e-05	4.9802636933512e-05	6.04159164567274e-05	5.74313136613825e-05	7.28564609503736e-05	6.17880982308935e-05	5.94501557588803e-05	0.000102478113499018	0.000102636898843643	0.000100870483349063	9.9696085167071e-05	0.000100938167476182	0.00010013653910689	9.79535413550932e-05	0.000105381747082423	9.34918420084465e-05	8.90707607978249e-05	0.000101141820300807	0.000104115688963581	0.000100343428562385	9.63473911314354e-05	0.00010031224003073	8.97188435045971e-05	Cellular Processes; Transport and Catabolism; Endocytosis
ko04145	0	1.08000810288284e-06	0	0	0	4.36281662285201e-08	4.83152095184652e-09	8.71725688724846e-09	0	0	0	0	0	0	1.8774751582246e-07	1.25616238934461e-07	0	0	1.41363417585578e-08	0	0	0	1.89503051493457e-09	2.56948862381035e-09	0	0	0	0	4.73096812807752e-08	0	4.87350779408142e-08	3.88282967116302e-09	Cellular Processes; Transport and Catabolism; Phagosome
ko04146	0.00212285882221207	0.00237652067931986	0.00237580703983297	0.00220102226514435	0.0024035368293216	0.00244221175705067	0.00244701589716262	0.00221101927128036	0.0024396838991887	0.0023209629615583	0.00230080690344321	0.00233333019030392	0.00232620544637698	0.00240861446486521	0.00232129423407883	0.00233152115848245	0.00273670449571745	0.00275587133369583	0.00270881643642645	0.002728685240568	0.00273572287107581	0.00271591915382065	0.00265221503781512	0.00276885074916644	0.00263784611937528	0.00264856613766187	0.00272101019867315	0.00276458568939276	0.0027245779859669	0.00263968988470777	0.00272205836856108	0.002542051718344	Cellular Processes; Transport and Catabolism; Peroxisome
ko04150	0	7.9216957626329e-07	0	0	0	3.00873792979073e-08	0	6.01169925479208e-09	0	0	0	0	0	0	0	8.66289774133807e-08	0	0	1.01741240495018e-08	0	0	0	0	1.77200156479881e-09	0	0	0	0	3.26262698666277e-08	0	4.95528787918837e-08	0	Environmental Information Processing; Signal Transduction; mTOR signaling pathway
ko04210	0.000126231315449575	0.000167194681819144	0.000161867074794145	0.000166967307964849	0.000183194336253001	0.000223460544500905	0.000168496628461493	0.000132753334612427	0.000156779629407361	0.000200607694783263	0.00015432893385026	0.000166348208538868	0.000168249452757089	0.000167266383263101	0.000205478859352651	0.000158279975879988	0.000178364935891622	0.000180321024552321	0.000178350065754511	0.000193180576487754	0.000191015124998985	0.000180232767507354	0.000178398305605625	0.00017995700885842	0.000174474780920601	0.000201426958129833	0.000178760971547312	0.000183131336516018	0.000184584823024984	0.000179566179830482	0.000182339506290719	0.000174418266640359	Cellular Processes; Cell Growth and Death; Apoptosis
ko04260	9.07098771676259e-05	0.000125036327575706	0.000158978152449427	8.64703135777469e-05	0.000113979749312973	0.000113713342830524	0.000126008762712506	9.94936240617672e-05	0.000116390368108711	0.000117671468187488	0.0001060896844759	0.000159507477170129	0.000141195204829321	0.000147567003398698	0.00011747437126367	0.000107498165231681	0.000145896302560169	0.000144394046428321	0.000145920219107689	0.000145638459709166	0.000143586214919016	0.000144255129155424	0.000145497040952935	0.000147065484393977	0.000148631767345635	0.000140890362130277	0.000145521652122897	0.000145787450255385	0.000145103940877805	0.000144874025480331	0.000144225950935191	0.000148302283249851	Organismal Systems; Circulatory System; Cardiac muscle contraction
ko04270	3.50097407735145e-09	1.21801603676798e-07	2.3967024198005e-10	1.00583896103015e-08	3.73558783509705e-09	2.74734472301378e-09	1.74787560024662e-10	2.16998017278808e-10	1.4091945477656e-09	1.36104210207149e-10	6.74596400821898e-10	1.18597647593268e-09	6.20617437487333e-10	3.7876340686452e-10	1.50721061931232e-09	2.01093578125566e-09	1.91652855062722e-11	1.15596766034327e-10	2.98931907749826e-09	4.00662564625512e-11	1.16390208748055e-10	9.08100118848027e-11	4.45966159768212e-11	2.97442158597119e-11	8.34145841875777e-11	8.55931264215487e-11	3.42586379779143e-11	2.06631907468745e-10	5.50620825892304e-10	3.32763086967646e-10	1.15378414263755e-09	1.09644529804929e-10	Organismal Systems; Circulatory System; Vascular smooth muscle contraction
ko04310	1.35507943703163e-06	2.52378388157977e-06	2.97451568479749e-06	1.77629635536581e-06	2.37892776424124e-06	2.19522790836773e-06	1.96763072189705e-06	1.67339298450646e-06	2.21928797066341e-06	1.80754923390237e-06	1.74669515303745e-06	2.2109210980524e-06	2.32952367603325e-06	2.42021152106622e-06	2.33079576859963e-06	2.31768098345456e-06	1.77821104814251e-06	1.58277199406751e-06	1.95628075306621e-06	1.62831906394328e-06	1.62735526890588e-06	1.86585558440842e-06	2.30630705675324e-06	1.58218859745304e-06	2.27078004426738e-06	1.7241476377598e-06	1.86391420663594e-06	1.58236863503336e-06	1.78147094937467e-06	2.31549223724434e-06	1.76913651843921e-06	2.84364329237211e-06	Environmental Information Processing; Signal Transduction; Wnt signaling pathway
ko04330	1.35507943703163e-06	2.52378388157977e-06	2.97451568479749e-06	1.77629635536581e-06	2.37892776424124e-06	2.19522790836773e-06	1.96763072189705e-06	1.67339298450646e-06	2.21928797066341e-06	1.80754923390237e-06	1.74669515303745e-06	2.2109210980524e-06	2.32952367603325e-06	2.42021152106622e-06	2.33079576859963e-06	2.31768098345456e-06	1.77821104814251e-06	1.58277199406751e-06	1.95628075306621e-06	1.62831906394328e-06	1.62735526890588e-06	1.86585558440842e-06	2.30630705675324e-06	1.58218859745304e-06	2.27078004426738e-06	1.7241476377598e-06	1.86391420663594e-06	1.58236863503336e-06	1.78147094937467e-06	2.31549223724434e-06	1.76913651843921e-06	2.84364329237211e-06	Environmental Information Processing; Signal Transduction; Notch signaling pathway
ko04370	1.2852417744811e-05	2.04885419878492e-05	2.63649822751072e-05	1.60171082447335e-05	2.28647248745371e-05	2.20466481764233e-05	2.70937878116335e-05	1.84802482684541e-05	2.4668596546795e-05	1.74077671205053e-05	1.87097202074701e-05	2.20225073857166e-05	2.06836420241781e-05	2.62082791591052e-05	2.12871984648659e-05	2.23342245606399e-05	4.23545850377047e-05	4.32798602751578e-05	4.09553295776659e-05	4.16704491224509e-05	4.23841610838343e-05	4.09421684452907e-05	3.80858091991166e-05	4.44548232123941e-05	3.62772845390515e-05	3.65148797494604e-05	4.14516579626173e-05	4.37516148957546e-05	4.14799074231842e-05	3.7715978693883e-05	4.1392167016915e-05	3.23171773436923e-05	Environmental Information Processing; Signal Transduction; VEGF signaling pathway
ko04510	1.02830071044457e-05	7.54262362055196e-06	4.93172306901463e-06	9.6436054532389e-06	7.62989853028546e-06	7.29931456350998e-06	6.8440338419263e-06	8.87908313721378e-06	7.57217834360266e-06	7.8831137018101e-06	8.82592895120717e-06	6.40558056966198e-06	6.31972004517368e-06	5.71086371054089e-06	8.02091111271033e-06	7.97460971108821e-06	4.60904801364864e-06	4.81058978554465e-06	4.5823433995911e-06	4.71423194097404e-06	4.79114853855381e-06	4.91397323163502e-06	4.66074660293825e-06	4.48443479757539e-06	4.94513860564163e-06	5.73416317301939e-06	4.6688736262141e-06	4.63500591744278e-06	4.73756399882277e-06	4.8062620941473e-06	4.90790864361415e-06	4.90720113721155e-06	Cellular Processes; Cell Communication; Focal adhesion
ko04512	1.02830071044457e-05	7.42454432417039e-06	4.93172306901463e-06	9.6436054532389e-06	7.62989853028546e-06	7.29931456350998e-06	6.83920232097446e-06	8.87908313721378e-06	7.57217834360266e-06	7.8831137018101e-06	8.82592895120717e-06	6.40558056966198e-06	6.31972004517368e-06	5.71086371054089e-06	7.83316359688787e-06	7.97460971108821e-06	4.60904801364864e-06	4.81058978554465e-06	4.5802778540015e-06	4.71423194097404e-06	4.79114853855381e-06	4.91397323163502e-06	4.65885157242332e-06	4.48443479757539e-06	4.94513860564163e-06	5.73416317301939e-06	4.6688736262141e-06	4.63500591744278e-06	4.73756399882277e-06	4.8062620941473e-06	4.90790864361415e-06	4.90331830754039e-06	Environmental Information Processing; Signaling Molecules and Interaction; ECM-receptor interaction
ko04514	9.72050353895206e-08	1.65641983950628e-07	2.14714148268944e-08	4.78638029290086e-08	7.10804713709804e-08	1.95922920966938e-07	9.70414167366222e-08	8.20092159326006e-08	8.22263410220397e-08	3.04069486942767e-07	1.70311158529064e-07	1.24411950862633e-07	1.45424583350582e-07	6.49677524093234e-08	5.53572610459048e-07	3.42785127001198e-08	1.44393881793347e-08	2.73606422447965e-08	1.25355639129383e-08	6.48235823992052e-08	3.60171999810393e-08	3.82172351450393e-08	2.01554331925538e-08	5.52573761784032e-09	1.2768580452085e-08	1.46170152199688e-07	2.3528573420674e-08	2.34185371270291e-08	2.86943031518158e-08	1.65670668306248e-08	3.38576378239969e-08	3.21648904566281e-08	Environmental Information Processing; Signaling Molecules and Interaction; Cell adhesion molecules (CAMs)
ko04520	0	0	0	0	0	0	4.83152095184652e-09	0	0	0	0	0	0	0	1.8774751582246e-07	0	0	0	0	0	0	0	1.89503051493457e-09	0	0	0	0	0	0	0	0	3.88282967116302e-09	Cellular Processes; Cell Communication; Adherens junction
ko04530	0	0	0	0	0	0	4.83152095184652e-09	0	0	0	0	0	0	0	1.8774751582246e-07	0	0	0	0	0	0	0	1.89503051493457e-09	0	0	0	0	0	0	0	0	3.88282967116302e-09	Cellular Processes; Cell Communication; Tight junction
ko04610	1.19632766768456e-05	2.20100395718993e-05	2.87406244722619e-05	1.44500493268099e-05	2.36104205087126e-05	2.38090767821771e-05	2.46137735338063e-05	1.70983199335579e-05	2.43481264628511e-05	2.20943881754845e-05	2.01715819304739e-05	2.36924260621394e-05	2.25634118288677e-05	2.76113271479534e-05	4.45745682280731e-05	2.13759382546245e-05	3.1999529928535e-05	3.22925362411535e-05	3.19798025870767e-05	3.19580766412973e-05	3.20717056581524e-05	3.2762515485869e-05	3.35094251913499e-05	3.19647096103827e-05	3.08455168125732e-05	3.25363234959514e-05	3.21941379072263e-05	3.28961279812793e-05	3.21765665986732e-05	3.25432876769571e-05	3.23406828438959e-05	3.13902734292944e-05	Organismal Systems; Immune System; Complement and coagulation cascades
ko04612	6.6087143259243e-05	8.15528349597553e-05	8.37934298813106e-05	6.28774819106199e-05	6.5796767257117e-05	8.27181248395197e-05	7.06531501082959e-05	5.63017646983774e-05	6.39291278982571e-05	8.07556022319743e-05	6.49389986519632e-05	0.000115705015482013	9.49691107740343e-05	8.51687873183672e-05	6.22344322316185e-05	6.19748000132355e-05	7.23674132543095e-05	7.50264863233161e-05	7.03842637407952e-05	7.80738985541952e-05	7.71667937193763e-05	7.26201222085292e-05	6.66420052856365e-05	7.41057785463152e-05	7.47487544555504e-05	8.45126653568403e-05	7.17145516756867e-05	7.44790735921134e-05	7.46733670623452e-05	6.9197514638361e-05	7.37525086092811e-05	6.68756548904067e-05	Organismal Systems; Immune System; Antigen processing and presentation
ko04614	0.000307623586437389	0.000144497884810276	5.72223625736856e-05	0.000257002380766848	0.000150186422937805	0.000147282971446834	0.00013526785836923	0.000247942154600475	0.000140947388955815	0.00021627464962918	0.000227921820370359	0.000103741728054958	0.00013531284737046	9.04663556063519e-05	0.000132644372591473	0.000170266633769708	1.20135781962625e-05	1.24385398375918e-05	1.55667927113832e-05	2.08936440890655e-05	1.51692838705955e-05	1.62333600888035e-05	2.10368735938541e-05	6.04810388410425e-06	2.77960512311108e-05	4.38766218491649e-05	1.4912103686219e-05	9.92778722322511e-06	1.76026806133383e-05	2.29881987176949e-05	1.64014208904534e-05	3.40490047238156e-05	Organismal Systems; Endocrine System; Renin-angiotensin system
ko04621	0.000476931303946794	0.000226584214384555	0.000125466194058098	0.000405431273807519	0.000232574477612958	0.000219467409583229	0.000223512561492493	0.000387259335476913	0.000226602315624486	0.000298676107144873	0.000336927367015949	0.00020969451949309	0.000232442662577394	0.000175299115146207	0.000202435530963766	0.000272616891258689	7.81877993147526e-05	8.3434567399897e-05	7.55740618765816e-05	8.48826943143348e-05	8.49436323935694e-05	7.86256578519046e-05	7.27680552085224e-05	7.5640627826074e-05	8.58727403889789e-05	0.000107308316438793	7.78917271128997e-05	7.89732650794162e-05	8.1076436229968e-05	7.64453115694539e-05	8.12888763879183e-05	7.59483502363527e-05	Organismal Systems; Immune System; NOD-like receptor signaling pathway
ko04622	0.000253372670899624	0.000242349875570271	0.00027635940137244	0.000269963969272933	0.000272028097056338	0.000251412696564809	0.000276602676548108	0.000271768834185976	0.000275094030107231	0.000228933276435011	0.000254268804966491	0.000236044836481168	0.000244239211790817	0.000267203236752923	0.00025620239769857	0.000274488093285494	0.000312148648364574	0.000310450276545742	0.000310561387461239	0.000302678010990663	0.000307586451234234	0.000307267352004683	0.000306654488779106	0.000315510765069278	0.000296878125998147	0.000280777844236666	0.00030984501529909	0.000311792245695634	0.000306594759585004	0.000303189456585021	0.000306696296113024	0.00029507685102942	Organismal Systems; Immune System; RIG-I-like receptor signaling pathway
ko04623	0	8.10380706166961e-08	0	0	0	0	0	0	0	0	0	0	0	0	0	0	0	0	9.67998206373633e-10	0	0	0	0	0	0	0	0	0	0	0	3.39313296527193e-09	0	Organismal Systems; Immune System; Cytosolic DNA-sensing pathway
ko04626	0.00225858209413365	0.00231540644516696	0.00251329832499843	0.00217523663301331	0.00221885286617584	0.00227165785549475	0.00229480790762303	0.00221952244437225	0.00221164572759786	0.00236258318856648	0.00225210384560332	0.0026596184298018	0.00248612185603981	0.00245674596665794	0.00224146833710451	0.00219820790182247	0.00226265791117172	0.0022608872294386	0.00226543207565323	0.00229488280812004	0.00227486115940784	0.00226947725464694	0.00227373462004857	0.00226189994936782	0.00232305085969437	0.00234419019052184	0.00226604254829612	0.002262796945024	0.00227481577931403	0.00228366261701664	0.0022707476683454	0.00233133008734153	Organismal Systems; Environmental Adaptation; Plant-pathogen interaction
ko04640	8.79973034849768e-05	5.00022861794733e-05	2.09743156987613e-05	7.04101393106273e-05	5.04073794374267e-05	5.93751720727909e-05	4.60980427311e-05	6.83517849669958e-05	4.53931944345764e-05	8.84036256027218e-05	7.62029846682452e-05	4.05058282988789e-05	4.5603211248078e-05	3.13634932101796e-05	4.6089356578368e-05	5.02788508386109e-05	5.83765569229422e-06	5.4108123687581e-06	6.98605732741513e-06	1.22413791044102e-05	7.39091498652576e-06	8.19286352545763e-06	9.26204635912186e-06	2.92935085325525e-06	1.32717540644138e-05	2.4307757268937e-05	6.74337954297371e-06	4.95068465640135e-06	9.29137032188506e-06	1.07449013805944e-05	8.18396770779649e-06	1.58795112186743e-05	Organismal Systems; Immune System; Hematopoietic cell lineage
ko04666	3.45939688076724e-05	5.75691591293965e-05	7.85626984042542e-05	4.35669072419127e-05	6.44912743587321e-05	5.98455052577224e-05	7.11383108440594e-05	4.96565957280872e-05	6.68957746935663e-05	4.91713816316005e-05	5.11406032334819e-05	6.13558281106119e-05	5.85815043371187e-05	7.37007206405354e-05	6.2720906287329e-05	6.15372486232691e-05	0.000102693547935032	0.000102797385147139	0.000101133151938108	9.98438068493547e-05	0.000101084881226275	0.000100376327771703	9.83266091836602e-05	0.000105498839516272	9.39088031738985e-05	8.9346372599977e-05	0.000101373879877832	0.000104235706426668	0.000100628263146657	9.6940838593662e-05	0.000100509331354111	9.03489306849721e-05	Organismal Systems; Immune System; Fc gamma R-mediated phagocytosis
ko04670	0	0	0	0	0	0	4.83152095184652e-09	0	0	0	0	0	0	0	1.8774751582246e-07	0	0	0	0	0	0	0	1.89503051493457e-09	0	0	0	0	0	0	0	0	3.88282967116302e-09	Organismal Systems; Immune System; Leukocyte transendothelial migration
ko04720	3.50097407735145e-09	1.21801603676798e-07	2.3967024198005e-10	1.00583896103015e-08	3.73558783509705e-09	2.74734472301378e-09	1.74787560024662e-10	2.16998017278808e-10	1.4091945477656e-09	1.36104210207149e-10	6.74596400821898e-10	1.18597647593268e-09	6.20617437487333e-10	3.7876340686452e-10	1.50721061931232e-09	2.01093578125566e-09	1.91652855062722e-11	1.15596766034327e-10	2.98931907749826e-09	4.00662564625512e-11	1.16390208748055e-10	9.08100118848027e-11	4.45966159768212e-11	2.97442158597119e-11	8.34145841875777e-11	8.55931264215487e-11	3.42586379779143e-11	2.06631907468745e-10	5.50620825892304e-10	3.32763086967646e-10	1.15378414263755e-09	1.09644529804929e-10	Organismal Systems; Nervous System; Long-term potentiation
ko04721	7.13201879013981e-06	1.21633714402613e-05	9.6249247103624e-06	7.40324610013545e-06	1.05959791293594e-05	1.17292895380897e-05	1.01514429282666e-05	7.87154653438634e-06	1.05600268898871e-05	1.20797660030328e-05	1.00015249976466e-05	1.05429431535518e-05	1.0640744082916e-05	1.0267512355434e-05	2.09029080854597e-05	9.30785183110194e-06	1.14669225550437e-05	1.1746316577041e-05	1.14311276423596e-05	1.19635589917273e-05	1.17906388469057e-05	1.155038095209e-05	1.13714961342234e-05	1.16456959920213e-05	1.11682494738981e-05	1.22393682254938e-05	1.15234509563817e-05	1.18340724925173e-05	1.16385517853735e-05	1.13325450781694e-05	1.17521959134797e-05	1.07839484785068e-05	Organismal Systems; Nervous System; Synaptic vesicle cycle
ko04722	3.50097407735145e-09	3.72230729522967e-09	2.3967024198005e-10	1.00583896103015e-08	3.73558783509705e-09	2.74734472301378e-09	1.74787560024662e-10	2.16998017278808e-10	1.4091945477656e-09	1.36104210207149e-10	6.74596400821898e-10	1.18597647593268e-09	6.20617437487333e-10	3.7876340686452e-10	1.50721061931232e-09	2.01093578125566e-09	1.91652855062722e-11	1.15596766034327e-10	9.2377348789107e-10	4.00662564625512e-11	1.16390208748055e-10	9.08100118848027e-11	4.45966159768212e-11	2.97442158597119e-11	8.34145841875777e-11	8.55931264215487e-11	3.42586379779143e-11	2.06631907468745e-10	5.50620825892304e-10	3.32763086967646e-10	1.15378414263755e-09	1.09644529804929e-10	Organismal Systems; Nervous System; Neurotrophin signaling pathway
ko04723	0.000115376669277477	0.000134151581108168	0.000102734946874184	0.000121008795708958	0.00012419834527876	0.000151646682219755	0.000112496729113298	0.000106084984733143	0.000122153973855756	0.000153336283905618	0.000126894705393316	0.000121354292600087	0.000125686287113763	0.000107896985308021	0.000192934036287988	0.000115823439655443	9.21686155555922e-05	9.29580858895615e-05	9.33799227076607e-05	9.84707069548236e-05	9.60448393638327e-05	9.82015209845615e-05	9.61188259981123e-05	8.6930378362339e-05	0.000100755299137926	0.000117471375639249	9.4185034240915e-05	9.1239051770893e-05	9.61955500507057e-05	9.8398935991672e-05	9.57750203499653e-05	0.000103919134625297	Organismal Systems; Nervous System; Retrograde endocannabinoid signaling
ko04724	0.000372887953093526	0.000464385469777772	0.000539520136078976	0.000401843193769555	0.000480977274763524	0.000467086375228278	0.000506019857572701	0.000423024757215991	0.000491856786693674	0.000426370116679743	0.000431562373312239	0.000488479172442379	0.000470005580477405	0.000520179156840441	0.000475910419873551	0.000469430424032657	0.000619288699330623	0.00061949097831161	0.000613335881126655	0.000609272295937651	0.000613016206621487	0.000610620055182688	0.00060156768331999	0.000629274627188622	0.000590458110727171	0.000571974501135003	0.000614561770099722	0.000624190216745571	0.000611911300010105	0.000598061066566973	0.00061115982359336	0.000575748599170069	Organismal Systems; Nervous System; Glutamatergic synapse
ko04725	1.2959825445721e-05	9.81521918839316e-06	2.64090207194935e-06	1.04584564527761e-05	7.32215303418395e-06	9.31218536964105e-06	6.38896336884962e-06	1.03985707568631e-05	7.32885968942751e-06	1.23501874795866e-05	1.10019596202634e-05	6.78983878567732e-06	8.58249824137475e-06	4.83697731406422e-06	1.83004197444207e-05	7.42986631590676e-06	6.91019077318389e-07	9.77962864820413e-07	7.63408913842618e-07	1.74213946397271e-06	1.29051876914277e-06	1.05957082859198e-06	8.87955399516486e-07	2.99982544695676e-07	1.28916334602448e-06	4.19428110596543e-06	8.91956289640171e-07	6.89697233453758e-07	1.10416162970124e-06	1.10271136632643e-06	1.24108071391604e-06	1.426863520361e-06	Organismal Systems; Nervous System; Cholinergic synapse
ko04726	4.43180094986885e-05	6.98515545663133e-05	8.97050979927806e-05	4.36650743668868e-05	6.11456611144432e-05	6.1517358173307e-05	7.0080871710421e-05	4.82899076622124e-05	6.52257728243194e-05	5.08565703401711e-05	5.1198059435833e-05	9.7889177335646e-05	8.11322958839847e-05	8.53156673626494e-05	6.34922489789038e-05	5.70835844366827e-05	9.43507262687478e-05	9.55489685420195e-05	9.24117040107319e-05	9.32668505967318e-05	9.39746204921846e-05	9.20053753005922e-05	8.78804804022065e-05	9.74850416515364e-05	9.14168044293851e-05	8.65563227254926e-05	9.31962561315599e-05	9.62178062560009e-05	9.31319990439916e-05	8.77104958863811e-05	9.26568690801209e-05	8.37954187318945e-05	Organismal Systems; Nervous System; Serotonergic synapse
ko04727	0.000413924378816201	0.00048072069756495	0.000516432290096401	0.000427875825752025	0.000483368359279128	0.00047965994104262	0.00049441774776345	0.000441755262119336	0.000490729077342748	0.000461638161470242	0.000456247277136006	0.000489541118779223	0.000477430301235765	0.000503571359990735	0.000491550572551114	0.000474932471731272	0.000552290337759077	0.000550782311865671	0.000549951473533156	0.000547105761082492	0.000547185895314004	0.000548555256985778	0.00054560748193354	0.000555490877237538	0.000542108000922874	0.000530502132828813	0.00055009596843499	0.000553119053429635	0.000548859058652634	0.000544553624388108	0.000548491151999664	0.000537007804362842	Organismal Systems; Nervous System; GABAergic synapse
ko04728	3.52545312661863e-05	5.20288087576975e-05	6.42164596914077e-05	3.14689904659075e-05	4.06642563467753e-05	4.20980177930451e-05	4.47638047577944e-05	3.22725070362908e-05	4.27958652110197e-05	3.52274441145991e-05	3.49506572473819e-05	7.7621135939213e-05	6.18108054604732e-05	6.02419491658413e-05	4.45568878722814e-05	3.83604291341184e-05	5.23654181329678e-05	5.24634343546913e-05	5.17131000648608e-05	5.16091112789925e-05	5.17477132099449e-05	5.14727889031899e-05	5.01035012517621e-05	5.31425331889079e-05	5.62222200911344e-05	5.01997611272267e-05	5.20609084197793e-05	5.26174841733442e-05	5.2058955451476e-05	5.05799893033647e-05	5.15387393309668e-05	5.23157401918325e-05	Organismal Systems; Nervous System; Dopaminergic synapse
ko04740	3.50097407735145e-09	3.72230729522967e-09	2.3967024198005e-10	1.00583896103015e-08	3.73558783509705e-09	2.74734472301378e-09	1.74787560024662e-10	2.16998017278808e-10	1.4091945477656e-09	1.36104210207149e-10	6.74596400821898e-10	1.18597647593268e-09	6.20617437487333e-10	3.7876340686452e-10	1.50721061931232e-09	2.01093578125566e-09	1.91652855062722e-11	1.15596766034327e-10	9.2377348789107e-10	4.00662564625512e-11	1.16390208748055e-10	9.08100118848027e-11	4.45966159768212e-11	2.97442158597119e-11	8.34145841875777e-11	8.55931264215487e-11	3.42586379779143e-11	2.06631907468745e-10	5.50620825892304e-10	3.32763086967646e-10	1.15378414263755e-09	1.09644529804929e-10	Organismal Systems; Sensory System; Olfactory transduction
ko04744	3.50097407735145e-09	3.72230729522967e-09	2.3967024198005e-10	1.00583896103015e-08	3.73558783509705e-09	2.74734472301378e-09	1.74787560024662e-10	2.16998017278808e-10	1.4091945477656e-09	1.36104210207149e-10	6.74596400821898e-10	1.18597647593268e-09	6.20617437487333e-10	3.7876340686452e-10	1.50721061931232e-09	2.01093578125566e-09	1.91652855062722e-11	1.15596766034327e-10	9.2377348789107e-10	4.00662564625512e-11	1.16390208748055e-10	9.08100118848027e-11	4.45966159768212e-11	2.97442158597119e-11	8.34145841875777e-11	8.55931264215487e-11	3.42586379779143e-11	2.06631907468745e-10	5.50620825892304e-10	3.32763086967646e-10	1.15378414263755e-09	1.09644529804929e-10	Organismal Systems; Sensory System; Phototransduction
ko04745	3.50097407735145e-09	3.72230729522967e-09	2.3967024198005e-10	1.00583896103015e-08	3.73558783509705e-09	2.74734472301378e-09	5.00630851187119e-09	2.16998017278808e-10	1.4091945477656e-09	1.36104210207149e-10	6.74596400821898e-10	1.18597647593268e-09	6.20617437487333e-10	3.7876340686452e-10	1.89254726441772e-07	2.01093578125566e-09	1.91652855062722e-11	1.15596766034327e-10	9.2377348789107e-10	4.00662564625512e-11	1.16390208748055e-10	9.08100118848027e-11	1.93962713091139e-09	2.97442158597119e-11	8.34145841875777e-11	8.55931264215487e-11	3.42586379779143e-11	2.06631907468745e-10	5.50620825892304e-10	3.32763086967646e-10	1.15378414263755e-09	3.99247420096794e-09	Organismal Systems; Sensory System; Phototransduction - fly
ko04810	1.05418819081419e-07	2.95594672864929e-07	2.2788717314056e-08	5.75614078063417e-08	8.58066123255332e-08	2.04655904314929e-07	1.05751700431278e-07	8.39537052431961e-08	9.23231221848592e-08	3.08953098303491e-07	1.76183035733563e-07	1.32134431115779e-07	1.50108476599882e-07	6.75383500508139e-08	7.51746243079075e-07	4.08637165151439e-08	1.54033804756629e-08	2.80553087271664e-08	1.54421583322563e-08	6.52478042158294e-08	3.6655953688474e-08	3.960957047823e-08	2.27141793289605e-08	5.81762838756847e-09	1.69016034629969e-08	1.47526536573641e-07	2.46819817452322e-08	2.41555253661932e-08	2.98265163361574e-08	1.77709704927078e-08	3.46972706225858e-08	3.84982385811014e-08	Cellular Processes; Cell Motility; Regulation of actin cytoskeleton
ko04910	0.000942988771116956	0.000653320378165721	0.00044952230524826	0.000888354912781899	0.000680852077417956	0.000719566940359463	0.000643172203356774	0.00083537969085315	0.000654582896594122	0.000823942466481971	0.000819359745994262	0.000564129818497385	0.000616105689461668	0.000535633842200287	0.000708397452779634	0.00072037858105899	0.000434822529691954	0.000451997865068437	0.000432729285060883	0.000469461380043203	0.00046582132258252	0.000453288096118437	0.000435948976729234	0.000428663941342573	0.000438304219371672	0.000551256988154462	0.000438804764263501	0.000441629151855462	0.000452181904066879	0.000446464442252587	0.000459547134907504	0.000437292727342928	Organismal Systems; Endocrine System; Insulin signaling pathway
ko04912	3.29309438487083e-05	5.57106867887709e-05	7.77159350430677e-05	4.20343687480249e-05	6.34144503404226e-05	5.88976139954169e-05	7.02760821709271e-05	4.80727556007208e-05	6.57820799360728e-05	4.81366698553864e-05	4.98033115503722e-05	6.0417102464275e-05	5.74319342991588e-05	7.28568397226828e-05	6.17896054729465e-05	5.94521667195401e-05	0.000102478132665344	0.000102637014443762	0.000100871407124678	9.96961252350624e-05	0.000100938283867698	0.000100136629918498	9.7953585953118e-05	0.000105381776827436	9.34919254252349e-05	8.90708463952138e-05	0.000101141854561391	0.000104115895596618	0.000100343979185147	9.6347723898287e-05	0.000100313393817096	8.9718953152852e-05	Organismal Systems; Endocrine System; GnRH signaling pathway
ko04914	6.6087143259243e-05	8.15528349597553e-05	8.37934298813106e-05	6.28774819106199e-05	6.5796767257117e-05	8.27181248395197e-05	7.06531501082959e-05	5.63017646983774e-05	6.39291278982571e-05	8.07556022319743e-05	6.49389986519632e-05	0.000115705015482013	9.49691107740343e-05	8.51687873183672e-05	6.22344322316185e-05	6.19748000132355e-05	7.23674132543095e-05	7.50264863233161e-05	7.03842637407952e-05	7.80738985541952e-05	7.71667937193763e-05	7.26201222085292e-05	6.66420052856365e-05	7.41057785463152e-05	7.47487544555504e-05	8.45126653568403e-05	7.17145516756867e-05	7.44790735921134e-05	7.46733670623452e-05	6.9197514638361e-05	7.37525086092811e-05	6.68756548904067e-05	Organismal Systems; Endocrine System; Progesterone-mediated oocyte maturation
ko04916	4.41960733203183e-06	9.33148919603668e-06	9.52699073606712e-06	5.5635029755829e-06	8.26391610112239e-06	8.08753384817907e-06	8.02607000377826e-06	6.00264282904409e-06	8.73842592012954e-06	6.09434277414879e-06	6.36643557588005e-06	8.36391411907275e-06	8.92715109896097e-06	8.97923565498751e-06	8.49695326038993e-06	7.70016855837578e-06	1.05147283022779e-05	1.05243175394769e-05	1.0628164593049e-05	1.01569040076032e-05	1.03040697086847e-05	1.04013003722647e-05	1.05044793708989e-05	1.0600724309639e-05	1.02669859940938e-05	9.3801553377531e-06	1.05781283659514e-05	1.04970853647647e-05	1.03409264409073e-05	1.04082332572358e-05	1.03488352906906e-05	1.03027972795031e-05	Organismal Systems; Endocrine System; Melanogenesis
ko04920	0.000621394477322194	0.000758274725513575	0.000733104245050099	0.000685391893192598	0.000778501813374831	0.000823907935393122	0.000783127437333487	0.000657616297757748	0.000779199436668537	0.000746463510196993	0.000712610662467562	0.000722906501824488	0.0007243432532322	0.000755855740821262	0.000752633750756882	0.000736468703557969	0.000918169481406519	0.000927777094347275	0.00090363457445981	0.000920707249819564	0.000924430513697796	0.000908388324810635	0.000875525752712627	0.000933102772288073	0.000868606687121251	0.0008862631677251	0.000910113407194411	0.000932207036777581	0.000915534707796447	0.000872084549503655	0.000912120510846588	0.000820901514145505	Organismal Systems; Endocrine System; Adipocytokine signaling pathway
ko04930	0.000205272132799399	0.000168859696123198	0.000137283341299629	0.000198286613932201	0.000171728126832039	0.000175854290185753	0.000165104893010515	0.000192695081249455	0.000168354536394347	0.000191336663323744	0.000190243986051152	0.00014762547837978	0.000160761168770494	0.000148802443172148	0.000168849056231675	0.000175819682604621	0.000135526606629421	0.000137232665204683	0.000136097768410786	0.000139679090582737	0.000138874254836684	0.000137843737409041	0.000137463691227699	0.000134269482116196	0.000136370065958955	0.000149199659363758	0.00013638297951545	0.000136004362737101	0.000137835084979258	0.000138292949440925	0.000138182888022185	0.000137570457774172	Human Diseases; Endocrine and Metabolic Diseases; Type II diabetes mellitus
ko04940	0.000431227072948673	0.000394250044863408	0.000380406346260064	0.000411227620847299	0.000375839228594748	0.000372172334452152	0.000362313318517071	0.000399753926620135	0.000371911249269181	0.000382815984737424	0.00039037958054917	0.000407509842522582	0.000399919610274938	0.000376194618979226	0.000370451939372908	0.000385467448636777	0.000298670283022939	0.000292571741721154	0.000303892695683511	0.00029632606731675	0.000294196890302118	0.000301081284862846	0.000313960455120908	0.000290435497431681	0.000328578777352788	0.000307473383902604	0.000301557073525729	0.000291466340828946	0.000300613087323685	0.000316272443200862	0.000298452234421115	0.000340698911248883	Human Diseases; Endocrine and Metabolic Diseases; Type I diabetes mellitus
ko04960	1.81676533143209e-05	1.18246299920283e-05	6.44814713744653e-06	1.66161788665889e-05	1.1305329015351e-05	9.75917960291973e-06	9.06865091440344e-06	1.5187954484412e-05	1.03092328403289e-05	1.23378307332759e-05	1.3582436254024e-05	7.68977890750944e-06	9.35255605276177e-06	7.32514564817146e-06	1.16803059186062e-05	1.30842409367467e-05	2.48239459766729e-06	2.13307577879372e-06	2.85266184461422e-06	2.12387596034489e-06	2.21578214993287e-06	2.69293824393841e-06	3.54418961328783e-06	1.86679793339232e-06	4.12427119887088e-06	2.86489366765182e-06	2.6721340967957e-06	2.02671923706287e-06	2.57454275107199e-06	3.93400406448149e-06	2.53145864968221e-06	5.14835807364415e-06	Organismal Systems; Excretory System; Aldosterone-regulated sodium reabsorption
ko04961	1.9281212192525e-05	1.32850079877655e-05	7.8526036717916e-06	1.74381372101404e-05	1.24930604947217e-05	1.15614519387699e-05	1.03601138628962e-05	1.62871881109245e-05	1.14871817639961e-05	1.5324184493502e-05	1.54112321677499e-05	9.31251065313875e-06	1.09414559125686e-05	8.58395583052554e-06	1.29752595461298e-05	1.4087066632028e-05	2.88956972117552e-06	2.56464977411767e-06	3.38961552043524e-06	2.90020471751397e-06	2.7784379339036e-06	3.35238831144835e-06	4.3118398643537e-06	2.12699218318256e-06	4.96475298931773e-06	4.48834924393751e-06	3.16294940764421e-06	2.40866109837087e-06	3.24752792409702e-06	4.81922434563726e-06	3.16959905767981e-06	6.28691182335713e-06	Organismal Systems; Excretory System; Endocrine and other factor-regulated calcium reabsorption
ko04962	7.13201879013981e-06	1.21633714402613e-05	9.6249247103624e-06	7.40324610013545e-06	1.05959791293594e-05	1.17292895380897e-05	1.01514429282666e-05	7.87154653438634e-06	1.05600268898871e-05	1.20797660030328e-05	1.00015249976466e-05	1.05429431535518e-05	1.0640744082916e-05	1.0267512355434e-05	2.09029080854597e-05	9.30785183110194e-06	1.14669225550437e-05	1.1746316577041e-05	1.14311276423596e-05	1.19635589917273e-05	1.17906388469057e-05	1.155038095209e-05	1.13714961342234e-05	1.16456959920213e-05	1.11682494738981e-05	1.22393682254938e-05	1.15234509563817e-05	1.18340724925173e-05	1.16385517853735e-05	1.13325450781694e-05	1.17521959134797e-05	1.07839484785068e-05	Organismal Systems; Excretory System; Vasopressin-regulated water reabsorption
ko04964	0.000118697614211868	0.000119480675930207	0.000111050443223487	0.000126413160972121	0.000125761039474875	0.00012808493063533	0.000121075534502999	0.000117792910757028	0.000123853605135626	0.000120632682516912	0.000120687853276579	0.000110571876808293	0.000112365956238925	0.000114024410695584	0.000124021262054766	0.00012277020233549	0.000126198214722566	0.000127010353695518	0.000125097100951176	0.000126154620517517	0.000127339778153897	0.000126078683212921	0.000122930083751526	0.000126898425699151	0.000122156247800524	0.000125123571443716	0.00012556941851223	0.000126815428310268	0.00012591249479648	0.000123013423849679	0.00012625022985477	0.00011941861988193	Organismal Systems; Excretory System; Proximal tubule bicarbonate reclamation
ko04970	1.8171154303396e-05	1.18283523628089e-05	6.44838681032811e-06	1.66262372867831e-05	1.13090646434295e-05	9.76192698702616e-06	9.06882570820892e-06	1.51881714902756e-05	1.03106420835179e-05	1.23379668421863e-05	1.35831108751983e-05	7.69096492163635e-06	9.35317669441706e-06	7.32552442256887e-06	1.16818131707826e-05	1.30862519034168e-05	2.48241376407319e-06	2.1331913792241e-06	2.85358562095507e-06	2.12391602854766e-06	2.21589854176623e-06	2.69302905595328e-06	3.54423421157176e-06	1.8668276785869e-06	4.12435461626292e-06	2.86497926535716e-06	2.6721683574104e-06	2.02692587054409e-06	2.5750933744568e-06	3.93433683249601e-06	2.53261243648e-06	5.14846772246297e-06	Organismal Systems; Digestive System; Salivary secretion
ko04971	1.8171154303396e-05	1.18283523628089e-05	6.44838681032811e-06	1.66262372867831e-05	1.13090646434295e-05	9.76192698702616e-06	9.06882570820892e-06	1.51881714902756e-05	1.03106420835179e-05	1.23379668421863e-05	1.35831108751983e-05	7.69096492163635e-06	9.35317669441706e-06	7.32552442256887e-06	1.16818131707826e-05	1.30862519034168e-05	2.48241376407319e-06	2.1331913792241e-06	2.85358562095507e-06	2.12391602854766e-06	2.21589854176623e-06	2.69302905595328e-06	3.54423421157176e-06	1.8668276785869e-06	4.12435461626292e-06	2.86497926535716e-06	2.6721683574104e-06	2.02692587054409e-06	2.5750933744568e-06	3.93433683249601e-06	2.53261243648e-06	5.14846772246297e-06	Organismal Systems; Digestive System; Gastric acid secretion
ko04972	2.67788102122435e-05	1.96856831097793e-05	1.13108409625878e-05	2.1417684942143e-05	1.7495531633868e-05	2.30000401490413e-05	1.82729569224077e-05	2.29488762881718e-05	1.63043007365471e-05	3.64829660317266e-05	2.69991987532188e-05	1.61873976218961e-05	1.8709902713494e-05	1.3901949809135e-05	1.77555633996541e-05	1.75417155305588e-05	6.42861922097631e-06	6.63441728993813e-06	7.06651012369331e-06	9.69833341740178e-06	7.57165639277138e-06	7.42923537782893e-06	7.95254809168713e-06	5.67088199283058e-06	8.66344005506935e-06	1.42352330401352e-05	6.84313859619801e-06	6.59526929270261e-06	8.44687670162023e-06	9.06389639252432e-06	7.42143061942051e-06	9.40376531606859e-06	Organismal Systems; Digestive System; Pancreatic secretion
ko04973	0.000678574206278196	0.000275580055427369	7.95766360573627e-05	0.00055853370266704	0.000293832990853038	0.000285458923190754	0.000279112052641631	0.000548293368226588	0.000285430146244162	0.000445635533690638	0.000489579060913098	0.000198462332966218	0.000255955872479471	0.000166090956002796	0.000253867429670949	0.000356694358811563	2.35186415936112e-05	3.55322756118175e-05	2.28584521818018e-05	4.78387276411344e-05	4.08350238813564e-05	3.51734295746406e-05	2.56056731984371e-05	1.67880137184022e-05	3.43766223536417e-05	0.000112658858686028	2.67119237948585e-05	2.6696887902389e-05	3.53422204902512e-05	3.27224335193247e-05	3.99697371694098e-05	3.55792901342195e-05	Organismal Systems; Digestive System; Carbohydrate digestion and absorption
ko04974	0.0002760031703045	0.000224986527696279	0.000161392784902537	0.000209484132344355	0.000197583694485774	0.000281919416711531	0.000217856284187029	0.000235364701262603	0.000182132559306298	0.00042978694690512	0.000303203173232244	0.000236221351462151	0.000238100748700313	0.000187395666541294	0.000601881965629093	0.000178178350029201	0.000101547628058893	0.000100311695103	0.000105237593124697	0.000144220375686156	0.000113695099533799	0.000110672677898909	0.000113078730078716	9.19264136509958e-05	0.000124710382545481	0.000202369934210116	0.000103982837051419	0.000100655393775542	0.000119205712131446	0.000120955366564106	0.000114428841108297	0.000139763530232033	Organismal Systems; Digestive System; Protein digestion and absorption
ko04975	3.16324299219146e-07	6.66466142387965e-07	6.72412416651544e-07	3.99457218935862e-07	5.30142777104442e-07	5.76574871793307e-07	4.03133248289836e-07	3.22467377429388e-07	5.2444683043502e-07	4.63999067719165e-07	3.98654552276831e-07	5.36711610445235e-07	5.88830138498418e-07	5.04768267210339e-07	6.66917202512739e-07	6.38580666340242e-07	1.86639367915937e-07	1.23530523783941e-07	2.60996665974599e-07	1.37117576855151e-07	1.27980468242923e-07	2.22300168227621e-07	3.70248914354784e-07	1.07383240885458e-07	4.46409837778759e-07	1.6897925115102e-07	2.14030002043909e-07	1.35182222604144e-07	2.38711364202408e-07	4.43755768141032e-07	1.6473653668626e-07	5.68102459982634e-07	Organismal Systems; Digestive System; Fat digestion and absorption
ko04976	7.25368842613239e-05	0.000102084437707738	8.7507397495841e-05	7.70769448974545e-05	9.28031528411102e-05	9.52437273535624e-05	7.54105780628356e-05	6.70948384537056e-05	8.75269907108797e-05	8.93030153702262e-05	8.10049395946664e-05	8.60644323342371e-05	8.56445330028069e-05	8.06695128567164e-05	9.00969025959133e-05	8.60575404813387e-05	5.58725970294931e-05	5.07235618480138e-05	6.01713119496384e-05	5.31671988882542e-05	5.13454371485459e-05	5.91718856570085e-05	6.75961333141606e-05	4.90411761658251e-05	7.53834184226834e-05	6.06233537812102e-05	5.81389636192165e-05	5.03268405419504e-05	5.73017736442612e-05	6.85368443451224e-05	5.66347053456583e-05	8.57482830660721e-05	Organismal Systems; Digestive System; Bile secretion
ko04978	0.000233405050139995	0.000191880655496645	0.000136883509862576	0.000234784358753396	0.000185746496751952	0.000180726205133863	0.000156401613906935	0.000208750513364343	0.000176684608219648	0.000174839786610381	0.00019353662001113	0.000148250068605664	0.000172534823305828	0.000146229077822695	0.000192921888392074	0.000195581401126416	9.85240457608028e-05	9.59302573275343e-05	0.000103173634092324	9.59382630111966e-05	9.81376456735311e-05	0.000101425521975071	0.000111739974207819	9.21220132611098e-05	0.000114214648006393	0.000104925569049302	0.000101380232999536	9.38438628982514e-05	9.97224569846089e-05	0.000112566456337919	9.94592518593828e-05	0.000125191819460297	Organismal Systems; Digestive System; Mineral absorption
ko05010	0.00121081294558189	0.000963365643380629	0.00084121189269041	0.00108467227824829	0.000951546091801164	0.0010059578945589	0.00100098116640135	0.00112464122408725	0.000949048488165145	0.00120497139617235	0.00113882905922963	0.000980151419436552	0.000994337031985414	0.000926857756840715	0.000885289566472423	0.000958345573065301	0.000855805427401691	0.000874562981373552	0.000846768183455948	0.000905101345002531	0.000880555969511588	0.000859580666948291	0.000832018304351084	0.000864233359804103	0.000838196827988489	0.000957850185334342	0.000854606613385268	0.000871790291980695	0.000870944254550275	0.00083324182283198	0.000871738402447954	0.000807914213853444	Human Diseases; Neurodegenerative Diseases; Alzheimers disease
ko05012	0.000169282440190913	0.00020146319863021	0.000250602236354543	0.000161293454754286	0.000193676700171095	0.00019175986668396	0.000215100134272826	0.000182127231725549	0.000199314926903859	0.000198919475548426	0.000188355455268858	0.000252293133453951	0.000226308409003704	0.00023853247237993	0.000196005566534604	0.000186042881960832	0.000248060089139928	0.000248806729216755	0.00024641685141462	0.000248960701953171	0.000247225045903727	0.000246085146524373	0.000242970668867474	0.00025194775554318	0.00024495374312197	0.000243349464226656	0.000246939054851715	0.000250164934649003	0.00024696658818922	0.000241661621886463	0.000247009747898848	0.000240486460195867	Human Diseases; Neurodegenerative Diseases; Parkinsons disease
ko05014	0.000223988934772087	0.000230011157899271	0.000199360784000937	0.000214762011241505	0.00021785237714527	0.000228293200559315	0.000211604694810592	0.000217740824408544	0.00022092082192418	0.000245003438191368	0.000233863030758882	0.00021285975739881	0.000220269388033327	0.000206318689534926	0.000198080787656581	0.000213039731047417	0.000189316473951785	0.000190652778052409	0.000191077027988986	0.000194511863269208	0.000191165497165762	0.000194271188080369	0.000194608985082926	0.000185437756993521	0.000196495106098801	0.000213541745993048	0.00019101836636192	0.000187967994728095	0.000192140242013739	0.000194436386976523	0.000194329801983745	0.000200371840850002	Human Diseases; Neurodegenerative Diseases; Amyotrophic lateral sclerosis (ALS)
ko05016	0.000486592178421171	0.000508770597626304	0.000547094931873213	0.000455204472181293	0.000473962196800602	0.000471152524023651	0.000493529310308669	0.000480782437050827	0.000487263421513535	0.000490902844195201	0.000485980597403821	0.000573323128786058	0.000539977543089645	0.000532787161629529	0.000482855469047918	0.000472880487682777	0.000489705285417573	0.000488227466680541	0.000491488243262408	0.00048936141762563	0.000485655380805717	0.000490399216084337	0.000493766759043221	0.000488204907356351	0.000506926310575147	0.000495884986221021	0.000490568271047642	0.000487843890964661	0.000490040223100335	0.000493783693763279	0.000489719996094649	0.00050835968356675	Human Diseases; Neurodegenerative Diseases; Huntingtons disease
ko05020	3.21017686300953e-05	3.32880992358154e-05	2.86173015659285e-05	3.00282371574541e-05	3.03425165952282e-05	3.45154778674211e-05	2.75574671802702e-05	2.93249244899863e-05	2.99444539579629e-05	3.97988039063638e-05	3.49809361218128e-05	3.15958700502548e-05	3.13375963308213e-05	2.74431079866563e-05	2.84914814826354e-05	2.97432442167121e-05	1.56735031832387e-05	1.53120701549883e-05	1.69865505572902e-05	1.73398660675036e-05	1.62865567025992e-05	1.8504224619107e-05	2.00953718452954e-05	1.31358417525483e-05	2.20597207039032e-05	2.68129044832389e-05	1.6561810326963e-05	1.41676254900568e-05	1.72756528616503e-05	2.06979607077687e-05	1.79838941970906e-05	2.62616263834968e-05	Human Diseases; Neurodegenerative Diseases; Prion diseases
ko05030	3.26589556377778e-05	4.96979096830927e-05	6.34278386324707e-05	2.8704117856186e-05	3.84876803639657e-05	3.93569740954538e-05	4.33057898414092e-05	3.08773979717374e-05	4.08530207005922e-05	3.34804030117263e-05	3.31011447396089e-05	7.57882134710546e-05	6.02416603160115e-05	5.9160006082739e-05	4.25283009903061e-05	3.61644082867775e-05	5.20213127541052e-05	5.22375137268196e-05	5.14277460380543e-05	5.14909959657588e-05	5.15294979609396e-05	5.10332624477201e-05	4.97769200651046e-05	5.30396421765177e-05	5.51019255509288e-05	4.98239511756917e-05	5.17085228488061e-05	5.24438816413498e-05	5.16889588488787e-05	5.01843565695359e-05	5.12202982715464e-05	5.14870042490832e-05	Human Diseases; Substance Dependence; Cocaine addiction
ko05031	3.26624570266398e-05	4.98197116365046e-05	6.34280783268795e-05	2.87141774531678e-05	3.84914163474466e-05	3.93597217021772e-05	4.33059646355658e-05	3.08776149797626e-05	4.08544299528392e-05	3.34805391206367e-05	3.31018193638411e-05	7.57893995142577e-05	6.02422809595959e-05	5.91603848702629e-05	4.25298082852858e-05	3.61664194099464e-05	5.20213319205111e-05	5.22376293296588e-05	5.1430735468103e-05	5.14910360339616e-05	5.15296143627528e-05	5.10333532647632e-05	4.97769646638238e-05	5.30396719221174e-05	5.51020089688083e-05	4.98240367733971e-05	5.17085571095923e-05	5.24440882967398e-05	5.16895095332365e-05	5.01846893632137e-05	5.12214521976453e-05	5.14871138983252e-05	Human Diseases; Substance Dependence; Amphetamine addiction
ko05032	7.44354488767636e-05	0.000118907062854144	0.000137466452260015	8.36006251048605e-05	0.000118682453136954	0.000123079094608377	0.000127994593331793	9.48624543732096e-05	0.000122851193960086	0.000117950620965484	0.000105817962814411	0.000118693127918219	0.000117498274814588	0.000130564323203712	0.000119985738797354	0.000111587598145198	0.00016218501141347	0.000162030148845491	0.000161495852545145	0.00016170334510579	0.000160632694394984	0.000161146388105698	0.000159123117053752	0.000164124194580661	0.000155239374940808	0.000154044738027311	0.000161534804437575	0.000163303051245152	0.000161134909485447	0.000158091267537851	0.000160696247540009	0.000153857769200526	Human Diseases; Substance Dependence; Morphine addiction
ko05034	4.51324421149192e-05	6.35712630981915e-05	7.37390751124462e-05	3.68173911650104e-05	4.99500816311837e-05	5.85991709802726e-05	5.80017310960508e-05	4.3409727770427e-05	5.20263800536946e-05	6.57718873937732e-05	5.25122484484473e-05	9.00558930068846e-05	7.56826561083517e-05	7.16169784337529e-05	6.95966419579451e-05	4.44604892084138e-05	6.1626014245004e-05	6.2368060558957e-05	6.12805462674208e-05	6.53296931016664e-05	6.26813960575763e-05	6.17198983258821e-05	5.99805865834403e-05	6.23629003012553e-05	6.50088335830069e-05	6.87494366392965e-05	6.17332403069793e-05	6.25507343541436e-05	6.28100406896427e-05	6.04777479098678e-05	6.23538012998094e-05	6.23299541900457e-05	Human Diseases; Substance Dependence; Alcoholism
ko05100	0.00257295680327486	0.00133653673500795	0.000417066484400822	0.00218916924503576	0.00122878087003971	0.00125056521514247	0.00108477826359535	0.00207520487003849	0.00127058772932545	0.00157681120930543	0.00184508152057716	0.000937062731828337	0.0011877431907854	0.000767949481937045	0.00125975338006964	0.00146205817769758	0.000188182776238175	0.000239990203034617	0.000178946903076553	0.000239724092626522	0.000247540108735276	0.000227085126012266	0.000185032409453352	0.000146081913867627	0.000242943493687198	0.000505632819578197	0.000194518440699951	0.000185255115284784	0.000213533301006056	0.000205146724601076	0.000248265744505869	0.00021099348248355	Human Diseases; Infectious Diseases; Bacterial invasion of epithelial cells
ko05110	0.000130347841831341	0.000121064759033273	4.0408916128014e-05	7.71319541142127e-05	8.16646390582557e-05	0.000167748801959598	0.000111413884262562	0.000111094664003597	8.16641451386995e-05	0.00030991784854743	0.000183840818737605	0.000122072831379245	0.000127117665272936	7.9227914218599e-05	6.67857700872518e-05	5.83524578873962e-05	3.95637670803763e-05	5.36170645737292e-05	3.81744423479943e-05	8.97910373243043e-05	6.57764406737201e-05	5.56256966097211e-05	3.80448170733064e-05	3.8666013502549e-05	3.89587505883574e-05	0.000165454814878134	4.30936088571253e-05	4.81796002616738e-05	5.92974775324102e-05	4.31695797410612e-05	6.37265461129943e-05	4.00117354440441e-05	Human Diseases; Infectious Diseases; Vibrio cholerae infection
ko05111	0.00267213422680155	0.00335721259306188	0.00340025816914805	0.00244652667815313	0.00315328200117777	0.0038177092506643	0.00350057787513489	0.00293114440734459	0.00315213050979297	0.00480171777850201	0.003634097250277	0.00352296940825673	0.00352649926001487	0.00343838008760982	0.0031632077980555	0.0028319580980123	0.00344576669819137	0.00350203164081252	0.00346498081620597	0.00379882389914009	0.00358408321969745	0.00355751842570221	0.00350523037308786	0.00343297836940081	0.00342792130918183	0.00426014733062145	0.00347730284493725	0.00349003771936758	0.00357918222346995	0.00351951190506163	0.00359639030206731	0.00353629721663612	Human Diseases; Infectious Diseases; Vibrio cholerae pathogenic cycle
ko05120	0.00149543798599674	0.00115488691861428	0.000965375342268175	0.00140374040932118	0.00113173868372183	0.00119645987003909	0.00108069234620139	0.00136463990374354	0.00106837452116391	0.00144549656900871	0.00133924745798731	0.00105772192001055	0.00114840619170906	0.00100035980677632	0.00113836493113197	0.00118590652255485	0.000668920599138794	0.000659473202921177	0.000695783778905418	0.000721445955427051	0.000693939018187864	0.0007041730926052	0.000751181858228849	0.000630568213817584	0.000761986301700037	0.000860187099056237	0.000687672447297979	0.000646998911476596	0.000701784333048596	0.000768683944654964	0.000698233299448875	0.000849764716899278	Human Diseases; Infectious Diseases; Epithelial cell signaling in Helicobacter pylori infection
ko05130	1.18294180757706e-05	1.49340037645934e-05	3.05593947772705e-06	4.29323507326447e-06	9.22755986610146e-06	3.07230877697069e-05	1.27481550129683e-05	8.01010053324479e-06	1.3381746180578e-05	4.42852664629012e-05	2.97816956908869e-05	3.00258001822558e-05	1.38832561889199e-05	8.74758449735941e-06	4.70730450932403e-06	5.91060079922036e-06	3.19382938724923e-06	1.20814558847071e-05	1.63194617607498e-06	1.64774124121689e-05	1.58229533247968e-05	1.42786723671351e-05	2.18870328967388e-06	2.53385753941596e-06	2.45911586467152e-06	5.66324142885037e-05	4.22984141813753e-06	6.35049485489247e-06	9.3700906491167e-06	5.25131438922349e-06	1.69508233148398e-05	3.81268146015433e-06	Human Diseases; Infectious Diseases; Pathogenic Escherichia coli infection
ko05131	4.47577294699875e-05	7.74489190314002e-05	8.2801103379047e-05	3.58678609371978e-05	6.41512810442396e-05	9.65217523105117e-05	6.1200573624541e-05	4.88643969972475e-05	7.0809958940799e-05	0.000128530184634058	9.30806889816692e-05	0.000107300621312698	7.71952036675812e-05	7.00316585109346e-05	5.7361551426318e-05	5.68888794907108e-05	2.67486369483884e-05	3.65536780253408e-05	3.09458417147825e-05	4.79513875304728e-05	4.5253362097326e-05	5.34986413723445e-05	4.5913532301933e-05	1.66964397837146e-05	4.69196677911685e-05	0.00013658811093404	3.19580273275487e-05	2.43331383633313e-05	3.9210831861631e-05	5.16517407687258e-05	5.4774476131322e-05	7.4205751457136e-05	Human Diseases; Infectious Diseases; Shigellosis
ko05132	0.00105972178653112	0.00121823791857271	0.00115814707813104	0.00101321722186554	0.00111718748762551	0.00137328963171323	0.00117320344763076	0.00103731471120397	0.00108145431388699	0.00162121323810761	0.00125673529552342	0.00137055915564154	0.00127242645704444	0.00119134877823801	0.00111377217490537	0.00103664619043724	0.0010828470297218	0.00112058254281076	0.00107903426017049	0.00121290273413146	0.00116586901341029	0.00113620553803781	0.00108700851116609	0.00107914507575987	0.00109746736686566	0.00143766900791877	0.0010913554998862	0.00110238803205569	0.00113711397855496	0.00111228532733929	0.0011535514512853	0.00111099067165119	Human Diseases; Infectious Diseases; Salmonella infection
ko05133	0.00158348474372144	0.00227421901522357	0.00227449749611343	0.00199499340737359	0.00224622341756767	0.0028974197600988	0.00201527889698311	0.0016510965468003	0.00203398946184969	0.00281222982318288	0.0021179041953708	0.00249346956401953	0.0023408666110372	0.00213460791453603	0.00240866499646585	0.00198523034761133	0.00171877464886471	0.00179597396856576	0.00177655641537329	0.00199664984577698	0.00198613247808551	0.0019646256055431	0.0019274313107863	0.00162379131130402	0.00191447085493931	0.00280667740309038	0.00177935314333565	0.00169274445610116	0.00187328759127404	0.00198742704547586	0.00197263826190244	0.00220612926218508	Human Diseases; Infectious Diseases; Pertussis
ko05134	0.00241069882817761	0.00233841155894691	0.0023769538117966	0.00228076654068914	0.00217019523185988	0.00216892185155965	0.00216502647020919	0.00225395329219527	0.00215503091327608	0.00222493176355589	0.00222219262434164	0.00259924861371926	0.00244121976029033	0.00233264431582794	0.00217366222805911	0.00220092973889391	0.00194062590367434	0.00191981325606559	0.00195522713377621	0.00193984506779809	0.0019278794683722	0.00194610134044736	0.00198510684219044	0.00191680063343115	0.00207984974413975	0.00198913037334151	0.00194954834143779	0.00191647563808766	0.00194783307769556	0.00199954945726401	0.0019384481758079	0.00212760028215038	Human Diseases; Infectious Diseases; Legionellosis
ko05140	1.13519841119937e-05	1.89810294857781e-05	2.61017954207558e-05	1.46921881367993e-05	2.21254900873211e-05	2.13338580121813e-05	2.64966813505962e-05	1.71519736815651e-05	2.38774905940039e-05	1.65937370404843e-05	1.76017604121027e-05	2.14076751941681e-05	1.98953234926049e-05	2.57566763871999e-05	2.07196703860148e-05	2.06015700833707e-05	4.22908946847387e-05	4.31987053850486e-05	4.09019660933689e-05	4.16169141926233e-05	4.2321742550174e-05	4.08748870525148e-05	3.80288607829138e-05	4.44238378405651e-05	3.61773486504644e-05	3.63474824292037e-05	4.13934467993121e-05	4.37114488389683e-05	4.13403199580256e-05	3.74350584729879e-05	4.13331804500351e-05	3.21958393790954e-05	Human Diseases; Infectious Diseases; Leishmaniasis
ko05142	0.000280703066970956	0.000299185681116167	0.000340776137943458	0.000207875232429883	0.000219145318397218	0.000249133546291047	0.000213501188631322	0.000226538403323409	0.000209085439366564	0.000338744183036553	0.000265981147090276	0.000420869462921937	0.000356634199551571	0.000297389022324952	0.000235170698826907	0.000209323270258968	6.31390119551272e-05	4.54448117336298e-05	8.2093543252259e-05	7.80741354583723e-05	5.56489244173609e-05	8.01130786757635e-05	0.000118539046027324	3.61805152354164e-05	0.00016176118073152	0.000146727320560992	7.38863851700734e-05	4.17862533964855e-05	7.70694161120786e-05	0.000126980428222814	7.2500934666804e-05	0.000214373464031775	Human Diseases; Infectious Diseases; Chagas disease (American trypanosomiasis)
ko05143	0.000602340122734528	0.00042161323297344	0.000374831750613314	0.000483787462996343	0.000354864288125195	0.000353338132419174	0.000331886529686288	0.000486694116787161	0.000339292811090601	0.000485806427982489	0.000471811702885676	0.000492727714486833	0.000463202224985125	0.000367432229659207	0.000377815953841807	0.000387198835689734	7.10475630457845e-05	5.60514651607818e-05	9.03175487577608e-05	8.33027330018743e-05	6.49114091281536e-05	8.82476707145193e-05	0.000127586164860557	4.22167994859333e-05	0.000174471201742894	0.0001586203705364	8.30168006864759e-05	4.95798428194201e-05	8.55939743030873e-05	0.000137890663045518	8.15702898478867e-05	0.000225340715981716	Human Diseases; Infectious Diseases; African trypanosomiasis
ko05145	3.11956476029697e-05	5.47093747657202e-05	7.47948706338437e-05	3.99182697382017e-05	5.96645183762188e-05	5.64719745767307e-05	6.6521818975677e-05	4.48072314083416e-05	6.24043792377693e-05	4.46035821740095e-05	4.59321794535527e-05	6.1544253501261e-05	5.77361088349908e-05	7.02837089559641e-05	5.97696951342912e-05	5.53220190429935e-05	9.78717022716147e-05	9.83636893290952e-05	9.62137609531823e-05	9.54494503045714e-05	9.67805332052639e-05	9.52863229725316e-05	9.25894001523445e-05	0.000101052332504276	8.91512096174834e-05	8.46232455605042e-05	9.65876599382115e-05	9.96155261060645e-05	9.58667571059171e-05	9.11324898023556e-05	9.55962562529809e-05	8.44641313233065e-05	Human Diseases; Infectious Diseases; Toxoplasmosis
ko05146	0.000201644273983182	0.000215745452505508	0.000216539381238034	0.000218269753707228	0.000219710044486723	0.000209511545759629	0.000213700038837695	0.00021245917774353	0.000220939640632347	0.000182785608700065	0.000200702533189291	0.000192521244243326	0.000204590644819195	0.000211716225087903	0.00026884910948631	0.000224558245889877	0.000231679704204252	0.000229159587620051	0.000231475147443895	0.000224000273500236	0.000227658627966233	0.000228263498616223	0.000231516472242169	0.000231611884698127	0.000225229346073601	0.000210728724678172	0.000230545232486123	0.000229666616272245	0.00022796700388359	0.000230433818821031	0.000227943370489903	0.000227207787645908	Human Diseases; Infectious Diseases; Amoebiasis
ko05150	0.00603333633107306	0.00294290636322373	0.00113416113909444	0.0052515124502156	0.00288064045729862	0.00252678618252394	0.00249433045387847	0.00495506046730131	0.00286127063716699	0.00320240526660571	0.00409895395640102	0.00189869907991282	0.00270600592146531	0.00178648028853248	0.00255135720206463	0.00346436892621965	0.000360029652879402	0.000382185931480659	0.000425405808784422	0.000341401598848822	0.00036774110332984	0.000383433523073012	0.000500133513103754	0.000278194389589166	0.000604176135553958	0.000524333203450829	0.000418204523303933	0.000320132951485224	0.000382612708292929	0.000500039275614634	0.000378586308300015	0.000638355081736526	Human Diseases; Infectious Diseases; Staphylococcus aureus infection
ko05152	0.00182225939055389	0.00160109061446539	0.00146639609169816	0.0017402640733912	0.00153933362891422	0.00153775706478191	0.00147853611397781	0.00162134601095522	0.00151638284081839	0.00151586974414893	0.00159196117165255	0.00168911979732972	0.0016026962155355	0.00150154671577932	0.00153969509646072	0.00157721017707463	0.00124141832839785	0.00123178742348788	0.00124110367881601	0.0012273816334832	0.00123313016109308	0.00124577854722296	0.00124928278290943	0.00122202991572101	0.00134706741928615	0.00125987138608303	0.00124479358353553	0.00122635172436895	0.0012457517421559	0.00126107114142663	0.00123946053487674	0.00132598170005941	Human Diseases; Infectious Diseases; Tuberculosis
ko05160	5.94326745999822e-07	7.12112366095971e-07	5.72997743789202e-08	5.02038511558739e-07	2.40966997099251e-07	2.02819234935072e-07	2.15507706341073e-07	4.82962439796643e-07	2.29202649245215e-07	2.83973765798994e-07	3.82289407311608e-07	1.26100932291083e-07	1.90428386400961e-07	1.24873498066333e-07	2.02277064781461e-07	3.62404609304532e-07	5.0561933577595e-09	8.83131696702164e-09	1.35839369213826e-08	3.32589905819624e-09	6.8085824127731e-09	5.23584888335687e-09	8.27365735701248e-09	2.78362777773207e-09	1.83706971457757e-08	1.47956728494787e-08	7.66241112383595e-09	4.51592072505284e-09	2.71795033532482e-08	8.47330762132235e-09	2.82939300251303e-08	1.205688129961e-08	Human Diseases; Infectious Diseases; Hepatitis C
ko05162	5.94326745999822e-07	7.12112366095971e-07	5.72997743789202e-08	5.02038511558739e-07	2.40966997099251e-07	2.02819234935072e-07	2.15507706341073e-07	4.82962439796643e-07	2.29202649245215e-07	2.83973765798994e-07	3.82289407311608e-07	1.26100932291083e-07	1.90428386400961e-07	1.24873498066333e-07	2.02277064781461e-07	3.62404609304532e-07	5.0561933577595e-09	8.83131696702164e-09	1.35839369213826e-08	3.32589905819624e-09	6.8085824127731e-09	5.23584888335687e-09	8.27365735701248e-09	2.78362777773207e-09	1.83706971457757e-08	1.47956728494787e-08	7.66241112383595e-09	4.51592072505284e-09	2.71795033532482e-08	8.47330762132235e-09	2.82939300251303e-08	1.205688129961e-08	Human Diseases; Infectious Diseases; Measles
ko05164	4.04373647601358e-05	6.56128843426107e-05	8.12790054710863e-05	4.49023572319744e-05	6.61301538106963e-05	6.93141852102082e-05	7.61177619024461e-05	5.36573242073665e-05	7.00066738642609e-05	6.68111093851444e-05	5.93484709216205e-05	7.02888194092983e-05	6.79973157249006e-05	7.7684020913714e-05	6.79218615590874e-05	6.23858013564064e-05	0.00010245584362729	0.00010319911615592	0.000101290115467958	0.000102728045977354	0.000101915088814972	0.00010067123941896	9.80532512559922e-05	0.000105144093240058	9.47374920972231e-05	9.45154225839615e-05	0.000101524838743505	0.000104744881914951	0.000102326961122731	9.77364457021879e-05	0.000100538279425211	8.98661698471139e-05	Human Diseases; Infectious Diseases; Influenza A
ko05166	0	1.46063268001185e-06	0	0	0	7.52199144913228e-08	0	1.50295411047801e-08	0	0	0	0	0	0	0	2.16576665218511e-07	0	0	1.78274670530744e-08	0	0	0	0	4.4300902668491e-09	0	0	0	0	8.15672646407342e-08	0	1.01864304353763e-07	0	Human Diseases; Infectious Diseases; HTLV-I infection
ko05168	3.09403063723946e-05	5.53295381465973e-05	7.46666071271518e-05	3.85978938767313e-05	5.85844160769712e-05	5.46421040830462e-05	6.61864220468575e-05	4.48592162623869e-05	6.18601479668361e-05	4.33843235706427e-05	4.5660319783623e-05	6.10309020867006e-05	5.70790867573804e-05	7.00494582319322e-05	5.7883155679677e-05	5.49886539974141e-05	9.78140789860163e-05	9.8273049938217e-05	9.61446992447102e-05	9.51666924210865e-05	9.64309747155798e-05	9.51829356615026e-05	9.2494433422944e-05	0.000101017858385133	8.90234318905443e-05	8.4185051769829e-05	9.65163871067377e-05	9.95245179535119e-05	9.57223224783236e-05	9.09711902690944e-05	9.56102446193359e-05	8.43118986224256e-05	Human Diseases; Infectious Diseases; Herpes simplex infection
ko05169	1.26899507649655e-08	4.86365397075686e-06	2.66851317269085e-09	1.24168413775487e-08	1.39029211570673e-08	1.82856054890634e-07	9.57325682841891e-09	3.75344858646003e-08	9.78478224051774e-09	2.53411260831931e-08	1.17941594887401e-08	1.58838809826114e-08	1.69397399312819e-08	7.1702759401874e-09	4.78068543485351e-08	4.89853136702225e-07	1.13377008280721e-09	4.36827734902993e-09	7.14229548181997e-08	5.24256128767266e-09	5.79903025240972e-09	4.74779957882195e-09	2.93665299531083e-09	1.65425786087397e-08	2.02982327885033e-09	1.74191081943646e-08	2.21847147987392e-09	3.22079115754711e-09	1.86857260985386e-07	2.14728454918187e-09	2.2629077720961e-07	2.50581547227034e-07	Human Diseases; Infectious Diseases; Epstein-Barr virus infection
ko05200	0.000324332820360792	0.000390021531308694	0.000434087952720627	0.000325041792597343	0.000360075926123897	0.000365231511409638	0.000375739070743704	0.000328273934423366	0.000366734396792293	0.000339539250075176	0.000334646143084376	0.000461004580317118	0.000417418791503494	0.000420323360947803	0.00034984399469057	0.000354483089089975	0.000419941745883926	0.000421488689006842	0.000416497841333754	0.000417893506909188	0.000419843769552604	0.000416341456081157	0.000409455950241988	0.00042450307114149	0.000420463731482126	0.000409939284853765	0.000418004152090135	0.000422053952950138	0.000417859599143064	0.000410822853800821	0.000416988396696339	0.000407764309764419	Human Diseases; Cancers; Pathways in cancer
ko05202	6.42109779453039e-07	1.64007052952698e-06	1.31789146854113e-06	6.50153795813961e-07	1.33898439138749e-06	1.11550111259423e-06	8.60463079884477e-07	7.83738824892161e-07	9.77388374974606e-07	2.01606753358731e-06	1.17213706528685e-06	1.09916474499902e-06	1.39279353056869e-06	1.36550227914462e-06	9.02142285198122e-07	1.15020440005982e-06	3.64961264039859e-07	2.80170452041153e-07	5.26819068809271e-07	3.70382417205875e-07	3.09956973069278e-07	4.61340303127183e-07	9.72574665596727e-07	2.36235032657334e-07	7.6187679414235e-07	5.63130055652472e-07	4.8218137215799e-07	3.62197932346912e-07	4.27299001655648e-07	8.88519946916985e-07	4.27633816414379e-07	1.14562723350058e-06	Human Diseases; Cancers; Transcriptional misregulation in cancer
ko05203	0.000217739634854132	0.000187225558369081	0.000147569102951884	0.000206388182652141	0.000183171001874174	0.00019525897418767	0.000179795148140989	0.000205249514654006	0.000179514321366106	0.000223622312494127	0.000209648676116639	0.000161874030942613	0.000176190203287049	0.000161253572206645	0.000195913019074105	0.000184294971501991	0.000145121902089104	0.000147360221075819	0.000146007577918706	0.000153515302282063	0.000150022646361659	0.000148528387209925	0.000147658258319917	0.000143594290122149	0.000146274509612138	0.000168121930331799	0.000146405221162539	0.000146108951751962	0.000149118818720195	0.000148505124194786	0.000149530532791688	0.000148397782752166	Human Diseases; Cancers; Viral carcinogenesis
ko05204	0.000551128274491983	0.000846676044137019	0.00104370605203095	0.000624727245674312	0.000863528699900339	0.000832196188463172	0.000894816727414866	0.000691050036559086	0.00088703703117285	0.000746978880957468	0.000733325723875057	0.000873268618661853	0.000859585102719588	0.00095913168551695	0.000834979645806509	0.00081570892626781	0.00110801110616162	0.00109395212712522	0.00111355574716604	0.00108022651254549	0.00108173160104945	0.00110141468548268	0.00111728485354529	0.0011100682485535	0.00109434201491125	0.00102377547695486	0.00110743094148871	0.00110152309449398	0.00109471960223362	0.00110511707244006	0.00109411325670121	0.0011139050333346	Human Diseases; Cancers; Chemical carcinogenesis
ko05210	3.03459796263948e-05	5.37941116145257e-05	7.46093073527729e-05	3.80958553651726e-05	5.83434490798719e-05	5.43911435749879e-05	6.59709143405164e-05	4.43666348108147e-05	6.16309453175909e-05	4.31003498048438e-05	4.52780303763114e-05	6.09048011544095e-05	5.68886583709795e-05	6.99245847338658e-05	5.76808786148955e-05	5.44876388025631e-05	9.78090227926585e-05	9.826421862125e-05	9.61216099752346e-05	9.51633665220283e-05	9.6424166133167e-05	9.51776998126192e-05	9.2486159765587e-05	0.000101012239468497	8.90050611933986e-05	8.41702560969795e-05	9.65087246956139e-05	9.95200020327869e-05	9.56429393532096e-05	9.09627169614731e-05	9.55121472994614e-05	8.4299841741126e-05	Human Diseases; Cancers; Colorectal cancer
ko05211	0.000209331405505933	0.000228321290447558	0.000242564164752246	0.000201972007499196	0.000206618946415234	0.000200280132017226	0.000205885583556254	0.000203155694403482	0.00021027152120575	0.000192596208385118	0.000199867099336196	0.000256828491281826	0.000239140999446339	0.00023277768576977	0.000202058355257549	0.000210004766751589	0.000201382406014598	0.000199109096081836	0.000202831921886238	0.000197220607236972	0.000198066158637416	0.000201518616382666	0.000205685285140776	0.000199050314783038	0.000214043950399376	0.000199172825087715	0.000202208880438436	0.000198423693732685	0.000200161383306556	0.000206635675707452	0.000200357163235888	0.000217363923700925	Human Diseases; Cancers; Renal cell carcinoma
ko05212	0	4.16416961376662e-07	0	0	0	0	0	0	0	0	0	0	0	0	0	0	0	0	6.70680514478882e-09	0	0	0	0	0	0	0	0	0	0	0	1.96788807163167e-09	0	Human Diseases; Cancers; Pancreatic cancer
ko05214	3.50097407735145e-09	3.72230729522967e-09	2.3967024198005e-10	1.00583896103015e-08	3.73558783509705e-09	2.74734472301378e-09	1.74787560024662e-10	2.16998017278808e-10	1.4091945477656e-09	1.36104210207149e-10	6.74596400821898e-10	1.18597647593268e-09	6.20617437487333e-10	3.7876340686452e-10	1.50721061931232e-09	2.01093578125566e-09	1.91652855062722e-11	1.15596766034327e-10	9.2377348789107e-10	4.00662564625512e-11	1.16390208748055e-10	9.08100118848027e-11	4.45966159768212e-11	2.97442158597119e-11	8.34145841875777e-11	8.55931264215487e-11	3.42586379779143e-11	2.06631907468745e-10	5.50620825892304e-10	3.32763086967646e-10	1.15378414263755e-09	1.09644529804929e-10	Human Diseases; Cancers; Glioma
ko05215	6.6250323024426e-05	8.18600633258139e-05	8.38235164056914e-05	6.30689494647511e-05	6.60147309777941e-05	8.30008127377633e-05	7.07476543875781e-05	5.63620425770591e-05	6.41134361494534e-05	8.0860637665227e-05	6.51000259592604e-05	0.000115945398323246	9.51168457254906e-05	8.52470206532959e-05	6.24055375572961e-05	6.22899427565915e-05	7.23928403209185e-05	7.50443828358132e-05	7.04065620423279e-05	7.80805642526643e-05	7.71833264753127e-05	7.26498328011181e-05	6.66550616095534e-05	7.41130684060863e-05	7.48388882427712e-05	8.45401457900042e-05	7.17369379991586e-05	7.4549815765659e-05	7.47042486200555e-05	6.92895032483684e-05	7.37767335571518e-05	6.69233143178697e-05	Human Diseases; Cancers; Prostate cancer
ko05219	0.000180041093092121	0.00018425876274712	0.000199041856759585	0.000183493539982995	0.000199227707222163	0.000199922802815043	0.000216063276616328	0.000195936324019762	0.000205606920119564	0.000199557764310352	0.000199183292589578	0.000184794240003597	0.000185349486956695	0.000203150479268153	0.000191510616116007	0.000195415580880365	0.000255611927837063	0.000259641332258208	0.000251051681618707	0.000256703279178945	0.000257173964907908	0.000252574293252131	0.000242199575032927	0.000262143403577424	0.000234614035968023	0.000245671539105331	0.000253008645976541	0.000260777649111084	0.000253966351899609	0.000239985848653572	0.000254570562244895	0.000222503329907519	Human Diseases; Cancers; Bladder cancer
ko05220	1.35507943703163e-06	2.52378388157977e-06	2.97451568479749e-06	1.77629635536581e-06	2.37892776424124e-06	2.19522790836773e-06	1.96763072189705e-06	1.67339298450646e-06	2.21928797066341e-06	1.80754923390237e-06	1.74669515303745e-06	2.2109210980524e-06	2.32952367603325e-06	2.42021152106622e-06	2.33079576859963e-06	2.31768098345456e-06	1.77821104814251e-06	1.58277199406751e-06	1.95628075306621e-06	1.62831906394328e-06	1.62735526890588e-06	1.86585558440842e-06	2.30630705675324e-06	1.58218859745304e-06	2.27078004426738e-06	1.7241476377598e-06	1.86391420663594e-06	1.58236863503336e-06	1.78147094937467e-06	2.31549223724434e-06	1.76913651843921e-06	2.84364329237211e-06	Human Diseases; Cancers; Chronic myeloid leukemia
ko05222	4.75586175419975e-05	7.72063337419869e-05	0.000104754720893715	5.84151714534744e-05	8.52800182917552e-05	8.00367843002221e-05	9.72311645562364e-05	6.71420569538111e-05	9.0313083467764e-05	6.43788281225232e-05	6.80922664728247e-05	8.6259547852236e-05	8.09783848227709e-05	9.99555006589259e-05	8.32193150736686e-05	8.01846807788927e-05	0.000144411158115532	0.000145767710032909	0.000141316204041467	0.000140968149179183	0.000142980898493905	0.00014033439282522	0.000134820078761211	0.000149762088302592	0.000129398194016642	0.000124527478724165	0.000142214310341711	0.000147566154709984	0.000141240879100973	0.000132671954163143	0.000141105127494349	0.000120679290428573	Human Diseases; Cancers; Small cell lung cancer
ko05322	2.07980839529165e-05	3.7387461323568e-05	4.62364590302858e-05	2.5932531755256e-05	4.00718856257417e-05	3.97191159787588e-05	4.42433327275506e-05	2.9523057639992e-05	4.25791693387568e-05	3.26985115940336e-05	3.27306789406093e-05	4.05217634479897e-05	3.72279625695671e-05	4.48915120312755e-05	3.68439598059808e-05	3.714551712415e-05	6.51449278267791e-05	6.66290313204746e-05	6.36697107262692e-05	6.47880575818337e-05	6.5703136992568e-05	6.44544887357711e-05	6.05513786796389e-05	6.74436143364412e-05	5.85910902933774e-05	6.12674624588666e-05	6.42284874213558e-05	6.67240529706663e-05	6.43718248756728e-05	6.01362706101744e-05	6.50220620010611e-05	5.44664313473909e-05	Human Diseases; Immune Diseases; Systemic lupus erythematosus
ko05340	0.000502145097882699	0.000386149366790871	0.000303663006183659	0.000480825368101318	0.000411551909031008	0.000428976494419334	0.000401307833626851	0.000461965324975161	0.000400311425035957	0.000466867731972711	0.000462298590764427	0.000347280776795142	0.000369925552698309	0.000345041956989949	0.000400548984453613	0.00041106192928576	0.00034004728139859	0.000348220482231017	0.000336824965645765	0.000355307401054875	0.000351859988141117	0.000342268475740007	0.000329540894791509	0.000342714779201623	0.000329571993251267	0.000371596956809434	0.000339291200296628	0.000346739387172546	0.000346503233905374	0.000330489128943741	0.000345790113105788	0.000315710688651721	Human Diseases; Immune Diseases; Primary immunodeficiency
ko05410	2.83067571079929e-05	2.01405979941242e-05	1.1975692852298e-05	2.21552101615734e-05	1.71164825440751e-05	2.09080099269835e-05	1.70335534513341e-05	2.4589633405526e-05	1.60511378605303e-05	3.4134289051301e-05	2.69524346899947e-05	1.61599030165152e-05	2.03305125503745e-05	1.41289840235613e-05	1.67257041428084e-05	1.69625617928991e-05	2.9153718791257e-06	2.69331765268749e-06	4.12845973301407e-06	5.71404450743048e-06	3.58971576980795e-06	4.1458363157549e-06	5.78899470760917e-06	1.67174406094786e-06	6.12256425646999e-06	1.09716248482483e-05	3.68196433977299e-06	2.35206356395317e-06	4.3142512678766e-06	5.97285515560131e-06	4.10821818365803e-06	9.03913925028017e-06	Human Diseases; Cardiovascular Diseases; Hypertrophic cardiomyopathy (HCM)
ko05412	9.72050353895206e-08	1.65641983950628e-07	2.14714148268944e-08	4.78638029290086e-08	7.10804713709804e-08	1.95922920966938e-07	1.01872937688469e-07	8.20092159326006e-08	8.22263410220397e-08	3.04069486942767e-07	1.70311158529064e-07	1.24411950862633e-07	1.45424583350582e-07	6.49677524093234e-08	7.41320126281509e-07	3.42785127001198e-08	1.44393881793347e-08	2.73606422447965e-08	1.25355639129383e-08	6.48235823992052e-08	3.60171999810393e-08	3.82172351450393e-08	2.20504637074884e-08	5.52573761784032e-09	1.2768580452085e-08	1.46170152199688e-07	2.3528573420674e-08	2.34185371270291e-08	2.86943031518158e-08	1.65670668306248e-08	3.38576378239969e-08	3.60477201277911e-08	Human Diseases; Cardiovascular Diseases; Arrhythmogenic right ventricular cardiomyopathy (ARVC)
ko05414	9.72050353895206e-08	1.65641983950628e-07	2.14714148268944e-08	4.78638029290086e-08	7.10804713709804e-08	1.95922920966938e-07	1.01872937688469e-07	8.20092159326006e-08	8.22263410220397e-08	3.04069486942767e-07	1.70311158529064e-07	1.24411950862633e-07	1.45424583350582e-07	6.49677524093234e-08	7.41320126281509e-07	3.42785127001198e-08	1.44393881793347e-08	2.73606422447965e-08	1.25355639129383e-08	6.48235823992052e-08	3.60171999810393e-08	3.82172351450393e-08	2.20504637074884e-08	5.52573761784032e-09	1.2768580452085e-08	1.46170152199688e-07	2.3528573420674e-08	2.34185371270291e-08	2.86943031518158e-08	1.65670668306248e-08	3.38576378239969e-08	3.60477201277911e-08	Human Diseases; Cardiovascular Diseases; Dilated cardiomyopathy
ko05416	3.03459796263948e-05	5.37941116145257e-05	7.46093073527729e-05	3.80958553651726e-05	5.83434490798719e-05	5.43911435749879e-05	6.59757435041359e-05	4.43666348108147e-05	6.16309453175909e-05	4.31003498048438e-05	4.52780303763114e-05	6.09048011544095e-05	5.68886583709795e-05	6.99245847338658e-05	5.78685345274134e-05	5.44876388025631e-05	9.78090227926585e-05	9.826421862125e-05	9.61216099752346e-05	9.51633665220283e-05	9.6424166133167e-05	9.51776998126192e-05	9.24880538715035e-05	0.000101012239468497	8.90050611933986e-05	8.41702560969795e-05	9.65087246956139e-05	9.95200020327869e-05	9.56429393532096e-05	9.09627169614731e-05	9.55121472994614e-05	8.43037226763379e-05	Human Diseases; Cardiovascular Diseases; Viral myocarditis
