# Supplementary material for: Effects of a High-Fat Diet on Intestinal and Gonadal Metabolism in Female and Male Sea Cucumber Apostichopus japonicus
Source: Biology (Basel). 2023 Jan 29;12(2):212. doi: 10.3390/biology12020212 (PMC9953091; doi:10.3390/biology12020212)
Supplement: Supplementary file 1 [file biology-12-00212-s001.zip › All Metabolites raw data_POS&NEG.xls]

index	MS2_name	MS1_name	RT	m/z	ICF_1	ICF_2	ICF_3	ICF_4	ICF_5	ICF_6	ICF_7	ICF_8	ICM_1	ICM_2	ICM_3	ICM_4	ICM_5	ICM_6	ICM_7	ICM_8	GCF_1	GCF_2	GCF_3	GCF_4	GCF_5	GCF_6	GCF_7	GCF_8	GCM_1	GCM_2	GCM_3	GCM_4	GCM_5	GCM_6	GCM_7	GCM_8	IHF_1	IHF_2	IHF_3	IHF_4	IHF_5	IHF_6	IHF_7	IHF_8	IHM_1	IHM_2	IHM_3	IHM_4	IHM_5
POS00001	Fenpropimorph	--	145.611	304.262292	133415.9059	40913.30069	4386680.986	1762499.829	104329.6156	79584.75084	2028942.768	3956009.198	663377.6246	60716.69375	15511.60315	85044.67153	113483.8778	221416.641	51933.25771	31459.03123	5	22183.74645	5	5	5	11793.01675	5	37880.37111	5	5	27739.87724	18344.64589	18486.42727	5	5	28771.68654	1532556.431	2365089.933	739834.8562	1245075.412	506241.758	1595554.465	2734737.904	181914.3991	219804.7562	420722.2491	491608.6172	2073736.546	141564.1855
POS00002	Pyridine	--	389.186	80.04924508	1591877.902	1629896.108	2594412.845	1299676.4	2289517.723	4963279.798	1963183.772	2976398.869	1604522.658	3084043.118	1635054.121	1727614.292	1733748.139	1495797.328	1315939.633	1739201.275	1492288.029	1130180.106	1664031.787	1130725.567	1265709.685	1538947.681	1370055.032	1611785.684	1371490.999	1767638.368	1229242.507	1142884.326	2722612.104	1273836.228	1049569.226	1114247.584	1221794.011	1551343.503	1267264.753	1139958.113	1159214.375	1765048.354	1682936.957	1261571.366	1505442.128	1490353.05	1165289.235	1317299.792	1266827.477
POS00003	Adenine	--	450.271	136.061364	15105807.24	18067609.08	18777698.65	27296243.55	13439268.47	19789007.44	28507039.95	18306916.39	24998043.68	17208408.07	19104938.01	13780175.66	15562356.96	20308579.4	13247289.35	18608901.4	14632912.1	13753001.1	10315438.71	10413013.63	14177186.16	13409747.62	12853233.73	15284887.99	14269542.05	10958189.53	13852423.72	13693365.52	12951059.82	11969463.4	10786748.77	12528457.24	25193467.43	24761326.62	18443639.5	49850477.32	23253456.69	26104551.56	23396411.7	23751642.18	19514624.72	17225001.39	19147146.11	18228932.7	24200034.43
POS00004	2-Methylpyridine	--	231.9915	94.06477061	7250507.151	6410403.152	12336346.35	9791152.156	6104588.817	9549862.677	8245244.993	9521090.002	9963319.329	10008902.95	7574636.661	2523715.083	3893343.473	4423068.933	3768517.86	4164198.354	15153883.14	8017217.328	24339777.55	2600700.265	8913146.995	22340274.26	15161543.84	4333283.918	13774079.64	20690739.05	19329721.77	10898934.18	5183160.511	13395347.27	10278472.43	10872230.6	6426778.647	4468509.414	5385896.354	4534059.336	7016938.829	8324252.89	16363230.51	7423334.711	7043626.904	9529537.107	7597594.658	8806611.891	1860029.653
POS00005	Acetylhydrazine	--	323.89	75.05507413	13446170.16	11614322.66	14802579.65	19886863.72	6534424.298	14431992.62	18929962.67	15703233.94	14557240.16	14760322.01	8794851.578	11949212.71	12364021.64	9079042.729	12698764.7	4900211.114	13106516.27	8422551.004	7691872.79	8141451.439	4365772.107	7744870.611	6784526.703	8375907.249	35353388.32	16080474.62	14139325.54	23815938.79	9172126.724	18135571.82	15318854.34	3510315.725	7398535.255	7619392.071	11682309.59	8249022.398	4538608.037	3986759.049	10945977.87	4833843.843	9798298.03	8058776.055	7451624.586	8930543.318	4515251.059
POS00006	1-Pyrroline	--	356.949	70.06491478	30931070.51	26284479.56	24845179.74	27606360.25	12176721.57	31184522.29	34229671.84	25079852.63	18834373.94	17928380.36	17003233.6	30983793.05	30254378.42	19479587.9	24093952.23	12155375.19	9547725.519	12458085.04	6788376.232	16169770.99	24472532.98	6690150.369	25609210.02	9588986.026	5091869.466	3890286.037	4436785.752	3979865.993	6381182.159	3150191.989	4920343.727	2281849.811	27961757.2	25377838.74	18437964.26	21548232.1	13668921.4	20027922.61	15665823.1	15101145.25	17651386.01	19034620.05	24521697.55	23872489.6	11910566.86
POS00007	Niacinamide	--	58.57185	123.0546939	313433972.6	218145335	482800789.3	418654108.9	198155517.5	367523831.7	455893081.1	451825074.3	435658857.1	388295133.6	186053992.9	273218055.3	245211541.6	361329529.4	246235631.3	183318730	161714036.3	84181909.44	138314021.3	101505492.7	90652977.06	115914036.3	121457775.4	60510315.56	175606510.9	213819619.6	147936092.3	173279763.7	135237828.7	138931101.1	133576567.3	111441766.4	377081299.9	408720332	405100511.3	354256375.5	294893351	365795299.4	494777938.9	247873582.7	348348428	311241850.7	380200675.2	385892340.4	257407831
POS00008	Hypoxanthine	--	190.613	137.0453878	8480054.015	11114135.89	14705669.02	10952151.71	14839981.93	6971561.201	3124713.87	6355750.494	4509583.473	17503135.9	2758401.758	672658.0668	11353091.63	10159536.79	14714613.8	6457643.838	1403674.837	780623.8996	5387841.929	1257848.222	633020.9185	890525.4238	792567.0192	517468.0492	2859516.028	7396019.161	3863225.292	2458066.055	3054884.449	2499761.015	3486049.984	1208538.698	3317536.022	2180704.676	22235573.5	8587853.867	2140341.018	2120690.385	15580013.73	2003288.652	9674103.315	14327752.16	7170785.966	11912838.13	3425647.24
POS00009	D-Proline	--	323.618	116.0701751	142477084.7	113233896.5	184847765.9	251948982.4	104191724.1	241422916.2	313017610.9	264715093.6	148544720.9	169828065.2	43225525.26	106431731.5	97997787.68	132816171.7	133067447.6	32037963.14	282235773.8	396423302	139016695.5	271939723.9	797373232.8	147646530.2	331942913.4	407485545.8	1853264703	512913661.6	692767702.5	1049562734	771533819.4	736344425.7	1110494733	266055533.5	49748921.05	50891807.51	118133914.6	49360100.6	29290495.88	34465450.16	100811172.7	33560700.89	104947924.3	95617134.44	70783816.34	89143616.12	51079005.16
POS00010	(+)-2,3-Dihydro-3-methyl-1H-pyrrole	--	278.5625	84.08049144	1096450.369	2134246.859	1452703.35	1962526.938	1674335.412	517122.6645	1525732.468	1778780.258	1391539.718	3097614.9	975960.925	1919663.082	2543868.182	1155960.867	1896545.299	1082733.023	1794062.673	3090415.941	2017651.005	2387396.845	6354271.682	1970933.638	7297476.123	1924456.983	394187.442	650089.9639	289461.6979	203075.2995	390588.909	158136.4262	362390.0744	678554.2153	1593234.456	1881864.688	3182162.076	2846330.992	1343686.292	1699080.932	2368782.778	288877.0436	2383754.942	2986695.216	2063244.088	2665677.067	1369431.381
POS00011	Betaine	--	338.767	118.0858396	78165443.61	94078353.27	113482143.9	97450592.84	78079449.75	76708580.3	113515584.8	117414583	95563730.51	96268841.08	97008953.86	84693517.06	88037396.2	95879116.38	79258121.36	94328066.45	121203502.4	101027865.6	95538529.14	83657373.05	104627632.2	86073240.32	95866025.8	96713984.44	81856387.36	74608892.05	72864967.11	72186893.38	89519544.77	71400857.22	83572611.72	62732437.67	138532262	138509152	151283090.6	124575776.9	104731494.2	122731902.1	132862631.3	94676754.29	132867738	130248872.4	134874996.7	137093618	115342637.3
POS00012	Aniline	--	263.3495	94.06477655	1780675.186	3701574.794	1867166.598	4716528.829	9431689.411	9417929.416	4366887.537	3198443.609	2497517.749	1766566.678	2288624.91	2675851.163	4364521.52	2335214.927	1346945.586	881459.9414	5414187.424	2146962.884	3674556.145	958862.1601	1030663.718	3600857.152	3056307.996	314886.1973	1730591.695	2003592.635	1128329.866	1376745.321	224400.0715	544833.5791	787178.0895	2106472.401	218699.469	168450.0546	2280370.32	634191.4589	670916.4843	560861.1333	595505.7529	3585471.535	1978223.071	2506061.63	1975087.025	1301010.725	224377.2328
POS00013	Cellobiose	--	404.858	365.1044707	28197624.78	12069345.54	6443382.438	23819189.85	20025638.13	13415801.49	3864871.041	5534107.794	7407237.166	16992428.99	1931656.078	8301347.009	19948434.87	17253853.32	13643833.65	329859.1457	87664.94176	471887.6098	373523.5874	409219.6845	299092.3684	176545.6869	327746.9853	394896.034	332608.0246	431905.2796	465031.9571	404559.4997	421573.0561	419586.3726	415753.9768	496861.311	62658.51708	524020.5917	63877050.88	11751325.25	5496370.724	2948911.92	36283579.11	4409016.768	14433529.85	46937044.12	33012136.48	42574601.94	957155.1059
POS00014	(alpha-D-mannosyl)7-beta-D-mannosyl-diacetylchitobiosyl-L-asparagine, isoform A (protein)	--	358.997	90.05459249	104613545.3	28902904.93	121208004.4	181117132.9	5393330.53	186225797.9	153244354.9	155003299.3	73729731.51	37997167.72	4997677.143	33984179.64	22161149.69	39911372.11	37005416.34	840259.814	12843956.95	2116882.153	4488688.294	4636786.135	3149873.664	5272074.621	3545816.982	5747880.964	130482568.5	12644676.64	24582134.91	71291426.66	7452686.22	74361148.47	16337714.91	2771628.473	12234275.73	23769046.18	16244923.13	9117220.008	3023466.232	4700762.344	38711490.27	3456947.811	18688225.52	13308527.58	19429154.06	10723896.66	3791372.618
POS00015	Proline betaine	--	390.3885	158.1170073	29203491.42	20367500.95	65947228.99	45741049.39	47146857.68	50553961.74	58412136.26	59183041.63	75254198.53	40942929.26	34998788.75	95009459.21	22813264.02	80406958.92	34172764.56	39942647.25	60312620.28	20714891.91	59231221.02	39679426.3	62711404.14	50509509.09	51602424.05	43000691.97	56969014.41	52843189.11	36813708.79	91296673.41	30418454.02	59465668.65	37541598.38	51182303.54	113936754	82347281.47	46171612.78	74054450.98	40297560.42	69882651.87	81549193.77	72443004.59	72102757.99	82400841.37	98959106.4	71326926.4	49308373.47
POS00016	Diethanolamine	--	260.2075	74.09624276	20941656.14	24273852.33	21062321.44	23767076.28	30632956.91	29037610.66	21560525.83	22126651.28	21486604.53	31054006.53	22204080.83	23481021.66	22291759.59	23242913.4	22098220.93	23302248.1	23438320.01	23058656.69	21557077.43	22350082.64	22636575.27	23213428.45	22265963.12	21964396.14	20342067.26	23445737.52	24441094.93	21301139.45	22059555.03	21003802.23	21162462.81	23134251.95	20847510.56	19321245.86	21898497.83	19680837.1	21508836.42	20351332.64	19019865.39	23854469.23	22802811.82	22430005.44	21303376.49	20558967.42	21577451.72
POS00017	Triethylamine	--	19.58025	102.1272587	67790068	125139278.5	73298572.51	76243789.51	67918805.96	70183985.55	76907086.3	75294523.56	72004978.08	66499799.93	73792900.3	70106330.79	68660877.33	75875299.62	80913074.6	71864307.43	72709206.27	68854007.26	71375985.91	68178086.54	70345267.87	136839455.8	73234077.04	70519847.83	130153025.6	71379830.98	69486526.78	71417357.26	68271377.7	70983863.17	72403498.81	67736512.21	75651914.79	73803412.63	74021077.53	67680029.23	144415460.3	79556810.24	76001115.64	71823682.31	76320386.01	77726769.93	68464265.05	71694258.85	65369736.95
POS00018	Methylpyrazine	--	389.067	95.06001951	5122906.696	2553150.318	10016306.49	10999875.35	8575402.171	17323242.82	6772430.459	14475557.76	12973179.39	7642602.885	5302956.389	11888225.9	7752617.497	9144892.807	5950647.478	2443911.248	719498.2682	1487947.367	465369.1099	469297.7034	668673.2537	770483.1776	691286.2385	554121.2393	382135.2577	647086.0799	273615.8879	346993.0325	337955.2289	358193.5408	447626.7078	274201.8918	5751950.392	5287049.12	3441288.605	3638739.943	4459285.805	2934617.296	6724948.763	3453873.417	9136018.042	4309775.104	5501595.441	7882544.834	1986602.203
POS00019	Trigonelline	--	299.71	138.0544383	297307674.9	247066247.8	426587289.1	276249136.3	325159640.7	407295901.4	381016274.1	432365370.9	384109562.7	495976312.2	337221219.2	322539306.6	285028536.8	393589965.8	345549590.2	395431481.9	304964555.6	250919748.5	401910880.4	116301326.7	171893628.8	325174519.7	227776766.1	210610639.6	392598306.4	406111909.6	409159746.3	245078352	269752992.6	348759315.9	343256400.3	372507601.3	223131925.9	274765231.5	228203924.9	205217673.6	311764343.5	345922118.9	260450694.8	289098062.6	242535892.8	343107315.1	315371615.3	248550442.8	199202777
POS00020	L-alpha-Aminobutyric acid	--	273.173	104.0702182	9923629.487	1926223.035	2984887.885	3549839.059	8351347.739	8840846.89	9475719.675	9505262.835	9546963.023	2769233.195	4346582.741	10780933.68	8480356.439	6988912.101	3174283.529	4416236.102	10563372.97	6135083.706	7095884.743	7635179.14	7449534.087	7420103.157	7331644.915	9153520.391	2994495.695	6755694.836	7509197.356	7837002.688	7105506.453	6793840.182	5077940.868	7674884.5	4620442.378	7969266.43	7265299.732	8662882.755	6773040.275	8361906.851	4149534.152	8112072.833	9964874.973	3909771.672	8577785.449	6883495.494	7286790.623
POS00021	Pyrimidine	--	47.4409	81.04437532	2079761.783	3263860.804	5071269.148	3017013.938	1824314.364	5198052.387	5219582.275	2409053.256	1941648.638	2945282.751	2655623.138	4620420.601	4540957.705	3370385.26	5702491.035	2474282.477	1532351.49	2363815.64	1451882.225	1482519.097	1294897.866	2389371.05	952121.6822	2460132.048	2224814.415	1472916.039	1179369.933	1402257.751	1850605.79	1541800.055	1868602.357	1325664.91	1468717.77	1768685.481	2985151.909	2070013.083	1347801.641	1433323.948	2554300.986	3100930.284	2394531.767	3733185.127	3169002.828	1478049.331	1408488.004
POS00022	Dimethylglycine	--	313.604	104.0701816	7984465.999	4398760.976	5390592.604	7688478.899	6892866.496	10819068.92	11310377.62	7164920.606	6091452.654	8533917.901	3572503.145	5699850.186	5991890.171	11630153.99	7226225.523	3539364.823	5798303.782	4320688.433	12575066.85	6969451.733	15628412.44	7805922.878	14959858.87	5819775.709	10183527.71	7169369.098	8079790.655	8804926.433	11223027.53	6548533.265	8523076.941	6625023.179	16562840.76	18075127.71	9271121.524	9802842.002	6023019.478	11367010.13	9920621.755	7133014.248	8965603.054	10548188.15	15954579.11	12979243.28	7218761.727
POS00023	N,N-Dimethylformamide	--	356.833	74.05981266	2987310.239	1498004.037	2545858.347	1932381.262	1387590.677	3646061.894	2665823.544	3014488.04	3740123.341	2829864.424	1854845.052	1542086.945	1287643.282	1933485.899	1706092.833	1793209.239	2556021.619	1437312.318	1590783.269	1315813.443	2461142.322	1586036.06	2641804.229	2308923.379	1403258.41	1580261.533	1183349.568	1091970.218	1217400.927	1166325.166	1114165.053	1104214.919	2325569.094	1711966.871	1593601.373	1975555.909	1342684.836	1588195.777	5615979.987	1572311.662	2575956.043	1624030.456	1744743.307	1959100.69	1316981.933
POS00024	2-Pyridylacetic acid	--	311.132	138.0544653	15956916.35	13769822.69	28741421.03	17958623.35	17127599.78	27320368.15	16021258.9	27160773.64	19797853.81	28471467.17	16071316.93	15784638.9	18926617.28	23564726.35	19592802.79	28157186.95	23068128.35	13647852.03	43274337.55	11986497.64	19345009.8	24281873.16	16612790.87	19110756.24	25796737.14	30328371.83	23896763.19	17517360.22	22201716.44	24038173.67	21005307.25	32059018.59	15908710.93	18064333.77	17279961.29	13535173.72	17379659.73	27007742.98	22388173.04	19909624.33	13660595.71	21625182.21	14872325.88	14195532.2	11833638.75
POS00025	L-Alanine	--	379.678	90.054627	40770738.3	11397123.62	71986957.69	56374157.07	19358402.85	51706270.1	55782281.67	52749825.29	38033410.83	44192591.47	13440165.06	17927262.07	10394000.5	30279942.56	18994410.95	10509986.46	3747082.014	2986339.791	4423304.432	2493450.659	1941163.643	2640645.532	3024699.76	2677270.479	7503957.02	2972435.109	3330114.643	4791805.96	3091245.544	4730134.84	3741510.832	2107662.832	25590122.36	50182692.07	37712982.37	21755222.49	21129870.13	31931166.2	98767208.4	18132639.58	37201067.59	17665118.16	24802590.79	28844423.12	12796974.26
POS00026	Turicine	--	310.276	160.0961207	321558709.8	387167574.4	538126556.3	502253737.9	569213320.8	470281765.1	441806194	432130836.4	421760845.1	530493607.9	429606477.9	380983289.9	412387009.5	449754268	390027691.1	513772098.6	181028261.1	103174766.2	208802731.6	145298081.4	172572098.6	168375591	124660342.3	153384939.7	155682224.1	241316481	184019558.7	183770205.6	120594880.7	201639566.9	108393730	194194968.9	546168021.9	449954208.1	394314350.5	397806119.6	396831042.9	499905139.9	446756535.8	405937534.2	402732379.7	434022701.7	442344452.6	413680411.5	333678947.9
POS00027	Beta-Carboline	--	45.4128	169.0752899	24220229.72	8812302.004	2107289.071	11687937.94	6327984.856	28595237.39	2330673.27	7385898.997	14634143.56	11693496.47	5415775.647	10885700.35	11835754.83	8668097.057	3473769.604	778282.4611	13237148.19	6373307.88	4460601.793	11249688.68	17443179.12	6939110.659	21797201.41	6835745.202	27031767.3	21261847.56	30979231.96	11879972.4	13138511.01	19622072.17	17068014.3	7783565.586	2526955.102	2789039.408	546493.4596	1769279.07	1811102.937	2039382.472	692214.2512	1655434.644	772009.5443	1544218.111	3866153.988	1472993.809	577873.9329
POS00028	Isovalerylalanine	--	313.034	174.1117304	29940045.07	81673780.01	46135120.89	46258995.27	106410154.4	90364675.5	42112287.44	92936441.98	65961770.57	339104307.3	259850359.3	63858976.31	104737043.9	186437159.7	94540553.95	129523783.3	30217327.13	49534947.69	41061565.05	48788847.66	43979605.98	25751087.64	53067175.66	100292903.2	59529746.84	233700609	123898177.6	36291856.28	48293460.86	92327587.61	47410123.67	87973555.32	124597646.2	38585108.27	61489252.26	21204693.49	36272872.85	33381014.15	53544088.89	229314842.7	26393977.54	97828730.36	150600301.5	51347544.59	64089502.79
POS00029	Choline	--	282.528	104.106509	321073446.9	308330153.3	171750240.3	268834701.6	359757273.3	386735901.8	158252681.9	200798056.2	214534062.1	260867412.7	186148553.2	215382231.6	290771709.5	433321791.9	382188858.8	231198357.5	148684178.3	100799000.3	172000471.5	101749623.3	83436388.63	109412985	97695257.08	145454162.8	259246818.4	206522694.2	214017162.3	238745870.9	240853545.6	159549608.5	228308800.9	116318477.4	86725736.23	100174846.7	310140067.9	129923210.4	108132908.5	87521365.04	124007934.3	124390318.6	119001333.7	135846319	79143798.71	106816495	127792382.2
POS00030	L-Carnitine	--	299.7185	162.1118835	389977.3806	10822768.43	15217087.7	16865493.99	13228245.67	41170091.67	2501838.038	18405235.41	16213207.04	31732331.49	22374493.63	24513244.31	17241451.8	27625308.92	16848607.06	12414272.96	47055703.96	16157405.48	33339768.85	19142639.36	26459568.42	47588672.05	17771984.84	55546327.65	42231698.09	51257967.5	21848249.56	35835355.13	16422220.15	51525547.29	18620365.97	21500535.29	40903311.61	23128246.46	25915491.75	24362782.05	12146768.08	21540994.43	20249312.68	26990048.49	40569639.51	44558218.63	23909670.85	15990255.72	20124962.89
POS00031	Beta-Aminopropionitrile	--	46.7376	71.06010372	762180.2447	6931869.056	6325491.713	6157139.925	6810807.548	1577276.167	7345461.212	3891679.309	2719526.205	2634025.205	3657004.087	6777478.031	6934239.416	2408355.574	1611187.175	6548014.811	7230674.569	4059916.737	7038691.19	4699612.666	7331466.556	7266160.965	7360294.643	1513544.632	6844594.469	3161254.533	8342527.672	3906237.296	6919588.213	2085208.834	7249714.158	4163669.464	4694266.842	6492016.57	6583595.711	2956530.761	6170979.456	6019962.503	6092391.322	4263121.386	6622928.007	6567980.732	6108036.499	5384592.663	7108602.268
POS00032	Ethyl carbamate	--	50.1862	90.05454563	4281679.619	3052394.495	5113673.695	5670234.67	1941606.188	3418986.895	3252537.157	5605771.221	3288038.653	6199045.958	1520518.001	4488292.968	3356962.423	2677134.957	2699521.538	1347921.309	7043866.244	3419156.821	3349667.816	3595740.152	2404846.971	4526488.788	3073486.548	3199656.195	1112981.88	1630888.32	756366.845	917862.8836	1358651.288	904887.3301	1397010.031	1195784.451	4782394.176	6973465.822	5082841.112	3740618.497	3465367.783	2503245.276	7354453.396	2738291.569	5221887.763	4186213.487	7109180.953	5052225.729	2363100.643
POS00033	Calystegine A6	--	267.9285	160.0962845	5605704.394	5524005.108	11624365.66	11454127.05	8955872.992	8174104.451	5450101.557	9144384.158	7595078.558	9454067.044	7061369.184	9099615.846	6216495.327	5298717.303	8534690.207	5092806.195	983887.7175	288663.4458	1374289.737	544022.1773	5205369.545	3869769.435	322774.0543	3255456.449	3010332.806	7213336.272	4974596.103	3873376.979	3193505.923	4679984.145	3636050.249	4069750.998	10624955.65	7538179.424	5642207.524	9155530.985	8189286.252	5381222.976	6539900.648	6776651.191	6478901.085	6595064.678	8099026.112	4798713.127	5209845.77
POS00034	5-Aminopentanal	--	631.0305	102.0910053	941906.1551	1248569.594	1131654.321	812587.5735	897555.3949	887874.383	895523.6638	827707.6886	754016.981	943843.0568	757411.4218	838060.459	1268691.488	880346.1265	678102.2165	768241.7733	763928.8696	1467239.001	1413583.756	843577.0998	771429.437	1134670.392	745613.3665	731593.7723	804142.5976	1148566.542	605959.2499	1948598.161	903115.0471	837612.9694	1603808.948	641412.7888	830410.3112	940643.9987	1793751.1	935363.0188	819245.4117	1074267.104	1358225.414	440322.0314	717255.962	1783390.592	808498.944	1046363.739	1348492.781
POS00035	6-Methyladenine	--	253.318	150.0769806	427463.527	150905.5032	77361.84804	137293.1473	145772.3148	649975.3135	112151.1901	96612.12753	111269.6045	414570.4569	391354.6967	398739.0468	204966.5077	170255.5169	158161.331	581899.1108	5758351.051	1649373.475	4216694.578	1211657.235	1345220.519	1276350.883	1679520.148	2067983.46	836152.9101	718217.9712	355712.5019	435049.1585	755285.5603	367539.2162	605545.833	360895.1958	253172.975	1040889.881	307775.1569	178472.9247	262923.9627	1009860.026	261216.781	141158.2062	413576.7717	732953.9262	271701.5862	234259.5038	67172.41927
POS00036	Cytosine	--	207.605	112.0500917	226510.7919	567307.1645	7023729.2	556156.371	1110182.738	1514608.603	2428555.435	1270724.184	1699963.867	1350124.852	1762052.359	714830.6313	1417161.207	1385092.401	3041626.693	1595054.851	516235.3919	503619.7137	734583.6412	553287.9554	594931.8189	559807.821	503280.7747	575289.2106	636511.1563	555374.2652	599357.8379	564027.5436	626338.1669	659770.8516	535710.954	646410.4637	2833665.624	816732.2807	229195.1497	573897.084	571086.5663	713912.4993	164656.0441	469307.9421	284357.8257	293587.2389	236739.2228	202967.385	614613.9677
POS00037	2-Ethylpyrazine	--	351.289	109.0754719	8651608.564	3156546.883	11316945.3	5254843.685	11099577.16	9800883.663	8264109.785	7054443.468	3337668.297	14592985.42	7470471.933	4715318.934	2890634.4	11296925.36	6219341.91	658629.4342	9145114.543	5299048.371	7919609.044	6988505.738	6418947.303	5173748.62	7254599.051	8558247.969	1974833.838	12447979.35	4450974.264	3777682.043	3910414.973	4998914.472	2691467.645	678045.3469	1272555.683	3126371.937	10251525.23	12599959.45	4811187.521	4049157.264	10779730.36	9344090.02	4915625.487	11079835.17	861340.2525	7377868.023	7675758.164
POS00038	2-Hydroxypyridine	--	49.32485	96.04388501	122284.7047	128709.274	119582.788	136257.599	137358.7944	66725.67078	126865.5282	75868.91657	82010.3752	77477.89172	127586.265	122535.2659	137937.0795	136827.5969	183234.397	84926.94586	104169.2394	113236.1272	91429.20318	84603.85738	88746.99255	117474.5569	155284.2623	116197.3835	84018.66394	94564.98932	118024.1486	73308.4095	40842.06141	104061.3716	138833.5979	278194.6095	21697.84935	41570.37544	24720.12223	78968.58029	31989.2405	5	56511.15228	15692.02232	27850.10278	5	5	41856.79452	62951.38341
POS00039	Dumetorine	--	37.66975	224.1564764	1218583.57	529584.4764	590605.0699	1051540.485	397723.1331	927581.4421	583025.3031	943437.9683	318666.3981	441987.7304	810456.5283	1215969.678	490134.8169	681005.2057	1210254.624	521027.474	734647.3964	720173.0209	976108.0605	932093.5967	566510.7642	551397.3127	921750.5099	1680700.426	921961.7602	1277612.602	778347.8511	594344.7986	294661.5418	577386.4818	570641.6818	855838.9117	810853.7444	935110.4919	944155.0515	396370.0563	421025.6942	909807.9687	598208.472	264973.4169	684510.358	815017.2895	945456.9962	398352.1429	514387.8665
POS00040	Inosine	--	230.038	269.0870255	24175760.74	16148978.57	31947569.01	24420270.88	28835798.29	17587421.24	6677278.602	20583304.32	10774576.85	35638145.13	5637083.694	9658126.739	24772946.5	23319115.46	23059835.05	14598073.59	1735853.761	604974.1632	7199824.225	2783181.857	430149.0361	706668.1724	682846.8072	260049.3892	2320223.137	12507190.68	5387783.447	1852033.763	1897308.736	2597241.324	4174210.364	1700242.652	6203842.676	7387818.42	42610291.8	26025400.15	4735946.437	4024166.688	37012688.11	3903522.867	28171818.07	27309502.58	15441140.11	26418157.4	9323742.756
POS00041	(Â±)-erythro-Isoleucine	--	291.209	132.101418	84591894.05	71626371.35	131319866.8	139560477.8	57822376.15	101121968.1	124576991.3	148727701.8	72521306.47	102895539.9	38097492	62608641.99	75003783.58	72731600.07	81250983.05	24896291.9	46414030.95	29183699.72	26248919.68	30147724.17	54656957.06	36041559.12	36380324	31514968.33	59910987.49	29722615.76	35108213.21	39071258.46	27396330.86	51592933.72	40558788.28	16678206.02	46849237.9	42536171.61	93634830	46596675.48	26866429.54	29382907.87	84926377.54	22475681.17	69286346.7	68871359.44	62218208.07	69982006.99	23090923.35
POS00042	(2S,4R,5S)-Muscarine	--	217.514	174.1481642	3046127.853	1171728.858	18379804.21	3476276.993	2299897.195	5356641.464	4168134.648	14154025.11	3938431.35	4029335.56	2351556.092	3046839.178	1421201.897	5177987.805	939664.3549	1290685.731	2319007.471	1601801.679	7439661.837	2323256.97	2591556.748	1870392.406	2004931.56	6253577.182	1943337.671	2564175.856	1023761.304	1600816.565	1687979.741	813898.0769	365661.0023	582384.5206	13491785.93	30402354.63	25226953.58	16141978.78	10153290.53	27468152.22	46629615.89	9402520.591	11484885.12	14676208.86	10998904.69	33283596.72	13131650.83
POS00043	N-Ethylacetamide	--	171.48	88.07539539	2898103.016	2337434.588	3273831.599	2347634.617	4144863.152	3453459.486	2640330.405	3416197.248	3144195.318	3600456.623	2350339.435	3947930.971	2832596.327	3598312.649	2734395.249	3097657.848	3400738.354	2343182.117	3568638.655	1630978.462	2220022.262	3823449.587	2821732.925	3045548.078	1765380.904	3623645.007	2445708.175	1610348.009	2697076.597	2128679.279	1360391.392	2501717.891	3761345.078	3043941.97	2481349.15	3047873.342	2994303.981	3591137.546	3675057.956	3919623.785	3267640.818	2660595.621	3386511.367	3105646.053	3422897.893
POS00044	Dimethylethanolamine	--	273.604	90.09100677	1842221.384	1137946.805	1146812.15	1121207.234	1005845.897	1238891.804	1476367.072	1158414.419	911143.9036	972007.7205	1257393.889	1595165.757	1671557.805	1413058.382	2235252.031	1094180.806	1667319.762	481102.1514	1366894.295	830440.3911	1167456.713	215160.1461	667750.3882	768802.7763	403230.1246	1794740.011	258862.7148	202138.529	419482.0875	395423.9897	791411.8682	695287.9235	907119.6492	1515021.295	2104387.246	1188077.99	872253.0647	1591429.44	2074195.261	759142.3242	1618792.013	1473178.181	1232577.655	1432764.208	2058821.406
POS00045	Pyrrolidine	--	77.13715	72.08049918	943262.1312	916541.0054	1120868.381	1005965.938	1010148.832	1423000.567	1023257.301	883601.2608	963843.6195	1279433.03	1009215.988	1178658.872	948303.302	1426122.644	1224448.149	990266.5674	815993.5272	308342.7154	1109025.354	1036765.883	655358.9268	765140.3777	578107.2069	703840.8619	721060.0099	2192075.219	1050770.231	1076816.844	838856.4828	851317.5952	795779.63	570655.8177	632604.5605	325324.9453	715742.1035	505077.1423	710793.8214	394055.6562	595206.0638	425964.9248	776068.649	636325.7827	860827.5124	745617.8067	463722.3312
POS00046	Alanyl-Valine	--	44.63045	189.1224838	16666893.16	15663546.6	30525134.78	31726478.31	4866565.09	8806153.01	5964287.522	277027.0039	9737912.31	37470562.97	1404290.042	30464573.08	17074557.67	5779842.071	8008945.622	2016191.986	1817994.548	1943678.275	1262118.506	1830378.476	1411867.881	1649357.721	1696345.392	2638905.335	2373867.963	1739968.72	2291384.966	1677763.557	833674.8318	1532726.13	1962173.778	2420728.815	14398707.52	56914603.75	40524811.72	22597019	22089488.26	10624344.89	47405493.39	10278385.09	45361889.3	34060771.62	64457997.86	27767082.15	13364771.56
POS00047	3-Aminocaproic acid	--	190.045	132.1014226	279085.7397	957889.3583	85763.29607	249802.6011	883805.7305	792930.836	664707.8719	1815688.142	119010.5354	121120.6711	3257676.37	17267.47576	1609888.537	101527.4402	1541261.635	2480961.158	4384855.568	2519051.454	134527.7939	766637.0987	3019554.225	1492526.86	2313716.451	1497619.217	268734.2349	529016.8474	368217.7376	599008.6593	2228336.146	1071204.287	1464012.837	1444925.977	4179393.152	3568258.497	1138652.671	1936040.083	3180026.177	3800766.91	818038.5476	3161610.937	1432721.105	1140487.513	4441773.728	1316762.412	4383795.203
POS00048	3-Dehydroxycarnitine	--	193.022	146.117095	2208442.258	14748944.13	664857.1685	1013222.666	9255345.801	7351189.33	395053.2574	12786692.32	703120.8867	68203.48647	16569356.57	50415.56151	23922934.01	290483.1493	19868811.63	53112297.83	14696183.74	16923884.33	424724.3792	3716368.036	7367142.259	14193312.58	12064917.28	3814301.285	385243.2468	13039003.3	5177943.354	3065533.927	9099273.718	6791419.869	12189028	6570040.525	3391031.674	18244076.1	11407079.1	9816649.261	8734185.771	5373998.911	3757926.095	34215050	8551310.158	3304362.073	8432746.564	6037085.762	24686419.39
POS00049	Hexylamine	--	146.6635	102.1272518	1084202351	247836398.4	1052156942	63121590.02	406898781.7	571140362.4	1166153180	951361008.1	1053283359	1082251365	124945837.5	1100174448	1240596106	1027606393	287283760	1121092799	1137743492	1121288590	192359468.8	1090770957	1136939427	979805683.7	1043502267	336855010.1	380519969.3	1044662233	1041979305	996657253.9	195531214.3	1060177185	973687454.1	254409525.9	1033384734	940545933.7	163559136.9	328079826.3	1069870603	927109174.7	546333482.2	1086143962	548486032.9	1005805708	986041617	1035404059	984528799.5
POS00050	Piperidine	--	291.082	86.09615337	20573483.74	16062582.67	32579245.93	38583013.53	13301296.83	25206199.6	32176132.32	37674292.45	18066034.02	25087424.64	6773713.832	14835811	18242017.24	16709544.26	21095808.99	4137155.91	10386884.22	6583360.738	6257310.711	6875370.905	11827857.08	8937923.003	8672805.612	7070290.527	14970976.02	6505570.219	8085380.655	8928095.474	6851086.646	12229308.44	17213145.92	2943444.499	10082165.68	9283692.292	22177757.91	10770496.14	5320917.837	6770035.236	20797102.74	4693053.418	16240685.13	15581691.44	15063724.35	16533202.52	4701818.011
POS00051	2,6-Dimethylpyridine	--	33.7831	108.0802515	502135.562	362243.5178	303978.9364	467497.8745	887934.975	568625.959	400092.4268	514522.733	406788.6372	371807.2465	464012.17	694034.9358	696550.2626	508197.4133	676707.6995	789828.4021	1000314.908	647865.9134	459925.2537	734474.9453	861502.3016	1001420.039	819061.2539	595703.215	540009.213	468576.5111	988893.2941	477927.3439	396416.6766	558304.039	852941.0011	384650.0671	405953.5885	447190.8454	412779.3745	496607.4334	583317.4969	580797.234	361577.789	527541.4239	527612.892	249584.3753	341280.8696	448333.3039	553123.5714
POS00052	2-Methyl-6-(2-propenyl)pyrazine	--	226.2795	135.0913311	11148537.97	28590781.83	5399210.156	11567355.03	22696301.69	4827901.691	6132602.969	13502347.11	7790366.391	16987157.87	15272421.87	21665909.49	33215475.03	15683029.33	18357423.42	17259039.92	3949604.763	6205618.797	7387394.045	4795159.777	4609944.023	5841616.316	5445188.641	4682195.889	1407268.654	4125231.024	2603460.153	1711159.388	5001176.658	1710008.057	4547985.714	2453196.802	16212514.61	13088338.13	26148920.46	19696126.97	22261170.12	19217087.85	12251121.16	17856912.16	20059735.41	23829720.03	19935936.09	24296125.7	21341620.46
POS00053	N-Ornithyl-L-taurine	--	233.993	240.1012313	3663269.284	553202.8351	4570434.693	3220560.67	1038205.087	7651808.522	4500071.209	5814266.078	3293132.931	4754442.575	649914.9105	3782948.591	3456757.548	6067926.81	1999267.108	1299279.929	505323.5928	134247.5318	962238.0383	135363.9409	719061.6412	423776.8205	643339.0318	1544402.059	395386.4407	1182626.683	78959.38774	5	260531.7506	5	111488.4269	5	2425812.204	2564475.54	1759442.784	1449591.079	1259599.386	1767883.937	2926018.627	1419665.97	2128992.166	1373964.102	1387097.243	1439378.174	1163268.3
POS00054	Pentanenitrile	--	338.495	84.08051184	1229323.31	2258101.086	1344200.109	1279622.106	1856484.797	749163.7529	1001152.447	1024421.446	1116982.575	2652674.644	1521342.2	1491470.39	2143348.413	1266855.684	2012490.311	1753464.17	3261821.648	3746176.541	4725268.256	3181387.423	6191065.674	3926229.75	5690274.765	3526717.81	1847090.728	1816663.95	1750241.27	1292418.639	1801484.045	1438426.947	1945310.832	2249329.206	1756300.323	1803718.873	2818202.25	2053093.52	1555627.794	1763017.84	1985135.815	1435764.977	2412470.908	2536782.166	1836775.491	2282844.752	1893414.67
POS00055	Octadecanamide	--	154.5205	284.2934954	2214653.789	1403690.161	1631968.993	1103998.113	1632064.779	1499879.733	1918701.585	2352105.878	4688321.526	1316990.654	1616413.793	3837553.033	1547789.414	1662024.249	2718817.812	2232057.534	1003097.135	773750.0915	1663997.639	199619.327	2441165.393	961627.4529	1271881.791	2018362.088	2261726.015	1799827.931	942247.9325	3260031.005	1104062.805	1512429.877	1520608.792	1224709.343	4373717.199	4213018.314	1951726.847	9842712.367	2063958.748	4504652.999	2727519.633	1494237.424	1574086.928	2232121.97	5336054.878	3611244.666	2046785.994
POS00056	Dopamine quinone	--	345.986	152.0733945	23771925.97	7693774.392	19277588.3	20603709.48	15414220.74	19511405.4	10757593.24	24388856.77	23077820.02	11547378.53	11213025.54	9447677.581	4311076.61	15912200.35	1313528.4	21184948.39	21078988.75	5534829.323	5172187.068	7231040.378	16133031.11	8125251.65	6588303.148	6829825.758	8842267.765	11372907.89	7305742.09	6414466.729	3183237.995	7084402.173	1489868.901	15249365.24	31586450.39	6427310.276	8671601.281	20896449.81	5759449.101	28695000.23	24362627.82	9638626.144	12887175.05	11132575.52	11231344.74	13635752.11	6238877.773
POS00057	1H-Indole-3-carboxaldehyde	--	63.0826	146.059398	3168264.924	5572398.667	15846191.27	17112012.5	13323818.6	8043392.771	4253354.503	15671326.14	4027291.068	883415.9456	4210677.35	3124702.135	5751769.663	4264162.226	5679734.84	8934892.24	34171.49446	5	155982.8442	80770.36921	17905.92406	78322.92002	31440.14753	17585.51474	18034.01244	5	28544.34117	196856.273	89225.99695	5	62195.62065	398219.6306	7755925.846	6567635.354	22760840.68	9096805.318	3177732.741	1643754.486	6504188.118	6782976.341	13871600.4	12191549.14	10575697.75	13796169.8	7658411.498
POS00058	1-Pyrrolidinecarboxaldehyde	--	65.5869	100.0751678	7577572.562	3323490.005	6467445.71	15571579.15	13048714.18	13251985.91	9849652.084	12537631.84	12978630.86	16407480.06	5097196.986	6030862.176	3372452.508	5751287.279	3201567.826	2741392.068	5382340.696	4237644.832	8134093.907	3325709.253	5934686.513	4217945.242	2945886.462	4709055.43	5580265.658	3119014.523	4449207.052	4697467.384	7614426.668	5516093.759	7479170.624	4408390.823	1943713.852	1994474.09	1665282.568	1611513.127	2352672.273	1820090.369	847503.7423	2317345.968	3955401.672	1914111.565	1378567.7	1951558.895	4476280.031
POS00059	Pantothenol	--	357.711	206.1378566	23226595.42	12402433.65	28102528.13	23682219.11	18471036.79	36971695.22	38706485.41	29499348.95	13100529.66	65327291.07	25623774.18	18726095.97	16689418.54	47908303.53	4299626.21	6511963.13	2363037.216	1725225.192	7043717.854	5747833.07	3784812.539	4870236.794	7009726.374	6758954.045	2486050.151	6088645.484	12245222.52	8023646.339	4716792.365	10285037.62	1561345.312	3873817.698	22102347.73	14335673.84	25897310.96	22963063.79	45043016.74	17251713.94	20858518.34	15715621.83	16213798.54	23078046.21	29368293.71	32273296.58	14089874.92
POS00060	4-Trimethylammoniobutanoic acid	--	370.7605	146.1170088	93540819.01	45930958.63	59246687.45	103239079.6	172395298.6	75450053.06	107625071	325505510.3	126545970.3	108223701.3	53342580.13	43338787.78	166870503.6	72759528.13	355980531.5	258780229.7	25605821.16	39261634.83	17930832.67	25555156.9	78944395.5	149179265.3	60201382.05	201374704.9	162010965.1	44464587.75	58262623.22	51933550.51	110945421.6	114943026	26109810.27	120086356.4	349062532.7	211777356.3	28289811.56	93951116.81	163396933.6	92315659.28	207997312	52447498.75	43923269.43	337285769.7	226501372.5	62258493.95	244795241.2
POS00061	Trimethylaminoacetone	--	220.934	116.1065727	1326579.955	741848.9135	1197962.523	1169622.1	1134402.593	3526789.124	1089947.559	1038938.725	1383138.119	1788525.019	1126691.017	1490941.096	610329.9746	1523499.045	498781.0931	791297.6424	10596485.37	1325534.015	2915501.402	3283425.071	8153648.822	9407818.231	7699044.979	9989754.588	760363.0503	1840647.094	1162764.252	636510.7307	1232647.738	828269.1481	604438.9103	977611.1911	2965240.317	867708.2571	738012.5935	959573.5625	1480721.886	993585.7271	1255964.998	1255341.451	1570302.114	1220378.037	1434713.883	1048987.517	1257610.924
POS00062	5-Aminopentanoic acid	--	378.455	118.0857632	41057595.73	97566889.88	110731786.4	99108594.04	87313063.49	115523118.9	114382845.4	111267734.7	143501223.5	121834324.7	77891357.36	101628616.8	93746592.86	83112688.39	86191548.51	90835286.58	94959600.07	97179840.15	81517186.07	61779243.88	103216696	70695492.77	73920750.37	81782564.08	70391925.93	90563488.77	63701467.48	73260735.38	79467169.25	77768547.84	57551091.69	61356104.57	141919632.4	134294119.2	148574706.1	127140114	113003473.6	126024549.2	151310955.8	121179814.5	168996821.8	156296891.5	137336120.7	129508263.1	106160646.1
POS00063	Pantothenic acid	--	416.289	220.11719	116146894.7	90115315.82	124055889	112456975.5	229905268.7	283663196.7	123408850.5	194715875.5	93129276.73	228206151.7	112435707.8	154328091.2	79651583.98	180788169.4	117671992.2	74448684.51	26905752.74	18232340.68	48638615.42	44291546.4	48487532.26	23248762.45	47508113.65	45411224.63	10595328.42	28349981.46	22761456.59	10974995.56	9431841.006	9832361.161	4863923.448	43654688.65	111202562.8	120540631.9	71904075.34	128845385.4	181332579.5	81240167.91	83176027.37	104910036.1	135017725	97116667.29	193562885.5	124342126.3	118776881.9
POS00064	2-Propylpiperidine	--	206.096	128.142946	32662589.39	41914488.57	38676507.65	34842202.63	39149124.81	35748942.58	36427286.54	33738467.43	33827955.24	34559046.75	43981474.28	36577740.4	40495862.03	37468428.76	38773064.85	46857651.72	49114570.8	47983813.6	50439562.77	50319551.57	46756037.85	46682928.24	49523553.97	48315647.89	49059454.17	49599911.75	51099439.81	50978617.25	47643149.98	47848471.73	49940225.24	47250047.94	43260527.26	41637731.2	31293580.75	38838742.96	44444503.06	39451368.3	26205396.38	42121426.13	36288827.47	35634639.75	33566804.58	33951134.27	43111875.72
POS00065	1-Piperidinecarboxaldehyde	--	40.5697	114.0907867	671994.6355	495922.2232	530246.1529	621210.8225	533509.1871	314562.5425	247261.5181	509060.5008	546098.7914	506139.1907	563350.9854	589623.2745	715822.53	498587.4024	699370.3614	563935.5225	401407.2549	621554.8655	492003.795	328177.5495	554740.3022	449055.5539	500811.9107	591283.1565	443831.9478	619241.566	691583.7181	406285.895	521001.0783	619225.9026	457889.7817	501096.2521	321645.3514	860027.6865	296925.7001	434665.3755	600099.8253	600063.1312	154893.3235	703831.0305	405954.3095	539106.521	721243.413	895762.8941	272299.015
POS00066	Acetylcholine	--	346.923	146.1169207	1772234780	2057813934	1054867404	1785964926	2049762189	2458185802	1733661275	1911836914	1987867163	2820084991	2123225654	1919914683	2030991423	2270214225	2171188711	2041148608	1331391741	1084337034	932885898.2	1473647554	1687793777	1334594897	1381743183	1469999769	1355105808	1492555659	1200483218	1087926716	1123596411	957207853.7	1317446903	1168462627	2124705112	1512608294	1426656334	1571929921	2520178344	1582895264	1440757743	2078493112	1891413352	2113544151	1719178563	1311437417	1905623934
POS00067	Acetaminophen	--	293.917	152.0700048	1114257.953	614932.8934	1922725.995	1387293.614	1237332.829	2014168.418	1748330.476	1166450.509	1867814.363	2006636.921	717314.089	1183673.028	714496.237	1991018.851	589729.6536	682841.4527	535901.8547	511034.274	751295.7961	284528.2495	328541.9482	807603.138	484012.5248	1099080.962	1247879.01	1080573.664	1134317.355	510651.4793	751852.9576	974788.4756	1069134.567	2525886.905	1119542.77	940573.8572	429241.1865	1079850.918	770540.162	840152.1561	975221.7394	451882.9163	842487.9787	619894.8984	778485.8026	518824.9187	834225.8885
POS00068	N-Alpha-acetyllysine	--	387.001	189.1227579	251564361.2	74483319.12	1157499676	308413814.5	80615739.15	142686929	815420913	546468413.2	258351688.7	289012354.6	38672323.38	143248215.3	123456975.8	213057552.2	80185289.61	76316544.61	78195760.14	36560269.83	109955528.7	34664094.59	55418998.73	20419207.29	53019435.87	82719356.39	48051432.62	123488796.5	51712690.67	50903795.63	41106810.8	64436759.45	63612414.87	58820315.58	129622106.8	185335945.8	215223868.9	130242300.4	125935202.5	279366382.3	428441381.8	79272290.22	194737878.7	172269638.3	147272026.2	187321055.7	81440037.87
POS00069	Methyl 2-aminobenzoate	--	272.583	152.070144	964219.4459	968057.3759	897695.2751	1124200.929	1243844.417	805614.9889	895659.5653	933187.7206	946895.296	872690.9834	1021456.413	1285377.027	1045840.274	940250.8345	1105563.965	976741.7249	994507.2957	790818.5665	859911.6091	815218.0893	1021335.611	654225.1948	933390.055	822219.4825	979565.2826	941180.9032	1168213.502	753295.5404	1088845.714	884543.4156	1082120.009	822590.8306	1190802.613	1119083.787	932459.4289	890810.2095	989475.2944	884578.6992	951394.6274	1164375.409	1029682.377	840686.3824	1164923.973	959071.2565	1055914.492
POS00070	2-Diethylaminoethanol	--	104.142	118.122088	2342870.748	2089737.451	1805072.427	1723377.028	5904442.673	5111994.554	1668637.874	4224567.1	2042281.214	4575283.001	2483197.844	3917409.554	1865107.233	2889458.981	3545854.315	1188842.504	1718813.671	2016714.975	1908608.963	1920143.737	1558603.254	1936490.24	1478101.832	1849772.926	1346232.153	2800747.383	1990367.069	1899118.987	1544930.638	1580147.633	1904445.841	1930892.761	3274227.753	1184885.248	1206234.814	2370697.393	1722159.429	1101514.315	2708197.858	5270178.017	1158528.517	2581358.019	1364837.475	1820333.528	2171646.063
POS00071	3-Ethylpyridine	--	663.998	108.0803058	2690597.744	396165.0922	2543531.161	1888543.358	2870428.126	2712532.174	2396318.163	1877311.345	1935081.498	2306736.519	2538203.795	1531732.028	1883800.689	2424871.111	2349283.406	3123672.695	2155457.545	1984374.406	955044.1332	1977964.886	2621739.349	415596.7288	3206526.702	2256989.661	2220706.916	2145605.46	821660.1102	2123167.798	2612307.097	2402512.495	2394028.042	2935015.387	2396787.625	2600490.295	2286246.236	2685948.035	3303685.926	2858322.965	2036369.169	2473844.884	2740482.789	2273868.144	2585001.429	452129.1027	2746419.849
POS00072	Epsilon-caprolactam	--	244.704	114.0909581	1267841.151	2239869.56	1455783.239	2068982.082	5412142.908	3601622.446	1810409.033	577008.6594	2677240.247	2488785.95	13840082.92	6251451.931	3647902.702	3211814.389	4043945.763	17859594.84	4694642.008	6869428.431	22532902.45	13450319.24	10009913.1	22322209.26	9372660.032	13271612.03	4288506.927	11548021.95	9642689.815	6826444.252	13887008.07	4552753.224	7765757.552	24429987.3	15134286.04	6214477.396	2835055.16	6255196.852	16653201.61	7703512.788	4030756.472	18233735.25	7184607.242	8557898.792	5239318.304	3365337.002	12205743.24
POS00073	Histamine	--	293.115	112.0865233	1246836.473	4822679.355	846467.3287	897180.3965	6519402.018	938331.4106	952742.1252	1386528.59	3338422.933	809509.2677	3017571.574	1375337.471	1834986.54	1271029.258	4878285.198	4073971.23	1112836.827	2208093.059	2303485.331	2260637.81	1896379.943	1602334.364	1576006.548	2512559.181	1066919.947	1240873.531	1486519.117	1383728.239	2111714.419	1430578.583	2078794.54	2201740.569	1891537.469	1875798.706	1820001.244	1491481.311	2235272.428	1853536.729	903702.9277	1870513.117	1185393.363	1118351.566	1419007.76	1412480.815	2078260.53
POS00074	Homoarecoline	--	374.3015	170.1169466	5349044.308	6975992.571	28584755.64	11627100.32	46848736.6	17045472.81	23458434.92	18557067.16	13946196.21	22118568.15	13645908.83	16961500.62	7818645.875	71054013.37	8407697.332	10621580.15	11772815.65	8579522.882	39372092.86	12988906.51	78656209.14	23067591.79	35749101.4	14605268.29	14107303.24	17626011.81	13845720.83	20387950.79	12409290.18	78267583.82	9310487.456	17751358.02	33367662.18	22932517.23	18566765.25	21753146.65	8639588.678	20959881.5	19335342.06	16765567.36	17719938.34	37341572.29	30568578.14	14758028.9	16573258.41
POS00075	2-Methyl-4-propyl-1,3-oxathiane	--	310.2085	161.099578	25266594.61	29202188.07	43834238.65	39078300.43	44117533.48	36486849.16	33196151.39	35301414.38	33685078.06	40146802.17	34119862.69	30229193.13	31691241.12	35208098.96	29215938.42	40275793.59	14098014.55	8003005.986	16556395.18	11042708.47	13273667.05	12919486.79	9709029.146	12308210.47	12795368.63	18699768.36	14642758.83	14220972.96	9700137.643	15423059.52	8218214.425	15633103.84	42270415.67	35010023.15	29973139.32	30524646.71	31287580.58	38584303.68	36079220.46	31581888.91	30671574.09	33953390.13	35017889.57	32910230.49	26938384.11
POS00076	Acetone cyanohydrin	--	71.72765	86.05970688	42927266.25	29174514.05	37044233.95	59011804.29	13095490.86	42349590.11	39116656.82	39842241.38	50767759.32	34319233.71	16997637.34	51701934.4	12709102.43	25860058.97	18211289.56	6825006.802	4134453.226	5077690.255	14052824.48	4715782.756	13963050.36	13520899.49	4174673.056	25964311.24	16783773.91	25553673.06	30631055.39	13345370.14	11537608.74	8544769.737	15387247.36	5938181.177	4946715.163	8899329.005	5126686.526	6125416.153	5448003.956	9246228.843	17032336.68	5982601.248	6939983.936	3448498.099	6052021.288	5204620.145	5682584.272
POS00077	Creatinine	--	269.787	114.0657848	1602849.968	977168.1236	1228551.813	1287230.964	1735998.891	993584.3787	1366587.423	1353575.137	2189985.463	2293354.603	799202.7134	1712406.358	1117807.677	944620.2605	967485.8208	933393.9378	793207.2683	777628.7251	1024612.654	879852.6492	837625.8912	1209016.261	1012889.132	854237.7982	978036.3594	710380.4301	787889.9223	845126.065	455076.6535	710957.719	741473.688	1149344.235	891592.6751	272227.6817	792144.2091	817367.1337	928462.6554	879907.5029	683441.1052	913444.4648	655059.0464	865298.0433	867688.1001	894517.8125	328163.3278
POS00078	Phosphorylcholine	--	503.356	184.0726705	115624878.5	70130942.71	158946611.2	127931847.1	35381502.11	199555066.7	129958963.1	100011378.3	196851868.7	195120974.8	29925270.81	68729058.21	61803665.12	181108153.7	51624519.7	41636959.74	53124682.14	50741496.07	22645093.46	22138459.76	22338166.53	43048024.1	46174821.47	35131975.06	18769786.05	64544085.34	20439867.02	25804269.2	15204519.06	49384865.99	21280556.22	24167742.45	69501997.53	76032183.91	248401723.4	125952518.2	165114060	83914323.19	293668250.9	96304170.77	95146528.26	120848087.6	124600597.2	129130216.1	108253819.1
POS00079	1-Kestose	--	465.861	527.1561891	7024420.824	2448252.702	544322.8576	4421585.882	2753439.254	2691407.181	287966.657	670621.6123	2160440.066	3807282.043	948524.6164	1726577.72	1792172.15	4248441.157	1760466.432	50772.51478	22413.69185	29527.21493	5	5	51099.58235	26907.09544	81082.65563	27226.05431	26840.73266	20349.76505	8184.7815	7442.531703	20145.79818	43860.51547	14588.89364	94364.75716	3255.362618	70738.76973	9093381.12	1322752.246	1513436.293	545465.2628	6132941.253	959457.8495	2293337.757	8132681.041	9124101.683	8102949.578	166973.7039
POS00080	Beta-Guanidinopropionic acid	--	361.5695	132.0762174	3768089.214	664179.6193	3440710.85	9472508.18	489748.8231	5506831.553	2991647.556	4927921.375	3797832.702	1800467.127	965122.5439	1011505.787	417728.1233	558948.6625	630871.4362	303059.5649	5455717.838	348457.4397	9951443.771	3030683.242	1130251.446	2461015.771	997904.994	2414547.028	141963057.4	61534908.15	71065222.81	132825906.4	23714599.12	76171283.73	35049240.9	24208369.93	426957.4642	1015320.75	1175085.024	242214.1711	204837.894	212034.8823	627956.8786	315214.5151	407562.7876	550248.9612	253204.4499	655055.1829	783208.7362
POS00081	Metenamine	--	300.973	141.1129279	8929482.795	14190701.11	8437591.033	8343868.447	10967817.31	8514336.525	8222746.961	7812522.154	7703801.327	9220682.768	5085989.172	8569040.713	12505831.88	9116026.187	9011105.14	9323588.125	8703358.622	14396312.15	9333142.778	10325041.74	9756269.998	17318932.99	14193560.03	15880514.94	13837461.95	10365164.11	8756942.469	8546283.038	9098548.898	8337253.638	7210080.373	9056731.67	11257190.31	10209992.01	12957892.88	8975099.263	12643278.11	12576568.68	7855571.028	14036896.4	11751013.78	8371024.983	10506069.13	8913449.844	4904231
POS00082	Adenosine 2'-phosphate	--	448.875	348.0694168	27813580.96	5781192.383	80621780.31	66675466.26	3625358.476	29318527.94	49622532.43	52019698.04	50896987.35	30457159.67	3453344.582	14920070.37	6877396.296	20645454.18	5252792.069	2286974.749	1954939.118	811583.8012	1214306.454	954201.4468	899164.6545	941887.3956	1089411.741	1030499.577	2523582.938	1262557.018	1279172.451	1735185.651	406613.098	777260.768	732077.9231	987176.4135	6410080.24	14182800.63	20661011.81	25123183.26	9184593.874	6844119.335	57208935.97	3962070.676	17093924.48	15481560.36	28205081.65	23347046.59	4229517.214
POS00083	Imidazole-4-acetaldehyde	--	68.13555	111.0547376	79558123.11	69665235.16	113804719.1	144456037.6	32801955.47	187699638.2	86588637.86	77406250.57	51919708.81	88168161.2	32747095.77	54756111.52	133940216.6	51088155.2	79265794.49	17344241.3	51857385.86	39770913.86	36872422.89	28520244.65	25793032.17	29921475.36	35412601.57	26514516.77	36873555.94	19226979.96	14400472.37	20789803.96	18616581.72	23157738.73	29551695.05	8905559.008	28754106.6	34277950.99	66444998.51	35027416.67	16611115.04	14402454.29	56607735.59	19966314.31	45201235.51	39299893.03	38692834.41	10220952.77	14727859.88
POS00084	1-Nitronaphthalene-5,6-oxide	--	250.134	190.0500418	54448579.07	26357153.66	77823267.2	39530305.21	77666653.87	52916698.76	42731008.6	105933337.8	47319103.88	116787033.3	59749454.66	56120706.49	13391709.08	86275382.04	12312618.99	100650233	76568372.67	17711794.62	74892895.46	46328044.4	53643300.02	128295342	95648055.7	119086301.5	30140499.5	54500022.89	28923673.71	46318961.75	19771781.98	35203011.02	15742862.15	48524483.38	89145659.32	38025769.82	24392566.43	66564124.08	54527539.12	135662276.6	57498333.76	56212174.62	60758622.25	69574772.08	56999833.81	33124581.63	30315085.15
POS00085	2-Isopropylphenyl methylcarbamate	--	341.843	194.1169402	30162068.09	32189819.24	32364982.95	29445400.77	31464882.75	26781310.36	29337866.75	31140166.23	29157812.04	27708789.15	31255228.91	30981328.99	31730803.5	29082615.63	30542882.46	32455867.36	33854085.08	33602762.14	31948754.18	32096623.37	33267222.08	32541760.87	31735699.51	32242738.72	31814702	24487954.76	38102152.03	33343496.13	34383523.73	31153187.08	35588498.53	32707944.62	30124144.28	32473873.81	33354965.2	32649345.51	32585378.58	32821280.27	30102220.22	31383997.28	32217763.56	31256670.59	31072295.43	33092462.61	31773885.92
POS00086	Deoxycytidine	--	314.0465	228.0910211	388954.8164	257698.4919	1680371	2103853.725	289065.2366	80842.16416	679803.4199	742590.2867	1413532.422	411815.7289	154221.6761	945400.7323	412948.4094	216993.617	332364.2607	225992.8379	594482.142	500679.2376	414344.7297	380451.0147	976111.2678	473880.9253	1049728.702	630812.7919	73268.83179	218908.5139	37832.74627	29191.92285	76111.1311	64333.57539	61205.03278	121433.431	109951.6453	308364.6108	608141.7097	361066.9753	185636.3625	309911.0032	126228.8946	215459.4913	504678.0988	584554.741	133281.7792	253654.4873	121772.0383
POS00087	Sphinganine	--	56.8224	302.303749	3526002.6	2665080.065	7606202.261	2668941.649	2778838.013	2908623.789	3445677.042	4241104.927	3145566.718	3102774.061	2246201.236	2881568.925	2201553.818	2677728.784	2548737.599	2597660.928	14602009.84	3865176.648	11957484.99	2186190.055	3586004.713	1889439.449	3130081.812	2095355.732	2387706.291	2473276.746	2132785.105	2332594.948	2163037.071	2110068.975	2399663.29	3003831.522	2583556.48	2740253.548	2220396.887	1751419.966	2236102.706	2206374.968	2804040.874	2205199.62	4244868.36	2421181.217	2152814.078	2272750.87	2758637.511
POS00088	Isowillardiine	--	348.625	200.0674748	76592214.27	37977443.74	30200774.5	37457072.12	19398046.42	129246329.7	33329846.98	27383617.89	25491779.53	97085406.59	45948144.26	23939982.53	35295705.16	49962862.95	39341625.98	74118199.77	63808344.53	34597542.39	48793352.63	27482184.5	19647564.92	45199656.3	46165253.65	46372788.89	25701012.1	117803834.9	32901405.06	23728004.79	52277388.02	39838757.52	27403394.28	50115203.82	59720804.79	46781833.73	29042334.73	23905002.4	15739800.11	30139969.13	25262139.65	33981946	47301294.11	16115765.96	43650135.82	29743049.69	26747602.58
POS00089	3-Aminobutanoic acid	--	237.379	104.0702249	3057414.632	4083679.387	3054144.055	2189275.046	9821631.896	7626485.314	2591691.163	5546883.311	21563757.44	2608112.785	3923475.844	3266300.524	5303788.374	2535487.615	2032376.988	4817391.084	5818987.888	4795824.564	5347559.684	5645778.783	5040923.443	5731511.328	5106087.046	7121530.298	5137417.033	4838423.85	5484146.936	5496008.981	4873844.862	4799266.108	3721037.244	5860773.775	3974781.874	7218792.108	9346443.965	2731019.917	6381216.063	5316351.459	8379491.919	5489223.928	6660370.581	1842875.109	9670328.487	5257801.191	6402597.551
POS00090	(2R)-2-Hydroxy-2-methylbutanenitrile	--	339.797	100.0753133	834389.7328	1008176.283	876642.0941	888535.7788	1900085.44	688778.7304	881691.4341	821461.9015	738555.3121	959900.1941	1244955.49	824680.8664	934471.5138	885080.3448	1462448.665	1348243.064	1755410.995	1982958.997	2064811.176	1686097.361	2614844.606	2100699.122	2560139.08	2021800.344	992998.4578	261420.0549	1117938.046	1042114.629	1277369.205	398075.2021	964652.0716	1534147.538	840587.1237	731939.3671	1235264.76	1092541.248	962228.8434	1326997.265	1110551.887	1202216.738	1226867.937	1072598.216	1515850.801	1048113.936	1223265.232
POS00091	Prolyl-Alanine	--	373.589	187.1069681	14956038.39	11411788.5	26862707.86	15110882.58	18287146.56	25172328.9	19244820.26	21890737.36	17627802.97	27000541.13	18933194.11	12448201.88	15745242.61	28611716.91	7778381.347	30150413.94	35930835.43	19160819.28	58499179.6	32236684.4	25515731.31	44817212.74	22309303.42	47007891.5	46025034.98	26395019.43	20444136.7	16434331.66	14048872.43	37321082	7274544.807	23454735.38	14231289.01	15528865.03	34199863.34	13144880.94	8710223.224	10896319.69	20320075.84	20527826.5	31537856.3	20379608.24	17216264.48	27824266.6	15979807.23
POS00092	4-Hydroxycitrulline	--	366.792	192.0987044	151508.2009	134334.0093	763514.1131	380110.6316	663902.7073	574817.9216	380948.3933	480252.3211	336179.7498	257614.1363	484729.6901	534834.4771	41412.69186	457027.3309	437049.5659	370654.8755	272813.5969	198267.552	1218627.236	360369.2314	754935.0484	672805.8581	288157.0539	316433.9761	362139.4704	464098.1585	378470.5888	313048.2153	321234.255	772584.4675	403638.2254	568390.5084	664432.2418	520112.788	244220.8831	396292.2377	410194.0762	542715.8833	672276.7671	695493.7228	564623.249	693643.234	616943.55	369338.5533	594826.8446
POS00093	Dimethyl dialkyl ammonium chloride	--	124.405	304.2986557	1089400.726	302252.5233	48033567.89	18145866.27	333539.2833	733720.1139	17167700.24	32016653.96	5998641.348	5269349.006	399067.1002	1041815.863	349355.1432	2512304.416	98346.07289	164246.9155	5	5	389692.1047	63312.41322	5	55923.49152	5	27579.54754	5	5	5	5	5	5	5	5	13571428.53	30565794.83	11063627.28	11149848.05	7617866.493	12225401.1	24847027.77	3207920.663	4344518.354	1648450.254	4321264.541	15889965.12	4686895.916
POS00094	Serylasparagine	--	314.319	220.0906414	749450.0058	943920.2281	3994013.287	847654.358	3475028.842	3197598.89	782108.0887	1818642.103	1133143.906	2009647.695	1411355.691	2713706.092	1502149.634	3436531.903	1044392.446	1826983.573	843882.9226	1003905.127	5792667.001	1056554.226	4448595.819	2110128.242	1789125.426	1925573.895	901029.4391	1521157.911	642223.8105	1130443.51	818546.4355	1985314.155	677645.2963	1976268.931	3218330.545	3579878.863	1871758.125	2934553.571	2499823.986	1811400.324	2919048.972	1372376.144	2689825.912	2948243.643	2561327.4	1838340.937	1864805.062
POS00095	2,5-Dimethyl-4-(1-pyrrolidinyl)-3(2H)-furanone	--	356.9095	182.1168872	797648.9907	840129.259	4500504.92	1630839.5	1753839.375	4273924.807	906622.3118	1807616.425	2257213.012	2612037.15	3543041.371	2265038.258	268200.8136	4326647.594	1336676.78	1936343.672	4719987.308	3679374.794	12438468.22	4363148.256	9165355.678	7410283.825	3864582.235	4383380.191	2406351.112	3716042.097	1972928.872	1694313.968	1428097.611	3057553.407	1429438.613	3014521.912	4326161.773	5491155.497	2115052.928	3010291.448	2235717.389	2145669.809	5851452.077	2044302.742	3035171.562	4259747.636	3198257.381	2314045.131	4009185.2
POS00096	6-Methylmercaptopurine	--	37.6376	167.0475736	899626.8999	863193.4064	5337756.405	903800.7572	161539.5306	564201.9987	223587.3748	3850674.699	1166847.183	504598.9561	1128496.708	726139.9849	886369.652	652721.3991	728019.796	1190762.74	1435929.385	2181844.975	1370346.113	2768301.669	695694.8696	1340907.824	1171845.295	1727767.203	936780.0196	503500.678	801513.2573	1553350.334	1471686.661	1963249.806	1227794.241	1498213.613	602510.2565	1753970.461	1480213.466	660143.9899	713758.41	878813.8061	2215127.576	846768.7583	608650.5083	1831249.069	1222065.426	1565007.92	852018.6671
POS00097	Taurine	--	309.755	126.0213835	358008031.5	282063519.8	573281698.3	490603339.2	258724943.2	465812265.8	477582575	513427620	532405230.5	441093367.6	317211448.2	355659049.8	223358414.4	419363779.9	319855651.1	331444741.6	189371881.8	84056305.56	285621866	162295824.2	109556213.5	151579057.5	136752787.3	148553290	176856371.3	258676071.9	250090370.2	215409606.4	125149831.5	168427778.5	110476704.2	186530359.6	439538442.7	403608202.4	505838624.2	528157567	372699466.8	488166935	584556105.8	321078344.9	369486386.9	413588205.3	397218677.9	446442781.5	261327995.6
POS00098	(R)-2-Nitro-p-mentha-1,5-diene	--	335.963	182.1169339	1332948.111	5	2353368.554	1175289.673	5	3058212.529	1233201.224	1173715.343	1719424.884	2339823.835	642653.7964	1262726.809	344647.379	5933979.109	5	5	2627071.803	1783515.297	4773132.54	2095869.388	3495393.916	3390932.254	2804262.188	2774948.053	1136971.761	1606378.408	5	5	297472.3038	1255987.017	5	1635115.587	3497088.612	2065897.007	288906.705	969686.3772	289011.3364	332892.5636	1580700.445	354283.6071	1828254.881	747057.7953	726069.1813	1178232.024	1250540.92
POS00099	L-trans-4-Methyl-2-pyrrolidinecarboxylic acid	--	287.082	130.0969641	2051218.809	2888591.691	4857781.658	6156927.833	3169932.799	2199089.696	5939634.136	4158662.179	1773218.098	1998642.314	4847415.7	1579468.502	14734673.01	1479233.615	4047613.5	2721546.959	1548086.013	1844807.73	3027388.89	1104110.768	1705039.623	599940.1351	1270127.313	1130219.327	658782.3182	5259055.98	1903643.341	1865388.965	2305770.166	2971597.269	2209562.271	1569421.483	4757118.058	2751021.196	4872375.221	5014074.6	2828755.7	2453900.675	4519379.758	3040501.951	2746079.825	2369064.208	3203762.62	3943382.142	213153.5861
POS00100	Betaine aldehyde	--	315.175	102.0909224	8541591.331	4922310.156	9074693.969	9284300.765	6193378.095	9213639.792	5418121.675	5717689.655	6385654.559	6449760.03	7825884.937	10990142.75	9064164.588	6351869.265	5929640.422	8255096.152	10462157.61	6859679.607	3804125.934	6438008.645	11553496.63	5873520.921	7528252.039	7437610.389	3768453.738	4604909.282	4144369.838	3608868.523	3708391.628	2610958.562	3166646.225	5007652.081	6878360.345	5778046.784	6251328.919	8053791.765	6481260.488	7948504.973	9341902.544	6321851.177	11767685.07	6160613.121	5357259.946	6465847.86	6419364.125
POS00101	Alanyl-Leucine	--	354.768	203.1381311	17593699.26	39866247.31	13578118	11507701.23	37891706.51	33006903.04	12823659.12	20133780.54	12311817.1	26323744.56	27166982.18	14197936.59	24492851.47	17343330.84	19551830.7	25211225.16	7109708.634	7167040.43	12545620.5	5836941.64	6426071.376	13075614.3	7291261.631	10049822.34	5193963.366	20020548.47	12125756.03	7516240.509	6739392.593	16854102.74	8529297.268	12984040.45	31628499.05	16918340.92	20676044.73	11509220.09	19729940.78	14833598.11	20680402.8	36543630.88	25761163.59	46838516.82	35986180.62	12538956.47	21176306.81
POS00102	Gyromitrin	--	303.363	101.0705283	7559468.743	1756411.324	8749521.893	9059934.115	9272752.104	5948187.926	9553399.971	7728582.9	7217797.719	11191953.8	5721196.096	7886181.523	4551580.724	10586033.34	4088741.437	6016168.216	5019037.942	8974605.28	7032271.083	10232910.03	12555011.42	4135701.948	8090145.931	8316851.459	4073107.83	9107054.981	4490776.554	2128337.546	15106754.4	2593185.305	7060704.709	7368524.156	10055123.04	3708061.281	4319454.744	9520279.168	7475652.291	8248314.204	4415736.429	6083218.255	5601052.5	7142214.659	6107908.823	9050417.994	10965450.48
POS00103	Cincassiol B	--	49.9021	187.0931941	8514194.379	7781791.29	5796836.837	8051462.592	10439833.29	10011518.13	7886677.871	7131460.325	6990114.231	9176357.55	9115242.066	10278929.31	9438382.045	8109427.997	12220128.7	6923164.216	10424035.47	11044127.58	9498839.94	13989944.33	8387157.289	9785912.811	11142618.2	11332338.06	12231389.21	9750503.034	11315927.28	11445745.9	8444122.517	10405067.57	8823894.286	12175337.26	6935044.174	10348733.32	7935428.236	6474435.732	9764800.447	8767588.234	8467868.729	7257939.123	8564312.341	12549778.6	9051698.065	8015152.246	7260279.438
POS00104	Fagomine	--	301.4075	148.0963094	58179325.3	28099756.41	50038859.18	86199322.78	51006745.76	52533645.57	43547796.3	97483887.98	51122852.91	126115299.5	41650053.47	46790422.47	38678776.83	146278139	41874715.17	43898048.78	71026198.03	48404900.06	23960716.57	15336622.1	73328049.7	20425464.17	87847980.78	61737406.73	19421117.33	28508181.6	102452255.4	18151185.32	14353179.06	14684795.39	14054565.04	22764343.14	62585425.78	108631254.3	114120481	88707756.6	60451718.81	74749291.44	114557342.2	37514658.35	80512372.19	124118979.1	98985318.12	108897778.3	54634759.75
POS00105	Theaspirone A	--	447.015	209.1640023	369302.2469	431476.8843	291470.9971	286000.8001	477382.1682	385387.9549	364115.0347	448925.6072	577851.1736	437844.7091	457060.8402	444002.2903	369696.8001	382708.9987	444140.179	471910.0734	634686.821	612639.4723	232491.2001	577844.8139	520766.6278	579456.5315	516561.4092	492107.0015	515963.6523	664289.9694	458686.6031	574262.9269	517871.1635	437399.1773	469432.2362	410559.224	602151.0432	530574.7441	339638.3681	450035.8203	475919.1994	362572.3624	529169.2364	436367.6284	359729.4787	661917.7015	353288.2063	384107.6646	539444.5421
POS00106	3-Dehydrosphinganine	--	66.7275	300.2881357	2206615.56	991248.6548	2098199.793	2027028.4	629899.0837	1021220.661	1885318.621	2449443.519	2307883.861	1398151.335	1347655.541	1110400.451	1187564.221	1203326.716	875951.1201	742349.3921	1167490.675	1081473.074	1204803.608	561189.954	2016984.66	313373.0105	1176842.287	810582.6356	722540.92	650443.5366	385952.8907	759435.639	780963.0191	685037.1582	496594.7112	269551.6082	3452001.774	3595002.77	4286872.695	3702400.527	4203017.015	1901881.268	3996238.293	1861145.269	2332128.686	4725465.99	3071303.203	6699707.849	2000524.862
POS00107	8-Methoxykynurenate	--	251.593	220.060492	2999315.628	2874777.663	6283618.409	4903742.955	8415143.693	8182349.245	2502802.719	3623411.271	8669454.26	12391515.36	4859711.846	4545507.93	1881911.29	4258690.322	6671279.893	4356265.811	1830052.63	625123.3285	7700250.729	3592070.215	2933539.348	3319291.133	1083209.161	1937084.858	4062775.291	6595963.425	1712360.147	1948918.486	639109.0081	1934071.217	3518786.272	2980466.833	11581166.75	6672343.957	1351303.179	4516125.067	4988264.355	2608722.642	6535939.693	5523620.879	24207903.32	3366485.09	2732186.837	3540704.921	13415294.19
POS00108	Xanthurenic acid	--	149.024	206.0448765	11664432.67	2842359.953	3728753.849	3494612.37	6211890.387	3947631.64	7125019.393	20100698.85	6446857.43	14498363.74	2194539.782	7530735.991	4151846.685	13453587.8	5624041.001	2796642.356	19329904.3	3987906.114	4076011.914	2512256.34	11079664.97	5431798.824	13704041.59	17934198.84	8473773.576	9164496.643	4273822.303	9874725.438	10715776.75	18353608.97	5246496.774	2143718.078	1774050.915	1505948.219	793810.2956	5	833393.8586	3022509.754	792237.4411	1391719.001	722568.5071	2303467.547	1983864.05	208419.6023	640657.5451
POS00109	Phytosphingosine	--	60.3645	318.2991567	2182086.991	1719652.78	2728239.149	1541741.825	2030045.459	2020149.366	1947812.254	2639762.637	1565006.291	1763403.652	1443552.849	1980500.106	1410441.262	1405655.508	1746465.85	1802113.106	7617562.676	2688665.727	3613022.018	1269516.061	2474373.299	1176559.075	1757139.43	1301272.84	1227241.141	2138170.654	1329800.131	1546208.473	1391256.313	1417394.711	1635433.433	1855635.228	1447216.513	1403473.204	1363591.657	1382209.582	1501455.267	1472491.387	1475048.216	1506598.913	2139101.956	1430283.028	1353945.813	1642614.627	1873041.282
POS00110	O-Acetylethanolamine	--	46.4806	104.0701075	4608518.7	3693102.053	7064252.556	6658446.479	3405150.521	4580629.33	4733560.119	8108463.785	5532377.049	7087858.377	1702811.484	6061913.978	3807066.512	4458311.107	3331695.474	1682662.477	9964940.407	7643341.609	7163715.588	7348476.01	6052736.229	7359969.58	5968932.748	6394040.785	2301814.097	3647385.013	2446768.007	1978989.636	2922638.515	2442953.782	1812893.275	2081993.796	5334745.178	10174807.91	6276768.345	6411394.139	4332630.418	4314529.427	9602219.765	3995075.749	7724466.215	5985272.46	10665867.51	7216467.424	4290274.217
POS00111	7,8-Dihydro-3-methylpyrrolo[1,2-a]pyrimidin-2(6H)-one	--	254.214	151.0860835	3836709.809	3853155.062	3815542.818	5001638.448	2286493.636	3415386.789	6235289.653	4430699.747	3049768.178	3659792.536	1500193.777	3289257.912	3946801.486	2825001.703	4363925.662	1361232.885	1924090.456	1415671.027	1309740.306	1299995.947	1321997.606	1526862.509	1061260.17	1442674.563	2048496.095	1745921.931	1495624.819	1766748.834	1403388.378	1375116.689	2336909.797	812123.6303	1650421.592	1840503.225	3526613.257	2284555.621	1616308.953	1518869.418	2624481.986	1574456.051	2618151.491	2315319.018	2321644.025	2977825.833	1612041.829
POS00112	1H-Indole-2,3-dione	--	44.6613	148.0386232	2206625.071	2205270.642	1632982.224	4448108.605	1107739.608	2215593.465	3409497.988	2571141.123	1624658.91	4022700.453	513072.0967	2255409.469	1437116.766	1793836.647	2321354.437	345476.8653	196324.5551	111124.5652	189446.3167	282775.527	257583.5377	246530.1458	111089.1223	240059.8756	1121040.156	233785.8529	218129.5871	712670.5129	450053.5143	325207.4036	702902.2103	312924.1378	433397.7057	516438.9506	2171421.411	623257.6652	567771.214	387983.6798	1450002.784	505423.8477	1595513.416	1160030.094	814077.6908	1246173.07	413453.0344
POS00113	(3beta,22E,24R)-23-Methylergosta-5,7,22-trien-3-ol	--	172.125	411.3572141	497218.869	5	4023924.397	1159260.311	5	1288027.296	1354032.222	3405195.5	196445.3914	315744.0567	5	57610.06979	5	1328651.268	80875.38837	41042.23412	139019.8822	185563.0645	214060.6686	92632.74604	204219.5554	360401.1506	158765.1859	35083.12298	45045.76428	596216.2259	143464.3126	27672.82553	76834.85048	268117.8238	143544.7506	121985.4568	5633223.413	10480319.75	8028157.885	14019604.61	6324598.812	8144747.873	14366509.47	3056763.481	3798167.526	6279621.885	6065566.335	7842330.268	7045045.42
POS00114	Valyl-Valine	--	321.726	217.1538072	5562384.668	2892032.554	18480402.32	5207025.324	2175680.699	5434597.81	9352789.432	7830763.984	3633116.325	5820556.308	2358562.439	2740624.621	3911787.931	4328563.572	2256167.98	2210716.383	5583559.961	2932440.13	6968083.873	2204832.164	3432850.574	3240520.48	6187496.436	6922915.79	2422311.941	9718894.32	3101640.69	1722464.336	6343810.986	3631740.964	3323454.925	2583162.852	1899089.667	3931759.793	3286286.049	1334428.733	1324185.798	3002179.859	8643099.944	1238220.409	1995446.083	3176991.149	1406131.469	3022724.973	876004.9338
POS00115	5'-Methylthioadenosine	--	450.346	298.0955788	1194425.118	1163104.209	4207572.305	2651835.964	882365.0972	2563801.737	3010434.55	2961599.328	2542828.886	1723362.569	613017.1472	127916.777	1052875.795	1197583.719	609753.732	406418.6617	971446.8208	720373.6118	474303.9215	590309.355	861427.8108	539343.4025	819834.2729	732411.3347	488127.1126	413368.72	436255.8782	492955.1374	419189.9849	358170.9421	340831.8119	335222.9646	2601079.094	1886738.81	2269161.294	1925725.368	1391909.517	1875618.643	3256592.767	1233817.687	2332755.763	1748615.226	2924567.748	7095335.126	1468355.928
POS00116	p-Mentha-1,3,8-triene	--	30.3002	135.1162797	172512.2468	252244.428	285057.9262	356464.8341	113841.453	212972.3786	662739.6479	405385.1893	510755.4483	278715.6861	93367.49037	337384.4986	190591.6009	158929.7187	182771.3195	136350.2867	160572.1703	55394.48327	130603.8133	219585.6593	127466.1257	49416.48853	26460.14871	63857.66358	128781.0495	112573.3442	12943.00586	150256.2897	80437.62318	125557.5262	78902.84934	82457.65764	508548.9646	781977.1527	413292.4203	207091.5173	286911.0838	766797.0219	739773.5108	175207.7584	200636.8543	337454.3975	625725.434	741473.4162	206357.7621
POS00117	4-Deoxyerythronic acid	--	203.141	87.05504842	10581016.82	15712211.58	10659385.73	11686465.08	9194035.915	9563903.761	11080675.71	12358211.4	10381555.16	12841022.41	12713268.73	14710819.64	10362759.24	12053039.52	11724821.49	9517056.793	12040028.11	9903415.308	7081490.783	14061662.14	12710392.99	10617195.4	11851461.02	12825185.81	13748982.04	4814478.955	13904917.72	14757351.5	10481333.33	13751068.86	12358199.39	12261425.09	11234702.93	13013724.56	10206809.82	9220999.323	11311312.14	8526205.23	10342742.79	9737409.551	14040255.47	12264514.75	10465857.28	10983506.35	9047135.205
POS00118	(9S,10E,12Z,15Z)-9-Hydroxy-10,12,15-octadecatrienoic acid	--	35.0718	277.2150997	6433367.506	4695117.65	709737.6823	260900.7211	322870.5082	862683.1897	1213161.024	4624152.16	147720.0988	1584140.634	762425.3104	1086757.541	7269356.292	1421963.306	1641182.997	140195.0178	5123770.437	5522176.269	4032066.147	5240404.719	4402799.403	4370146.211	5262167.217	7122587.157	6580936.956	5339668.803	6156947.974	4996089.539	2611535.557	5159703.749	6027506.527	178647.6518	19881731.57	20934203.88	17422422.87	19385708.81	6091973.297	40198803.07	22003173.07	8866577.746	22538135.97	16340132.49	18997010.44	9637098.46	16319477.43
POS00119	Capsiamide	--	128.2955	270.2781301	710775.6267	352653.3057	1571725.091	1064837.492	97717.4546	298874.3327	1157471.772	2610507.016	937405.7958	719983.8251	429903.0132	617540.9778	583777.5634	1103389.327	405455.9605	264728.2098	550912.8185	494003.1695	329111.1055	65856.46436	1561476.792	253757.6219	398138.4058	750631.1797	470542.7738	278795.5647	137316.0714	487184.5216	503747.3132	586421.464	360217.543	341960.5034	2937940.117	2095798.797	4782574.66	6163036.231	1622963.299	1833320.343	7273899.039	726202.5626	1791063.081	2705821.399	3766706.101	3687230.225	1397362.219
POS00120	L-Palmitoylcarnitine	--	197.512	400.3415798	2595228.726	180749.087	18946267.52	7212312.348	121099.7749	364574.4268	1952670.945	17567700.26	6115088.29	1714829.164	429859.6226	654070.6346	244532.4313	936963.6102	124270.9552	850563.8686	169796.9009	129014.1432	382213.0779	42857.40546	53646.27624	65597.54919	95639.25032	164681.0016	572705.7318	577517.6444	275350.2118	253287.8453	329159.5	381788.7051	264921.8298	341606.9873	6075727.921	1915285.066	2880847.006	13060935.36	2575278.971	3994819.226	23961224.84	1529122.361	3086803.842	5244666.711	4177007.606	3029558.099	2037660.832
POS00121	2,6-diaminohexanoic acid	--	519.207	147.1123092	1823181.37	507015.2934	1270019.422	872303.8395	805957.9093	1026688.184	771102.6607	1423004.647	2198926.855	1334273.016	270145.1752	1159991.808	516608.9848	592024.9859	652143.5762	339936.7885	393130.9495	378611.1204	440957.6123	585281.7023	930021.4679	306473.0413	644337.0058	691501.5616	619145.9506	418514.6806	237142.4866	313213.9487	288651.1491	507261.6797	258708.7912	499918.0393	345381.7559	812229.4447	495317.0773	793294.6268	531767.9459	630900.6222	863477.4703	80240.91618	497411.4287	519053.5282	501591.8244	727197.174	740213.7964
POS00122	Butyl lactate	--	49.77935	147.1009027	1670602.202	2258356.226	3286892.427	3508331.104	3465540.419	924231.0073	2488075.99	2529524.084	1434611.225	450046.0746	1813682.573	1726015.233	244263.6693	2023607.951	2265815.777	2138229.102	1008541.36	1266603.706	967459.7938	1215869.433	819460.4806	987042.4237	1165753.859	1531237.495	1365032.238	1136426.227	1134902.083	1093932.267	709506.0599	976037.4113	1044886.658	1335941.209	1955541.818	726169.266	4797349.148	2385437.426	611744.468	935151.6035	1936071.536	1856855.217	2895129.396	722801.0693	2284123.055	2244114.214	1923971.14
POS00123	Methylimidazole acetaldehyde	--	49.4415	125.0703655	60508486.14	19238580.17	39782848.86	69177245.52	33959186.57	8602991.56	42406798.47	47306881.76	41888112.13	33061905.92	21766201.91	24101312.66	29739959.13	28346129.59	14149040.18	13944083.72	11513995.53	5810003.282	8164972.743	6959059.794	7868208.933	3442095.686	5773097.744	3703185.395	11190034.28	24643197.03	8705853.308	4614067.524	8972115.93	6775765.857	5165876.955	3390555.673	7801730.66	11484056.02	4404362.397	11448910.23	3984614.36	6603364.503	14981032.46	11240228.87	8214195.56	4636377.295	5081670	5163715.83	6912417.835
POS00124	Adenosine	--	177.986	268.1028708	170656434.4	239067730.6	281337087.9	325635434.1	139748607.2	356839222.8	245590440.2	567144547.3	372891454.8	369583969.9	145802795.2	207725575	196227424.2	444244821.4	156001440.1	256190709.8	52564436.84	8559092.329	97708639.39	17578863.54	20844780.49	15334486.8	17079971.75	32822875.08	91981698.92	286980398.6	114638116.7	100086207.8	121041206.9	180214333.2	87514138.25	30994227.96	86651544.43	165826832.2	266464367.7	188182460.3	128577428.5	152965931.6	433555544.6	79614740.27	279847237.8	169666759.9	312819692.4	274304104.4	154287223.1
POS00125	Octadecylamine	--	150.184	270.3143683	737000.474	540495.8976	285183.0688	274538.0777	574260.8178	427913.9291	219410.7723	391226.0931	341553.7321	183661.6907	485516.6496	413970.6553	463129.6226	276295.1258	579158.6945	900624.6379	627377.2981	617302.8976	560424.4639	558346.6215	388059.037	922938.2275	723994.0261	677878.2098	520379.6179	389151.5943	436469.0568	466420.5378	600876.0504	405701.9205	564700.5824	1039966.419	419607.3194	356500.876	902214.5141	468370.0154	604434.5838	461915.5206	618266.0487	788652.489	543185.904	581949.4715	438957.5484	485705.6195	604933.9462
POS00126	Calystegin A3	--	354.762	160.0961317	120647479.7	234030318.6	200998505.6	171587743.5	179855657	712230016.1	89459193.52	164650312.1	325946539.7	176761742.2	196162358.9	382622302.4	224591670.2	216783138.3	384426736.2	607653048.6	216122815	237553389.8	217784504.1	146457219.5	248111574.5	727808080.1	101532027.9	149751803.2	282729709.6	210057138.4	222525978	458944502.4	326125144.6	207302843.1	482609701.5	623679403.6	527086877	316158438.4	359218461.5	782511167.4	539785059.8	506040558.2	1072616790	155247910.4	483109832.7	931794561	916332152.9	335031868.2	190367619.6
POS00127	Dihydrodioscorine	--	686.756	224.1637995	2170500.626	2205853.307	2646152.243	3049650.029	5383611.734	3216544.482	2563874.336	2451094.821	2391962.738	2171492.241	2567816.225	2949808.103	1814893.324	1831245.949	2496571.666	3684101.206	4268404.029	4059176.194	1938119.086	1588558.676	1925446.034	3453084.327	1995748.279	2478452.795	1849377.602	1994817.474	3198321.87	1894719.807	1947024.743	2844338.437	2160716.717	2698829.474	3652762.075	2348344.895	3562470.551	3383736.152	3326896.879	2876132.838	3205196.041	2191841.879	1404148.077	1954220.491	1895456.922	1898488.731	5695149.275
POS00128	Carbendazim	--	308.616	192.0778024	778270.3033	765720.9924	1071592.999	361429.6853	2517704.923	1501407.404	4118207.939	1061585.655	769826.7927	1669525.856	827450.0975	1635743.089	815502.9033	8395811.514	665938.9963	675106.6245	407604.509	350771.2251	1394206.284	444583.9439	2539703.297	507813.2722	5106648.722	953574.7729	776688.1274	1519854.91	624701.5441	864096.2551	502945.9113	1278159.401	244205.0195	329500.8233	2057130.961	1206069.245	1126442.176	732870.9264	598181.5302	1073042.107	960207.578	1001770.325	934818.8531	2177383.359	1331931.035	1283535.62	1463650.443
POS00129	2-Aminoheptanedioic acid	--	407.194	176.1021647	6381660.156	2201834.572	2463421.721	9819977.297	2322149.68	2285276.912	4695146.502	5070894.32	10317521.51	2712744.082	2265662.936	1295634.725	2390284.082	4428327.29	2453275.016	1519768.282	361985.429	349117.638	710253.8396	210847.4808	805214.5261	5	521711.87	598151.9852	2155351.988	956447.5423	365620.5341	579674.9733	1175463.961	2046015.722	324900.7294	556551.742	2775716.874	1798306.805	1258113.648	2551577.818	1886545.73	1021141.201	1843208.244	1884989.285	1984928.087	1921158.776	1919336.27	3137221.933	1317338.807
POS00130	L-Arginine	--	528.3995	175.1182207	1322682936	768538369.6	1215767167	1655014853	531722930.6	1781332509	2028219849	1710119780	1109374626	1250959933	656409411.3	1133131331	928999605.6	1093124538	1012941249	539889166.6	518860467.4	375599854.8	329363449.3	521913109.8	811569352.6	350464143.5	938013702.4	461360927.8	321119676.2	295098624.5	286900003.1	271648888.4	329054481.7	218567726.2	264228437.8	147048685.1	1334861098	1253427877	1112728636	1109402359	751993230.1	830576193	809215786.4	764754702	1022779868	1168326549	1277323947	1327972402	565334732.1
POS00131	gamma-L-Glutamyl-L-methionine sulfoxide	--	398.661	295.0938045	1046715.613	801089.0066	527829.0884	56525.63668	2388194.43	1117190.636	1335160.158	915697.8767	1462495.253	1776483.438	518036.6604	1047302.104	778860.3022	688960.0443	638079.9255	574397.6087	92659.18296	343238.3288	50745.92838	45382.91318	86393.78701	47470.56543	32277.93143	67803.71736	67408.70496	61043.79915	93586.56919	118607.5183	57394.29202	86821.75666	26394.94447	155890.8333	855929.3011	83539.48627	60866.86651	70333.95251	90814.86573	145769.1486	32709.90589	77406.65356	83152.59728	80938.45956	96604.94848	92185.14192	427132.4604
POS00132	Dodecanoylcarnitine	--	207.2545	344.27839	810625.4139	65262.82466	1773247.463	1690042.894	230516.6674	726962.679	713336.1485	1448454.07	1592642.21	667977.4864	473005.815	397159.1186	264136.7407	479174.9225	25223.8613	206475.364	27968.49667	5	20324.31743	5	8271.227088	10726.06035	5	29321.72029	30611.50328	243830.6437	10904.54351	36292.46765	28896.69029	28554.73458	31395.23527	62764.83054	1974904.852	1638425.83	403707.9846	2786357.287	942934.9878	1673605.774	1553765.806	492843.0787	676187.0051	967098.1896	133065.1815	216834.2534	690996.9707
POS00133	gamma-Selinene	--	129.698	205.1941653	5	33123.60877	466678.5308	5	67869.47933	136742.6614	5	27201.50637	5	5	25556.55864	38352.23691	52273.29585	61121.27733	5	34658.12268	5	5	75258.42225	39596.92569	364248.3253	5	31120.6558	5	5	21401.60433	5	21448.77206	5	16868.59975	5	5	3073952.02	3537543.783	4427265.016	5185232.326	2710178.06	5489519.431	7131357.923	1595833.176	1987532.362	3105300.505	3710110.394	2378386.66	2106457.503
POS00134	2-(5-Methyl-2-furanyl)-3-piperidinol	--	369.782	182.1168804	2870325.816	2504251.173	3772892.478	2559025.599	2770697.572	6425526.109	2030488.236	2206170.71	3987316.61	5859980.317	3351576.335	5542182.182	2819334.997	8070528.452	5008236.728	2736142.267	2814737.447	2053154.874	7982961.597	2722730.599	4549108.219	4024773.055	3167779.464	3209374.756	3192023.977	3465101.629	1787674.911	1967046.983	1207294.261	2361979.678	1682589.816	2340528.945	3497952.963	4048122.516	1966323.234	2548256.199	2981607.112	2139094.752	3179567.512	4795349.512	4187383.877	4035339.002	3933787.825	2090159.498	3200085.494
POS00135	N-Methylcalystegine B2	--	395.0315	190.1066461	169978913.9	135478749.6	59267963.05	532690338.2	194432304.4	280188346.5	104842874.5	299099600.9	426964369.5	139978370.3	28671887.34	73775887.12	66413094.19	68394774.21	75698384.97	80069802.2	29714892.24	31975209.27	6706246.678	41588656.52	52250515.41	22778856.26	11171030.93	14184064.15	24237821	37158939.76	12213888.25	14759350.72	9020617.155	2367973.733	3961997.412	28054664.74	174284629.3	60338361.52	141916242.1	312152520.8	194018857.5	214104162.2	120634923.9	140475805.9	171753620.7	142911815.4	270113747.7	241841392.5	70592085.3
POS00136	Dihydrozeatin	--	382.1035	222.1327817	74639867.16	7535816.341	43780833.59	85783704.42	18995650.34	20214173.01	46023995.26	65764529.26	27661767.85	87011219.55	116552141	18108303.06	13565411.78	36166091.49	20498496.95	12937815.08	23572833.14	6412715.905	35990816.3	86002578.92	11712909.55	7459065.706	46898644.58	58435147.55	15496685.25	41115247.09	45669589.69	20045478.19	10629488.02	20627146.16	7995297.494	76843508.21	26601530.47	20680961.74	61865205.58	160758240	115714934.6	87659737.12	37215040.4	25747535.72	22415017.78	20739145.84	72314531.15	191664615.5	46778971.36
POS00137	Betonicine	--	54.8175	160.0960644	785652.5396	520497.6941	1697001.253	1000712.766	1149342.481	1286267.623	651056.2793	911374.2283	699686.3779	538106.7796	1340838.733	907704.6416	621438.4372	909229.1608	514818.3119	525251.9139	593864.2177	440773.7315	1152101.531	519025.4499	884601.4199	755457.5696	731836.5726	564354.2555	586036.6253	529377.7176	494279.6762	670816.6646	283090.3964	367969.8339	324950.0462	407112.9094	772271.8938	1365997.874	549252.2278	1221087.394	1010651.988	988284.1405	1118384.442	764062.7375	494291.8557	489173.16	471170.6344	903955.0324	928453.3739
POS00138	2-Pyrrolidinone	--	385.685	86.05978209	3259689.929	1617046.134	1530647.781	1021498.15	2023192.977	1931921.219	2284627.855	947067.1035	1657056.594	1474500.382	960492.2285	2506999.944	1271408.726	1893616.429	2101408.749	1213200.308	963497.7499	1122642.695	547769.9381	804951.3246	962223.8551	948960.7691	912705.8533	799089.7506	1001280.783	1123263.367	780948.8649	918477.5436	1020740.199	795040.4041	845936.7562	749155.2788	1629103.861	2530496.891	1178169.521	896907.7974	933058.6353	1044202.701	3244168.145	1760365.413	1617546.137	1232703.973	1246061.364	894390.4451	1021937.259
POS00139	2-Methylpyrrole	--	398.911	82.06488926	2389792.426	1777218.592	2067114.992	3621265	3422639.848	2672487.208	2689733.378	2562789.883	3098004.71	3543011.485	1134847.81	1958907.285	1778215.147	1784440.03	1577149.305	1273100.279	1027314.404	889898.7643	1244265.451	692031.9949	1592172.219	1334089.054	1425779.702	975468.1045	523764.6421	539118.2604	380477.9352	330654.031	697494.1946	362934.0479	411891.4877	435618.2261	216897.2491	674319.8546	927382.1631	682331.0172	618509.7287	546296.7897	788701.3848	378894.617	740865.2745	802912.6128	671635.565	736970.8093	541441.5816
POS00140	3beta,6beta-Dihydroxynortropane	--	317.6415	144.1014141	4839105.803	10338810.6	5704613.339	4847584.182	18712397.85	4897224.076	5662104.844	5141476.324	5589860.334	5990972.511	3780797.34	9673472.373	11533220.73	6176739.919	3257777.749	6384717.128	7098147.622	13481857.38	5166934.078	4031180.151	5824258.089	4184267.647	4171739.979	4780087.307	21628299.8	5194017.829	2991790.339	10020746.48	11779839.55	16715194.55	2218657.053	3959587.773	5559080.504	5486546.025	5558766.586	4443165.031	4536875.965	4643428.588	6092979.484	3828291.684	5262262.552	5360083.33	5539851.124	5245854.679	11130609.97
POS00141	1-deoxy-1-(N6-lysino)-D-fructose	--	422.204	134.0443949	10398277.74	4073727.521	5528569.191	13279023.64	3672601.778	12581051.32	4114043.006	6351211.145	9416739.306	7454896.51	6740569.87	4629305.435	2548661.743	5496261.501	3986927.962	2835274.395	3770130.654	1103420.064	1399924.426	826774.3815	1400255.164	1023840.563	2070852.769	1563465.967	2122641.1	1331090.425	1196758.439	1385574.131	1206734.404	1155552.689	1487805.329	464349.2079	4488264.37	3918247.183	4048897.552	4711705.062	2537300.619	2571782.854	7605542.962	3026522.914	4910910.515	3207825.942	3115574.253	3390953.894	1923957.321
POS00142	1-Hexanethiol	--	313.8085	119.089121	66950206.7	56672728.99	21993700.39	23732495.28	12668749.76	16400109.62	22081302.99	25133263.11	17398450.95	60054757.41	6196931.843	14119904.29	53444759.72	71714511.88	62598975.41	51308279.87	6763250.745	6721656.474	66890153.68	55921465.16	16627663.62	61790642.84	6226550.407	68141377.77	11981543.9	64466357.94	9217071.93	8896654.017	55271799.02	9236143.326	6724300.274	37161935.07	18634673.1	90568919.77	23224984.62	91518013.06	4481501.832	13471516.55	110470706.9	11919726.09	102490952.8	20076160.25	22427546.46	95063268.17	9632262.849
POS00143	Tyrosine methylester	--	377.932	196.0960914	1401441.194	766982.3993	1781486.472	2142033.102	776492.7711	2810432.793	2228864.325	1717151.398	1625265.982	2287978.238	689761.955	1374604.491	1295279.746	1745341.888	751935.8731	792780.3558	1368826.135	877175.1151	938889.0658	677330.0156	1260372.981	717758.6981	733669.4821	966501.9033	1021767.871	1305385.226	541364.0532	482975.3129	1079016.571	550464.0969	420064.621	509786.1553	899878.0295	1576651.772	701361.5581	809299.668	596626.4174	752627.7819	730785.7297	862922.8775	499175.66	1163667.924	438399.1136	792596.4712	325831.0063
POS00144	5-Phenyl-1,3-pentadiyne	--	287.814	141.0708982	9452037.468	7265817.35	11337693.9	8175938.752	8700166.552	7272628.777	8460968.902	9158283.306	11093654.2	10955403.3	7760862.157	7653039.956	5540729.853	6124336.403	8167044.26	6662576.86	11699297.6	6090550.171	8421158.319	11821122.44	8989353.166	9706227.53	9414700.419	8594943.754	4947796.838	9980605.921	10118198.78	10831161.06	7324502.266	9922582.788	9192225.775	9900870.238	10790699.47	12749494.82	10248301.14	10577562.33	8687278.213	8532497.794	10551966.9	8616059.624	12778954.32	12617617.37	9302421.05	10998323.73	9755880.601
POS00145	2-Ethylacrylic acid	--	398.535	101.059314	212991521.1	136516268.3	175358029.5	309259952.8	333683807.5	240662601.2	240572802.2	242320276.8	288976746.6	328502872.2	86220190.73	187323580.3	138417417.8	148188687.2	119466148.2	100204584.2	10978392.88	8770675.634	8533899.038	9091552.666	23635376.03	9267990.079	11530824.79	10923906.01	8385248.261	14773231.77	3687709.264	4032261.623	13766096.75	4843290.304	6862783.528	4059606.533	7737050.369	8637826.865	5379483.799	4462820.343	16300876.37	4329015.759	14056104.14	6104044.932	5401641.546	4640499.924	11634173.4	5474158.451	4851534.506
POS00146	Millefin	--	590.335	351.1763167	2388051.38	3767564.537	4040722.328	2018819.691	6444062.587	3219203.406	2820956.073	1973436.459	4064812.151	2839281.887	2358126.941	5935043.02	2879569.865	4191221.467	4801001.969	3977523.695	4629411.237	2749924.462	4568939.527	2592058.985	3043783.14	2818459.592	3686529.251	4167341.725	3733341.692	2856468.581	4230031.959	3664009.648	3811654.672	4227835.772	2397277.022	2764263.521	2654004.364	2839927.627	3913257.491	3002809.358	3561752.707	3936709.098	2244405.042	4247956.295	2971875.453	2926931.307	3091620.006	2868479.585	3281465.082
POS00147	Tigloidine	--	660.662	224.163831	6130436.02	3599631.905	5879843.028	4756855.002	5917544.422	9510631.684	1700474.317	986975.1723	9739587.671	4609581.346	1165759.522	2292899.481	3481841.393	2544893.86	6598010.174	4835805.514	5063071.373	7204007.977	5532410.045	4229886.053	2220036.429	2179587.073	6316512.271	5026451.967	6151814.187	1993097.293	3333296.601	5477482.689	7464806.177	2151905.277	8871683.112	1333615.258	11735009.13	4881145.694	5901198.313	4898986.54	4530100.178	990768.389	4366075.576	7482591.131	5907300.055	3130313.036	3345285.534	8107435.139	2649287.031
POS00148	1-Pyrroline-2-carboxylic acid	--	196.188	114.0545125	381521.4514	247302.0644	582812.5606	357202.8305	628485.3108	469688.6115	412185.3444	571843.4584	481540.4238	511317.8045	440100.772	653222.1466	241506.8347	293490.975	330543.0595	379776.7961	380517.5848	594791.7738	413612.0703	204595.461	131841.1777	512433.3361	400124.9152	175146.5438	540944.6512	391646.0859	229654.3822	406015.769	497646.4616	442711.0032	234354.6277	270670.4355	588700.6745	392930.8691	483959.9313	290429.9334	361825.5156	534156.4138	504035.0343	736262.5736	149663.3386	408214.3361	159039.5338	384777.9218	626317.6587
POS00149	Allolithocholic acid	--	46.7177	377.3031144	111582205.8	69723152.79	400202156.8	195042176.9	80063376	109562711.3	135797876.2	106841556.6	116874813.8	122174281.8	58737430.19	96266565.53	446066858.3	118549365.1	69597206.61	38583426.65	328658.5594	237210.4194	523744.3755	171395.5326	190350.4694	192530.1668	166624.2759	91575.18451	136874.6164	1962494.055	750531.2645	206858.5262	635316.9106	633285.5386	332085.0939	1196291.765	12103722.64	30950948.04	64772283	12190216.42	75620266.85	40987440.52	22656658.88	21863598.67	42767447.98	32774532.15	12279994.04	23659504.64	20607735.54
POS00150	Propionylcarnitine	--	295.911	218.1378068	42831093.85	42683050.84	37255899.66	59116194.41	42825622.29	42981561.68	46082072.12	59733896.58	62269083.98	48258785.95	89901170.03	61138734.4	45602018.46	50383433.8	33233466.62	44993261.01	5592532.502	4384212.939	4781372.95	3218539.555	4252642.937	2639878.101	12341690.46	5566687.784	8976444.583	11507125.24	11435720.61	6202897.721	5887263.592	4465739.71	6942213.916	3822248.616	30570374.5	23510003.23	29203026.15	16290622.51	30436524.03	12308400.02	19355249.51	17332829.68	34726776.87	50411550.26	34113904.67	15888352.59	17345211.71
POS00151	L-Lysine	--	591.1315	147.112304	427747.1868	298609.4259	624389.9646	444447.0229	338841.9597	400984.5734	455628.9759	373935.5997	403552.3163	564127.3237	473654.3199	326063.5306	351488.4708	207997.2283	348182.6188	176690.1189	434552.9627	355525.9861	1911755.882	1336884.198	365725.9075	514051.4295	3506207.179	229648.6633	300295.0802	593745.3995	274864.963	276882.228	252064.3412	237522.6346	226236.6257	316411.5606	370264.3611	459490.9553	570804.8053	555034.1342	414181.0262	486169.0743	739552.1618	328610.3591	422599.4305	546577.8687	488188.7124	575039.0888	346089.6369
POS00152	Dethiobiotin	--	382.587	215.1383042	10705213.48	4688555.048	8944767.305	12586063.38	5825652.04	7384153.432	7399119.623	9546324.112	7773817.769	8446789.92	3907199.507	5961899.805	5861470.369	5486578.108	2990166.023	6067779.154	3038783.028	4760211.57	4260479.167	4066522.454	4657127.947	6176320.619	5411246.716	2365530.409	4949871.211	4898230.141	5675942.256	6096472.507	3341223.433	4761542.879	2590327.96	5677396.206	9212168.723	8453558.735	8095069.652	10313985.23	9924905.013	14472865.42	13717736.51	8819789.025	14921742.79	9205933.159	9605925.768	10125718.98	5176800.452
POS00153	L-Acetylcarnitine	--	423.645	204.1222107	504442066.8	458762825.7	85265355.67	158953692.1	321910803	738116921.6	385434775.8	446017260.7	474283515.1	339731339.1	157597578.5	349366140.1	162558854.8	327694062.1	421512304.6	653154499.4	126217539.8	69752241.83	13855315.18	42239420.97	61362898.19	62579399.36	36932388.73	43608541.25	20957299.91	65893880.42	26224049.79	16578043.54	7878371.955	3923106.105	7620799.177	88315200.71	461387264.1	112949540.3	295485195.2	401160582.4	790151690.9	588515399.6	294780843.9	278297110.2	673412837.2	558537569	778830476.8	236833677.3	183046163.6
POS00154	Homocysteine thiolactone	--	170.848	118.0316752	3152676.39	40752226.51	2842284.192	1599749.14	14312023.74	3668778.79	5392928.866	4083829.376	4893801.686	7878861.55	12008035.67	35547061.8	46690005.46	6707159.242	26120020.04	27844042.78	4144924.988	4332202.353	3421639.291	5882051.64	5084012.757	5129164.668	3902524.508	3366462.013	4080869.534	1251197.073	4156199.116	5960732.368	4853226.081	4295913.044	5114042.793	4629759.805	3955889.245	8299877.047	17675909.06	32339531.62	26387458.61	25584998.45	11300787.79	23238508.07	29293220.45	36048580.78	27677347.55	25082541.15	25714913.45
POS00155	Cavipetin C	--	73.79795	389.2559164	315287.0592	602366.7172	54775.47763	251669.8639	1045595.899	476473.9171	365483.4894	121814.9597	331972.0122	496798.5993	404806.7067	529749.8372	524347.5325	527336.2111	142727.3911	317782.4821	30520.8626	27591.69676	66833.84683	21504.81181	30272.04085	145725.6435	15859.20391	17584.89949	128878.025	144520.635	23338.07963	40338.60301	107597.7596	58032.30398	58633.17247	147246.5409	5	5	5	44615.58758	66817.45886	5	5	14504.9384	5	1395743.49	5	5	15019.42216
POS00156	Isoleucyl-Valine	--	311.109	231.1694666	1729024.165	14419125.6	348983.1743	1204086.418	6360969.444	26550983.63	1200276.985	3271646.393	2564431.224	8592772.039	3965804.963	8444412.914	5904852.562	3824559.865	2993922.262	3625660.532	96172.75834	585837.0963	380876.3247	253161.5576	526051.4558	2108665.609	402309.4932	1242284.52	460413.0191	1581299.042	1292345.996	545276.5285	287930.0649	1296325.276	755807.1072	943757.0596	5005346.233	956340.397	3389441.418	1441147.566	2488348.792	743193.7875	2334965.652	8445395.758	1105833.228	18646331.72	5685494.666	1259961.439	5070259.342
POS00157	4-Acetylimidazo[4,5-c]pyridine	--	98.91105	162.0655287	6637822.638	6312975.399	4893820.32	5369896.433	4250818.672	5075009.172	7321005.946	5611462.673	3604945.369	5825840.713	2559960.834	5202949.212	6392130.424	4485526.482	6357726.327	2421889.729	3318435.555	2039805.074	1710042.692	3036477.037	1950615.561	2538334.681	1871967.918	2394503.845	3178985.912	2824800.32	2142840.835	2706970.07	2551809.44	2044654.148	3492142.978	1432900.798	2410517.535	2357878.248	5279513.55	2581209.42	2220848.987	1987614.401	3945490.99	2591933.618	4123420.01	3608710.526	3162182.547	3744763.148	2319244.163
POS00158	Docosahexaenoyl Ethanolamide	--	60.36985	372.2915186	2188798.101	1533190.381	2899614.441	3345361.949	1020274.605	1170336.604	2033156.545	1895297.708	1428310.609	2937916.79	359075.361	1478121.641	2139254.166	2162667.581	2201757.395	849258.5903	84445.63385	46146.60872	1079416.987	202562.9206	52578.24571	91081.72058	106427.7066	68564.82056	80919.37577	209431.433	22307.89465	62586.71902	192731.3747	197480.3354	48254.83275	81778.50208	1296244.09	1587742.694	5013773.782	3508689.068	1439524.667	1108086.43	4076613.909	680058.1035	2824579.985	3985928.866	1260540.905	3649961.563	721245.2105
POS00159	Ethyl trans-p-methoxycinnamate	--	199.774	291.1947851	19441.6028	9959.378902	5	35059.70377	5	31978.63451	5	5	33364.45725	71193.24554	5	66982.43062	5	56802.18468	11370.19957	5	5	5	5	5	5	5	5	5	5	5	5	5	5	5	5	5	7828353.197	3620851.624	906703.4025	389588.7869	2189342.416	3335546.351	6552258.478	682287.6336	1332585.443	320075.8055	3575015.273	1484147.28	1532871.882
POS00160	Trimethylamine N-oxide	--	343.132	76.07545881	2358752.312	21793959.42	26190144.88	22053861.8	2787500.19	6321755.994	25601279.43	4129683.266	33150024.19	72647001.43	4129225.004	45336370.96	8552799.666	35108037.13	48931336.06	6990394.021	3350307.005	47548553.49	126806957.6	70427920.44	2791042.053	36819418.03	54651099.95	36076888.39	127113469.4	306395121.6	2951385.296	142680262.9	8357214.959	112894925.6	105574301.3	79441268.43	23935293.9	2869116.748	2480983.602	8941531.653	2550413.977	7263911.149	15334405.64	15911077.83	23784193.18	2401462.421	9868010.279	2970863.622	17222361.92
POS00161	Guanosine	--	278.603	284.0977557	5748578.088	3532152.049	8088529.333	6114437.937	6302173.104	4832856.681	3103689.224	7908722.93	3889868.446	8658083.575	1477394.668	2555821.733	5485504.362	5188924.041	5684251.739	2408822.211	875826.2278	109962.6121	2735232.855	1479117.705	391008.1876	228555.3262	734227.8766	5	991440.7326	3210762.692	860243.7567	420108.6209	481516.0607	779551.0818	964808.9803	435899.2471	2149643.145	1945917.859	9349651.289	5392660.838	1616388.04	2160599.436	9115592.712	1425307.441	5834363.595	5783527.846	3976501.822	6064366.119	2090534.404
POS00162	Asymmetric dimethylarginine	--	506.943	203.1494109	52018843.62	25340623.97	41497485.45	55763663.69	18307541.97	34289849.84	21647890.86	44375280.58	57076024.22	45115986.55	10441743.9	37447859.32	39675292.26	35836627.25	16626972.56	9684524.424	38609859.31	14682524.88	23784561.15	13246182.18	32322740.92	25293074.24	21060753.26	22653145.86	26455407.8	13960548.88	9232396.646	15339040.53	9690350.519	15873402.49	8977325.532	7435172.456	15430429.76	24251444.17	46161161.82	29554891.07	13428949.13	13022670.13	32383438.49	14617801.03	42885284.37	33638721.73	22617869.3	35073322.35	10741316.16
POS00163	6-(Hydroxymethyl)-2,4(1H,3H)-pteridinedione	--	332.455	195.0523464	1225050.8	1281630.794	1304182.104	1660910.968	2585608.053	1858411.354	2536667.402	3282853.731	1809497.969	3725045.274	3105150.107	2032810.009	1068971.088	3290405.713	1164998.177	1943096.656	4700256.418	2124387.928	1687217.139	2081750.671	3064907.71	4494906.247	4093055.057	3831927.666	4173660.767	7691821.711	6511481.886	4580549.74	2727805.23	5830302.315	1727776.866	4091012.15	6077730.133	2240305.522	3224953.881	3585477.596	1433754.53	5173510.947	2939558.409	5450682.847	3143604.723	3135810.959	2977634.152	3460855.882	2244636.138
POS00164	Lysyl-Isoleucine	--	385.196	260.1955212	535998.095	552566.9539	3501101.986	1879083.811	218959.688	270673.9395	609445.3737	1544261.704	507413.424	1134669.843	5	921065.6949	426375.8515	278520.9463	162913.3924	168618.1894	5	5	5	5	5	5	5	5	5	5	5	5	10966.78353	5	5	5	747051.2867	1625722.02	4345206.997	2371745.906	366728.1876	661691.6122	5267827.043	422216.1659	3015631.868	3110888.846	3488952.422	3459392.705	461790.7318
POS00165	1,2-Dihydro-1,1,6-trimethylnaphthalene	--	32.0621	173.1316996	875529.6763	4041356.909	1853754.866	2630462.518	2322749.107	2972926.595	3559714.104	1542898.734	2152707.029	4680761.56	2566798.413	3469013.134	1518926.864	2344310.951	2892808.476	1864401.766	3058440.548	509452.1797	2161266.107	6633193.859	1546775.879	388151.1519	680634.7202	975626.8644	1695794.826	1337755.339	1008162.649	260713.4943	1516971.049	2341229.087	1647882.993	425207.2601	1577043.276	1364085.379	696222.1689	898668.7072	695751.4454	739224.8967	1039466.215	647802.92	1223321.856	1305329.064	1695948.068	1247914.827	2254489.869
POS00166	Threoninyl-Lysine	--	595.9895	248.1613804	1736072.708	2244163.881	2069939.258	1618943.76	1618144.449	1357639.097	1796181.355	1638060.976	2540753.276	2207846.73	2788499.732	1349786.371	993320.0955	2041651.956	1100904.653	1281353.141	1304891.975	1973983.71	948776.0931	2010769.585	2197617.024	2207362.829	877525.4726	2373568.978	2156465.495	1816644.951	1543697.123	1152846.525	2371981.291	2256360.814	1055182.253	1712408.983	2141144.281	1300897.157	932379.3981	1224868.197	2454589.938	2079701.665	1009816.374	1201627.779	2165043.747	2202337.39	2002413.386	1782434.889	2024265.209
POS00167	Tenuazonic acid	--	343.0885	198.1117633	5	403428.2056	2065222.667	296081.214	1011109.841	196265.1107	5	239782.6789	1065229.462	5	535048.5462	126731.1103	5	100378.1138	5	5	113510.5403	574713.3865	6007321.892	940830.7025	2586942.353	228100.4328	5	783796.0601	751312.3057	5	364683.4749	93486.60905	195398.3689	42622.90512	5	5	385185.2795	1606383.678	102556.9473	5	5	5	368149.9411	353162.3918	224595.4865	112284.6525	5	635665.2679	473583.7591
POS00168	3-Amino-2-piperidone	--	279.241	115.0861923	1783423.255	1102922.744	674447.2648	734890.7945	1366382.491	684889.5206	758890.4178	1017690.415	1319275.024	1169900.611	1154011.558	1014981.331	1217008.26	855329.8611	1785539.585	1240636.666	1347184.677	1932028.353	1351721.409	1821099.623	2319450.659	1770642.915	2199061.375	1598590.076	2809592.635	1004600.031	1470464.326	2226829.42	1497617.15	1581294.061	2005759.683	1340150.474	879632.3394	1047610.108	1861004.08	1154833.087	1464718.699	1427793.92	1218106.859	1314744.021	1143972.669	1301519.526	1345633.127	1306268.099	1662004.293
POS00169	Arecaidine	--	449.201	128.0702091	14856795.33	7418581.719	54981600.57	37933030.43	10256070.8	8496030.475	13103980.15	21088930.83	17478109.26	17050922.38	7007153.978	7897728.654	7802499.701	11358091.32	9286118.77	3985616.187	12197733.43	12501670.5	31581213.32	9666000.516	11968331.21	11485411.45	16614362.82	20116508.18	6184069.078	5217687.562	5518983.874	5389710.304	5352007.829	4839539.369	5234062.241	5907776.882	12335570.89	26315322.65	19610425.57	25211272.48	19302425.52	16002432.2	73582274.64	6776381.329	14580371.72	14668856.56	17370178.6	20220320.34	15414053.74
POS00170	1,3-Diisopropylbenzene	--	31.8834	163.1474521	454074.5247	1521629.868	919770.0903	1012211.154	939237.0339	1202846.301	1438831.315	722767.3297	1003131.293	1943003.553	1036778.832	1459105.64	712026.8383	872617.8994	1185343.958	905002.675	1198443.515	953888.1558	937730.9303	2854356.648	613430.1328	529347.7509	315562.7663	443571.6785	685483.9952	570923.045	506418.1554	1422121.271	686769.2546	960297.2286	616393.6142	1095082.655	756475.5157	620395.5593	657141.8154	495381.7072	382255.0072	407758.0373	488831.2129	345237.0319	407156.9717	549548.0428	727345.9485	123080.8234	1103866.451
POS00171	Arsenobetaine	--	294.433	179.0040075	88837378.02	86806170.12	200225915.3	141003124.4	230641339.7	147653066.5	144782513.9	161075295.4	149818676.8	174708104.3	132603546.9	141716417.2	87817733.25	193412247.6	107820557.3	162529572.4	144560374.3	96249879.48	189467280.1	112530269.4	291393213.9	120094864.4	145981890.6	120559740.7	125782655.1	205776789.8	114977749	130113749.4	91830290.88	146058017.3	112871834.1	137501404	243690727.4	148492425	123335192.1	134040770	94240237.08	158717040	156953223.9	145646260.9	166903678.1	178965920.7	150639783.1	123004096.2	140241746.3
POS00172	Cholesterol	--	24.40015	369.3503102	6441893.765	2612805.566	7252079.428	6830263.067	1670470.505	5524704.495	6112615.845	6589946.891	5632800.195	5687929.811	2401896.568	5595582.11	3469896.61	5783475.973	5659615.792	2897404.357	4161925.44	4757231.747	3315035.048	4099254.35	4356603.294	3346340.104	4771478.39	3563998.061	4656413.016	5960808.152	4842800.529	4729499.896	4560213.066	4773482.017	5317058.739	4020383.206	3408014.823	3205458.28	3855159.835	3314646.114	2502527.219	2756824.341	4141181.352	2522291.291	3397718.099	3847699.303	3407719.53	3439614.309	2742109.233
POS00173	2,3-Dimethylbenzofuran	--	31.7657	147.0797196	136915.849	152616.5819	230475.6683	226761.6358	188878.6726	235639.6063	343175.2984	168143.5995	155431.0952	232608.506	236948.1503	370824.395	206030.4441	189519.5279	217540.5915	142053.0416	226113.7964	200135.1595	161150.2672	384770.0469	168865.8206	682643.9501	106388.9275	227888.2493	187338.0557	240915.4662	116417.016	243615.6235	122438.5207	215673.9868	174095.1018	200557.3106	251577.8365	184552.1009	208461.3072	151907.9164	174901.4223	181635.2751	110616.9554	75004.715	122801.1601	251613.7367	298635.7694	156354.3589	244057.9595
POS00174	Clionasterol	--	23.8626	397.3816918	4563385.61	2753943.382	2969159.367	5031144.372	3288649.973	5140137.492	4648991.375	2766257.77	4698290.609	4305026.656	3842807.092	4410395.214	3102084.848	4795087.38	3332786.732	2789257.518	1954671.189	1695004.223	2464062.312	2020557.495	1702957.264	2212732.582	2062581.987	1709101.495	2070234.605	2549967.303	3461640.022	2533096.79	2098954.437	2293247.904	2427633.424	2425727.366	2951753.589	2515188.953	2004534.198	2113803.551	1877323.8	2041730.556	2147993.472	2427575.607	2340360.368	2708630.655	2566816.517	2620484.478	1778173.515
POS00175	Protein serine	--	393.454	106.0494836	2557799.177	992778.5587	3670862.179	5272447.301	485250.8853	3865505.863	4213404.013	4522998.575	2488662.314	3717270.177	796672.0477	2048506.842	1400288.376	1574094.828	1761411.76	289076.2541	2327709.633	913794.6054	971106.5719	1144787.785	871061.1535	874331.4606	968092.6665	982920.184	6066413.416	2009874.003	1386942.473	1602798.358	1179884.067	2448113.825	1644993.754	203101.2661	1001895.026	1247941.681	1853136.316	1184284.692	698874.5284	372050.6383	2804773.58	493369.2103	1923818.893	1457437.07	1491353.441	1911986.562	337351.4048
POS00176	L-Glutamic acid	--	448.5665	148.0599806	5933683.639	3770533.677	8040087.172	6276300.069	10267628.21	6816512.077	5708013.851	6493032.982	6401750.769	5336894.316	12213131.04	3691232.945	18153120.61	5742065.188	16213766.7	2944412.742	5922529.574	3895568.545	16227499.74	3588316.731	5892803.993	14621788.59	16637451.46	5702311.923	5633203.531	14925115.97	15241389.48	3402569.89	4729830.508	4405150.256	12628191.05	4367155.072	4761137.98	5196443.311	4725119.702	4895717.205	4427213.659	3489808.891	6513171.479	5257744.171	6884413.48	4601690.649	5250714.674	5123637.466	4193995.82
POS00177	1-(Hydroxymethyl)-5,5-dimethyl-2,4-imidazolidinedione	--	370.024	159.0758367	56176057.91	39058645.67	130014147.9	384963928.8	41699786.63	168348947	313501595.4	112438461	235961771.5	293818403.8	22190042.81	65297340.96	38621078.3	58398907.82	37708020.14	35091373.92	43651590.46	27670304.33	26335465.72	21816887.97	32644786.23	20014564.2	29147131.82	24189131.7	34296429.78	38947436.03	12653974.39	17251167.86	21789739.07	17598747.94	26838044.42	12570874.99	89430875.03	86848102.82	86202412.56	74214553.95	38263707.5	51879709.69	129443152.8	37311250.66	74677753.04	68540975.79	88072846.33	108452140.4	53295932.96
POS00178	N-a-Acetyl-L-arginine	--	383.513	217.1287425	7539003.814	5508776.117	13274453.66	22207444.87	4958980.008	42911938.09	21527692.39	13680968.77	22682210.05	16742102.31	2016635.016	9581887.694	4990746.207	9439389.967	5326263.144	1952702.482	1364472.342	1095229.366	977040.169	949352.9635	1199050.065	1183916.846	1487226.891	454080.949	929620.2254	1325328.61	1026433.453	578635.2783	682408.995	551911.2315	732063.3485	447431.2825	1057903.614	1326963.34	2070478.056	427161.3556	553770.1016	940779.4992	1291801.223	1827248.234	2467809.527	1527269.549	1043881.279	802637.6683	996113.6476
POS00179	L-cis-3-Amino-2-pyrrolidinecarboxylic acid	--	389.832	131.0810655	3082448.277	4055527.086	12420227.81	8567425.55	14008082.54	3686599.05	7260691.877	8028506.539	7978774.934	5912347.082	3244198.286	4652022.374	5892203.834	2965050.283	4650575.64	4680944.317	11266340.66	1324024.998	4822195.763	1922410.206	4524226.402	1366925.485	2162963.584	2672240.1	11910385.25	12978863.29	9585927.533	10865114.44	7595199.423	8377440.565	3824083.964	829490.6675	3586739.384	2633881.47	2885028.783	3463432.409	3032743.552	3689520.362	4017704.695	3203751.072	3560679.673	3596722.203	4237919.434	3555827.733	1808323.431
POS00180	Linoleamide	--	83.6107	280.2621444	13355904.05	16824520.51	38262434.49	20427150.76	12195094.38	17720331.71	18876220.94	18944120.91	13981835.12	17204634.19	12463064.83	13904914.62	20159911.97	18988489.79	13881592.06	12052571.05	13728398.35	8031575.951	32079722.83	11993466.99	14321325.95	5605251.839	9269578.075	8714613.902	7082108.599	12207572.09	4679971.151	6517986.679	6045481.475	8874805.269	5074187.444	2450672.826	24367828.97	38630877.28	54676905.26	30214228.77	34332706.91	28840515.17	45659818.5	18575812.63	52802604.17	67728643.66	50476269.11	65210021.73	26590801.2
POS00181	Gamma-linolenyl carnitine	--	179.281	408.3460903	188531.9245	5	452900.4613	222201.5112	15200.98864	180042.0116	742215.7484	525852.9365	468280.141	94362.52221	5	75900.95372	5	140203.3744	15560.9292	144831.6757	13894.86638	34079.37761	12731.3792	5	12444.79399	29094.52258	18491.65304	5	5	157762.1217	5	5	55851.82238	27444.43727	26687.9443	30148.70937	475838.6727	629542.2175	751075.7813	1025917.555	350870.2121	677521.185	932254.9586	304808.755	359127.1233	373015.0632	512582.3632	619394.9379	603448.5543
POS00182	Leucyl-Isoleucine	--	202.681	245.1850642	1872170.446	1715171.044	3794853.384	3886673.393	529894.0759	937797.4038	1237251.803	3058654.113	1292854.351	2964177.059	318044.7769	2406966.061	1298946.194	850288.3154	714092.911	226922.7833	31697.67474	16729.36599	50513.89919	75259.59784	55315.81566	21316.39774	66956.3365	48888.72591	34404.28627	53972.78396	45772.65077	41253.20234	23074.44748	22953.59821	7651.41031	5	1821578.319	3897633.63	4654695.305	2601193.502	2046833.231	1471371.986	5045625.243	805396.5708	5310450.969	5750210.537	6050064.47	4888203.985	1628569.565
POS00183	Oleamide	--	123.8425	282.2780887	1496856.304	1233079.759	1847177.772	1472290.862	626251.4383	866745.7881	1799870.433	2162447.958	1097311.092	1712636.886	830912.8604	1037931.857	2211553.313	2186947.03	2235613.46	989380.2572	1323070.496	1070209.441	2166389.03	1055859.189	2416114.398	569959.7574	1513640.8	1731645.079	1210208.316	1824298.291	784840.9403	695887.0396	1255697.161	960692.725	844935.0764	522995.0329	1152660.529	2106233.373	1750009.752	976186.9021	1245632.099	961368.9249	2538496.679	628022.5049	1705355.943	2565086.307	3275362.198	3643313.096	441213.9905
POS00184	Glycerophosphocholine	--	400.996	258.1088826	389096927.2	155184181.6	339793807.7	847418113.8	243329027.4	350348285.5	261643039.3	684843073	294945831.5	355312977.2	26686963.71	373980839.6	186613658.8	271783726.7	146242503.1	13765245.87	476200.4103	521972.1855	339564.7328	409239.0603	894349.0282	407804.4529	330100.9457	281638.6078	155221.3599	397773.9524	603363.4035	929806.9991	407117.2897	416831.1134	553659.2085	498092.0939	14044953.84	34900785.65	288013247.6	48014708.53	12089075.73	13298415.33	62506436.01	24935948.21	185696961.8	156440308.6	56741654.36	46131703.42	10482595.38
POS00185	2-O-(5,8,11,14,17-Eicosapentaenoyl)-1-O-hexadecylglycero-3-phosphocholine	--	33.8472	766.5602371	124460.6456	164007.787	152930.6373	98282.95224	176951.0958	136275.2395	97713.81379	150765.4755	172857.1524	295962.5963	162482.8711	232376.8476	137437.7736	75394.81803	82080.40715	191426.905	97895.01819	40465.96538	64083.51965	100291.296	32205.98436	56088.60258	175396.1261	33161.83553	65805.33398	172806.7818	37825.67383	62901.01429	64205.03244	15445.01291	55340.77501	14171.17871	117277.4638	104371.4002	230304.1646	184899.1678	119448.9149	164491.8986	224525.4414	76911.19546	290578.2072	219851.2397	249079.8881	189545.4333	195768.7909
POS00186	Deoxyguanosine	--	202.329	268.103248	9946799.605	14017148.47	13639981.91	14970096.19	7080319.545	18587271.45	924624.7291	33347522.91	21320065.89	1429913.18	8844066.702	10639845.36	1210397.412	21463251.98	988300.0417	13227821.48	2673574.724	509787.5424	5427621.497	1140724.994	1080695.136	896908.6688	1401296.478	1625684.378	5147690.13	15553761.46	6601128.949	6352795.43	6514625.978	10417432.2	2628155.325	1721538.639	2419638.227	9348250.488	13388614.91	10375785.36	8027928.76	1267872.22	21272535.13	537963.824	16740396.22	9191835.936	17386180.66	13763318.31	9040229.127
POS00187	Isopentylideneisopentylamine	--	167.2835	156.1741249	1097607917	595106724	1386726034	746975805.8	7680398.8	123223690.5	438210997	1318843963	1036389529	830807686.9	521541107.5	493387727.3	134724218.7	749060901	215023274.7	120851836.5	1055419.599	605585.356	34014.67371	2439518.322	3097101.024	5	1680965.075	2203430.235	968013.0507	5151121.204	1163131.229	526479.0642	423902.3454	206470.3931	2467824.761	873734.1666	6111014.881	5440959.007	5926846.642	5630365.247	6172408.968	18178610.01	25774393.72	4547347.775	226277.7119	597015.2191	7764465.518	3830364.785	2562164.065
POS00188	6-Sulfatoxymelatonin	--	106.136	329.0795057	28573679.88	28033568.68	40512043.13	38650476.97	39636888.45	39396101.93	29059702.34	33123100.64	37508678.18	42604242.12	38499311.8	44184047.28	30483834.76	40518112.12	40323535.31	37120542.26	37074975.54	21377351.96	41681288.17	36811264.82	34097040.79	33165042.4	25643360.68	31490539.25	30227945.85	29984656.62	28993651.33	36658145.35	28464429.89	34903253.49	26065360.37	31955448.25	39282356.88	51094923.14	36564833.36	38799231.85	38109036.49	39487420.83	42029463.84	39755903.92	36767352.66	48947297.76	39533571.82	36531506.1	32017958.35
POS00189	Morpholine	--	354.626	88.07535341	8352253.58	3058554.817	3178548.834	2552308.448	3041959.122	8456758.645	4025001.649	2724276.301	4599847.679	9083623.963	3125601.815	5299008.052	2852462.997	3340575.7	4513848.578	6949269.907	3369141.562	3222625.102	3908584.283	2393388.504	3919151.465	9679141.39	5263659.32	3043240.235	4393491.14	11640291.54	3416826.069	6029897.844	4452459.045	3426632.675	6173661.795	7813752.857	7154792.235	4643209.593	4313956.934	8443821.654	6319614.953	5988246.534	12662333.54	2553487.191	6493265.358	10527427.96	10319775.93	4477572.743	2942532.63
POS00190	6-Methyl-3,5-heptadien-2-one	--	32.62645	125.0955494	418948.8759	399166.0156	544583.5427	831932.9439	268022.3371	603143.2694	387541.6634	478605.7269	365616.6197	425978.0239	582505.522	1012029.147	290580.1874	418894.8859	485332.9297	451385.9831	750246.8658	663099.2808	551894.6331	483908.952	329914.7393	1048259.223	192154.8265	421286.5399	521107.0995	470189.0188	317604.1152	866423.4749	323061.7635	565924.1538	537479.7842	928877.5867	793929.4252	453869.255	353378.3376	312923.4159	298058.8707	545661.7843	397413.2102	134672.5557	306478.5922	350799.9929	341386.7594	270289.6419	383856.3239
POS00191	Hexanoylglycine	--	291.1125	174.1117595	2500043.068	2912485.828	5255436.786	3111982.958	10446830.6	6292807.108	3000692.698	12458241.75	3501136.847	22590640.9	435256.8539	4133400.023	12279832.93	6910307.631	3287588.236	15091901.21	3141342.053	2440777.728	6452121.685	3191621.518	7348352.991	4639242.898	5494045.597	3703897.733	2984408.066	4048784.248	9405032.764	2992623.214	3206992.8	6320261.9	2370366.75	4167874.772	6375391.953	3804571.678	3503339.084	3319202.73	4603149.49	2932020.557	3972160.258	15455294.43	4074608.993	20289811.38	4829016.563	3347786.653	5260939.992
POS00192	L-Pyridosine	--	299.659	255.1329631	1435793.986	998032.901	5330145.577	2137299.393	1733327.356	3244582.485	3668700.326	5450409.86	3833650.768	5223613.35	1520798.758	2186113.34	1338698.143	3210698.022	1610201.183	2186474.994	2113624.673	865872.6917	2792554.815	205966.867	784521.3409	1295209.346	984922.7907	800550.388	1724033.598	3173373.499	1668648.369	614217.4676	885757.4075	1153906.456	1224114.085	965484.5695	2406475.03	3137098.677	2051233.749	1546238.056	2297495.068	3258386.187	3487416.73	1677875.917	2429777.248	3574877.898	3868168.117	2342162.263	1034600.259
POS00193	Subaphylline	--	203.127	265.1540679	660284.2025	507571.3028	1525782.007	1188349.849	146617.3628	407521.3138	365219.0732	1142421.406	509603.8955	913523.1737	199818.507	799240.1927	466765.416	303794.4457	288416.1597	127979.7936	89614.34711	108934.2598	59457.24517	59319.15674	118443.835	110777.4611	61548.38276	75424.24691	44129.58782	65117.19058	72536.60199	59652.69541	94083.57662	89232.65758	108334.2822	99721.5224	1033722.043	1971370.836	1200780.86	908279.8854	554904.5603	467109.5807	2285295.636	416849.6793	1837883.694	1701087.152	3048242.98	1697793.011	582583.0639
POS00194	LysoPE(18:3(6Z,9Z,12Z)/0:0)	--	217.28	476.275999	670777.5105	214641.0209	396941.9149	786874.014	5	103221.8099	616810.2962	1682209.793	1877046.117	128324.7044	259218.927	105103.5263	59586.57915	5	217105.5983	65547.11176	53683.52731	27732.76078	5	16281.35087	15668.27419	17450.62152	38099.95487	23332.31847	56997.47434	68628.86241	40782.12713	17898.53479	7347.575562	17793.46939	41854.90004	49871.62666	8346594.04	7646827.776	9502197.02	10669787.33	4236262.363	5950388.391	44540609.9	3599046.591	13731472.97	11267709.26	31378565.7	18374588.67	5164861.492
POS00195	L-Glutamine	--	412.31	147.0761576	2257616.578	1818714.326	2535526.788	2888798.932	1741874.448	2294865.458	2085646.695	2524114.296	2654712.944	2720969.18	2238998.891	2342415.17	1745705.692	2062232.778	1615352.714	1664272.559	3138930.075	1813903.057	2311510.088	1703934.551	2115992.529	986086.7739	1362238.422	2038461.816	2358889.29	1477898.648	989184.8342	1308483.781	1687724.466	1775589.002	987957.889	558039.0818	1537581.598	2509816.687	2544513.382	1937431.58	1904550.022	1266623.985	2252104.194	1518883.802	3089097.555	2041930.122	1705203.797	2297217.126	1266970.373
POS00196	Oxypinnatanine	--	597.243	261.1088778	1962231.475	939031.1281	518933.9605	840754.2508	1334895.15	960045.1148	494005.967	678225.5202	766003.8675	1673114.549	1156329.434	1815245.755	993040.7018	1288388.293	1786162.562	872842.5343	980201.1321	834857.8813	1172744.131	919368.328	974558.4928	885152.5618	954196.8585	1182953.415	941247.3218	865987.8846	869752.7082	952764.7889	1192442.341	1053761.364	810683.8393	952115.6943	898720.2126	258488.0167	747416.4667	1773934.946	1651950.656	622596.1429	597982.1332	1174357.811	902166.2517	838295.232	589520.0466	966331.7293	967344.402
POS00197	2-Heptylbenzothiazole	--	358.11	234.1326902	7653335.867	1869868.475	3741939.498	11127683.75	5523078.419	1585302.251	5455338.287	7296380.417	2419120.066	6547359.981	9833532.033	1318971.162	693493.0993	4877551.338	1403042.42	697284.7357	4744404.721	2667964.507	3094262.832	8634566.801	5623401.957	1797874.491	3298774.333	6175063.442	1419487.283	3584546.648	4402651.964	1848029.59	639896.6891	1326719.675	662854.0446	6711293.155	3038907.573	3168625.17	4271814.564	13217675.95	8567791.986	6035658.25	3166741.952	2309963.594	938394.4964	3051178.279	3579464.294	16328876.02	2435242.244
POS00198	(R)-Pelletierine	--	32.8861	142.1220496	583702.1947	677433.9455	450112.0752	705667.6231	485116.3486	685537.0973	461149.3691	568729.5896	596256.6163	744352.8287	726173.4848	959134.186	999615.4396	707016.0362	760055.3237	534080.5874	680298.5646	650175.6431	640736.4651	553495.9631	463545.2513	941649.1521	410292.9175	513711.1828	595187.9992	649455.0314	537410.8022	582530.5131	344772.2919	378583.8723	698099.115	764196.5197	765021.4778	647046.1762	563774.1075	486949.6739	619266.0275	601753.7104	511962.1843	424871.8274	494699.091	569815.0809	586581.4899	449490.1285	599450.1409
POS00199	Prolyl-Arginine	--	463.3165	272.1706223	3722616.067	999614.8038	5617503.629	6890412.338	460448.6873	2507061.875	2294504.294	4444333.355	1674948.098	3614547.66	260926.3879	2022157.665	3872488.404	2106105.953	1118895.208	162048.5367	318607.3395	151647.3471	182177.2904	161363.9436	446326.1038	216275.0124	225383.3429	159062.4293	678537.1818	57414.60236	287817.8426	356115.0371	174440.5262	289506.3642	252414.8082	126492.7423	967330.8547	2016596.199	12704586.1	5568200.68	1165720.938	1672603.711	24460555.67	1312764.51	4193831.449	12610429.96	11856598.66	9912060.033	1245632.595
POS00200	2-Amino-3,8-dimethyl-3H-imidazo[4,5-f]quinoxaline	--	415.463	214.1070905	1885668.329	1596990.441	1727632.2	1615036.999	2821150.665	3522340.345	4326370.013	2634966.339	1763561.424	1430999.641	486272.9005	2201746.753	956589.5228	4081413.489	1564030.986	1347869.766	4718567.457	1971368.927	1441462.982	1839389.256	4010411.14	3727816.939	4510614.93	3306039.982	756113.3187	1449402.303	835242.1795	556392.6944	377291.1275	1151571.107	1074556.963	568790.3779	4685598.268	1279704.675	1191301.121	3879353.581	2225000.324	2321509.575	1259259.408	1211928.096	2121091.6	1631574.048	3871445.071	1439235.861	938358.3863
POS00201	N2,N2-Dimethylguanosine	--	235.3515	312.1302941	1308185.958	979131.551	1338426.571	1374822.963	764233.0539	1474551.408	1333573.988	1483433.59	1534976.958	1499070.516	1246914.141	1346873.273	1326779.554	1441787.323	1235458.488	432782.0872	1371283.05	822036.7864	1237206.318	608627.5793	844049.1135	1185466.895	988296.1829	742291.8104	1550701.024	978294.1231	1281219.079	1692051.817	1288274.5	1675711.315	1146423.869	445257.0786	1224509.01	1597424.763	1438267.545	1138278.338	648322.0574	603830.7023	1380725.024	1158336.132	1722750.18	1141256.661	1377170.757	1582208.928	558967.5168
POS00202	L-Phenylalanine	--	276.264	166.0854578	83205414.99	51715747.16	109943454.6	148163009	25298884.37	57592386.78	108332331	151662245.7	52888487.11	109700640.2	10133673.06	52711436.68	59818701.98	43163623.66	50411522.1	5430924.462	3463361.468	9473530.453	5227190.658	10647741.59	2482812.202	4579943.711	9149394.627	10111156.79	5498953.187	2660108.937	5962106.658	8939829.079	8974151.644	4432769.074	8891831.557	8360125.712	25816600.57	22498631.81	84696520.26	32289851.75	17634590.84	14527101.62	83897670.99	9262966.711	55176157.17	54012590.07	53186375.2	60403975.69	10950065.42
POS00203	Acetamidopropanal	--	48.89985	116.0700216	518209.0121	438530.7364	919674.5728	586170.9168	240705.9352	408077.713	430969.3204	765887.8953	562053.1119	637272.4388	380161.523	642643.1536	403367.7186	450217.5023	525761.7077	314127.7349	737234.1795	383455.5344	479796.9964	289753.0459	228233.8953	436458.6003	256371.6953	349444.561	173326.9824	305837.7936	351533.7531	289292.2938	278305.7001	262829.7655	382465.7222	471006.2081	672056.262	1236842.463	529619.1626	564150.8269	496662.3381	631426.223	1153533.593	572999.8352	852094.7037	625931.7772	1206784.622	649705.469	402743.9536
POS00204	4-ethylamino-6-isopropylamino-1,3,5-triazin-2-ol	--	509.8595	198.1342464	10330681.79	8539869.861	11752813.53	9428539.433	12391896.85	14517978.23	12078764.73	16311887.98	12692421.71	13732549.79	13839927.11	9872021.592	9929601.946	14362746.49	11498653.42	13003806.86	33110764.7	26922640	24795090.9	23597378.54	33338442.61	34134346.71	42463148.68	30611533.27	10505547.37	22583879.53	10816903.94	10472672.85	11313933.44	11919324.53	11722425.23	13424395.38	13946736.74	13068139.21	9885488.142	17471252.14	17897987.07	21874393.03	13994748.18	14290563.35	11553689.02	12440628.03	10752679.99	17524783.57	12817757.26
POS00205	Palmitic amide	--	131.452	256.2625389	3639831.256	507033.41	298437.483	3704077.301	179443.8456	3034283.321	5390094.21	5403633.236	4351560.924	1567675.692	391107.8503	6211580.982	778912.0181	3246305.576	1211294.673	166412.0298	531462.5181	240943.1127	403224.2526	205030.162	1355545.47	100023.6786	320595.1741	251021.4878	473979.4269	422883.708	389876.1189	622493.3027	334588.3942	589262.2107	537174.851	518311.9399	573142.6447	5573152.763	833285.5143	1107644.364	421039.3348	765463.0776	1022780.721	2370605.44	1035987.596	1511661.137	1781989.898	3216189.282	354418.0058
POS00206	4-Hydroxy-1H-indole-3-acetonitrile	--	99.9028	173.0703551	4513961.287	4007348.816	1898411.273	2232208.359	2275378.663	1972063.442	7516399.941	2783656.981	2774602.358	5375648.7	1406425.136	3630341.901	5942964.275	1179814.224	4340356.421	1598916.729	1658229.13	723963.3196	1412510.378	1283825.11	627191.2129	899859.695	1232583.908	890944.3698	1720418.684	6333898.296	1062990.868	905944.0822	607964.2427	1063561.575	813724.6358	726120.1422	1823549.292	771471.633	2066912.406	603831.02	436269.4948	619878.8308	700044.263	194463.058	1687177.738	2813646.132	189184.1195	1631860.509	254369.8866
POS00207	Deoxyadenosine	--	143.908	252.1079631	455970.6931	3467080.976	682408.8059	597385.1281	1994336.881	1145954.97	751010.8867	1094183.258	693569.2832	1137164.377	547820.5884	204480.376	2014328.136	1790824.697	2050310.575	1591107.745	115100.6135	5	738384.068	5	5	16249.7408	5	5	523235.3146	443778.9661	66069.49662	101690.8954	1639520.136	2175791.548	988251.9345	315689.1086	229818.2886	27358.96201	1018152.799	5	185199.1694	5	288022.4206	57992.48526	919314.8072	962542.0199	400607.7425	791110.5748	104777.6558
POS00208	5-Aminopentanamide	--	77.0855	117.101723	1789166.454	1813490.402	1717028.672	1933035.044	2152332.948	2153038.274	1759709.154	1844977.466	1550624.552	2567989.475	2080005.802	1761106.036	1624592.972	3015586.818	2200388.296	2074680.92	1505488.862	921121.301	2539453.212	2356439.645	1386866.77	1461116.511	1349574.032	1601158.148	1131681.699	5227153.587	2377223.63	1670247.822	1549293.796	1773475.919	1354018.251	949101.1684	896667.4279	710271.5226	1150275.833	867040.0646	1366213.242	935339.1969	976097.045	784895.4986	1339771.69	1317950.823	1114490.653	1671172.926	836791.2804
POS00209	ar-Artemisene	--	30.2433	271.2410449	329544.427	336414.74	692468.6434	650441.3571	202980.8799	517362.2402	378397.4537	1046812.821	635665.0199	687528.34	359110.7635	509391.4675	377124.0292	406800.0284	252879.9478	387780.4468	329703.8562	235573.9127	275549.3032	352341.4911	64306.67605	278523.3068	248406.3747	242429.8465	370479.2119	226027.3436	312247.22	374526.9	255470.7429	350484.581	308020.0464	300769.8372	305869.7644	430155.3481	364428.5009	277581.1654	215417.8762	236720.213	439232.7541	251725.0671	338247.2714	522877.3901	416205.0275	511418.5248	284079.4364
POS00210	4-[2-(3-hydroxy-5-methoxyphenyl)ethyl]-2-methoxyphenol	--	106.4335	275.1260104	1181218.363	1687664.474	945642.1824	1402718.188	1322872.447	1790476.199	1513244.276	1199816.91	1157562.293	1971123.011	2109136.886	2273255.644	2101385.647	1824108.352	2029565.555	1333874.352	1394354.612	1135156.427	1991192.428	1818823.459	1327608.93	1748398.089	1082349.172	1402241.609	1699427.834	1458858.461	1539686.156	1583553.715	1508763.616	1636882.883	1435793.94	1735217.627	1768451.688	1950240.477	1674613.112	1724775.687	1727580.246	1883538.34	1823500.428	1769189.023	1193367.75	2004610.317	1658247.594	1625396.567	1677952.816
POS00211	L-Octanoylcarnitine	--	225.973	288.2161515	799182.1956	138641.1273	1288133.604	1680203.73	331758.4698	1593988.514	968233.8325	2343600.119	1022140.785	747788.7167	876578.1803	445599.7241	296292.8148	899909.0905	854930.3445	512437.8756	105925.8758	37540.41167	428224.8794	138000.715	104925.9216	205783.1509	158746.5657	125532.1202	95146.11146	132698.6495	93996.25669	41691.81183	41276.34914	52082.29599	201958.9781	58461.10745	738270.1618	630223.0491	3434262.799	1169355.136	739799.8696	626895.0914	1513326.941	560846.4477	410909.1565	533538.4644	786180.7003	550610.2087	204810.4965
POS00212	Hydroxyprolyl-Hydroxyproline	--	431.029	245.1124903	1115867.985	375506.1517	3245864.902	2216921.534	351459.3572	1407579.93	1022784.385	1646811.595	1006775.829	2198300.16	226233.5242	921366.1174	1883226.085	1082526.806	588794.5307	228088.3734	630961.7606	330407.0595	354745.468	199690.7951	582347.7759	328358.5968	388558.3008	403741.497	1935741.375	412398.4425	402663.7565	629034.2595	503649.1549	668605.2823	807923.3811	172498.5598	771527.3329	955842.3184	3174476.649	1204392.175	623829.8274	693937.9736	4409468.244	373281.7036	2075937.347	2375035.218	2041916.742	2000422.356	510972.994
POS00213	Aspartyl-Proline	--	437.768	231.1077459	349496.3357	474622.4046	780491.2313	546311.8154	159472.2259	374832.3787	372849.9681	755220.8741	292498.9485	485057.3346	85202.32614	399048.5204	865965.6976	304531.5178	267510.3231	62894.38259	119744.3415	104397.6212	79242.39192	155963.4039	95415.02069	98370.10543	84929.84256	183455.8785	63951.78027	213153.9736	161394.4643	111966.0871	78519.33447	188573.1478	191054.927	76959.57101	363428.7455	2196161.606	660333.22	458796.8314	305067.432	248602.9217	1582202.662	355258.8804	713516.1767	461361.4197	706185.4264	663219.1306	305424.9883
POS00214	N,N-Dimethylsphingosine	--	33.3601	328.319465	2696705.288	2571929.937	1865775.116	1572751.985	1503118.339	2697615.996	1637868.07	2134280.998	1748625.009	2107146.384	1449368.567	2091111.731	1013347.837	2532138.946	1844075.951	211833.208	1396829.618	1406712.445	2152250.198	1253762.539	2072233.224	1181608.973	1740906.879	1379189.468	1478700.026	1694942.64	1104181.39	995584.0607	1617011.057	1227851.374	1732242.747	2840526.309	2655394.578	1913899.918	365948.8677	1405593.861	1491977.2	1331030.674	1539172.429	1057458.67	1072438.127	2138603.626	2662341.081	2216978.04	1175045.572
POS00215	5,6-Dihydroxyindole	--	55.7395	150.0542589	2571517.549	2674354.053	2417523.6	3531204.283	1550239.789	2467603.282	3613697.08	2728801.452	1897110.806	2424964.168	980295.9042	2186113.418	2468864.197	1522090.959	2702247.386	647531.9045	1235503.873	627318.1824	937675.5289	805524.3854	683794.5371	1353896.394	503565.0041	915290.6789	1430833.261	987505.5588	817108.7929	959108.9488	927673.3145	930691.372	1533123.13	498089.1316	740977.7688	412740.9019	1710632.491	1065446.662	912838.0783	588757.8723	1977107.553	701394.8232	1496663.442	1264860.709	1438201.729	1342370.532	658985.0074
POS00216	Cytidine	--	254.02	244.092058	1771911.849	737240.2892	436538.1768	317560.8991	1583392.35	420201.2862	322684.9285	303869.13	667636.3932	1169856.372	458772.2155	622461.6241	1732623.209	399299.618	1798778.597	1005680.42	3123699.532	1808556.94	4063948.695	611823.8176	1217429.739	1737220.057	351779.2061	825011.7608	2125732.169	2204473.172	843599.3514	665475.7198	1362683.571	1408450.075	1604479.626	1153360.854	452951.8313	1227350.775	1943113.47	1148396.509	544214.7581	902508.0438	1600949.212	278087.8818	578242.8233	854026.5358	1015159.784	586734.6003	535736.1378
POS00217	Methyl 3-(methylthio)propanoate	--	370.8345	135.0469391	24709950.26	7788709.699	28674128.39	23074674.99	8175870.495	20415364.55	21680743.57	23894393.54	13809795.98	20544052.8	20263820.1	17045343.21	3646386.154	38241414.23	7285144.692	33834763.96	15776663.31	1767852.844	15222054.75	2979586.063	11967701.2	5596419.808	3342526.597	22268857.32	21279650.22	35046310.06	43264282.86	25533498.1	12692797.48	48465101.48	13167802.06	69058623.78	10366074.93	6689233.33	6332766.447	12965506.81	14162639.57	22830833.53	4144173.344	9408302.144	20254213.31	8368839.087	12291772.38	10988369.94	5080232.069
POS00218	Armillane	--	331.779	421.2181651	159736.2642	279553.9823	422466.6243	208383.6876	230964.253	291358.4796	298405.8322	354486.0066	136828.8915	173169.2377	264844.5199	341247.1319	286988.2442	302172.8531	291709.957	168847.8482	335155.0448	207159.439	207994.9559	309987.355	429115.8352	343137.1748	205537.1298	243523.9075	384076.258	212132.2421	235943.9906	230570.2853	333691.1809	220934.0633	357240.7015	303618.1618	229065.9834	140687.9223	195451.5612	142097.2932	133785.0973	179778.132	163411.2048	152425.6583	322875.6631	145378.6693	180225.2454	195050.2647	333990.3886
POS00219	Ethylbenzene	--	32.5312	107.0850207	315264.8309	501180.2844	543940.209	725899.1416	305107.1979	626653.0702	547170.3244	431264.4266	500966.342	705338.4104	607263.5504	951646.9365	414650.7177	614991.0487	491833.5972	483961.0146	765301.4232	636633.7257	654481.7791	830847.2314	320434.3811	847054.681	122509.5303	388853.976	443821.4833	363853.9702	296202.8148	805776.126	371032.2437	470087.4478	529104.9368	631618.5544	719255.5591	541922.6098	376117.698	281148.5875	293237.147	556681.7597	562380.8096	234674.062	357028.2634	370188.1274	387235.7904	296951.3279	489805.9842
POS00220	2-Ethoxy-3-methylpyrazine	--	90.4106	139.0860535	2359203.77	1072571.512	6920164.245	1939561.612	1067310.709	973773.0048	9253291.2	6112314.586	6475343.228	3239367.107	914942.9583	1412627.301	575132.4455	6625459.529	398262.0703	1089940.375	463107.8772	511861.6793	465171.0511	469719.2441	324254.6869	441203.6402	437029.3343	518963.6097	758893.6997	158251.242	163425.1252	618226.2893	583791.9823	487511.7056	907762.7392	483780.1652	5311402.667	10418498.19	5231981.158	30879531.46	5559145.56	13019089.59	6666449.992	4636090.7	2724067.793	4996988.382	8910029.679	5886970.322	3584910.947
POS00221	PC(22:5(4Z,7Z,10Z,13Z,16Z)/20:5(5Z,8Z,11Z,14Z,17Z))	--	155.889	854.563302	10911387.16	6805641.031	30403923.94	11211062.35	12565538.3	12364720.52	18632818.38	21524509.38	14063221.51	9181499.855	4717705.086	6642734.688	6110690.615	11375135.28	9675192.292	9112297.194	16780664.15	18828581.77	13774774.26	13881797.9	16761076.46	17912800.98	14817195.84	11803770.15	20740190.53	25191206.81	16860313.71	23792374.43	20533893.04	19999842.87	19669631.16	14719038.81	15093675.93	9963362.375	7733904.343	16468781.3	10502262.73	13275072.21	10354452.9	10975224.46	15357113.09	11166792.55	10281059.61	9920580.624	11058261.32
POS00222	N-Acetylglutamine	--	422.198	189.0863433	1117861.941	935774.6672	1589419.246	3090084.674	2024165.538	3148870.087	2622967.851	2651568.299	1693592.333	1228353.88	1429534.463	4472239.296	582667.7216	4363708.643	1673021.244	1002047.27	190238.5983	181677.8391	168298.4135	133499.9639	262348.4245	153094.3573	195056.9521	70302.83362	151196.2603	168617.057	125456.4163	140293.2301	127945.9944	118097.1136	101745.5973	138281.4018	2394331.209	3570510.919	2473638.767	4095435.35	3560140.762	2643548.377	1836603.027	1714986.847	1167209.032	1740570.325	5398016.957	1833948.006	1267049.954
POS00223	2,3-Dihydro-5-(3-hydroxypropanoyl)-1H-pyrrolizine	--	34.9401	180.1013374	2190078.111	2151751.843	3317050.022	3146623.676	1170784.527	2233611.268	1776847.613	4142780.814	2408429.227	3757346.385	1227250.474	3193014.121	1893591.009	2050425.463	1619203.624	1210028.793	3709887.379	2506559.712	2218448.355	2701402.981	2400696.476	2982123.742	2351157.053	3020571.172	1165923.452	1798884.187	941429.8947	1035710.433	1287526.526	1190399.452	1266232.063	1078522.635	2688285.55	3984838.023	3761237.118	3029489.575	2414976.069	2226793.531	4856511.735	2031512.712	4101609.724	3290152.777	5212935.073	3556829.721	2561098.517
POS00224	2,5-Dihydro-2,4-dimethyloxazole	--	398.792	100.0753679	115148085.5	75696260.91	92295922.56	168523245	176308468.5	131130544.9	132346498.3	131577788.6	153569794.5	181534463.2	46646431.01	101942980.9	73163961.42	79676751.79	65102166.53	53728604.76	8606054.713	2426905.733	7826142.72	9714826.039	19918312.48	6429908.493	9642022.869	10360119.24	9935163.354	12552595.14	10870294.43	945635.0387	17727875.21	6339244.367	22522897.67	8381003.969	9134067.003	3927610.644	5468757.746	7323372.442	6977217.113	5765699.49	7004132.899	4546162.136	5388615.9	7230935.564	5151249.35	8198411.153	8750490.093
POS00225	N-methyl-L-glutamic Acid	--	424.3315	162.0756089	1190571.053	923713.6708	13738337.47	6626291.441	1388603.763	2890421.576	4121071.451	6978089.75	3902079.023	3919575.645	2314053.855	1351840.332	1301586.475	2101692.524	870555.0076	1329132.271	5750246.519	745229.7465	2232105.652	1333302.931	1579148.991	1209975.189	1672787.309	1525385.849	4786677.33	5058673.118	2139289.876	3441833.356	1678110.434	2553594.997	1200486.048	1292610.722	3235980.45	3832069.694	869679.2473	5288964.54	1850808.076	3690133.441	6017611.839	1446404.367	1272688.655	1722174.085	4384297.22	3625373.114	1111512.562
POS00226	Alanyl-Lysine	--	357.218	218.1491541	60216134.73	44504215.93	49073273.66	45114645.7	18863049.77	91342448.79	4704946.095	80639879.01	64837200.22	33848034.78	36884128.63	53868796.17	5449925.749	5227446.221	15490219.11	4037628.107	9130571.9	6178736.515	14163847.25	3262400.771	2687747.01	4991438.736	674921.1051	15890680.97	7225898.573	3707458.988	2918248.636	5812907.514	614036.8107	7657278.086	6113950.655	2618967.541	6724103.5	30467022.27	34742238.2	10621752.81	13105276.3	17647209.72	8447145.452	28567553.36	972669.0125	6305768.877	9747694.628	8692054.236	16331212.09
POS00227	3-Hydroxy-N6,N6,N6-trimethyl-L-lysine	--	518.243	205.1540188	12639122.88	3918182.17	7007128.57	12316494.42	2990504.88	9972942.647	5262756.702	11379596.8	7771133.715	8995740.744	3061027.888	7262452.004	9512483.674	5639899.585	3685261.498	5198312.211	33941567.35	3871319.342	36864977.09	14314691.32	8603707.493	6978144.904	18465987.88	8616891.963	5365707.048	3332210.485	2250659.136	2107598.567	2567702.977	3110671.497	2164294.765	2570844.295	458704.4832	1004655.084	1268640.593	499423.7765	939771.1405	514514.0952	1365667.444	529154.0304	1292320.2	2590207.887	619280.6566	2658736.502	922778.3746
POS00228	2,4,12-Octadecatrienoic acid isobutylamide	--	148.647	334.309238	308641.1338	5	3437024.96	1708478.414	24332.01149	236218.7803	1353980.791	3333660.833	668191.6677	375375.6871	5	114244.6659	5	586587.5619	76656.76827	5	418978.8989	5	200879.8026	5	26131.46901	5	5	5	23284.64705	219214.634	15772.00468	5	5	30822.49681	18807.49982	15558.58129	2529442.484	4537281.925	2713794.055	5235991.185	1838117.125	3388397.455	6079673.352	1116740.328	1545363.414	2068489.043	2081745.942	3476734.557	2312197.325
POS00229	PC(22:5(7Z,10Z,13Z,16Z,19Z)/18:1(11Z))	--	37.87865	834.5941124	36211232.22	56002832.75	161447305.6	73046417.92	73341511.57	82196780.33	108740414.7	117472060	101345604.2	58683711.12	32241282.89	30921670.29	30065055.58	67216310.26	44928315.4	71843962.57	67858051.39	80567786.28	64461470.04	51524941.13	80300003.21	84971664.25	69613128.67	55013221.55	120315163.4	91112185.32	56245229.59	110697467.1	85601333.19	87412602.02	99577903.26	61530376.57	101018699.2	72938081.22	35832862	89468439.71	41443999.02	65817813.25	14635363.4	41423228.61	82088313.76	64269906.13	59386331.98	56229643.25	62351210.05
POS00230	Ergothioneine	--	331.187	230.0965037	4606844.103	1541138.32	1991712.325	1997621.192	4768072.618	17160333.59	1079719.805	2794880.228	6515353.08	5718967.225	1355826.373	5982999.287	3231246.232	5410461.722	9766544.369	5271624.256	816237.9741	798619.4269	854119.5122	1608505.511	2392213.227	7493328.116	3963220.898	2210478.731	2612734.464	1898398.139	908049.5252	2607404.909	1163842.731	968142.1967	3963891.356	3194177.778	9683185.124	5025551.456	4468774.803	17827961.51	18295943.02	6521136.366	14756704.86	4618913.878	3450647.063	7585477.673	11541800.92	6937245.827	3206683.377
POS00231	Glycerylphosphorylethanolamine	--	398.911	216.0538998	1547947.059	857260.5946	1194455.613	2641361.44	2638822.815	1907325.267	1851527.104	1710551.333	1671189.695	2170285.7	606845.8895	1848065.064	884388.1845	1115721.798	807849.694	598471.0065	229957.9515	163308.5445	170590.4979	153432.6703	274160.9696	223454.8445	238673.0874	167024.0033	91328.90805	171436.3349	60880.13119	75307.36254	101641.1112	66998.16733	85844.54654	80974.55082	64851.97928	140800.1037	2012226.264	183152.4275	170475.8153	151715.5391	228626.0662	61574.71124	830658.0291	318641.866	136572.8807	181240.8385	155724.3369
POS00232	LysoPE(18:1(9Z)/0:0)	--	220.5485	480.3073567	45282632.34	18834783.27	8989912.005	62784342.52	27634257.14	53721651.55	57923996.57	61358202.38	55750325.55	49687967.13	16789859.83	30764435.78	48360538.54	45304124.89	30494558.14	9798705.243	1242436.849	2154983.278	1935264.769	724116.5699	3687420.525	656348.2447	1439572.215	1493646.5	1596565.997	6107116.623	1557207.522	1502827.822	1599472.601	1418078.603	2021139.064	1470669.251	13796594.96	21465401.44	41276401	15073433.34	33033320.82	19054984.78	131028889.5	13026825.42	34538665.04	15072145.75	19597640.81	18057468.08	14378924.98
POS00233	Campestanol	--	54.9103	403.3957739	156034.6078	144127.2406	481614.0648	162870.7485	122282.6097	189324.0213	275373.2055	486747.9658	58411.36281	179648.4357	131678.8784	141407.9688	119777.4358	212736.6799	147212.8664	134721.3835	421134.0655	251421.074	196674.0715	229339.4453	107816.0914	142200.5741	170672.9925	75862.34908	214205.3872	93049.50113	105260.046	163272.3621	166221.9184	155137.8132	130161.6574	120133.1573	275057.1897	214563.6551	129631.2271	148190.066	90723.27332	155375.5003	244909.8441	123131.0304	189835.8251	144864.3643	69560.59489	602853.1643	63912.60954
POS00234	Sterebin A	--	51.0212	311.2209337	1422603.181	991874.7259	470521.4659	2950325.364	2480565.017	3459252.831	1051161.963	1623120.949	2037593.977	1853587.992	1524387.522	2085937.016	5621467.943	3541264.142	1857195.437	850297.364	378291.5387	349199.7481	393914.6907	479656.3611	24923.82931	671978.3014	284914.1071	2575885.735	523976.4544	377273.8486	299193.9796	259916.5379	210843.3667	824744.3147	1796563.294	644164.3547	421569.5112	358595.0684	544844.9313	348521.423	968941.6654	574200.8811	306938.7902	288010.2656	611643.2808	682995.1738	904428.1005	403182.0045	296102.4251
POS00235	N-Oleoylethanolamine	--	120.427	326.3038765	11677544.74	5778025.474	5	2334797.6	2350830.81	1268369.82	4492470.616	2263347.755	3043643.1	3273941.077	3169319.657	6433039.854	8626349.627	4842282.104	7001137.456	3056408.381	12670529.72	12326638.78	6866334.581	3615918.795	18997012.12	3107126.101	11060254.03	9225706.636	8246462.221	6042688.852	4034669.686	6510096.161	7780113.126	3706381.584	4711090.44	2274393.553	10387868.36	13119959.69	7572123.018	6103720.112	8575171.164	335000.4377	10968680.08	2865306.041	11488220.97	17492167.09	18102435.6	15797321.75	3369348.97
POS00236	PE(22:6(4Z,7Z,10Z,13Z,16Z,19Z)/P-18:0)	--	99.6193	776.5579145	3291454.321	3451850.889	16699241.37	5344244.577	3058472.24	4504289.869	10715009.55	12616344.02	5277823.176	2750894.203	2208416.623	2849343.909	1570730.46	4413700.639	3256803.624	8055282.265	8766609.125	7753416.801	11248172.86	9779413.475	6932975.653	13490141.22	7907562.8	8262597.181	24197875.85	14610461.71	14781435.78	11511705.01	10778370.07	16236441.3	14601995.65	14641238.26	15650370.95	5817504.745	8468570.522	18980040.93	2978598.282	11605327.45	15114434.64	4876999.045	8937514.614	17087592.2	16103646.04	16232513.34	6430663.62
POS00237	2-Ethylbenzenethiol	--	232.031	139.0576022	49346792.76	50544350.47	63638564.9	55705004.87	44212413.35	55629484.83	51244389.39	54903417.41	55642422.01	57614276.16	52664531.43	28543501.75	39881368.79	39612215.24	37691606.71	42644158.4	68334783.44	53048153.98	81512803.02	35003867.73	57428498.95	82800636.34	71455648.96	43961410.12	67690752.14	75531677.86	73087814.38	62240568.93	47466019.06	67786972.84	61241844.26	61492122.21	47189242.5	41000919.81	45459538.56	45771613.75	50332809	52484575.35	70031415.08	51384611.05	51991348.7	56587957.61	49555876.81	55304424.72	29365254.14
POS00238	Phenylalanyl-Isoleucine	--	191.6845	279.1693097	843449.7806	705671.2191	2885086.863	2310796.523	414100.8985	662412.4271	1136003.518	2280879.585	927650.6316	1465219.208	158791.4396	985604.6037	730110.2827	649929.8703	541543.6789	279993.7976	18175.22967	8190.896099	30538.5906	8035.417039	11455.03397	10094.5775	5	11300.75699	32855.31761	54567.70815	17681.22377	8985.534716	32361.31079	18046.25399	44412.15407	9949.754858	1715520.903	2944126.08	2793300.065	1914004.788	1235714.069	1120190.925	3729419.566	950678.5139	3425728.234	3871186.829	4944701.822	2994118.191	1097975.904
POS00239	Butyrylcarnitine	--	442.428	232.1533352	1215739.204	754150.6696	2329157.083	1506964.916	502586.3968	1565447.302	2008452.464	2363168.251	1096939.791	2858341.765	113722.0178	1628860.021	65341.70321	1619347.727	410390.0721	555711.5772	83436.72077	83645.2279	110048.5586	67069.41974	139343.6068	127223.1091	90759.38013	101573.4759	51970.29797	124260.7696	60136.61693	63065.2081	130751.59	125736.7123	115044.2882	55182.56587	1484578.595	1188878.24	1010760.647	1263114.414	1510440.905	2072171.578	2082393.917	684065.9552	1344002.428	1033322.05	1556938.061	1240360.61	885090.9099
POS00240	LysoPE(0:0/20:3(11Z,14Z,17Z))	--	219.901	504.3060412	7186266.499	8656748.934	6043231.65	6381246.743	4315916.052	8118380.409	4825728.382	11357643.83	7883319.466	13888022.81	6805517.389	7222516.481	19643264.75	4771916.073	9866125.515	2058401.763	149039.7676	181190.6299	232538.4735	87452.36756	191372.863	81032.0028	99347.2084	73094.49975	92416.66835	572804.7446	183666.9454	76590.48934	89283.00868	104412.5211	132753.978	146538.4602	4517059.465	6589572.555	5279451.052	2688559.607	10771020.36	2195632.729	9626548.822	4025669.796	9595971.4	4725251.619	28095226.2	4660265.639	6420232.443
POS00241	Verimol C	--	596.429	301.1402331	778386.9833	677839.1706	877658.1273	900196.3178	869379.3691	1103171.271	654155.2769	804487.6605	920894.7785	767192.071	544556.1855	935361.2331	849409.8565	857293.334	904014.9884	763920.3748	1182739.081	675741.0674	987590.9483	642473.0332	830917.2813	888408.2218	788532.3179	833899.7164	734788.5347	1035857.545	813035.3247	731210.7572	819815.4057	816094.3083	901189.1275	775371.375	747916.3279	904735.0297	721316.4008	733237.007	863767.8334	1022723.581	714939.2695	868087.0002	752779.6162	775270.0233	1270749.69	846231.394	928109.6167
POS00242	xi-3-(4-Isopropylphenyl)-2-methylpropanal	--	31.9402	191.142204	578719.9373	3003926.161	1010391.848	1686841.936	1680426.276	2315089.001	2631984.728	837600.912	1533404.73	3372139.754	1931814.364	2384638.771	1099329.281	1605003.24	2174129.801	1502381.773	2347772.335	1790415.228	1633256.33	5358480.981	1289414.423	915112.7933	505390.285	709172.7335	1166807.645	1090742.658	875636.292	2718216.25	1217601.558	2019182.35	1153117.787	1948110.38	1280447.614	1048502.087	437271.0359	632126.3171	481663.853	484197.7191	812759.2667	547466.6474	751252.5738	760423.9715	1145725.934	801081.4223	1492258.625
POS00243	PA(18:4(6Z,9Z,12Z,15Z)/14:1(9Z))	--	700.594	639.3991295	567338.6786	677290.1623	355028.1714	461671.6024	383708.7173	547354.5175	387926.6671	738101.032	478491.7595	327327.0915	493747.0191	538271.5432	424666.9823	477878.0081	616343.9922	579204.2804	342711.0429	516128.1281	693918.1341	503944.2822	505117.0986	557466.8402	409651.2066	1043101.117	356973.9859	469754.9471	827376.5996	1077950.423	379897.6808	580497.2429	480463.4095	514649.0474	522117.5224	449217.2734	483340.4657	409319.496	445128.9065	766508.3062	618242.5278	1307227.616	390738.8475	664444.1965	432533.5575	356506.103	453554.573
POS00244	Capsiate	--	200.019	309.205199	66075.03162	146192.491	74224.86597	184779.3641	79451.23534	215657.8981	92454.05319	99894.69188	66425.11459	269610.6829	44302.82647	150608.9074	69440.50257	104257.6568	249763.4	61866.40089	9987.009747	15377.81101	16516.99064	8334.596209	28826.8711	8715.84065	23649.63591	24360.07559	47003.79911	44655.39636	67095.7371	8792.903868	40474.57266	49570.45042	6757.550211	18036.94971	11014166.49	9354738.513	2528571.355	696391.5738	10222639.22	8610800.427	12685442.66	1901150.584	4033057.208	638222.154	4872222.098	4874789.719	5442825.823
POS00245	O-propanoyl-carnitine	--	400.72	218.1378753	839124.3102	407202.1265	649022.1535	606864.2308	120015.3141	1299552.366	634013.7239	1062263.582	1021546.401	1062371.996	267173.5542	528369.5468	396012.9991	794808.8687	1143251.95	437648.8361	916925.6665	839210.703	2267946.658	182056.6519	3702289.382	5160373.707	285464.2839	1090815.28	272151.7204	233453.0086	95289.62998	97381.34444	200977.7722	140736.9747	220900.3168	429576.1393	6048400.548	632966.5662	486069.9096	5313510.168	916944.881	504458.4721	4028334.311	432779.2459	794244.0098	682059.53	2858970.802	1686445.53	248337.5869
POS00246	Valyl-Threonine	--	55.5247	219.1327775	4121813.065	3411318.976	9022934.705	8555294.545	864190.9702	2742529.48	2079881.596	7765034.322	3287950.067	8378108.827	384883.5363	6795526.834	3653041.22	1821236.814	1819916.975	472038.8318	359437.7603	102702.8548	284025.8336	81999.13432	167280.0076	135748.1378	207510.1883	58251.49645	83328.44363	312498.6661	68330.76972	90132.70527	75830.59684	5	20830.19445	103571.4716	5253983.817	13424415.99	7021066.86	6368205.021	4600674.382	3602340.657	15684148.69	2672493.457	8426185.292	6284064.484	13292575.2	5192253.081	2977396.288
POS00247	Glutaminylglutamine	--	439.872	275.1344495	3224036.413	1314933.184	2790916.93	3163611.266	580227.3742	1371976.423	2115016.048	1803770.555	1526788.951	1352819.594	459102.517	1365126.793	1698922.294	1573967.227	1448943.027	393845.0262	121158.0505	103854.3361	158113.7265	142752.5609	176911.425	161941.0381	165938.7269	196792.107	206649.0653	397432.8995	235832.1201	150801.0193	144035.7759	148774.5435	113880.1071	183684.1088	1003602.539	1145974.774	1259658.033	1825906.398	553244.5677	823066.0883	670420.6639	656816.234	837427.1604	1028166.928	1005216.755	2029700.738	688365.2569
POS00248	Serylalanine	--	75.6747	177.0862613	2206236.952	4424889.464	5259393.878	6051696.87	1469407.83	3285289.738	1360619.852	9933558.227	2638642.982	12033963.2	452126.2942	2051308.666	3094117.595	2012707.662	685564.2308	684460.5917	164744.1783	207502.0049	223500.5403	175988.0589	144388.578	251246.4739	110516.231	188948.1405	205419.5213	203927.4939	162114.1061	198713.4291	223274.336	205375.3182	227183.8058	204736.0108	1196403.889	3064155.292	4069008.987	4575887.087	3041801.809	1683255.843	5321404.624	1441064.485	4813314.351	4519887.499	6337834.642	4332919.043	1690520.425
POS00249	(9Z,11E,13E,15Z)-4-Oxo-9,11,13,15-octadecatetraenoic acid	--	54.86965	291.1943713	86975.33922	5	5	66748.07837	5	208203.5905	67030.13339	5	39307.05321	308950.464	42263.84315	250254.8366	111087.3165	156628.9068	141442.2133	5	5	5	5	19423.19937	5	23826.72018	5	5	5	19696.82681	5	5	5	17348.96784	5	5	8288502.875	8170530.657	2011598.75	4839750.597	4758934.984	11916195.21	11004289.88	2269778.142	2012134.556	3671680.082	5591387.42	4849532.829	3390976.638
POS00250	N-(5-Methyl-3-oxohexyl)alanine	--	403.948	202.1430546	702283.433	946738.9784	706482.4526	328616.3708	1357016.591	1446183.588	887477.4053	830333.0484	661058.1072	1760883.628	867611.2651	1223681.735	859365.3606	1081978.468	1208412.694	779611.0093	428070.6665	261538.7475	613334.7814	299345.1057	491719.9224	429283.7597	352727.7675	385010.2148	389079.39	742167.9212	309140.6616	403341.9173	267643.2301	288940.8581	229612.8774	308223.7266	887845.25	898634.7524	916323.3912	1502341.771	756095.4927	377672.1767	829692.4099	873927.9936	834812.7905	905661.1381	489125.683	462352.3366	645946.8865
POS00251	3-Methylthiohexyl acetate	--	411.8425	191.1099218	11130360.85	12833858.01	4996246.595	11588722.53	19262796.6	82004453.99	10611736.03	21645083.83	18335669.05	15737685.77	5588745.58	21242997.01	8258953.138	14030323.58	33321119.54	16805121.15	1869230.601	1436953.139	1091522.937	873814.325	3476896.223	3927776.396	802325.9503	1367693.901	419142.7302	2035085.814	615918.3936	827645.424	322991.6616	157433.4028	346153.456	1622522.992	30000036.44	10897378.29	9665545.912	34031925.29	56184086.15	17212689.08	23971364.17	9664275.287	15833566.36	15236672.19	45763848.96	10613792.02	9350894.293
POS00252	cis-[8]-Shogaol	--	54.19185	305.2100661	4939046.489	4168948.1	1963008.188	7464050.945	4565680.045	2918196.805	3087902.159	3609700.771	4215468.474	3320352.389	2017333.655	2798016.729	4677333.995	2968658.118	2663900.323	3679365.912	5	5	23264.58496	5	22032.17234	62034.61384	5	5	5	94505.73896	5	5	16998.83633	5	5	24639.81367	375607.6578	2218218.669	1510298.792	370332.7141	3119006.466	1167359.235	292834.871	944698.8338	1336071.14	1016769.798	636526.687	592476.6773	928718.7432
POS00253	Palmitoyl Serinol	--	161.614	330.2991773	264499.1324	629314.0395	2137558.657	817361.6602	206756.405	305433.3395	947108.4954	2568404.791	1072499.747	682725.4065	141632.1814	371541.5979	715578.9335	864166.7034	212172.4178	5	5	5	5	5	5	5	5	5	5	59418.95179	5	5	5	5	5	25578.34637	1591990.563	2078846.83	1379121.553	2528815.605	1550445.279	4402153.349	5268235.234	1476675.092	1081646.527	3138512.514	3877384.089	2946531.105	1207331.074
POS00254	cis-3-Hexenyl benzoate	--	398.143	205.1253019	3859391.474	4746697.624	3994689.658	7238900.523	7539379.687	11232849.86	5325104.625	9670868.228	7058562.365	7104910.461	2789883.916	7623038.712	3926351.917	8674697.872	4332555.514	2859445.469	563776.3193	185743.5656	414216.5004	414581.1051	318863.2811	1532566.68	507636.5267	293745.025	971364.1949	604154.7967	1695421.475	1268059.588	1343190.114	766053.2254	420093.7052	928313.1475	1248081.817	2163012.086	3928216.591	3423350.802	4500185.811	1727831.39	2758988.992	4248132.538	4080266.324	2824787.709	3594032.369	3329784.411	2282343.22
POS00255	Gamma-terpinene	--	24.50225	137.1319104	601258.2527	189670.5658	706754.8159	1013549.817	142128.4933	125202.2148	1790283.862	532114.1362	1268831.073	273256.4513	120316.0897	366115.4007	162113.3413	318434.2193	170387.4427	153824.7688	132617.4837	27777.24434	145381.6995	170622.1928	134747.6736	136514.8833	143291.3155	143247.4368	125568.0537	198454.8243	170038.1901	130775.4624	130611.9567	142587.5667	164652.6257	145442.9043	2501836.976	2567122.082	2072038.28	2546166.611	3215197.72	4783447.531	4364685.286	1213460.122	2301525.72	2105528.936	3887234.534	4124001.22	2097373.553
POS00256	Prolyl-Threonine	--	420	217.1255521	182654.4352	244779.3606	153456.3704	152210.3548	330637.2698	901365.9788	520362.3277	306937.421	156302.0715	6659504.316	509028.6295	436985.5656	127322.7869	583906.012	269085.9636	187955.1386	145431.7926	225540.2576	590818.9418	133155.5467	173555.533	371008.3462	226985.7789	367518.2445	145190.0529	130798.3656	149157.603	139032.1694	144704.6884	146743.5322	146114.4832	136735.8181	654341.6481	296071.488	232148.7747	754138.1781	589442.5168	432440.4364	299749.6997	240003.1873	395931.3968	270182.0716	536158.469	293696.2012	315611.6726
POS00257	Racemethionine	--	300.375	150.0577222	14974940.81	7405844.427	22120875.75	26400282.22	2996928.728	10884567.59	13689984.95	18429535.26	8563734.269	19084591.7	1023290.735	8032487.88	8866189.341	6157758.333	7167950.183	547989.7193	766183.5756	346155.0357	647171.4176	391474.0416	305907.6185	298790.1264	239264.8606	265556.7498	634715.832	279304.4714	198174.8913	449342.5965	125856.1134	328723.4537	350896.1294	302035.0876	1819006.922	2909371.517	14572363.6	6531707.731	1652336.996	1561497.964	17534864.52	1128029.963	9003527.299	8322812.072	8904391.898	9543620.25	976718.9384
POS00258	3-(5-Methyl-2-furanyl)butanal	--	32.8221	153.0903742	708546.5289	599583.5549	683239.0694	1094573.089	290761.3882	895041.8737	399351.4745	471613.6131	571318.1958	504031.6938	963031.2313	1520270.118	494964.4068	696410.3385	747621.8781	821237.4648	1247214.802	1083578.9	1062187.64	688897.9402	494993.913	1820187.525	155160.8075	750859.6437	782899.7067	698552.6145	450398.9698	1476921.301	490329.7536	703030.6521	1051596.822	1580432.344	1153399.19	1036100.462	784867.092	563781.1853	487293.4077	907611.2779	626615.1106	243557.0155	495987.5762	615751.639	498178.0589	424863.0642	557861.1591
POS00259	PC(P-18:1(11Z)/20:5(5Z,8Z,11Z,14Z,17Z))	--	162.406	790.5708503	52344978.83	48095515.61	55864707.07	35372122.6	37373322.99	48114130.34	27563062.88	45203285.28	49018820.91	39748925.36	23470208.62	51422920.84	45871892.97	43586881.71	57362448.72	41721281.1	21719757.23	40271396.08	34368566.25	29992086.67	40050506.05	25761745.2	50808754.44	34800588.75	31626678.26	47277721.27	31994626.51	9705636.74	6865158.924	30070111.89	35692164.74	30474925.87	32326987.24	57531133.1	75494113.89	47820766.34	60628137.5	55012397.42	62080466.92	39874207.24	63460830.9	59946855.16	63497320.54	66801361.07	48917600.23
POS00260	Stachyose	--	507.17	689.2087857	1351253.463	403873.6692	88329.27101	753548.1148	277886.6315	837662.1392	74601.3567	163734.8825	510916.1685	723625.4595	216646.7295	337299.8505	326307.8817	983140.4846	340260.9048	5	3670.890001	5	5	5	5	5	32160.63568	5	5	3793.622583	8359.990295	4309.980735	5	5	6557.934169	6880.930042	5	5	1283247.321	245777.4261	447160.7791	128420.6462	1065966.903	250682.7598	475274.3483	1407982.255	1465464.983	1276839.51	38999.33338
POS00261	PC(20:3(5Z,8Z,11Z)/P-18:0)	--	37.9368	796.6161765	40158809.47	85392729.58	39463169.58	50898379.41	84991053.42	35588781.95	55805400.18	76389915.38	56458427.97	22266604.89	59564856.77	59005936.84	73244229.35	81010406.12	65654542.12	55474573.53	64366613.82	68971227.95	81176267.68	48960550.22	92506881.57	76383633.15	93225927.64	76952979.81	26738957.85	19092379.66	32430207.38	45956645.6	37303572.84	51166248.45	37313104.93	27401877.54	152368317.3	115022441.1	181819049.4	148812803.6	77220315.1	116521416	30151230.55	66434360.51	141615378.3	146735963.8	176297980.9	151900180.5	77084428.79
POS00262	Ecgonine methyl ester	--	353.24	200.1275237	2241599.618	496215.4778	2027782.237	1130227.54	1655835.208	4506558.564	874370.9522	1255705.936	1103973.958	2679596.036	1035372.36	1243368.621	561186.7555	1625218.086	808263.285	3028584.114	1604520.097	1003866.026	4096667.509	2015842.367	4377657.579	2744169.569	1542431.204	1235052.879	1865951.902	876931.3348	1274123.363	978125.1332	670696.7136	1267302.539	899627.1985	1654129.39	6276371.232	995849.3424	1249609.322	1495883.984	1189839.12	1721430.121	1721546.521	1321155.173	1875566.713	2054994.036	1529729.938	1314501.329	1681158.591
POS00263	(S1)-Methoxy-3-heptanethiol	--	316.865	163.1151252	54053045.65	43278079.81	38460272.89	40890613.61	39164802.48	63003252.85	39522151.59	38552090.24	53082587.01	52792201.78	22570952.71	66497849.46	23354128.18	60676255.86	41628708.67	18621124.35	8223817.088	6652456.461	8333768.199	5403956.725	7019174.539	9515584.046	8024806.574	8582466.292	5872955.321	8421011.845	5709798.946	7204431.365	3533051.941	5335171.952	3682173.047	4296216.205	18806366.22	40810657.49	35140106.45	36682625.77	58381652.15	31937109.46	43605995.11	22510361.52	28677658.13	35787144.21	27411908.45	31377402.1	20763437.4
POS00264	3-[(3-Methylbutyl)nitrosoamino]-2-butanone	--	443.459	187.1435473	882800.5876	1151021.524	2391568.752	925983.5607	1549687.541	2781789.904	1221654.715	1510105.799	1608127.668	2036963.774	1131101.45	1296294.22	979903.2618	1654478.844	750550.1521	948263.7668	973569.3984	298246.5804	1103798.377	350468.7398	867107.2772	775479.5651	511697.3166	576794.8034	908804.0644	1060425.12	525811.5072	729539.1239	221225.5263	913946.9599	341781.2092	379893.7856	1847624.599	1330952.606	1134355.671	1444630.319	1158376.358	2394994.26	2005502.069	870669.7573	2082842.138	1558544.944	1352960.153	1315239.219	912065.3736
POS00265	3-Methylglutarylcarnitine	--	410.151	290.15911	3501051.302	1125360.63	7918475.581	4708718.205	2843023.338	4965925.331	2396717.59	2682083.159	3004335.785	2717860.58	119205.1184	2936759.891	2802415.296	2672639.97	936148.4645	2281808.036	196720.1811	199492.4587	401912.5645	217818.4575	318724.3812	218015.806	485803.9885	188321.0333	223623.6999	532067.3009	222265.7955	135059.5009	79998.48639	219603.0301	120632.8112	268483.971	1961678.896	3434104.334	4952916.098	5569017.633	8910157.369	6616285.997	1860350.229	7556780.527	4747954.238	3413853.121	7090734.757	2036369.209	3586055.742
POS00266	Cuscohygrine	--	46.2718	225.1951516	772843.0533	733116.2376	457567.1843	400909.7476	344480.2007	255732.1129	314682.5173	444041.2145	754041.6054	382259.129	534693.0085	346274.5728	423844.9177	759378.996	733417.4106	649012.6016	557588.486	438228.4365	461797.5271	519764.9329	547142.3884	495654.6997	592920.9643	433799.349	427012.2761	519731.7844	535419.5149	503693.8974	410526.1492	547988.8809	573187.4129	443660.9203	385685.936	351918.6545	375874.1974	404067.1703	359264.8537	501154.17	267385.3882	485122.7286	130569.2166	598083.2022	430834.5283	401097.5935	508399.6489
POS00267	N-Acetylornithine	--	399.44	175.1069788	2085098.004	1145910.375	15607744.04	13335388.07	367784.199	3097251.105	12607155.04	8679171.598	11304259.61	8456454.744	900674.5508	1946532.352	976644.05	3730766.097	359933.0948	649955.0118	1281754.083	875060.6313	803050.9727	1346670.033	753017.9816	2267353.05	1177140.098	1275114.164	912999.8102	1234860.49	968428.2764	909809.4054	768071.3994	818603.7501	293340.2931	784690.5923	2597124.042	2375240.868	3959413.579	4560138.263	1549334.537	2087064.205	5878502.892	1412869.207	2747546.792	698324.0206	3134507.183	5666789.172	1780019.214
POS00268	2-Methylbutyroylcarnitine	--	258.766	246.1693037	89428581.44	26891156.05	25051316.33	142485722.9	43669232.47	72439157.29	62614020.84	80933008.25	65689879.37	65638914.98	63952803.5	66167046.19	83192538.15	77651451.86	32406201.8	27667841.51	4122598.746	1838708.669	4542435.752	3476669.832	6547065.175	2374496.572	2486983.994	2075831.575	6854456.79	1752097.481	8065816.453	4635484.21	3945520.43	2353106.273	5456943.934	4106820.778	9095771.274	7923607.15	5922441.323	5751715.498	8088195.996	3383271.752	7601309.519	6528264.179	11035475.36	5021602.838	6562427.932	3771881.352	8536386.386
POS00269	Leucyl-Glycine	--	402.082	189.1227688	20258397.91	7602624.204	101846813.1	48109010.21	6553291.976	25564803.25	52591177.71	50198448.09	41791839.84	29877133.79	4511881.017	14255643.39	10102736.54	19651036.83	7640342.563	4056882.35	4710830.881	2713017.921	3684600.987	1378655.989	3777713.202	3665361.201	3508628.204	3925425.972	2601216.156	6634413.023	4901581.578	5142005.862	3434407.887	5084925.112	1265229.274	3968120.566	10687953.45	8579450.339	16554131.1	15001574.08	7355062.013	11260420.93	27049133.57	5481058.114	14822007.04	11337741.94	11689304.32	17106788.56	5529390.511
POS00270	3'-Sialyllactose	--	435.8715	656.1994681	415376.7332	585766.7897	5	104389.6972	399037.2284	103401.6004	5	11644.87727	132292.6553	136038.4202	303555.3828	218458.6541	321905.9302	528558.4189	309049.1584	3057.113533	5	5	5	5	5	5	11279.83466	5	5	5	5	5	5	5	5	39419.89815	5	5	623010.8747	139022.6778	445036.4298	179297.7471	199823.4858	331302.192	222654.1957	965486.0574	925544.4723	772124.219	46990.41861
POS00271	UDP-N-acetyl-alpha-D-galactosamine	--	447.981	608.0870295	1914524.478	250906.9647	3541526.304	3357573.569	224307.3974	2173704.843	2525103.101	2591205.661	2538548.9	1329398.094	227527.6887	652123.8443	340998.7803	1100688.948	378622.4426	161833.3492	709532.7762	239550.3149	265988.3004	168220.071	731691.6409	259394.7599	534229.3013	436768.738	426159.6824	294625.9855	105466.101	147279.7075	135841.1405	154265.2682	99074.95227	75526.13147	1253458.188	1230164.364	990948.7017	1089771.613	395051.7313	477076.4386	1914604.453	314885.8608	945592.2463	568967.2651	906572.7074	900239.7006	281262.5648
POS00272	Tetradecanoylcarnitine	--	201.743	372.3098163	14635721.55	144496.0059	8385250.676	24182156.33	301827.1595	1902083.533	5237524.484	11517006.35	16116640.71	5749047.748	263488.9126	3499169.522	413568.8942	2902745.05	177498.2933	435954.4156	102848.3709	38185.87884	533120.3308	18236.71093	18681.92511	29608.71606	99574.78662	62760.71628	207447.4886	883797.2846	111772.7415	150644.4618	152646.7301	111517.9469	96111.00015	148170.169	7563931.469	6116300.682	3262807.642	19949489.47	1876086.333	3910669.394	18389225.67	2222721.005	4546679.444	2972161.856	4041244.352	2563217.11	2037419.386
POS00273	Menadiol disulfate	--	230.826	334.9850572	733828.9941	1220057.839	1809246.189	1133051.978	386473.3719	902809.0606	659360.7831	1077380.321	1920478.666	788291.7944	702836.0096	1024820.216	813038.8061	747421.7074	775944.4757	848080.9946	876574.5837	1926150.579	1150338.677	857162.9516	1281746.566	1466090.883	3346914.353	769333.8797	3476844.617	1391219.373	3162327.951	1902824.742	1407894.729	1026070.381	1194035.408	962894.4524	2521841.364	1355563.58	884729.8645	1386949.664	1779823.089	2144362.582	575744.159	289337.4797	757469.6158	1091933.499	1077876	426848.4443	908727.853
POS00274	S-Adenosylmethionine	--	586.756	399.1432751	108851.5523	123768.3019	417728.4995	210137.6607	115796.899	230321.9161	314515.2428	347801.3707	183126.7855	128724.2344	81222.36619	57473.66832	83372.81716	185177.0871	74531.84622	81588.55656	151240.0218	117560.3248	94961.65051	71996.1002	172331.4101	94165.2154	138474.1253	142879.4567	74614.31042	64221.43322	63521.19395	104187.7883	69514.9353	63679.29748	55583.92018	72356.0419	597226.6477	145484.6362	244795.0355	171942.9579	110898.431	131634.0522	325304.0761	71572.68917	229486.6644	257497.1366	196828.1033	194268.1411	220807.4178
POS00275	4-Hydroxy-L-glutamic acid	--	199.435	164.0562978	1283976.091	515038.7125	1005479.464	641425.3982	841174.9764	1083049.376	496834.9767	214845.9668	581295.5052	909140.7256	475879.4657	1091036.423	392649.6973	1071432.993	683519.8895	481576.7046	3074303.073	1894873.998	1337470.499	2548646.169	9664281.648	2278635.658	8652042.465	5573159.583	780079.2932	691534.1789	448971.8871	478916.7533	752833.8692	346218.7807	607307.0282	167737.9458	651646.8457	439295.1656	189432.9983	278480.0829	154556.1357	485691.6227	291265.9203	204914.4198	562479.1393	265128.6737	497157.0738	351505.5231	235238.9156
POS00276	2-Pyrrolidineacetic acid	--	323.32	130.0969854	80795131.34	53471993.64	83861276.7	58677656.33	16417145.9	71385988.66	95734110.03	66528822.39	40080353.22	30792112.25	22182901.26	48024240.19	68040565.85	23959426.32	49600167.13	13638511	8154108.171	16615355.02	37934254.83	18719958.04	53903158.71	6554138.823	62761615	9326376.443	126115167.5	37138300.23	35056160.08	59532118.3	48889165.06	76422748.81	107265568.5	20477331.47	69406087.68	59271330.66	38959918.29	55982688.82	20044707.23	29361391.42	34770385.8	18576096.96	26668523.59	35153505.89	47687806.96	54423897.38	15977054.18
POS00277	Stearoylethanolamide	--	117.901	328.3196032	9394531.979	2752453.487	3687910.736	3908693.135	1298029.966	2161406.159	4797265.755	7911596.244	3675315.773	3533888.784	2393632.994	4962493.71	4959629.914	4424287.537	3902209.974	2439177.343	8258230.992	7830827.722	3459778.053	1969616.013	11246639.9	2417790.098	5678680.824	6198268.721	5272925.673	4945576.645	3202370.661	4789921.173	5080594.871	2985642.913	3341764.861	2064611.733	11728319.28	9038002.209	7753901.967	10016165.75	4051792.391	5919146.604	14728707.63	3114565.643	8758050.157	9757707.462	13327087.3	14309725.99	3119664.999
POS00278	4-Amino-1-piperidinecarboxylic acid	--	228.036	145.096658	993636.3464	878108.4727	3530390.091	1590077.051	1478516.863	4105972.402	5774313.596	1248898.886	2081289.812	5540255.256	5674285.838	2349216.316	1028304.344	4940952.346	2106883.898	729844.2817	334857.8871	228127.7813	1445047.456	302018.5542	599762.7248	389793.3862	297799.9731	462928.1314	547387.8185	127149.5898	679142.2884	385895.6254	1679164.436	943345.8715	824370.4973	791214.3997	6864976.271	1135855.747	316402.6865	409571.1548	1263950.2	916176.8614	678164.5173	536351.1443	646260.8293	648593.8155	392464.0489	506327.6942	265250.849
POS00279	PC(18:3(6Z,9Z,12Z)/18:3(6Z,9Z,12Z))	--	163.789	778.5344837	50645787.51	11209363.28	55978663.87	48488368.02	928616.143	47738822.13	51966952.14	43621682.91	46158109.87	13248311.18	10892895.73	9188750.679	4620241.364	29307991.67	15364301.62	14406914.13	20924606.54	18879541.47	18886734.83	11251123.94	13756003.54	13804981.79	21697446.05	13358519.78	15496138.48	36247994.55	20094809.87	13886274.71	20130478.03	22601567.33	18094334.41	15005898.25	166571358.6	285368018.3	29837929.51	106404071.3	185865958.9	80566994.38	77761250.19	93507696.78	111123684.4	68985290.65	124911693.5	71919283.8	165868416.2
POS00280	3-Methylthiopropionic acid	--	293.055	121.0312369	20783128.66	3152705.907	13233864.33	15523370.62	12570122.83	9115000.307	15799882.05	19805205.09	10306750.11	39346149.43	14010611.26	9906284.148	2604414.663	43915310.39	4422230.916	10770875.92	18203061.09	1194631.774	4535926.851	2782902.106	3099355.685	1177373.115	2329133.799	3225064.259	6923774.87	33290222.13	5244169.531	6303542.956	4727641.828	27329479.8	1684668.638	9892652.715	10969409.01	4291367.725	4433805.524	15995677.99	5610963.914	17872903.28	5589331.347	9594180.979	9253510.119	3961128.009	5183523.864	8051115.309	5914912.095
POS00281	Sporotrichiol	--	203.656	367.2077418	103031.7993	36331.38268	132164.6557	83505.75568	9395.196356	69892.3788	138017.7053	26678.6539	42682.38707	650536.1436	5	331199.4158	28746.71321	158706.1772	49766.90814	5	5	5	5	5	5	5	5	5	5	5	5	5	5	5	5	5	17435724.26	6835773.548	977446.4184	290707.416	7357863.618	4447844.365	8758638.675	651172.5085	3096230.813	530298.242	4922168.689	1769390.374	1612471.089
POS00282	7,8-Dihydroneopterin	--	356.975	256.1051024	13218507.65	6478488.503	12845776.71	13416475.14	4091866.149	9401164.304	9529509.976	11206681.93	8305462.948	5834423.58	6809076.451	9564494.573	1270553.269	1947230.852	2399588.168	663315.1872	1726687.823	992960.202	1565948.484	460505.763	428590.8592	1197158.684	206866.2269	2746949.804	843342.048	862075.7693	551463.1796	608559.5332	65678.58622	52018.93623	53385.31065	38328.54694	1443418.634	7896888.741	9496473.766	3126009.455	3465843.246	4667813.641	1526279.065	6830801.558	1437630.214	1738516.417	2595326.95	2888746.132	3832057.243
POS00283	Physangulide	--	24.4106	523.2891394	557022.0342	112101.8875	1176933.997	1004717.974	111505.0611	187182.0677	1985083.92	505565.253	1500268.991	334301.721	115320.8523	382433.9898	162093.1347	431675.4496	146607.3721	110944.9391	63492.26981	174238.0772	61703.57615	81998.95158	95480.20783	90375.91135	52945.39598	70038.0385	76375.20512	128336.4344	52045.0898	47563.30536	70580.65352	76897.12453	74895.22577	154265.7803	1529518.144	1927874.617	2047851.073	3133861.814	2568924.86	5296944.218	3044858.243	1005919.648	1519730.321	1702629.576	1069402.448	3287154.149	1371104.946
POS00284	Squamolone	--	199.8175	129.0654701	572217.4211	522695.7517	1041013.313	1524193.036	861712.6082	1046072.674	1291997.288	1376149.897	1224569.686	970783.8275	339245.4511	849030.3248	716423.34	458259.1852	418304.4632	408867.1372	1813952.822	846965.0577	2149631.906	866216.8267	1502520.346	2077025.521	1986519.411	1451196.401	1714292.02	1679463.824	1096304.316	1099573.893	743948.4713	1332424.514	1253507.514	784573.5349	1099402.639	523779.3058	857280.9152	342484.4134	752103.7921	427036.8752	1319628.177	786374.6992	1480348.394	1233644.548	719152.8273	672707.0357	398949.0313
POS00285	L-Cyclo(alanylglycyl)	--	353.33	129.0653868	114832777	52138806.01	222706957.3	161342772.5	126287237.8	97066906.79	188972704.9	274437119.7	120984832.1	168340020	70214806.68	88561396.76	58672913.9	163558109.2	90715349.68	50531649.6	164458156.5	101395765.3	79814866.57	165454391.1	140693689.2	92533615.72	132238197.3	148922444.9	143421937.2	147982367.5	94472417.53	94265401.55	77314656.84	118027691.8	97771074.09	79234461.13	200500810.5	215153039	234253057.8	110688688.6	105204870.2	213693839.1	179099375.3	164982893.1	199335270.1	199177900.9	136207432.3	198663162.6	72205266.39
POS00286	2-Hydroxy-6-pentadecylbenzoic acid	--	47.8413	349.2719659	168811904.9	113873552	131519852.2	292587468.8	514562527.9	166416592.5	164905535.3	485232536.7	138239368	868451282.2	68204807.39	146799531	527396495.8	168550212.1	83987171.25	60857483.49	296162.145	224876.9699	501295.1342	209385.9787	172357.3238	155243.4872	102056.4658	52904.13301	120402.7782	1877030.734	711035.9956	193936.9691	527821.2213	431912.0533	279768.3141	1362040.265	31681269.73	27705763.28	73767329.36	26655667.95	82015567.7	33587686.85	16902939.25	30698275.45	261531827.5	29279791.77	55132904.89	21326261.96	21222015.58
POS00287	(R)-Oxypeucedanin	--	99.5127	287.0880825	114602.5062	171790.1428	44722.14348	5	262440.278	335727.7156	103999.38	227340.3571	112822.8175	102831.803	633651.7437	106472.0587	152772.0614	162042.4828	194527.7119	572771.8615	3010952.268	2364634.779	1885811.311	1510449.489	3332913.837	3207619.989	3941158.932	2203399.29	479344.2505	1329954.392	456016.1221	405634.8252	459018.5515	562135.1073	582265.3268	557501.3365	389810.75	310204.2099	166245.7423	316928.2404	365329.0681	831642.4046	193547.2113	540070.6533	86502.90258	39734.11728	181435.689	343813.1957	277956.8199
POS00288	Lysyl-Glycine	--	354.7695	204.1415357	1481481.526	3632724.432	1109808.743	738193.1901	3737092.664	2831180.394	998880.3249	1675346.324	862465.9749	2228051.058	2394508.008	1093791.959	2345750.489	1610444.039	1635902.921	2353599.317	566253.1346	587354.9208	1015859.167	440184.2287	507902.3062	1207445.024	633054.2478	922608.8715	687673.3897	1686053.499	1068082.849	534625.6447	559064.9976	1645104.405	703637.526	1134753.318	2849623.665	1513373.558	1885345.259	1060788.987	1673704.116	1282654.907	1744530.224	3218580.472	2346705.827	4341951.854	3326398.701	1056383.999	1944888.731
POS00289	PC(20:4(8Z,11Z,14Z,17Z)/P-18:0)	--	59.2744	794.6007214	193833636.6	228846847.3	171859515.3	245977689.7	466812331.2	370595315.2	174477551.8	127523646.4	188834191.3	318158573.8	379739167	276019752.1	135966241.2	325355166.1	227148668.5	327115396.1	311877417.4	240751433.5	366978013.3	166273179.5	332612853	297868066.8	475241071.4	300275166.3	178375362.2	221070145.3	151981124.5	240719852.9	166538805.8	255294047.7	146982847.8	130110711.6	364689289.8	247736543.5	550940120.5	390666995.4	193487042.4	284401935.8	335925204.5	212351078.6	352350422.9	411983103.3	397238573.9	399437123	157445491.2
POS00290	Glutamylvaline	--	430.3845	247.1281093	9794309.959	9110198.571	21910749.98	33804837.58	12151925.31	11637458.63	14446854.8	23969943.06	20628253.85	29064883.64	2172613.336	10710300.42	7638887.653	6938705.802	3107221.598	5851580.794	473613.5113	407780.5906	596927.6033	554472.7801	546534.1619	204343.0895	515319.1071	696610.9136	470352.4913	846536.6291	713737.3273	865642.0852	195256.3722	712763.3374	443428.8327	920235.5121	7728887.435	13328785.88	12688379.08	13154752.33	32935260.66	8124761.414	14734414.81	6757615.663	9194712.033	5627934.293	17677742.5	13304274.04	11764187.39
POS00291	Glutamylalanine	--	424.3625	219.0969859	8118557.616	1757850.272	11729970.31	18673305.12	157382.8439	4892022.15	9568028.972	10897727.86	6026112.358	2434876.715	226039.0178	1271457.542	1827796.212	2259143.819	2317384.872	106434.7336	52301.94669	85084.49073	52841.58841	50755.43524	92306.18372	51514.31997	146266.0709	79269.27328	156300.1816	67196.79113	28688.50292	45573.38646	58266.90847	105028.6305	28383.96414	47572.58225	688889.9637	1410260.214	2119496.36	1756910.113	280098.0867	525353.2763	1955640.588	338953.7788	1058141.443	1348120.447	727808.9574	1796252.6	346434.5166
POS00292	4-Methoxybenzaldehyde	--	276.713	137.0647238	808767.0236	418282.0999	890199.63	710545.2911	469893.8338	366165.6112	862445.8618	431803.9509	1122344.661	1029460.414	430576.825	555589.803	366062.3261	1028540.836	379242.8578	475645.1877	431740.3107	392811.2385	486480.589	423048.9853	327814.8454	414495.1213	431914.1337	378866.8337	449767.1007	425469.5437	382778.6334	535178.23	349450.8568	386093.9257	408948.5659	424317.7466	384121.5642	618416.4052	739259.1744	1208042.23	591034.8379	774061.6908	1155180.194	507569.6095	975527.2067	1154919.112	1006222.649	1091326.152	651095.2493
POS00293	20-Hydroxyeicosatetraenoic acid	--	30.3065	321.2410635	4262365.116	2052209.002	6418390.658	4571918.352	691203.2665	3047528.736	2855776.911	8312526.132	6719241.401	5111670.989	377023.7344	1226590.786	5515016.41	4314159.978	1692649.557	112589.5576	44534.01233	46800.08952	39887.95618	5	73354.60799	35219.19473	21581.64233	42074.30092	25211.82096	24837.56531	20046.13735	29331.60633	43684.31955	19000.5359	20705.31594	45600.94225	754120.9444	834615.3216	3008866.736	838775.2845	869689.3064	1240987.588	6124499.097	639647.26	2565819.328	2302862.229	2616012.229	1722982.503	1026571.891
POS00294	Cholic acid glucuronide	--	494.187	585.3300835	460515.5017	490306.9209	237152.1365	534299.2709	247481.4688	216416.9006	63043.37279	205321.5382	174097.6088	678487.8326	63235.33995	503426.2953	554078.3886	106092.6883	385692.9196	49427.34798	5	5	5	5	3126.611959	5	5	5	5	5	5	5	5	5	5	5	77102.14163	109532.669	192842.4399	103225.6976	117435.8489	156396.4495	221214.388	65380.56317	79464.21263	212812.4002	253933.7386	676715.3049	94636.72579
POS00295	L-Histidine trimethylbetaine	--	368.226	198.1228387	58028848.39	17919160.41	61051451.65	56875782.23	19650743.7	137636271.5	37773087.18	62141629.63	46969125.48	42921126.85	46187740.6	24485306.45	49299615.78	40670896.87	32125891.81	28328640.73	357684088.5	438880129.5	169572337.7	241375359.2	400427820.9	213986485.3	455176418	312792444.5	17279323.91	51840723.25	9185561.268	6317791.67	45209018.54	6821938.247	11321082.11	5955683.442	35980300.19	38247800.76	26410567.09	58642985.06	21822065.79	32672834.39	58639436.61	19788564.96	47450461.49	21730380.13	33448479.6	35274031.82	21845645.12
POS00296	Asparaginyl-Arginine	--	38.3275	289.1607821	411362.346	658331.3651	491063.7361	830752.3724	157693.4513	336208.8144	404762.3647	605326.4004	234913.4238	439986.4058	232102.3522	651058.4634	1229963.31	264231.8636	2308644.458	465316.5747	1648516.232	1749981.568	1207197.311	1053799.421	715712.208	1474733.345	50899.11135	4429722.631	986677.8807	1792800.628	1089345.571	732106.0622	566814.5499	768038.2577	2305196.591	1803496.707	559625.3321	824257.0033	437077.3698	629700.597	469968.6734	582973.0803	757826.8581	326062.7646	476766.7424	1461033.828	492458.7826	663734.0019	707065.4444
POS00297	alpha-[3-(Nitrosoamino)propyl]-3-pyridinemethanol	--	68.4566	196.0994288	4697789.829	3960062.899	3855910.778	7413824.768	7737573.76	4314455.977	2446328.905	5274152.903	12593006.75	5487451.512	2874602.259	5216181.251	5035597.114	3213020.376	3787464.429	2586714.092	907369.3229	385885.2875	680511.8238	488536.7268	1234589.926	793194.4068	177735.6301	512607.2181	781520.7324	902819.9521	475150.3156	237142.3188	800903.2971	893872.3677	833263.4008	690413.657	901756.7366	1394793.651	782672.5351	752424.1074	1600336.142	869400.9338	799363.195	1222341.386	1469026.665	927555.8206	745984.6493	1488007.605	1086613.844
POS00298	PC(20:5(5Z,8Z,11Z,14Z,17Z)/20:3(5Z,8Z,11Z))	--	139.6795	830.565158	4622435.742	4981521.609	61145209.36	8343348.618	3701045.176	7123659.142	6339709.361	28516297.75	6229943.32	6172339.515	5239060.933	3785173.509	4062661.433	5695572.617	3122431.312	5190313.635	13538049.63	16475989.94	3713985.568	7684385.732	12122804.71	26805799.25	8348113.547	5019685.142	9826335.928	28647420.56	8733509.684	9376687.613	23787812.17	15195127.59	19725599.13	7001598.18	13612030.86	12896428.05	5194497.529	17152089.38	18873690.78	8343544.232	19169015.05	23725466.11	12561652.62	15583474.62	13119116.56	4883459.116	20013548.03
POS00299	PC(22:2(13Z,16Z)/18:1(11Z))	--	159.134	840.6431091	7988080.173	18966117.67	23263158.92	23062529.4	5969635.009	9357726.876	32938741.71	24106835.24	20961759.36	16133995.9	12301404.33	3642179.248	9179150.603	11265721.28	17371824.4	34155086.08	42680166.63	43018954.93	26269246.79	32045465.5	30715565.38	26117212.65	31235557.24	35572398.09	36189407.58	32352665.64	28289175.3	29504864.58	38205154.35	25690948.12	46817093.38	28002636.17	59612649.68	51444683.28	3087947.938	35388441.75	16767606.94	38774119.86	6501492.611	19725988.22	25149040.03	21348917.11	18507281.35	23346559.97	38085543.68
POS00300	Threoninyl-Alanine	--	59.6126	191.1017326	784847.9678	617002.5987	1382028.089	1347115.19	185908.2457	576693.5149	1138481.392	1652084.803	443458.0957	2869295.937	56640.09984	666387.6774	895386.4978	513397.064	591901.8453	5	78254.86477	5	166285.5517	5	5	64611.25202	42897.97306	45213.7574	153421.3695	50214.16704	143443.4427	56548.31184	50232.2337	114473.8791	371228.8968	5	492616.5926	977557.4608	1171059.41	1124723.36	350052.4683	228190.5475	1411543.827	235020.4726	1929326.178	854547.6708	1529699.52	988068.2123	481296.3726
POS00301	Dexamethasone	--	353.957	393.2096093	5	5	51606.26689	13145.44253	95593.40289	264346.6776	5	5	11054.14312	174081.2114	28297.39882	11898.64871	5	89616.42863	31174.08214	12987.50241	50789.77479	5	144157.833	5	18420.0769	488671.8479	5	63809.11407	11759.22155	296495.4759	5	51884.37067	18800.83084	37144.62047	9673.457515	103277.002	5	20771.50031	136227.4652	1315106.68	83227.06206	89087.0228	2451667.914	27568.0374	84385.46657	2296952.621	5	54883.37484	13713.97613
POS00302	5-(2-Hydroxyethyl)-4-methylthiazole	--	40.6657	144.0471256	317843.3249	151139.0144	1539288.243	1089492.193	2824813.632	162855.1832	741288.2692	871008.5404	197224.399	1158087.358	1062004.238	5	1153390.546	1889676.605	827037.7012	2755835.781	126828.053	177412.6298	189624.9839	194730.3394	156625.8168	37250.05518	77622.15338	109627.6816	20010.2915	544018.7222	164464.3432	278545.5758	86188.12876	107250.4259	74507.39825	213617.5155	97092.90498	35219.56786	3083391.103	193529.803	143874.0532	138839.7851	884846.8782	170536.2807	1074956.929	1561698.136	422641.3902	1432512.672	732435.0153
POS00303	(R)-mandelic Acid	--	68.165	135.0434916	33127767.66	34216058.28	39669625.8	44124640.23	21915371.81	28757654.48	25247484.86	38642871.13	24299569.95	35330448.73	10791905.23	27787225.9	34091150.74	15347425.2	33239825.63	9206102.541	15875476.68	6796203.14	3976185.208	10597428.23	11071118.49	10363319.11	9358334.367	11522256.04	17505748.5	4162295.59	9330851.517	11794740.41	9871498.106	2075880.314	17892370.84	2870152.728	10433577.05	12146597.22	11020894.07	17989927.51	12882518.66	12423784.92	9191898.463	9554175.212	7237597.539	22958899.26	7627409.196	21192298.83	9568352.35
POS00304	N-gamma-Glutamylglutamine	--	458.404	276.1224846	70657.11991	2917010.882	15840400.83	16635885.6	110333.7624	99589.57101	6295648.894	91807.84215	83975.11434	6692912.4	128207.8596	4821651.011	106633.882	127530.9852	89548.16409	93792.3323	426912.7444	279072.2863	296170.0556	222322.6947	404695.6713	430809.5194	493992.2532	331194.4792	108122.5825	283061.6477	126680.9959	108073.8101	103393.7999	150988.1108	109986.2819	131010.3822	106311.0006	91211.95619	95641.84108	207067.0585	174973.5882	240876.3955	165621.9165	115189.9936	117110.9313	150177.538	185142.3086	283438.9534	99350.24967
POS00305	Laccaic acid D	--	323.345	315.0515332	269241.5596	259933.4303	675921.5849	868936.7646	355248.4282	829625.063	1159013.974	1212198.848	627708.5599	581627.2989	127831.1992	206815.9812	167713.4182	352228.3203	215620.904	180099.1158	2571260.144	3727098.694	1131308.028	1211806.157	5705496.595	1012502.178	3318786.483	3789271.063	6486033.389	4487938.192	3355917.185	3887638.736	3420092.264	2998921.21	6071954.199	1105189.189	192205.8723	195610.9676	493953.4912	231173.7324	103429.8818	146183.7386	483378.3815	273690.067	238222.8857	167096.5087	141972.4541	365033.2832	145960.7699
POS00306	Valyl-Isoleucine	--	388.101	231.169588	4789797.289	16886371.89	3422957.072	8450171.546	3062828.516	7245689.172	2018116.79	4496490.895	4714588.265	2543827.956	4991165.398	2664842.207	3526883.682	3419655.753	1944427.776	1245286.995	688186.4461	193700.0327	239418.7612	176355.0781	294380.4087	481210.1103	153848.8096	208789.377	145473.0601	510330.2281	2213726.92	321099.4439	297847.7338	1226782.049	187619.8556	597365.4632	807379.5611	1244926.809	2308724.459	473388.9003	539970.8235	587041.6379	1036347.953	1262366.293	2796553.587	527758.5429	994085.417	1701750.194	1109995.628
POS00307	Cer(d18:1/24:1(15Z))	--	31.552	648.6259451	23864234.1	31356397.96	6309576.126	22205388.29	28028480.17	20059253.28	13268878.04	12200300.77	15615093.44	24770401.75	30948073.03	23756692.51	22135758.45	32451269.98	30610021.22	34108457.88	30471885.87	34755255.81	34227780.98	34765282.88	30228478.67	37739676.56	39699529.46	41262771.21	34373097.78	49037940.65	43303123.45	23979292.25	41393704.9	31260197.21	36217571.86	55787881.32	6938353.141	6005338.934	5504836.461	5142236.954	6447965.796	4679177.738	3926163.903	7964904.986	6028504.555	6398344.305	5954592.132	7273893.957	6010082.134
POS00308	Hydroxyprolyl-Lysine	--	393.527	260.1596773	865419.6362	3833953.333	154322.4089	405116.3786	2982655.998	1670636.654	41135.20997	180127.7989	728662.6293	3799717.464	872736.6608	1593188.884	1964478.304	106248.3694	212544.3503	1919465.883	5	5	9774.338789	5	13629.40998	10733.59854	5	5	7701.569227	33761.78004	17839.8287	5	5	32863.34198	31231.90249	86236.22379	5	5	1436910.496	5	3167704.109	56571.60348	264561.5121	2066380.434	2411185.027	1565673.918	262285.2216	187976.6894	2136831.587
POS00309	3,5-Dimethylphenyl methylcarbamate	--	396.4545	180.1013637	5678630.326	7306463.311	17479528.79	7356206.708	14414004.42	17299253.94	12612918.58	26528269.02	8190521.413	23374010.94	6541780.03	7368272.181	11537762.94	15491178.69	6562939.814	9484038.103	8044683.056	9259164.944	15981711.59	6231949.659	19832840.05	13336456.02	6556719.757	25743678.65	5280362.914	12818451.48	3070139.983	2319979.581	6415209.072	5505307.691	2837266.301	4515799.901	17647105.55	14729744.99	10314655.28	8351723.151	8587479.374	10757510.94	19148032.33	6848663.824	9288093.097	7696676.999	8072202.21	12860066.37	7129093.598
POS00310	N-Lactoyl ethanolamine	--	411.484	134.0808056	3138481.484	1370817.362	2524915.599	5674836.913	4966364.175	3123879.516	4679507.01	4146019.56	5540438.959	7621338.174	1100536.897	2778784.271	1698379.17	2166076.904	1256138.01	1130397.795	440519.1342	159914.5671	309067.6711	220419.1213	486643.9429	202464.4998	261791.9193	285965.4767	569622.7262	674258.1985	166423.7763	212018.5354	275199.9815	86683.1579	162860.6401	74802.88404	1015217.314	621578.1408	557250.3596	381800.597	339305.6799	260786.3028	1424861.65	211201.586	531555.0077	419115.1776	625815.7485	614243.8753	203345.2614
POS00311	gamma-Glutamylisoleucine	--	436.205	261.1436315	25618221.41	12334494.9	129353069.2	22186647.95	9359398.168	8252955.736	140170651	100048197.7	88527443.81	66852480.97	4199364.835	5354889.612	12443424.6	68174246.75	7774344.795	3885434.073	1204673.78	3939405.563	1193257.348	1869923.535	2971193.424	1247418.982	2102740.773	3293935.91	5239179.826	3423140.077	1942583.97	3973188.7	1649714.975	2226691.833	6035348.954	1531578.227	47916401.91	131862546.9	89177218.57	275403744.6	38019649.32	86571617.29	107064265.7	27948414.2	29433565	78779700.36	125419197.9	74719579.17	30984527.12
POS00312	N-Carbamoylsarcosine	--	394.684	133.0603249	3803795.863	1888801.458	6993045.994	5152638.65	423787.263	5019964.064	3515868.157	3595902.427	2113796.156	4288219.523	766513.8182	1851774.726	4137093.263	1583438.437	3382023.639	810773.2261	1554622.281	625210.2275	1105049.345	520358.4933	483039.9525	673163.94	707940.8014	598610.4803	4019287.766	1091296.792	1217882.461	1133355.281	1423735.522	702723.7087	1471356.449	318197.4752	2196066.223	1986174.31	5833056.087	2297404.705	1690233.194	1081479.002	4644780.649	1799269.538	5012269.53	3308802.775	3078371.453	2904167.32	1184018.082
POS00313	Isoleucyl-Alanine	--	404	203.1382356	2779634.712	2397724.454	2652857.923	3717211.558	2446260.177	6419846.634	4217678.812	3423982.554	5290729.52	3102858.122	2005505.625	3059915.927	2226214.209	4066953.605	2028241.952	3162949.575	1357658.21	926049.4629	2005670.642	1107374.617	1207941.337	2277981.656	1180610.645	1051993.288	852652.1442	2200677.161	1517499.369	1494408.167	1108143.694	1824479.107	634291.0352	2732888.178	5244383.283	3120662.89	2094602.035	5274082.26	4406397.262	4785351.713	4082465.595	2452278.001	3717341.274	3550019.455	4172569.007	3873209.062	2108829.933
POS00314	Palmitoleoyl Ethanolamide	--	64.6887	298.2725026	2901237.724	3776388.454	8237107.393	5750945.467	2425301.491	3573032.224	4228881.791	4598491.476	4253146.71	3771675.033	2740548.774	2429905.565	4070981.577	7000387.532	2945972.458	2651824.292	2560993.484	1605670.566	13810164.53	2450671.273	3076868.842	1206958.598	1929055.344	4168548.384	3573073.129	5743348.786	1014454.15	1340140.365	1261352.71	1627296.591	1128877.275	733967.254	12263817.33	16239783.02	10429168.48	7003820.102	7241892.066	12277833.78	9160475.581	3694239.07	9231519.918	25998065.99	18969334.98	26743348.59	12419835.25
POS00315	Epidermin	--	391.3865	262.1275738	5276816.292	1743612.243	12299839.11	2269165.145	552651.1989	4014003.177	3953037.181	7894708.249	5758959.142	1133797.257	720103.994	1215948.832	863350.9302	2381120.473	973341.4442	1172004.984	1367434.726	1439664.151	220596.8548	383078.2215	2388050.799	506244.3435	1175836.292	1378841.329	455235.5194	1416991.827	437367.6487	514884.8002	469076.8713	258034.3496	1288257.446	951254.012	12783710.16	6416384.201	17524155.33	45843907.02	31044257.75	41017789.04	17605976.4	4447440.755	10625659.44	13854373.38	11375262.45	6020619.239	8793142.158
POS00316	Dehydrophytosphingosine	--	157.799	316.2836288	12140203.06	11493116	11540137.75	9861832.411	3004603.985	4178367.504	19626903.09	11389446.75	19563593.91	8643991.351	3299143.525	10705234.45	12613164.65	19947266.18	5863258.136	3146783.105	328539.4974	912607.0981	142585.5282	441673.255	2979885.768	615851.2958	1828855.463	1828358.022	524346.1581	866742.8712	445323.7801	504690.5686	742880.7299	580353.5773	569124.3321	347420.7389	20539596.38	20946022.47	11251973.29	14277834.11	16282926.57	16972597.24	23929295	7034041.028	15091812.01	27557740.94	21990154.65	21576038.2	12833375.61
POS00317	Stearoylglycine	--	60.2441	342.2987843	1566249.729	1325228.995	4619889.854	3173211.488	1565338.782	1378860.874	2902797.719	3752798.376	3633936.871	2280435.299	1085757.38	1563435.9	1227118.823	1313341.961	1519195.321	1088532.8	325031.0036	321566.937	152420.4754	340997.8253	184292.0635	298030.9626	312353.9287	378711.0439	269197.0922	911399.2999	184693.8763	247933.412	459085.474	171656.663	333946.4804	167979.2849	2628776.927	2440149.54	2626155.927	3143251.752	812636.3579	2539415.702	5497288.007	1290366.984	2018651.576	1944397.568	3098995.272	3268986.058	2042892.298
POS00318	PC(18:3(9Z,12Z,15Z)/14:1(9Z))	--	167.598	726.5030662	10391179.55	212173.7729	4853831.395	13494836.56	74365.35162	7766365.769	20134641.32	9672720.84	7804379.978	112598.161	142410.9214	389516.3962	49829.70671	1414934.831	300466.7215	129540.5778	235314.1361	184283.1254	148384.7242	55095.18217	113280.6437	5	156480.1673	66689.563	97018.42452	67194.11631	40499.18394	5	58613.88665	5	138189.6222	61008.24379	2268519.527	18752530.89	1561498.533	2494086.069	520965.9878	940176.6064	3077183.06	2352371.272	1840700.11	2592619.583	3147717.906	2503086.656	2450044.665
POS00319	FAD	--	414.997	786.1621471	199252.2902	62806.10056	483823.4055	452110.4811	12932.56411	303131.0735	350900.318	458679.1938	308662.3049	246192.1814	29462.87209	85439.06875	58772.66953	172728.28	62976.57277	5	27418.02998	9882.228523	5	5	24704.52708	5	14940.69421	13029.61772	5	24157.89147	5263.216331	9935.517622	5	5	5	5	182109.7626	176231.2307	249158.3344	192581.72	84951.8125	67794.93972	391334.1485	77393.37787	171945.7404	142079.6838	219889.4893	135372.2795	66981.06741
POS00320	PC(22:2(13Z,16Z)/16:1(9Z))	--	142.552	812.6130148	46741723.28	47122841.4	113562422.7	102274201.8	20376847.42	59511508.44	139515298.9	105653575	101863759.4	63073608.2	36886807.21	23662054.85	35673101.45	55347003.64	57672777.55	76417362.38	131444877.9	131270780.5	80852629.52	103755580.7	136114100.5	76803187.68	133357255.9	92534752.83	136778357.6	149967664.4	103412197.6	108605072	79208496.09	85794307.05	132938915.2	74085833.69	193185604.3	139169998.8	35116970.32	133016710.7	64131133.72	135738094.3	62257174.8	69095828.4	102046652.9	77579811.73	83052001.32	93436530.68	77948784.34
POS00321	3-Hydroxyisovalerylcarnitine	--	320.495	262.1639477	8069349.611	3643134.835	5681712.628	9979775.547	6627313.883	12202545.97	8835904.189	5691752.863	9070794.805	6488917.058	10718505.75	3324848.553	3809086.483	7112128.791	4396543.859	5307181.023	3027565.113	1762779.563	2299032.478	4227263.058	9673690.884	7041025.856	4542604.298	782168.5897	4490411.588	2452206.315	5944793.672	1418016.712	850289.5981	1266197.772	3799536.274	1952401.545	6416144.106	6623644.579	4678875.223	6853404.753	6137017.193	4342818.149	7159847.322	2779415.488	4823829.948	3018177.199	5834249.324	5281966.706	2550449.576
POS00322	Cervonyl carnitine	--	191.6805	472.3406347	432667.4545	82471.94673	809548.9496	308976.937	66338.08405	386096.1431	279852.546	981008.207	362282.2252	618090.5524	164366.7035	260638.9584	42530.25577	199660.356	113821.9534	171481.106	189275.3381	46957.11304	318260.8292	5	52454.40852	131098.282	22630.05257	34933.0723	1097295.051	359254.5213	1051268.421	1202723.278	325115.7109	665535.4157	672166.4904	217522.2924	5	5	46351.41126	197337.3055	44414.35523	52264.2845	260033.6735	42761.32591	58107.52296	5	13584.37443	94133.95696	13701.00307
POS00323	2-Methyl-1-methylthio-2-butene	--	323.642	117.0735028	7859928.788	5751496.848	9883620.218	14198053.42	5706896.265	13819960.51	17424838.16	15144332.35	8047884.491	9282071.414	1993234.646	5478040.441	5483785.042	6984522.017	7404428.233	1700115.441	16233392.05	21934843.15	7786755.073	14745961.42	45870007.81	8121852.782	18686812.96	22648077.43	100558503.7	28660960.79	38054506.42	59878463.66	43441928.57	41887728.1	64011000.24	15238757.51	1800791.656	2704430.146	6427989.337	2641473.015	1046281.871	1660549.559	5391456.89	1727526.308	5695637.635	2685682.436	3694718.927	4874572.038	2796643.162
POS00324	PC(P-18:1(11Z)/22:6(4Z,7Z,10Z,13Z,16Z,19Z))	--	38.0748	816.5856861	5434693.041	17615172.97	10684433.7	8597243.737	24869658.52	14339115.94	7864321.697	26943245.67	17050216.2	7668372.569	16990674.44	10771941.49	11802524.43	16438745.99	16133427.66	20169656.79	13698295.81	6170816.142	12374515.56	8405661.786	26253760.35	14266101.06	18602878.11	8663728.611	7302823.754	6987911.811	4095242.464	9639022.545	7706972.801	11968970.51	8209857.528	5659528.315	12753519.48	5404947.653	24571276.65	8703942.586	12580515.38	13743938.96	10520308.22	10226058.89	33038648.17	26975358.94	26785955.88	20387113.93	16103864.95
POS00325	Inositol 1,3,4-trisphosphate	--	297.818	420.968994	7160810.946	7108844.677	3374445.943	986757.0954	885038.1743	3796108.564	6955113.013	3787448.982	3947221.352	8309277.09	7926668.544	10295055.82	7694952.08	7412133.119	9307267.541	7795792.818	10828894.58	8442660.938	7242657.494	10041184.26	12187957.49	9502661.348	9491589.601	8176416.012	7704926.53	10674164.6	2412957.652	1157848.173	2006761.805	7232779.299	8944940.909	1470384.202	8156633.534	9579296.061	6612153.665	5484580.895	9982147.153	3974884.271	3144199.721	8544092.039	6540309.014	5894984.652	5808043.835	6517041.889	6719987.931
POS00326	2,3,4,5-Tetrahydropiperidine-2-carboxylate	--	410.351	128.0702322	6203844.6	5139959.354	31323042.73	18854336.49	5402911.438	6009946.483	2206891.936	7764825.782	2723192.51	19697012.29	4282557.012	5791501.395	5363588.313	5317069.087	4996313.042	3890681.927	20188441.93	9029730.282	9357890.851	5273235.441	7058651.334	22130693.44	11271535.68	11879489.08	2561782.323	3838874.4	3635202.751	3857772.297	3415015.284	3428890.299	3537092.474	3807004.929	6309591.21	14342510.18	9332336.922	9651427.008	6097246.428	8276624.293	16502079.86	4348869.219	6923562.611	7377464.463	6818147.211	8251578.148	6015865.624
POS00327	Ganodosterone	--	24.35	409.3086067	2304561.892	3052155.787	3432702.974	3129110.432	1644094.938	3297545.303	1481261.881	381169.3064	3560803.982	3538363.97	2540812.964	2716970.763	2270292.299	3532909.853	2925121.52	2733846.715	3137092.949	3195790.427	2167519.811	2864711.083	2324494.021	3177748.87	3205950.864	3059843.311	3039939.052	2855417.436	3217002.864	2857108.846	2988493.685	2039635.315	3233443.867	1854998.693	3565314.345	4388896.603	3427449.999	3996249.943	3621490.135	2902212.096	3067582.09	4498280.572	4584588.034	4712019.213	4431784.646	5063723.975	4197390.41
POS00328	N,O-Didesmethylvenlafaxine	--	554.8965	250.1768204	2238194.987	833137.7081	591351.6659	2775942.379	908495.125	2551497.867	341785.7327	2260679.559	2813066.51	2474147.031	2490531.229	2612757.974	2474137.981	2563334.558	2586518.406	2623601.698	2745247.625	2427425.935	2802775.848	2864959.838	2718880.244	2782238.989	2694615.761	2732668.918	2597588.74	2714109.976	2728945.61	2813913.336	2812940.721	2754010.569	3006244.099	2812570.313	2356388.812	549042.7331	2222562.65	2128352.926	2558925.574	2659114.92	2346537.481	2691838.145	2503076.938	1290424.882	2469965.534	2437109.72	1330988.492
POS00329	Leucyl-Valine	--	216.336	231.1695165	539360.1794	1370652.264	2105043.927	1466356.774	122984.7501	172626.3314	246022.8236	1869182.97	278753.8481	1006417.015	200540.6835	365562.9601	802269.2304	179998.4724	263886.4005	256962.4436	5	4688.89335	5	5	6566.076756	4938.504642	12518.95134	5062.723753	6665.90984	45827.39527	15334.09792	12672.17737	17714.32121	6021.014137	6104.670371	5	1730602.223	2536470.484	2813442.726	1789760.536	1488481.448	1024573.231	2751025.353	720808.6789	2620820.199	3022370.719	3560670.121	2927548.502	1285036.784
POS00330	PC(18:0/P-18:1(11Z))	--	162.332	772.6154493	295411015.9	185159690.2	204875238.1	316897576	74539455.14	243716336.8	253286730.9	276022164.6	238262372.8	245500144.3	89515240.27	273942677.9	187410886.9	271487099.1	267373113.8	112053760.1	339687727.6	325964937.2	238376381.3	244059492.2	439563179.6	193447279.6	292969203.3	366281800.1	237823595.9	259030778.8	202144253.5	225786734	193982890.6	266007568.7	221282944.2	161699806.1	499871994.1	378779213.9	738583960.2	526339081.1	455332188.6	415689093.1	808914760.5	288587446.7	546369444.4	533739155.8	481793117.8	610039020.4	389362981.9
POS00331	Glycylalanylprolylmethionylphenylalanylvalinamide	--	215.079	620.321341	20480031.73	11806055.92	18772736.02	22749682.68	16654557.68	22312344.63	21177194.12	21839580.53	16824402.16	23319236.76	9297631.157	21592403.64	15687512.61	21620487.9	19710904.27	3748163.904	78708.92951	140233.3294	148001.9651	116574.4444	295886.5008	118324.6999	225295.0557	94137.25058	74884.83275	232999.3949	69207.00412	70991.37279	97337.12788	68208.57396	183062.3675	120225.3403	6609961.539	11958636.23	17651641.21	12047111.56	9132576.735	13531794.15	10927402.41	8136676.426	14917200.54	14436146.3	8931333.522	9367802.997	5044213.73
POS00332	1-Isothiocyanato-7-(methylthio)heptane	--	18.8171	204.0866456	629257.0465	529548.5189	57472.54375	567067.7854	226393.6365	634674.116	571095.3573	55667.96179	592274.395	634839.0178	562687.7866	672930.8555	712260.4198	637507.1347	610406.18	251031.9758	748157.4993	837601.6397	690842.9497	632447.9929	572940.5299	686576.9084	714073.6015	732715.0195	761018.0065	677624.0767	685911.1548	646139.9879	683627.7641	717909.4322	792348.0567	736522.0947	1115042.06	720331.1709	645865.5436	596115.2827	574748.0685	887604.0082	592383.6641	76504.59738	701612.3705	510729.2512	608835.7145	585121.8884	729022.569
POS00333	LysoPC(P-16:0)	--	209.019	480.3433187	111425122.4	156429055.6	48965907.39	110704588.5	223986478.8	170861474.1	99760700.57	84545880.11	99027117.69	216231307	149865860.7	206898025.4	263666232.4	176644069.6	172412787.7	70381485.9	1863405.805	3496017.192	8832123.717	1718182.851	1938508.373	1819170.956	1625808.315	3618242.371	2005360.882	13050161.61	4779391.927	1873439.441	2985686.797	2322160.422	2965444.579	3287307.57	19944858.01	40521835.31	100798001.7	32138555.01	100073410.6	56846162.05	8828841.113	62679419.57	82877482.98	64831761.59	31068660.96	27911630.76	37115677.83
POS00334	Tryptophyl-Serine	--	417.767	292.1331604	991444.7547	950696.7139	1989664.738	889354.0145	1610369.977	1623679.459	1391198.34	1224965.124	1481698.614	1063308.193	1759902.443	973677.823	1279076.354	1523925.117	2123435.581	1426388.295	7795941.066	4865328.384	4667349.366	3422693.892	6729708.244	6562363.36	7235357.191	5494415.076	3873065.529	4710664.04	2596604.989	3489485.919	2312062.501	3817918.241	3247667.484	1072565.23	1914908.044	2276160.532	1173876.382	2464662.611	1406270.401	1970144.996	1463363.159	1942473.794	1349807.318	1777205.695	1212993.808	2055355.619	1089932.265
POS00335	(3E,5Z)-1,3,5-Tridecatriene-7,9,11-triyne	--	361.961	167.0864604	2810190.007	5576043.129	9819697.783	6300767.669	7208710.289	21788593.69	4892234.452	8490907.978	11076772.25	7673031.199	6465456.454	7818887.571	5239395.432	7268242.493	11879593.91	7565868.937	5643898.154	5176656.757	10001593.02	6214312.411	11177933.69	21169780.11	4965316.976	9761375.243	9518096.896	7891757.422	5523099.983	8886118.131	7050172.364	4969475.256	14160180.24	7672317.647	22772205.27	16283828.22	10691798.28	18554342.19	14297068.46	10377649.48	29998243.96	9903073.515	11030594.4	15128157.54	19201123.12	11042190.07	6895498.46
POS00336	1-nitrosonaphthalene	--	53.7516	158.0593144	28145591.3	16342037.3	2751664.463	3759876.054	3863522.359	887202.3193	46986089.38	3601806.603	10399694.59	21454764.05	276461.974	22034686.86	39192183.65	11121364.35	25777666.54	5	4953229.259	379634.4978	2028751.914	143535.1678	669397.1732	373023.8038	908287.946	245072.2578	1049427.499	4506666.517	192650.5872	210222.0384	67545.34637	195543.5421	726710.4696	231051.4569	394282.3142	188264.3744	86710.05712	5	245306.4488	330355.2068	290663.4271	173564.0666	521186.7405	5400731.013	82912.04591	5	346417.4943
POS00337	Norsanguinarine	--	260.059	334.1054518	594838.2165	263149.0143	367952.9018	363725.2954	332871.3559	699864.5611	401621.4202	649422.5905	653131.0184	391301.9941	384353.1821	528118.5435	282705.9872	521784.59	407706.6477	314967.1216	1101410.395	778626.2173	792238.2708	614117.0864	1132331.621	1100766.589	1443989.938	876621.9776	343574.486	697502.9842	308306.5751	294765.562	297477.1101	349151.7183	315911.3239	378145.428	431117.599	348898.5014	506663.3342	595668.698	384334.1538	546530.9772	941747.2623	361678.5277	405803.7985	467538.3668	612090.7037	750063.4681	303500.6711
POS00338	Valyl-Arginine	--	543.7005	274.1863936	1802252.178	1166243.613	2344261.809	6642710.492	1833714.173	3777206.188	4256587.033	5452997.008	5705865.333	6826795.92	475689.9899	3274609.931	1096227.191	2093881.512	644740.4076	593350.8026	42796.8077	53294.93098	65168.24121	57884.53121	60725.11016	63685.12953	32780.35056	56815.77017	45092.01806	85043.53387	47933.10484	56485.64079	69886.69986	46114.43282	52327.14895	52203.98441	274854.91	405504.5475	449870.1237	296404.3943	937540.859	381365.1989	334275.7409	576608.0172	519116.193	169742.7868	364379.3699	445979.1105	478977.4599
POS00339	Glycyl-Valine	--	380.39	175.1071305	5137343.163	1873248.411	7108979.239	3726004.831	1980992.8	3272546.415	5548470.992	6431110.789	4322328.95	3103213.174	3583697.695	4250972.155	3039945.385	1963964.366	5125033.824	1938627.462	2888717.564	1469994.788	2381167.532	2650005.04	1991320.137	5834975.483	2494249	2683093.195	5242643.838	4603258.26	4114879.785	9196641.553	2037487.31	4602708.429	2588089.886	3486171.927	7504490.323	8435856.546	8560789.667	3032252.808	2410172.898	3095995.407	72222146.52	4635246.941	8018163.732	9292698.587	7551780.078	4551376.955	4038717.169
POS00340	PC(20:1(11Z)/14:0)	--	164.928	760.5780716	32916855.51	4877957.243	144186281.5	124684063.1	511330.4023	53940900.35	169141868.6	108195451.3	68101132.33	18737126.49	4478639.401	7527164.341	4331152.642	29189998.21	22122312.05	11550618.42	41338559.16	49067181.89	45472117.39	48859184.85	56331251.5	37212350.89	56052705.6	42548101.99	31192035.14	42042285.81	27862182.03	21207816.65	40097641.34	33154404.76	42503030.34	24175830.49	12190806.42	32038680.71	2793242.307	6740832.689	6785753.412	18274933.91	9525939.786	12305678.27	7354603.678	11025196.35	7012179.172	10350899.01	6959979.504
POS00341	Capryloylglycine	--	377.377	202.1430547	1786059.354	1925800.096	460497.6199	299850.6197	1245854.467	3221997.645	626010.2841	514275.5007	1135211.174	4331389.01	1877860.494	1694144.327	2093836.29	1989404.61	765871.6978	1359190.071	348640.8249	728313.4524	1594576.007	198483.7018	1230768.776	704365.902	724443.9162	1055096.622	786405.6634	1131972.676	641593.1164	846349.2005	671890.1123	854616.2841	261293.0045	942035.3709	1523501.057	2918758.09	2267443.429	599896.3883	2134497.643	514786.9133	455846.4469	1010794.851	1401508.118	1699515.874	740401.7616	2380792.714	2252005.487
POS00342	Lysyl-Asparagine	--	374.2255	261.1435994	1967106.035	1313709.232	3693498.088	2774586.977	750887.7525	1520848.855	1780621.607	1956079.302	3389468.666	2644094.803	288571.1208	877774.9689	1694374.277	1115724.923	1209515.643	156509.541	64242.4049	600884.6453	399758.2164	87159.8119	472900.5687	619405.8393	659235.8896	186245.7404	436015.12	147648.6247	132654.21	118005.0565	317606.7442	74987.09996	347528.8707	155378.7719	654806.2954	1349618.562	2833048.902	1676570.569	633143.251	838443.4039	2635914.423	761584.8804	1814468.727	1896421.226	1754668.124	2537129.871	952837.9077
POS00343	N,N'-Diacetylhydrazine	--	377.829	117.065384	245305112.7	190612548.4	430742880	306263202.7	175349429.8	352174305.4	354938843.6	294756061	341461106.1	326104373.1	198013159.6	221753765.2	188549469.2	273874852.5	205073780	231386280.9	379736403.2	270480404.4	358573565.8	242773526.3	276925165.1	296687098.2	291431904.8	311028196.2	506461518.5	346886012.2	301756707	341034293.5	275814281.8	355912391.5	308163861.9	230705207.8	296149862	271974893.4	263566223.4	258960516.9	228450809.9	220033435.6	350161475.2	231941904.7	303678112.5	228221184.5	243659825.7	226212572	246540865.9
POS00344	Thiomorpholine 3-carboxylate	--	341.647	148.042231	20069959.6	31733899.21	25610917.1	26749770.75	18872038.75	10657755.23	17288931.15	20195416.56	13166099.68	26326607.05	8091776.192	23628789.99	31795210.94	16993090.59	22622350.29	8380425.849	4777511.127	1174031.358	3117503.884	1633346.625	2987032.921	2509876.874	1987944.248	2217272.352	2415111.262	2001387.867	3379130.699	2576308.729	2843570.114	2413086.302	2761283.97	1151916.986	7386261.709	14664841.61	46672107.86	23320997.14	14079933.74	10899493.46	26416683.84	9418197.813	31963080.6	37146011.49	27090947.98	36888064.43	10300607.36
POS00345	Acidissiminol epoxide	--	558.525	410.2299309	561992.5534	339414.0418	1088579.397	1181512.42	326404.4338	420196.3955	464362.3328	1090855.932	814111.4583	838670.1913	140264.7808	620344.2262	404832.8666	165750.8281	179276.063	153996.9552	3510.313947	17257.75785	15775.17015	31035.4785	3296.976779	3549.517594	15688.71821	27474.23315	13457.13081	5	4216.503911	5	5	7454.428631	6524.85126	4118.35642	894909.9043	1519850.531	813231.708	946042.4235	788841.0702	1228706.227	1566199.05	543745.2701	1107146.457	1018645.05	1433215.988	1062083.416	571591.758
POS00346	Oleoyl glycine	--	157.434	340.2831788	1764604.407	6898474.971	29864.89592	663520.4946	5	5	890728.5074	1448750.845	2988147.588	1539711.179	1756787.628	2726679.462	5647113.169	374856.9285	2294123.09	870089.0922	5	5	44594.58568	5	5	5	5	86946.45801	43329.08674	5	5	5	5	5	5	5	13039352.04	18564262.16	10201300.59	15638246.08	15084145.58	15120305.79	20188600.73	7910085.844	15220641.89	23576549.6	23387836.22	20788344.39	12719233.72
POS00347	MG(18:3(9Z,12Z,15Z)/0:0/0:0)	--	35.9628	353.2674432	6055266.368	6187573.965	9360576.296	9712769.431	12010032.19	8339882.682	6843951.548	4990772.939	6971723.339	11409373.7	4075868.933	10679898.73	11506631.33	8926094.757	5228765.543	2721748.2	1626998.715	1810265.333	837976.5089	1299463.137	785829.7843	2346824.605	593744.2008	4355019.844	1078348.168	1390340.209	567820.7207	1611461.355	1123134.875	1287385.198	1149005.809	1417866.41	1596394.641	853839.7489	4615508.161	1312787.764	774931.5188	1045794.257	2368950.136	1489287.033	332327.8722	696822.8483	1021170.989	3090847.655	1154786.69
POS00348	Homodolicholide	--	208.886	493.3464583	11032336.8	12459652.94	3586709.571	5657836.822	10420900	10089816.84	7446641.751	4408459.83	8516505.862	12535994.97	5472425.102	8956409.864	23714058.23	17806363.53	8650941.511	8795421.1	68113.23659	97266.78224	197432.8029	47858.03504	115372.5843	19309.72565	47797.3337	90839.05889	109769.1019	424790.5433	212372.0901	91116.55576	99300.43336	99481.32437	152745.0161	97453.39992	1176327.887	2093513.562	6880792.349	1138547.883	4831195.832	3252456.843	182797.5667	1995178.472	4468636.252	1769416.892	876510.5865	1443813.296	1738089.879
POS00349	Palmitoylethanolamide	--	83.69395	300.2882514	23696764.93	19127059.68	30568886.27	32733500.92	11085533.27	17827876.23	32409780.91	36636401.24	32149461.47	22316085.8	16432977.25	24361918	18011042.18	21423847.38	15799681.27	13059165.7	19119558.89	13816013.89	25569337.08	9557642.725	30533876.76	5297124.053	12830120.3	18180275.12	14726641.78	13863056.1	6934178.43	15247237.6	12666733.39	13058631.75	10541987.84	4620141.204	46928708.07	50379168.19	65952808.84	40845631.77	44723858.25	30054911.68	67371996.92	23756316.35	40084445.4	75509016.75	51430324.67	78558976.77	27401309.03
POS00350	cis-5-Tetradecenoylcarnitine	--	203.6535	370.2940789	18068921.78	480237.0422	12362641.47	32355974.06	1022065.927	11619885.5	4481025.059	22017690.74	17215868.57	7151072.646	1247485.668	7504435.493	1670253.877	6210957.106	654067.0792	1223399.385	502339.4082	278368.6977	591056.1205	211077.5787	355950.4784	204014.1074	298019.7569	339796.705	643691.8758	806175.8682	480983.4848	384571.8407	452912.6411	382881.0773	346721.3835	318409.2549	7261882.845	22726194.76	7745979.076	27554289.2	8112454.784	26087266.69	42850163.61	4443047.725	7808204.618	7312954.976	8565908.777	9891921.432	3029418.718
POS00351	6,7-Dimethyl-8-(1-D-ribityl)lumazine	--	176.004	327.1319124	469302.3077	137261.7073	3101819.193	935161.917	794538.3404	4090981.662	2141501.076	3706263.431	1894102.711	711729.0539	18243.96127	1334722.358	357479.0362	242434.2439	890106.5501	64603.76325	5	5	5	5	5	16127.61853	5	5	578366.0118	404985.3984	133486.8812	304094.855	166399.1974	497427.3001	152098.9955	292399.6061	165635.2164	5	5	5	5	5	5	5	5	5	5	5	26046.74373
POS00352	L-prolyl-L-proline	--	412.238	213.1227656	2315690.825	762749.9116	4123845.346	5169179.479	236642.2703	1865203.433	2379004.029	2071521.559	1034473.597	1683385.499	388247.5298	705109.4522	972614.8464	1081851.445	808887.8407	299985.8987	2160874.487	663615.6916	2543000.993	1047509.503	2147289.044	1421956.538	1311890.303	1347829.017	3604361.704	404980.0992	443444.6205	1023908.908	598400.2797	494992.6908	1558538.223	484052.2471	1018280.188	2297631.077	1656332.107	847676.3276	2148748.794	1552285.588	2362772.862	740198.4244	2564971.354	2330980.846	1571746.972	1220130.89	1101128.267
POS00353	1-(4-Methoxyphenyl)-2-nitroethylene	--	49.8287	180.0646426	1588661.675	2714953.846	1147405.616	2057965.085	1821229.413	1557486.491	2541476.57	1428292.34	1068724.125	1691501.367	925013.4075	1718714.023	2561271.376	1416268.225	2917794.291	815937.4025	760811.1689	407618.002	481214.8619	670923.9226	511870.6979	657287.5343	321599.6951	522684.4439	1163071.242	598293.819	793584.8667	1212226.18	841581.2652	896286.9191	1606135.404	522704.915	1038778.422	1272973.932	1990545.092	1112725.261	1797336.123	934654.2526	1548229.501	1877778.736	2048628.297	1662383.151	1475988.613	1450638.487	1322617.491
POS00354	PC(20:4(8Z,11Z,14Z,17Z)/20:3(5Z,8Z,11Z))	--	156.615	832.581754	231070693.2	167597715.8	591705343.1	273194867.8	181718715.7	226318545.5	418080508	506610090.3	307526560.7	193982168.9	130883435.4	135634505.7	117405023.6	224738455.6	204695163.6	212662852.2	406412682.7	489816490	291062362.9	296865671.1	377625974.8	377499288.7	335302124.7	290550041.4	490413444.9	556972628.5	375143983.2	437378758.2	491008084.4	430546295.4	497108316.8	308278152.2	426640917.8	264645966.1	195053975.8	471857667.6	218552303.4	361027904.1	299303183.6	261855321	361898001.8	276375298.8	263922380	240442002.4	308413071.3
POS00355	Toluene	--	32.5708	93.06946678	270803.0807	326288.4851	261415.7965	409934.7166	199553.8536	346837.5434	246902.1905	349506.5112	245155.2907	382577.7527	392766.3048	580011.4774	167706.681	261691.8161	320197.9516	279281.2359	390981.7547	396955.1	430807.2079	463506.5716	147449.6502	495709.4099	53386.0489	207767.6052	280614.9975	219060.1998	117796.402	499994.8192	189981.2739	272235.6519	363123.7768	512779.2347	384536.3224	373548.7662	203741.4185	220512.5979	159467.7683	331595.1008	282237.2848	94568.55531	191727.4375	237286.1069	204251.9298	86753.55439	317077.5231
POS00356	Herculin	--	92.31595	252.2313908	2939890.95	6076104.485	11347511.3	5282898.586	1171800.081	3940615.612	7030231.414	2769898.749	3558900.156	4864620.423	908320.59	3125490.061	8825937.964	2975564.468	2476671.334	2183546.69	1941345.767	573160.5393	3056613.423	988862.3579	981993.1798	305562.2248	610573.7455	435564.1836	852662.8577	657555.8853	180108.998	286062.0456	436110.9047	497919.0709	164832.9533	123786.0806	1931435.273	16813922.86	16565778.13	3948866.112	3809558.671	5327733.225	4990658.924	2981541.515	15908757.78	10079064.71	7786004.646	26935454.3	3254984.694
POS00357	Pipericine	--	71.0929	336.3249959	6163865.473	722122.739	3340496.34	2817939.379	547328.2623	1332943.142	2820300.693	3270830.056	3878055.795	1829850.819	952243.4522	3622046.85	1681768.02	1651071.383	1954289.752	878789.4075	5859229.049	4891840.592	2095592.433	1982291.249	4778162.471	852679.0044	2082472.095	4081683.215	1230506.702	1333592.843	918813.4124	1068462.02	2075380.923	647710.9459	1299475.694	1281188.278	5236974.377	14201517.28	8494719.479	16201137.26	6946810.896	6456677.167	16969014.09	4067747.575	7806025.152	10885946.55	12375272.09	7298648.616	6864062.119
POS00358	PC(22:5(7Z,10Z,13Z,16Z,19Z)/22:2(13Z,16Z))	--	153.238	888.6437188	4161719.926	6487012.764	22388482.88	11051389.5	5343694.648	5940418.367	14837703.88	18173983.67	11216178.95	7163007.087	7188799.491	2458538.799	3832927.423	5973353.448	8849650.85	12651926.01	31178554.37	42850540.62	28621150.09	23478257.7	29505183.66	28718015.59	27979899.68	20939060.62	36952594.98	40855241.85	20764875.61	20928178.3	43167702.39	24016823.72	38956262.87	26221499.85	17284538.3	9749003.939	1918184.921	13608674.81	5515937.205	11050905.96	2753137.308	6591822.939	11978024.73	6677729.614	6975520.969	5824764.706	13570536.76
POS00359	Panaxacol	--	505.872	279.1969359	1564911.097	1557597.199	863236.1506	1282142.906	427969.5919	642605.6822	673838.328	1207946.254	1014842.297	3214739.488	543454.3554	2619410.766	1045460.714	145629.4682	181065.2227	108477.5364	152841.43	167301.8767	128757.4134	117884.4253	135542.5738	141191.3274	153720.2907	158266.548	166446.5464	137879.0679	174536.5192	137654.8368	166540.9892	127871.0932	144965.5843	154131.828	486167.2738	1687564.665	422600.5654	980725.93	3134892.676	1015762.028	870219.195	983541.3762	1450503.29	1242952.04	2283495.189	1530203.342	501359.5316
POS00360	Alnustone	--	204.988	263.1414925	385604.7611	353016.1407	1097366.235	1195500.279	116366.6669	190464.7956	381745.4518	932437.1567	331384.0886	799997.9125	77931.69301	776256.5668	369777.5791	184582.7585	184160.4608	10058.5198	5	7396.040002	8602.564925	5	5	5	5	5	5	7608.918165	5	5	5	5	5	5	576343.7494	1432718.688	1400226.741	932672.0328	517685.6427	291263.6438	1209451.474	254428.2774	1398121.407	1692834.115	2064512.962	1121301.899	363432.1628
POS00361	Lysyl-Arginine	--	573.2725	303.2126567	1530411.598	936237.1363	1681761.423	2547455.45	432773.1811	682801.6031	1036026.095	1664272.136	798602.271	1319096.485	229662.2662	1047570.933	1391208.86	628037.3066	1249229.08	131678.1344	152063.055	98947.74931	54790.47904	175893.2005	136105.3529	27913.96953	111389.6198	167850.9402	51483.38317	13193.55332	28906.26945	63015.276	33686.83552	29689.01171	22710.28729	61698.13917	1165919.226	2472215.504	3026082.217	2529205.226	952923.4322	1551611.749	3143320.457	498514.3596	2023703.686	3581471.772	4227704.013	3899570.412	859526.7136
POS00362	N8-Acetylspermidine	--	519.342	188.1750118	5036506.579	5	826948.2549	2597900.34	2000176.838	1330949.692	1163353.189	1624191.951	1192460.526	794873.9685	1827847.046	5	6692386.732	1703155.649	624051.2235	27972744.77	6483051.588	11645411.44	1272128.534	2182803.332	306451.5092	816659.285	1195525.311	3554910.319	1277837.484	5	1687383.403	1680506.766	5188097.553	2085077.804	8772683.115	8762477.977	2324041.634	1436285.178	2239038.577	560557.0151	5371010.287	240528.1221	7579873.985	8290513.287	407774.6897	188736.2654	18726998.55	1825796.475	36647107.51
POS00363	Linoleyl carnitine	--	196.538	424.3414814	802913.3847	302352.553	5254035.318	3683154.098	262935.4601	488706.1596	679430.8545	4498052.302	3711806.115	2807262.813	383454.4376	1009021.381	370709.5091	651795.8138	345764.4179	1179576.241	674479.8986	348675.3637	1040559.158	94797.60785	138564.6132	191123.0764	229630.1135	449367.2464	3717372.498	1510146.937	1804185.554	2622752.605	820969.6618	1276387.015	1617981.732	700547.3859	4598319.887	2433119.824	2984319.63	19900681.84	3902426.148	6772229.748	28238216.29	1861668.657	4056260.075	4637825.651	5887291.494	3271412.078	1059511.3
POS00364	Linoleoyl ethanolamide	--	80.2749	324.2887913	8360238.385	8765527.348	12089484.37	6696548.307	3835282.786	3022033.014	7157661.28	8110221.391	7225118.856	6839098.42	4679243.609	6476193.455	10057941.51	5748018.391	6224517.472	3739143.564	15734462.04	7904471.686	12733999.88	6752403.371	9735789.165	2673085.655	7118142.094	7010045.649	6906262.163	7255430.69	1958315.724	6027779.871	4658205.075	2832165.04	4169983.877	858449.3102	11448588.83	12123770.07	16356806.42	11342668.5	12060065.52	10830742.03	17912946.97	6908265.977	20521659.55	21512117.08	18987155.05	27823144.88	10152371.17
POS00365	2-acetyl-1-alkyl-sn-glycero-3-phosphocholine	--	214.186	524.3679172	678537041.8	195243156.4	437914005.1	1392006427	216027469.1	1317593291	908331309.4	741646084.4	958878595	1060810110	68765445.41	918832918.8	386317601.5	735549823.9	551360042.2	41787417.19	573185.0368	1319722.14	1324465.927	805875.5604	2977534.761	1033682.955	1014357.211	822379.5434	783585.1629	1662153.493	696424.1567	650970.2268	779971.3603	488957.2925	1382443.608	1151470.001	53535904.24	88955619.58	159933433	52574137.17	52867210.97	202766.3404	62871056.54	74597129.36	91840374.71	92794517.85	54912138.13	71002471.71	32478456.66
POS00366	Formiminoglutamic acid	--	414.701	175.0706967	48712396.95	8196761.992	43397245.31	87585447.36	19362226.4	89403338.49	96120058.14	43566813.67	70791082.99	33841616.51	11671661.59	50835951.31	46297983.66	103432134.1	30876280.29	7771745.59	11161833.72	7591203.193	27234217.39	12785440.69	5383590.559	12587539.48	63757668.19	6366743.834	102672197.3	101308201.2	37165299.31	37214871.69	97552522.6	95242320.35	107526835.7	17474597.25	9105863.455	5839192.085	3493402.575	4039580.889	12363129.5	8622967.509	4714705.157	3299243.842	4599740.781	2237686.233	10390450.26	3208717.618	2852904.006
POS00367	PC(20:5(5Z,8Z,11Z,14Z,17Z)/20:1(11Z))	--	157.0355	834.5947494	105370521.8	115843419.9	302295168.1	161513937	162913122.5	175006316.8	221800423.6	224683426.3	184533415.8	141575501.1	99221882.64	87774575.62	98249754.8	154427442.9	117649357.2	160348389.1	163558327.6	206184913.4	160331689.3	140965518.7	177966426.9	185426722.8	155429612.4	118599579	228460091.9	239754734.4	175059145.1	237370665	194778239.2	189303683.1	216128639.6	162229635.7	216842263.7	165444143.1	82065826.63	189638857.7	153778659.8	150426460.4	93477593.86	186918674.1	203351647.9	150887934.9	143510541.3	118265038.9	216782523.3
POS00368	Aflatoxin G	--	326.223	329.0669876	183573.3769	247961.0205	324180.6259	252403.8959	343471.6399	352161.0093	342834.0895	334858.6789	236902.1824	271873.8905	358511.4874	145620.5334	233653.1702	239124.7847	228977.3315	372266.626	1167209.939	1137660.566	830156.6873	868560.0433	1835373.58	1100835.273	1380784.187	1211094.72	808488.6736	1475066.971	726834.8216	924185.0266	918293.2125	653161.298	791983.4184	610589.4365	305735.5262	330817.7761	234894.0781	417552.5229	406124.1776	468120.3452	334134.8789	249337.7593	295172.8243	289181.5465	254792.5204	389623.745	260008.8781
POS00369	PC(22:1(13Z)/P-18:1(11Z))	--	157.224	826.6682424	4026668.678	7750381.856	5	598050.4456	505506.8913	115848.4474	1013313.776	5	1334733.408	1585793.091	343495.293	3989622.419	8179130.66	974383.7369	4753726.054	906889.6853	9857287.191	3380690.553	5	5	1872291.662	306031.5895	633109.6822	1407147.135	5	5	151249.1239	118984.6378	444261.4168	5	313415.9422	5	5363594.038	4196489.578	14886081.88	4907704.863	1494005.206	5503784.105	11176793.43	2407737.054	5894277.003	6950927.589	13130450.54	12837376.55	1802520.7
POS00370	1,3-Octadiene	--	166.902	111.1163552	9332289.845	5008222.904	36400963.51	13261500.99	1986596.163	7921077.375	23372605.63	28410753.26	14861041.57	8081314.207	1629463.776	3193207.9	6754334.751	7054759.464	4838466.545	1326782.209	2158400.808	1148788.123	1448217.34	1181104.934	1050016.751	1393810.509	1038350.569	1236572.444	1907409.88	994285.4041	1265030.44	1329580.209	1196244.696	1206692.831	1199740.584	1470544.067	1486615.64	1111190.438	4504812.151	2221244.741	1000994.655	1069313.997	3537546.655	1257232.593	2599857.14	2266671.796	2096261.584	2006458.706	1016722.317
POS00371	27-Hydroxycholesterol	--	179.873	425.3362365	109882.1361	27424.98049	614977.8618	230172.0694	12737.58631	81304.70253	220144.2955	531084.7567	212158.2258	55195.99109	26272.15704	128366.7802	5	203520.2531	10651.74795	15906.79607	14786.32616	9982.461629	10644.21699	9490.587699	5	5	34211.18134	10494.60766	5	35895.48017	11799.4153	11506.2804	5	13797.1945	5	24396.52219	685038.097	1578017.786	1133842.297	1191179.137	778349.1804	1236680.473	1364205.853	198275.0819	93022.42507	350000.5709	344943.3486	1409615.282	351052.802
POS00372	trans-Hexadec-2-enoyl carnitine	--	198.45	398.3249596	4047693.819	355764.8936	18349449.49	14772641.19	568211.397	1412867.108	2626929.102	14685260.08	8238610.439	4838776.907	1112637.489	2046491.639	588350.7473	3152249.388	405944.939	1485744.076	440122.9028	186473.8759	974949.2844	194171.607	221500.2386	214415.4566	166216.1211	491831.1778	1314562.211	1286585.589	1037283.693	666536.2881	509905.2933	954798.8998	698832.714	431439.6818	11703091.89	5973620.495	6877735.101	20565171.59	7455492.202	13663409.27	45722474.07	4316895.682	8377421.839	9335655.147	11713416.09	10943479.04	3305651.628
POS00373	Lauroyl diethanolamide	--	166.934	288.2523413	8575104.185	5851412.289	6790567.204	7604427.16	326713.5652	2780166.982	13017680.97	6057440.11	12506283.29	4413719.47	377352.5843	6107077.736	6459788.033	12088893.15	3101907.374	975989.0632	44963.8461	49642.07894	5	5	341254.0714	14772.07302	58955.61867	68547.84756	16075.36148	5	40057.27566	43938.25824	81315.7105	69278.03787	46123.19102	17445.15361	4627864.31	17482702.16	3357991.531	2232988.786	2758454.373	6681891.826	4004709.548	1371770.073	4595826.764	5451188.183	10997762.24	9208831.358	1868815.389
POS00374	Ophthalmic acid	--	237.316	290.1311913	970003.9704	641509.7481	1584282.846	1293225.749	611699.8605	1144532.768	1830279.967	2020446.962	882892.0688	1221153.375	399077.6241	699479.4713	784257.2305	797828.5852	899891.8284	345449.5305	1749904.388	738517.726	841045.553	500741.6747	1160028.437	1579734.41	1205977.385	991518.1699	629244.6818	1067866.614	350621.4387	481169.6163	314390.9729	293187.5474	589185.2729	213386.1644	560315.909	506065.007	778679.3214	910477.1708	485622.8962	694797.7958	1024349.825	342131.963	659113.1544	580430.773	513790.9536	1041783.123	278759.704
POS00375	24-Methylcycloart-23-en-3beta-yl acetate	--	189.66	483.4223732	61548.472	34751.92072	161322.2513	68215.61765	66512.63685	65701.8638	235711.4406	259421.6293	180367.11	288710.5967	89105.55437	103463.9025	195522.2702	107916.2363	92321.0912	463767.0815	60439.97695	15098.19872	30155.26673	5	5	15417.67023	39566.14644	30919.85031	88541.39393	170433.2225	48955.68212	48904.05276	40105.68989	16167.83099	30824.95425	91021.47416	91016.70414	156630.4836	429166.3013	1280767.856	340954.0112	383075.8046	1360497.19	193880.4338	363872.5895	746571.6961	261200.8175	521564.039	140831.4834
POS00376	4-Aminohippuric acid	--	320.6225	184.0896442	8855882.537	20207506.2	26515975.13	19562843.06	3871041.018	14104236.5	18958966.22	24808976.8	17059943.18	7601230.733	5000120.762	2587756.203	3832773.06	4309804.019	4824260.816	4533897.521	52405217.93	23023702.39	16083265.39	9455161.884	43119682.82	31571987.08	47942840.53	26424950.67	25126245.06	23880702.13	9041436.85	11271782.3	4800262.084	10941217.14	9373009.064	5494334.598	6830413.62	4842515.526	8366331.302	12758403.58	4120597.074	8084967.33	28772574.01	9640659.691	8399441.807	5475482.005	6650095.752	19489365.65	8872868.924
POS00377	PC(20:0/18:3(6Z,9Z,12Z))	--	119.325	812.6130747	80256530.81	43360070.2	118288435.5	87295564.77	18755731.74	105255997	106201955.9	103101929.6	185852763.7	100750665.1	31459369.17	6736933.799	24812467.77	52442123.62	47834486.43	136782887.2	127421986.9	129303576.1	143762309	183780549.6	129125390.2	154823544.2	131780002.2	185268611.4	122515000.7	139983239.5	103380805.8	203702768.6	104542199.3	163630436.9	130264468.1	65967712.68	162907149.5	169537565.1	16996869.11	135194002.6	60139472	129492859	58563400.39	50344609.39	85510620.05	63678201.7	150381625.1	75604106.31	106984419.1
POS00378	Naphthalene epoxide	--	309.7575	143.047915	2980581.384	2321461.175	5654789.224	4264002.362	2119324.908	4516795.215	4182449.98	4787961.469	5485085.373	4173247.857	2897199	3018006.559	2041313.404	3617902.752	2733384.489	2966518.365	1461240.34	1062334.085	2402496.78	1191756.46	794365.5148	1329641.181	1056554.333	1488449.102	1470533.905	2296583.653	2073204.872	1760386.708	959540.1716	1337436.553	892481.3509	1434832.535	4361856.847	3732914.168	4974346.61	4902319.382	3260838.076	4346512.353	5446430.024	2704602.885	3328810.074	3806493.799	3454532.542	4246827.752	2376855.349
POS00379	LysoPC(22:6(4Z,7Z,10Z,13Z,16Z,19Z))	--	206.06	568.3376284	616553035	84858716.37	380797606.7	318415487.2	80043345.82	224055900.8	228844840	803464569.9	610425636.4	88890304.59	17962783.55	192994209	82889699.32	169368002.1	258518281.5	6713065.753	2738348.373	4420910.56	1327826.619	1485419.813	3318793.732	1319550.163	7745417.566	988416.093	2048954.939	8285823.504	1243693.352	1803484.817	2380860.509	2603853.961	1728516.744	3568866.607	163156759	146423184.7	773856320.5	447523087.7	122560131.8	282683555.1	1490084362	209951565.7	472241673.5	544076127.3	687117167.4	605700660.7	103999667.9
POS00380	Carbadox	--	49.94475	263.078882	766155.3066	904144.4043	467887.9727	750975.0765	1162086.206	1096917.612	670225.6644	627994.2067	626376.3289	932175.237	982914.6885	990241.5846	1053820.37	800704.399	1128796.844	829699.6709	1204912.516	1090497.282	1017715.252	1730758.86	988207.2677	1203581.706	1215866.448	1007471.992	1175508.542	983559.1555	1086236.261	1214739.3	814936.7083	1224002.491	809838.9295	1365214.585	459834.5053	790814.3415	890774.2147	413438.1249	1143540.439	774813.0398	803948.5905	647460.5067	745532.0927	1299492.517	805776.8778	796715.0547	606668.8327
POS00381	Cer(d18:1/22:1(13Z))	--	31.92805	620.5947667	80497730.69	41056850.92	29511773.45	115978417.1	33586721.37	89897780.75	48176024.95	41409088.8	65124194.6	62012973.3	31973848.23	56267950.19	32028619.05	75021453.83	39967670.36	38020215.85	25753796.74	17203998.26	30317290.58	22495814.79	20251463.62	32266242.51	21550325.22	20304440.21	25844297.35	35955058.9	22165475.77	91612.30344	25881680.12	28030516.82	25535773.89	35606923.33	8705947.178	17964501.41	9055045.613	10080422.34	8887921.178	9853664.407	5151762.836	20763156.92	10206164.8	11348659.53	8687502.628	16371422.17	8244795.303
POS00382	PC(22:4(7Z,10Z,13Z,16Z)/P-18:0)	--	155.958	822.6313157	38731223.17	57452609.93	48886760.33	50143266.02	26851593.03	38778885.84	39893528.63	53170189.24	22953725.55	36506406.38	35004416.71	39005924.37	69635558.68	37632743.83	52271332.95	41000975.7	107687485.3	114999698.1	125317177.4	105998939.1	142417267.8	98599903.03	135174042.8	104165507.3	36373536.66	54156099.78	37758553.85	20620434.82	44388201.21	36680473.34	29601284.38	28912577.11	69198347.29	57529244.19	112924691.3	76065736.14	66703842.06	59375981.74	92055340.48	57225938.73	80493299.18	87008830.06	93492763.53	77660989.57	53522176.37
POS00383	Arginyl-Isoleucine	--	316.7745	288.2020816	50641311.38	32817293.88	41134199.5	47026463.84	19371288.85	73063081.84	41213259.56	35517717.23	33508474.87	37899080.84	9324225.378	50503658.23	24994189.66	41358628.04	27132941.2	6513455.312	951348.542	1057672.285	662325.6841	911830.4484	3253293.041	757467.8942	3565624.621	1346370.486	208658.8161	563111.261	184949.6722	93739.4905	203998.0787	87402.4309	132562.1671	77049.60524	14623825.42	24450675.03	26154329.2	24204520.2	21874390.66	15494610.28	28539017.42	7851960.229	15156158.6	20989432.01	22019020.26	20704512.51	5413390.744
POS00384	1-Phenyl-5-propyl-1H-pyrazole	--	231.863	187.1222362	1050352.709	1006878.234	2472517.125	1687486.338	768572.465	1735878.181	1283243.694	1580770.149	1799457.206	1708772.218	1172647.948	312646.7531	402402.4632	476427.3026	363066.9046	440194.5474	2977108.666	1312951.804	5218652.089	300212.6945	1520600.971	4873297.68	3158512.951	507182.9076	2691872.869	4238213.999	3776598.667	1931758.328	732932.7049	2765313.017	1767004.096	1881643.426	1026742.491	559705.8548	688030.6026	606833.9423	1131319.148	1391725.452	3419251.842	1139493.331	991523.8977	1494126.29	1176198.869	1393692.376	184482.417
POS00385	PC(22:6(4Z,7Z,10Z,13Z,16Z,19Z)/20:3(5Z,8Z,11Z))	--	100.21895	856.5795175	1620019.472	5411931.209	1761014.403	913493.03	2385624.745	2287058.342	2682829.205	2962012.553	4526984.012	1426607.445	2241555.718	887881.6623	1651058.991	2232544.559	1591184.738	3998398.491	3472952.459	3851701.683	2233142.476	1487963.847	2766731.403	3294843	8463664.067	2656501.187	3203399.07	2861222.44	2314996.934	3859175.416	3852613.914	2496691.366	3350653.262	1512653.124	12028777	7939870.507	2310639.383	5167101.076	4331140.197	4993115.168	1672428.211	5046231.215	10692169	4530765.567	6676012.893	4317780.707	6738211.379
POS00386	LysoPE(16:1(9Z)/0:0)	--	224.0615	452.2759126	856454.2691	370099.3932	638133.1014	1215552.492	530031.4031	792862.9073	1891559.849	931967.6132	1087864.695	1040207.322	411753.7945	757941.5626	438334.8481	883259.696	459443.6146	384777.1866	42479.544	80684.66684	76275.70051	60347.24819	49954.65109	95273.67479	76673.46966	94550.24856	65232.55189	84281.85569	85956.94303	57328.53953	97544.94597	85655.72252	46178.66743	96511.63252	184973.2112	747662.2012	432642.1311	325553.1889	433350.0311	367818.0902	3072500.719	194331.4755	979145.5831	250371.5389	354274.5876	858580.7736	164668.041
POS00387	5-Acetylamino-6-formylamino-3-methyluracil	--	335.16	227.0784681	261441408	71535110.86	30632605.67	213877093.3	173797862	338417769.6	60768150.5	105060473.1	396000969.5	116113338.1	51676287.33	120582509.6	104421238.3	118179449.6	104357616.7	117297950.2	38438944.93	13207237.33	6242233.651	18588752.74	19682122.99	45895360.7	6988429.928	27174046.1	49093369.35	36389966.95	12966432.41	11668450.02	34957656.3	7400223.509	18108147.5	39519007.95	105851047.7	53461460.17	111344330.5	197018703.6	163259605.3	136106679.1	392362916.8	140805937.2	208080786.2	142195620.1	201901573.7	204799726.4	64617649.42
POS00388	Cyclovariegatin	--	412.777	355.0415534	2033607.113	1106308.896	1904882.021	2001795.077	1250437.423	2159590.437	1915626.183	1680945.475	1956874.403	1964611.472	1325293.449	1956037.766	1294694.185	1823703.44	1613705.997	1282337.817	2188442.375	1402983.884	1800164.482	1157904.454	2235909.753	1875341.07	1719801.192	1786814.161	2076326.085	2413656.51	1866669.946	1725883.997	1460321.757	1716970.714	1623826.861	960531.4443	2118885.155	1870947.989	1628469.347	1371452.667	1617102.416	1310143.95	1592823.646	1436887.529	1649470.616	1476561.156	1731877.541	1244685.813	1194768.922
POS00389	PC(P-18:1(11Z)/22:4(7Z,10Z,13Z,16Z))	--	113.344	820.619874	32933614.34	35445318.33	79065622.93	73060098.63	26044538.87	40261908.53	34600048	110564961.6	32702528.41	48753557.52	29588128.89	36421851.59	50425565.44	33264334.59	48983545.08	35276147.92	78865943.22	140853993.4	82240813.82	107281658.4	191164390.4	83009994.65	101919207.9	83794441.45	39426083.64	92612226.13	46852348.84	29422132.44	64433326.81	36400977.9	48586221.57	35931423	51708646.02	43723617.88	92650446.86	62856289.2	47773849.35	41813956.91	109827071.1	45313780.77	15283494.23	62978406.11	58404204.03	50967339.24	39750331.95
POS00390	PC(20:4(8Z,11Z,14Z,17Z)/20:0)	--	159.223	838.6279572	22597031.02	52368049.97	25720402.83	33454619.53	16446656.38	18472206.78	31817842.04	26924222.44	35630635.22	30789746.61	35784368.86	15477185.84	28112437.05	20312451.8	31552231.9	50185409.59	38967953.52	39265590.51	15797127.94	26305873.6	26105668.76	21998782.78	32009577.98	26159163.16	28286709.55	30143744.78	24216989.17	25518222.01	29307308.65	15709083.87	31724912.48	17559029.16	105804684.1	107085318.2	16930897.52	61966765.69	58690064.28	65652727.39	24330184.91	62227420.69	65832646.27	49074707.14	60634836.35	51227055.39	93510585.91
POS00391	2-Acetylthiazole	--	309.727	128.0171688	15886669.05	11594351.58	25655768.12	21098088.98	11594817.74	19013545.38	19583017.77	23088453.64	23625086.29	18699889.31	14160152.28	15877990.35	9487946.161	18411242.81	13865049.34	14598057.48	8265428.8	3394164.872	12809218.05	6623818.505	4299132.01	6819654.993	5737935.399	6192944.765	8105964.06	11448921.57	11362376.33	9523663.181	5586713.008	7029407.774	4628894.599	8453311.542	18608332.24	17998245.11	22525420.45	22693591.55	16184110.21	20050928.9	26815595.9	14330963.78	15865344.76	18046004.49	18212997.36	19652408.76	11857008.29
POS00392	Punicic acid	--	35.0718	279.2307389	10085998.37	498782.2004	7114195.027	9352527.844	717059.7091	10563056.64	9856101.646	7903611.827	5095312.213	9432132.753	558720.547	198248.575	701318.169	405049.1916	10748735.36	267887.8071	8778297.783	9501451.88	6295914.949	9267112.992	7486686.505	7549138.665	8168268.819	12456021.5	10083891.84	8861642.544	10343628.35	8048469.105	4829271.691	9050596.247	10431078.86	10767605.85	14804641.04	10857321.72	10383132.11	12349054.58	9229659.104	16527675.83	19026182.45	7835598.63	19510086.92	10652228.66	13290563.63	7367838.395	11066090.55
POS00393	Pyrazinemethanethiol	--	130.239	127.0331896	2952782.223	3125542.158	1527562.136	2331997.219	1331473.006	3704048.438	902627.3857	2474415.331	2114159.764	2574608.972	488605.9247	2048982.296	950674.2302	1571831.893	2741857.363	835121.4223	563786.7487	38946.85678	346677.8634	155483.5137	94445.08175	405621.1898	253989.1176	241073.122	369026.8016	99889.83307	232539.4607	196210.7043	92234.32569	5	67539.17047	168238.4027	968069.4215	713277.2587	437335.3896	560711.0729	302901.6814	432194.2847	1228643.984	430064.4044	704421.2807	347561.2315	409296.2524	838655.575	252245.6797
POS00394	PC(22:6(4Z,7Z,10Z,13Z,16Z,19Z)/22:2(13Z,16Z))	--	153.87	886.6281762	1228757.198	5180691.203	2258474.632	1327165.811	2572614.316	1316720.954	1580852.1	595108.1894	3030348.063	4031634.461	4176959.25	1716586.797	3299770.27	1918745.825	2770321.572	4227605.161	4107356.998	5801671.61	1415743.617	2070510.299	4655569.57	4708824.315	3540593.578	3393506.32	2294011.359	4936187.962	2197032.948	2959328.347	3706999.608	1903144.824	4047295.382	1181691.712	3655732.953	2980618.229	753217.4174	2350105.983	3397078.57	2269986.277	599919.0569	4250724.333	4682169.69	2037475.971	2941221.888	1952397.616	4954814.559
POS00395	Tromethamine	--	591.4265	122.0807597	38792135.48	31506518.86	32768497.86	38304710.73	31067533.16	32705202.08	32709247.32	30854523.85	30411107.02	34575545.72	32821113.37	20151097.27	37144249.83	32034870.1	33354110.32	33201879.2	24396750.73	35817516.62	39538121.73	30781224.75	23963679.04	38311934.41	40902063.71	43395733.12	8361168.034	6987089.673	31670282.72	39744896.05	39270306	35518074.76	39360230.72	64828809.58	41363516.32	36282612.62	36933902.2	30929404.57	26696043.51	32148497.7	43207705.75	41643501.35	32066695.54	28839655.51	31788010.02	28754376.46	21188481.59
POS00396	Linamarin	--	405.584	248.112185	4399297.628	3573031.291	8256073.169	3820940.888	2124054.973	3564378.249	3338957.485	4971130.253	3898835.167	3226737.826	1704216.307	1989842.376	6613931.998	2791721.848	1417275.257	1910001.631	1080455.079	537559.1665	703682.4558	555613.4998	791635.0402	593624.3522	655791.3039	508030.8808	403201.5396	328682.2275	239568.0023	167593.8922	430228.0895	156975.4059	106224.0668	342463.6507	4622714.132	4693992.863	5711988.308	3790354.186	4860739.719	4035416.682	8045992.21	2704079.842	4005670.298	3183810.659	9158892.568	4933811.567	1912866.914
POS00397	2-Biphenylol	--	106.131	171.078985	34981607.97	37330208.89	73424619.89	53271456.21	42940598.09	58028668.37	43252931.2	48994541.31	53507566.59	57184221.64	55478129.51	59838392.88	38789386.63	48540352.89	48425788.54	53149541.05	40705688.05	28209272.67	54001842.87	39814854.93	40202464.7	39694765.56	30638593.26	34494350.61	41039461.81	44493670.98	33569440.84	43295738.54	31432526.09	41076932.33	33009248.22	31543245.31	73720655.55	75085896.8	61961897.68	69847594.85	45750454.06	65900006.04	66531413.43	49662769.73	48827775.37	70898192.8	57541982.27	53159544.3	45656025.31
POS00398	5'-Deoxy-5-fluorocytidine	--	267.087	246.0895958	964464.1766	787574.073	5015564.601	1551668.08	980099.409	1960955.963	1304127.19	4163750	1360566.64	1189126.107	1411979.889	794612.3921	900227.6019	1179718.324	1566069.509	2206738.579	3902712.157	2550693.462	2430792.187	1861192.142	3749937.547	3424190.714	4485302.629	3002466.957	1601859.393	3008112.139	969726.5962	1143975.029	1066091.749	1215636.626	1334850.211	1596075.284	1206994.41	4588270.228	2252850.309	6075171.012	1117582.513	1323131.667	3764904.456	1485662.291	1363884.062	2216344.664	2438592.068	1296333.741	758874.034
POS00399	Beta-Tyrosine	--	375.5225	182.0804706	4068992.492	5081871.585	9698025.343	4412503.818	8493938.708	12255474.61	6642854.654	11386997.9	6068206.693	15085083.79	11819453.01	5470612.42	9704476.762	5648180.226	4382174.707	10593505.74	13116918.37	6296143.458	12614389.08	10177670.59	9895553.398	14808681.64	9731830.055	16059626.42	7362892.945	13538318.99	5657461.098	6317812.472	7693023.361	5811317.819	2872525.639	5014884.658	15759290.09	11642295.66	7126912.137	8117817.703	8750748.962	9875132.477	24831039.9	9615587.132	21156880.62	12235009.93	8299766.085	16908351.59	7991905.248
POS00400	Gamma-Aminobutyryl-lysine	--	417.714	232.1646105	1343029.205	679608.6782	3767593.504	2707555.414	419237.0951	1394677.706	3288954.726	2309928.084	1859509.214	1984498.677	360905.8005	967305.906	1004331.987	1387586.343	382000.1447	532298.3997	204079.3725	120195.2996	193920.7226	145072.5836	179994.3907	119761.0604	167650.6492	180758.0854	205767.9364	392798.701	128821.7944	142634.1492	202995.9149	154157.5246	110222.9883	195314.2499	1604131.054	1709097.721	1786195.588	1417593.643	996321.2215	1853615.889	3794463.029	721147.6852	1653904.287	1636385.883	1558256.681	2345372.602	904085.9292
POS00401	6,10,14-Trimethyl-5,9,13-pentadecatrien-2-one	--	32.9477	263.2357958	2957213.813	2788852.875	2073411.969	2556999.341	2680298.078	3784753.88	3822391.573	724986.3376	577558.7489	47773.2357	2830175.855	3704173.605	4168411.951	2772002.944	4152523.71	2110606.035	3342038.259	3874416.078	2789379.032	3943213.783	3557383.126	3357906.893	3446600.046	4792808.048	4523586.704	3513058.717	3979058.389	3553897.67	2064789.306	4022454.387	3632452.873	4405492.39	3780187.263	1535007.404	3923553.022	2947349.092	3331043.243	4312717.92	4459654.462	2496896.16	5077131.887	4592231.402	3900369.023	1077758.119	1819739.284
POS00402	PC(20:5(5Z,8Z,11Z,14Z,17Z)/P-18:0)	--	138.217	792.5872355	260970506.9	300677910.2	313547801.9	240825066.1	801891861.1	547848919.4	187487550.9	333006399.3	255076361.9	516861929.7	396122854.9	390451295.4	442946840.1	478453862.4	240871316.5	572294309.7	181414738.2	308971884	255213163.3	300707797.5	547273763.4	271060868.8	505522384.8	200156014.1	226893713.5	458580891.7	351393913.9	208122329.3	154409681	220614711.4	160243291.3	322896898.8	261585902.4	195377246	407355932.2	263613638.1	245098433.4	210233301.8	266215983.4	355069219	274701513.7	262321363.3	399545191.6	496718212.2	214702621.4
POS00403	2-Amino-1,7,9-trimethylimidazo[4,5-g]quinoxaline	--	124.494	228.1220575	1845262.912	687019.4788	9157902.483	2838899.824	747971.4256	993124.024	2585019.431	3038611.832	2362795.628	2385002.966	187273.8378	1535090.042	1026924.631	5210167.804	329704.0291	87853.75807	5	5	5	15803.65022	5	15268.15599	5	5	5	5	5	5	5	5	20661.3842	5	1962656.627	7092687.375	2012253.959	7012767.478	2640414.656	4419409.047	2813944.848	1382834.381	2781980.095	1189811.708	6183088.169	3667436.629	1238521.918
POS00404	Arginyl-Valine	--	529.753	274.186524	4110117.602	1176022.111	1872741.986	2193210.315	2448196.742	2458981.208	2024061.131	3602870.51	4116067.26	3215549.477	390960.1661	3734642.994	1465013.032	2351404.77	1174888.377	427492.8553	70737.24819	27854.39806	38645.44577	31314.50374	6254.870872	49197.94935	16056.65978	64565.28965	45608.16888	39444.31246	36408.11796	54117.12871	38548.91296	72046.66181	64451.46998	79483.17458	701855.2604	1569091.305	679705.5343	944872.4743	579390.3003	1076955.552	1185310.169	888534.5446	1148489.099	986373.2963	814976.8359	1457754.626	1352057.078
POS00405	Leucyl-Threonine	--	49.1604	233.1486918	13316264.47	9653597.011	19472832.28	21443130.61	2459160.679	9340681.775	5604819.639	19608777.73	9739559.388	20785239.45	1307161.364	15991496.28	13071703.1	5803071.953	5843711.861	1703386.379	15871.71988	24427.05608	60811.09742	115692.588	83065.42012	115980.5359	26617.88516	113289.0811	151655.4462	356095.0112	165880.4153	194384.9771	64619.04545	90805.08625	55210.54932	119056.706	12974287.07	33209331.87	14593291.48	15144804.35	15240447.51	8242836.973	30769953.85	7377351.348	20824127.9	14126544.2	31889294.64	11817333.18	9852614.173
POS00406	Mangiferdesmethylursanone	--	29.84575	429.3710424	19840489	6311649.703	45524748.68	25822935.44	5294390.324	9596184.813	9949713.237	68516757.63	18211725	5527620.419	4223941.155	6409565.829	6431914.127	8080378.703	12926062.59	6239000.01	30120874.04	38011698.76	21815724.21	20332285.22	43976474.84	18993197.04	33310044.68	24729054.89	36005656.71	38181639.87	28191717.86	22133049.87	21727645.26	32409896.59	29985495.88	10057528.71	10852943.06	16460115.34	35256999.67	21330785.57	5301789.04	10829590.93	30518993.53	21103972.35	15431099.44	24839970.23	17712230.06	20788572	21231251.11
POS00407	(4-Hydroxybenzoyl)choline	--	377.4545	224.1275011	5768408.588	12215016.17	13084774.14	5890608.203	11136485.08	12073367.53	5989880.161	12174293.73	13053844.01	6837629.107	10687419.13	12298058.08	12494820.66	11359851.08	5544456.34	11024949.32	11991081.88	15992203.63	7110864.206	5958113.988	11714116.26	12811012.99	11525287.08	16884395.2	7043218.141	12905094.68	11408244.69	11561950.62	14521523.23	11709159.51	11944938.39	11197143.95	13320851.48	5910161.079	15200038.43	5325293.23	11849756.77	8143427.944	8976214.765	11441844.73	11360948.87	8649914.461	7145532.008	3613888.599	14555259.42
POS00408	PC(22:4(7Z,10Z,13Z,16Z)/14:0)	--	163.019	782.5656157	411715133.4	196496411.3	531492751.4	422034124.7	33915986.63	297122094	581508292.9	523040480.6	553360325	243153754.5	160544534.2	140682468.7	106141142.7	231175451	269106818	235530081.1	551251697.1	488692332.5	251044414.7	299517115.1	408383863.9	250333684.1	492668680.5	368734959.8	543991131.5	642851602.8	486806805.4	497301846.6	389838858.4	331152212	540288914.1	266914931.9	1578537475	1762475633	727583739	1742125427	776290362	1531291510	1372219076	892084366.4	1308155772	1201621380	1183157706	1076156442	1135332529
POS00409	6-(1-Hydroxyethyl)-2,2-dimethyl-2H-1-benzopyran	--	320.376	205.1253513	26453976.09	16867700.75	34359615.58	28829347.24	19233883.18	32668775.45	22637173.29	44038341.37	30853291.57	38633057.39	50945861.79	21018177.2	20894724.77	26395277.24	19139024.58	29589605.02	6232810.047	4561991.994	8582367.445	2836400.505	2988117.674	4159738.208	5883876.478	4871646.583	16849398.56	10835953.05	9513178.902	8212552.283	6446022.504	4964387.883	10095770.74	4887933.836	22537430.12	20099383.89	30119367.57	25089381.02	27405439.19	22316549.61	27474934.13	23010677.42	23966694.1	23606789.64	20740664.75	17692354.86	19629236.97
POS00410	Prolyl-Valine	--	323.89	215.1316908	7800599.41	5672879.398	723139.4869	815662.3521	10056058.55	938966.154	934579.811	11033646.22	3257166.997	1787701.477	858555.9331	3111028.377	1343971.865	11759964.82	1809736.496	1002147.957	14495165.36	10064020.57	928848.444	919694.1993	22963939.92	1269150.885	1388231.143	6554347.159	217582.1968	496037.0296	98465.82686	85565.97696	5	10960755.44	378100.2025	200044.1797	8437411.634	7004538.141	2392549.963	546039.359	690254.5815	8484833.69	677300.0262	825720.778	693321.7069	682351.0846	14142057.21	692081.7917	978837.0938
POS00411	PC(20:5(5Z,8Z,11Z,14Z,17Z)/20:5(5Z,8Z,11Z,14Z,17Z))	--	158.103	826.534792	7722797.214	1370122.497	11442807.2	5891678.028	9916642.514	10754549.76	7373640.211	4909140.414	6806372.93	4657722.556	1061355.059	2391903.136	1012385.935	6444158.785	3298895.226	2095732.835	2334282.289	1479111.493	1659945.856	399697.064	1961716.817	1551231.313	553968.7912	5	3115342.154	9494326.159	6401747.541	4606114.925	3772463.333	6547779.974	4177170.863	5499766.235	5360158.054	2760273.964	219441.0718	3078267.759	2222957.932	1572177.727	2299100.648	2302547.974	2919229.8	1932432.08	2034768.812	469457.1577	452708.4312
POS00412	PC(22:4(7Z,10Z,13Z,16Z)/15:0)	--	173.4165	796.5807403	143029.4644	1085601.984	8229582.663	833785.596	699269.5489	5	1580046.544	2350882.675	1082539.98	681630.9883	830604.7573	1352749.016	1307347.782	5	989805.6879	6473642.909	1032587.561	1136353.164	831199.794	750085.7253	1016813.635	912267.9234	1499708.009	1245263.749	17200470.35	17607492.01	1025913.494	414233.3602	10455491.95	17190596.31	5310051.051	3391357.088	4429374.037	2181405.156	1819496.747	2391830.164	1985182.253	3529264.647	5923719.442	1422514.635	2325836.194	1515868.325	2687936.403	1881724.23	2092652.65
POS00413	DG(20:5(5Z,8Z,11Z,14Z,17Z)/18:1(11Z)/0:0)	--	29.6867	641.5124387	840278.6979	609206.651	699343.3044	595179.4698	345925.1643	1618593.301	789352.5274	372064.1581	763370.157	925805.4528	222155.0914	807329.5103	901982.9017	672729.8906	1298476.955	181540.5599	262109.8238	118474.2014	278007.5368	285650.1927	738955.19	139469.5988	515194.2056	572954.0739	223070.9542	113084.4096	121268.437	100007.2885	202324.0061	181917.8873	238312.8141	115772.5848	619654.4465	820145.7348	2007336.59	482949.9963	868101.8017	334152.8878	711289.961	1203359.891	1303308.034	1090669.119	894712.0399	631304.1518	1403483.127
POS00414	PC(P-16:0/20:5(5Z,8Z,11Z,14Z,17Z))	--	59.3632	764.556943	31271651.99	21587948.16	63566909.22	32391824.83	78895341.18	28109399.49	30480714.67	38472726.22	40541119.74	20628710.33	20132178.68	13404563.57	27642849.44	40877599.36	28482658.3	16453406.54	29013544.49	33370782.62	43009762.01	16094978.75	42403875.72	34824819.29	30775258.32	28413097.53	29938579.54	58429479.64	21683619.36	24099508.96	27578476.39	31769030.33	26428749.73	34225407.29	25135283.79	25060059.25	28277612.63	28674024.52	20993205.3	22532018.57	19070476.5	19969767.17	26695505.35	15255482.98	8856626.239	30240980.19	10724459.48
POS00415	2-Oxoarginine	--	449.61	174.0867022	17499448.66	14817968.79	18665875.21	18572114.59	5174035.579	19098670.66	17630410.48	19937115.44	13286294.98	9896913.646	6651383.357	30448441.45	9559155.846	12895457.28	8383661.104	4979816.139	4149424.101	12941569.54	3128521.353	3875254.576	10143696.6	2662521.676	6385429.366	3456260.424	3085285.059	3028556.418	3123183.49	2449814.555	2921299.803	2078149.01	2553889.53	1568530.033	11438959.96	10870852.7	8585127.477	14244456.24	4646761.975	6642146.437	11059956.14	10905002.36	9254929.613	8136678.973	13367843.07	12910159.08	4491449.28
POS00416	Formononetin 7-O-glucuronide	--	290.365	445.1157013	326786.8495	262825.8589	693531.5422	1117954.561	219819.3391	693330.6488	826821.9267	877733.4712	273485.4223	463371.4287	47523.4072	359529.9234	438411.115	291266.7917	280576.803	55331.68006	177855.7073	65087.72794	14823.30829	62603.12049	361387.3732	194051.362	94882.91354	48501.26975	138978.1668	25931.82673	71089.27295	78115.88684	123845.1432	21893.92121	145068.3014	5	164951.3415	149951.0921	563072.9068	135814.5921	5	46743.88354	451617.7353	5	282785.652	370776.3062	322965.7025	235054.7964	30723.62005
POS00417	PC(22:6(4Z,7Z,10Z,13Z,16Z,19Z)/20:2(11Z,14Z))	--	37.6417	858.5965869	12032068.88	20436244.6	30486883.28	15305118.53	14640611.35	12937726.71	22938258.68	26397413.48	29321404.47	13042995.52	13995789.79	8293595.684	9533204.497	11407369.78	15126451.9	23760807.65	25102423.44	31623748.71	15119073.49	19027440.59	24445311.65	19334270.81	19492636.95	18183574.57	25509847.02	34041226.62	15537524.58	26496370.68	28567106.96	18124828.31	26436775.26	12303249.26	37710882.55	28378571.44	13148816.75	40733177.09	17209921.02	27443667.55	13283758.77	19065897.19	34388043.94	22805823.84	28422975.14	26092091.91	31597345.03
POS00418	PC(18:1(9Z)/P-18:1(11Z))	--	205.717	770.6037754	849243.8216	359714.4337	342177.2124	434958.5529	99856.25932	456755.9487	292854.1942	455958.2544	629957.2138	13609323.31	162843.6835	438014.3415	230232.7022	15120143.62	337278.2039	185150.9827	369938.2276	402197.5878	322331.3415	300189.4709	585090.0855	199578.1045	376001.645	464961.8702	567479.3047	150460.1273	353173.4222	387710.2656	286757.5344	378501.7722	292572.8763	203720.0954	9588807.658	798345.4341	958990.9007	920019.3282	6786593.002	779142.7994	1591772.995	4385848.896	943222.2309	1045264.088	1048544.111	1082869.599	19238281.91
POS00419	LysoPE(0:0/18:0)	--	219.895	482.322954	115435490.6	50196249.16	46985346.35	149678785.6	79325423.11	214091035.2	93843538.35	86470828.59	127107228.9	197166643.9	39688573.12	158203837.2	81405959.12	3915790.131	104771670.1	20070276.43	615083.9996	2070705.105	4135852.391	612477.4139	1643281.171	1148884.386	571295.3729	1072456.285	1191098.97	7154404.014	2093043.663	1180308.547	1658487.281	1350718.198	1744474.964	1827872.157	11994303.72	27734175.65	46993998.31	10990570.2	36705271.77	2323578.23	11561593.6	1447074.501	45263792.94	20121411.84	12737075.42	3118226.744	16290124.44
POS00420	PC(20:3(5Z,8Z,11Z)/16:0)	--	127.166	784.5807779	541146577.6	205186655.3	1268193572	897057005	44580428.99	470261742.9	1400326848	1183989574	1091095941	425496009.9	145364809.9	169592265.8	127657330.4	226154029.4	373775160.6	181071877.3	1088488230	1047294747	566785952.1	700422871.6	1092893152	535416309.5	966415963.6	891854861.5	779595005.1	1355591314	971002346.9	1098344461	934026680.2	542003037.8	1221476331	554733538.4	717559176.3	1439869399	555654610.9	1407050806	502537019.2	1217644578	552201623.3	425670536.3	1186788480	978861168.1	959175130.1	466566731.5	857510802.6
POS00421	PC(P-18:1(11Z)/22:5(4Z,7Z,10Z,13Z,16Z))	--	156.41	818.6025928	295472328.2	169840488.7	455080221.8	359761964.7	102442449.8	292813852.2	295685790.2	464734865.7	298882258.8	288739077.6	120441817.3	182789807.3	196454984	205588980.1	296060063	125341708.9	303221713.1	397979397.3	236182292.1	289775017.3	559825533.4	294244742.9	391572745.3	310796425.7	254252078.1	378462057.2	202623654.1	148830967.1	253174426.1	221037608.2	284969015.4	147600141.9	207442064.5	167987424	364399889.4	222396079.1	153406822.8	183387090.2	328927949.4	135829254.5	205997487.4	228968314.2	259026411.9	214058937.3	141156944.5
POS00422	1-[1,4-Dihydro-4-nonyl-5-(1-oxodecyl)-3-pyridinyl]-1-dodecanone	--	32.299	544.5065311	691293.9454	437044.5686	259434.6304	155670.8083	577468.1549	1052621.733	397751.9897	332251.4065	216106.4099	498248.5539	330508.115	219807.0687	418515.3186	283617.1555	103802.5644	339055.4692	196991.8108	78169.59112	401597.1783	83266.00856	183357.9926	187273.1055	189660.2606	128907.3932	290516.6321	271869.2382	581596.9251	951478.5067	53769.6747	700743.3054	332004.973	89748.26142	294449.6229	427416.806	1043420.159	534681.7583	373594.9742	433891.4981	812114.4282	812580.576	623552.6977	1088424.368	433670.6216	1029149.137	341373.2734
POS00423	PC(20:5(5Z,8Z,11Z,14Z,17Z)/20:4(5Z,8Z,11Z,14Z))	--	38.1082	828.5466982	2331239.335	5913318.257	18806418.62	6573804.995	11771259.75	11507038.43	11145036.21	12653226.61	11932287.94	9110553.571	3354875.692	3384783.689	1313143.346	9738126.526	8428413.373	6492649.072	7452163.271	6571480.853	6233644.102	4467503.95	7522489.247	6928551.936	8122933.638	7485674.062	12879715.89	6766319.613	8550095.106	17335356.31	7039899.447	11906294.98	9510470.78	5850178.672	19352872.75	14333240.7	4897483.652	12099115.76	9785075.171	9533824.545	441613.1108	3855928.887	13483439.91	10871978.97	11168882.77	9170645.313	12068515.23
POS00424	4-Hydroxy-1-(3-pyridinyl)-1-butanone	--	389.736	166.0856035	30977056.53	22126627.71	72849196.27	19632139.28	26506477.75	71047742.06	44311322.33	92565965.62	29316852.15	97428102.77	39552786.97	35490838.35	32491972.52	33111946	21127449.06	49607404.19	28905335.58	13180646.48	44515018.49	18779151.05	19705940.91	35516088.12	25985150.78	39052075.05	22463539.39	43576326.99	18963834.09	16040731.38	23391197.21	18240986.58	15294843.29	19138836.86	21204008.72	32760833.91	16583986.4	23557339.15	25599748	36156477.97	29896471.96	25306203.01	29771401.19	27370134.93	19604754.87	20570306.06	20414824.85
POS00425	Norhydromorphone	--	172.12	272.1270522	1369161.769	915822.1623	1269464.318	983174.3911	2824528.064	2697748.373	839122.7077	1583341.881	1659498.616	3154274.781	1514406.918	2065378.655	980981.8159	1777420.901	1403961.145	1591791.761	1808400.007	630924.6667	2958012.564	489230.3275	1511660.029	2388832.717	802444.2222	2236764.977	2079828.079	3587382.807	1118096.136	1199184.65	971358.9787	1720932.076	1338195.33	1938203.572	3372783.218	1718694.992	817621.2931	1591057.8	1569459.993	1676510.71	1304132.289	2337639.52	3443640.009	1201744.669	1695508.241	1034244.758	2282597.145
POS00426	(5alpha,8beta,9beta)-5,9-Epoxy-3,6-megastigmadien-8-ol	--	32.5997	209.1527725	5700771.262	9479925.082	5636026.627	7679929.799	8388621.945	8612984.579	9649963.96	5819628.67	6678411.793	10195165.52	9081507.969	9934766.671	7072127.097	6954495.091	9210436.072	6470252.708	9598641.379	8790930.52	7455094.708	15405401.09	7209591.636	6722616.68	5974377.509	6672255.778	8286212.806	6610227.202	7356199.769	10325567.19	6341910.946	9056468.09	7078523.502	9193088.706	6597967.983	6519670.283	5414136.103	4647744.565	5873869.201	5918760.494	5124390.085	5834573.329	5647918.927	6278108.528	6167193.457	5366767.716	7466617.138
POS00427	PC(20:4(5Z,8Z,11Z,14Z)/20:1(11Z))	--	157.776	836.6099582	31211959.63	70659358.03	79436272.99	50404709.4	52632567.54	57896590.9	62569643.79	58362649.85	59204879.88	52512345.07	47468758.69	31179656.54	49148541.83	50810633.7	48439958.61	68913571.08	48928688.29	60291093.73	48726220.1	43422817.95	50668385.02	52056617.08	50307828.79	35648445.08	55693235.08	57817565.44	49059616.13	62252499.26	48563229.65	47886018.87	53205642.43	45199807.32	111938940.5	123876145.4	28989613.91	61746023.98	89922076.91	54726213.02	24761621.18	106981531	102168835.9	69784265.4	87177622.27	53268700.25	133918996.3
POS00428	4a-Carboxy-4b-methyl-5a-cholesta-8,24-dien-3b-ol	--	257.7295	443.3469206	1617303.109	146424.0812	4801422.202	2584344.178	54110.56354	929062.1576	1118515.775	6511699.629	2007849.163	867084.5917	116844.0854	1158730.908	121927.4575	1400751.325	155594.9909	73373.25822	30530.8677	73716.52506	54024.99026	45735.17002	31827.61691	38247.31561	40756.79998	19984.2586	114044.9858	176719.5672	79053.73752	67897.76301	38622.7418	99528.44137	63253.86544	25941.10006	1946878.544	4080708.593	6245218.393	3964595.155	2314166.125	3080409.225	12322591.63	656381.5527	1143977.677	2750802.794	4503851.555	6705235.244	1309954.986
POS00429	PC(20:2(11Z,14Z)/P-18:0)	--	160.91	798.6338543	166248377.8	233471349.3	43546600.63	130562056.9	96278045	116316973.7	96443694.52	89868414.35	137527914.6	170652518.1	119496845.5	194513189.1	253067343.6	150525452.8	202249349	127204675.3	130388360.6	124909927.6	60011889.59	107726924.5	136437313.2	70515861.42	139980594.3	129521660.4	84126033.71	113546674.1	82335360.96	74769722.16	83579239.79	88057973.76	86891681.35	66603129.33	182263990.1	157916682.1	255854306.1	183956994.7	132309630.6	152056885.4	227445053.2	131704220.7	189342256.1	190121305.2	261828828.1	258645867.4	153071255.8
POS00430	PC(22:6(4Z,7Z,10Z,13Z,16Z,19Z)/20:1(11Z))	--	37.6361	860.610944	12387302.62	15840105.62	56202914.44	21925247.82	14089322.03	18116301.54	33699016.97	42004394.66	31448058.09	14927439.06	11790465.91	7286135.315	9119325.071	14043760.26	18528837.23	27205657.5	44842748.98	55677023.84	29787447.51	35847509.27	41275784.31	40815788.39	36018540.59	29062475.85	50443986.29	53705331.45	31810397.08	47605549.68	57245979.81	38864449.24	57716814.88	30561190.24	38214453.63	22778721.05	9099543.615	38351745.37	12327350.34	26003978.48	8487165.107	16273947.84	33160206.83	23003530.15	20140096.19	21967016.87	27813925.54
POS00431	LysoPC(24:1(15Z))	--	207.406	606.4472678	129181235.1	50107611.69	44164752.88	341953413.5	48605354.67	156303602.3	126042787.9	103296815.4	214750136.3	330660599.6	27273201.02	223340755.9	99216155.9	191669154	124189919.7	5564144.779	973590.2958	1895940.851	923339.018	1036229.146	3346589.969	714999.7353	2285987.212	1354890.998	1119307.161	2698637.856	614503.5599	1012233.573	1221591.986	1470994.038	1390495.544	720765.2124	14502917.73	33291809.93	25348264.57	13563968.77	27240481.63	22161855.54	4871516.273	17601773.37	28180611.63	16711973.69	13019270.03	20443178.68	14219688.1
POS00432	Cer(d18:1/18:1(11Z))	--	32.1693	564.5324696	6578054.469	16983800.49	5396157.144	8701458.597	21891745.75	16897065.12	4475815.22	3974459.121	8547726.786	10715291.86	8876028.889	9537179.123	9783017.6	11402059.43	6818781.485	9994081.09	2293607.091	2242489.155	4543970.651	2426459.118	2783025.661	4751596.513	3197800.984	2645368.464	10288881	7595092.56	16043553.69	17241934.09	4517944.318	13303857.41	10982568.2	6048893.728	3939075.58	3728723.939	5935057.73	3875240.025	3137714.616	3227006.714	4439879.537	8733937.834	3875422.598	6190646.375	4476177.306	6000720.783	2700125.267
POS00433	LysoPE(18:2(9Z,12Z)/0:0)	--	215.5965	478.2917518	3568378.47	2164166.077	4341826.745	2426183.569	1669816.833	4514916.484	2473703.899	9811979.07	4789505.232	5817903.27	1913863.386	3612229.08	3169232.113	2294153.968	2923276.257	748158.5047	276493.4427	137140.1902	53196.45632	68697.68469	244058.7048	5	249588.3038	125094.4636	165660.4013	310190.9289	48118.26742	115305.8626	170186.5731	109518.4648	171869.5435	217759.2144	7787849.547	5962845.201	14699820.37	11769187.52	3695270.444	7121991.235	62592177.08	3618675.894	15443575.22	14544709.33	37036444.67	19914335.32	5001059.382
POS00434	PC(P-18:1(11Z)/22:1(13Z))	--	59.9252	826.6693851	20206828.48	17212670.95	4452422.19	9010543.66	15473962.06	11406095.92	6731819.811	6918884.67	6222856.071	12058102.38	25280098.14	12766818.6	17038346.68	11021288.59	13684991.5	14923131.22	14706570.37	17661163.07	14395340.39	15280100.14	20522618.25	15164047.8	19127297.12	19458953.97	14040498.56	14163392.62	16873000.66	13226713.12	16101048.35	14175747.73	13614857.34	15364432.77	8156834.64	7067370.837	19456939	13640978.04	9704629.707	7242754.543	21705309.31	8575345.446	9188104.809	9708171.049	9472943.542	8863138.38	19274296.42
POS00435	PC(22:5(4Z,7Z,10Z,13Z,16Z)/16:0)	--	159.7085	808.5803026	211863894.8	200638310.3	409203579.7	272807390	175510858.8	336132857	332293145	333526777.2	310007045.5	257424986.8	165422795.6	174652293.7	124207008.5	281853282.4	199652021.9	229102035.5	219912118.4	254938000.6	191887756.8	173809023.5	261875948.9	221963308.8	243020964.6	180684806	253472239.8	287061152.7	242158855.9	373357856.2	209823878.5	240843157.1	247551647.3	193387332.8	581070807.3	599111552.3	193788686.1	415428183.4	399692851.9	360796723	297256357.1	429625635	408554601.6	342560366.7	451815040.5	332605994.9	514326340.1
POS00436	[12]-Gingerol	--	200.446	396.3098553	851649.5513	37534.86135	3451505.875	1979807.963	205138.5002	603426.5708	619860.9037	3130008.097	2078397.771	1187644.725	184719.7566	709512.2466	154622.8491	677498.3587	52343.24059	220169.3704	44366.16315	5	97766.56404	5	19270.15658	9496.590432	5	68723.50529	228985.911	238452.3858	175761.416	211730.9343	40710.51755	88375.95235	45841.25823	30869.61904	2976713.847	1984606.053	1275379.628	5059563.02	1633821.41	5269142.828	13955996.66	1198060.536	2663582.17	2239163.205	4808763.35	3056544.789	658096.5342
POS00437	PC(22:5(4Z,7Z,10Z,13Z,16Z)/14:0)	--	60.9541	780.550393	68220045.68	11258635.01	154276303.7	64677230.66	37809519.48	84610449.65	79672865.97	118149033.7	99963073.77	37031492	30017680.48	10993594.48	18764132.55	33833779.72	26244391.58	15535196.32	63198474.08	66008587.59	69559353.51	36683026.18	64855277	55294338.43	63076061.42	33454534.68	46463294.97	66498037.09	36579692.35	71825927.82	60135956.21	31947512.06	54266371.74	29461396.71	274241286.3	574148464.1	74872784.45	227943547.8	137752497.3	190611840.8	49088092.51	97135820.58	157433607	120826816.2	167695043.9	146581976.8	165730395.2
POS00438	Epinephrine sulfate	--	275.8235	264.0533688	4953635.755	3233925.744	6160683.461	8923829.57	1930708.8	3627599.743	6670894.713	8258079.386	3222548.736	6607987.029	574984.1992	3389107.824	3985066.026	2937777.891	3123597.66	307056.7391	157914.8143	6230.384931	5	5	5	5	22054.92128	5	133821.1155	5	26897.03105	5	5	15644.58317	372252.1033	5	962657.1762	946192.4851	5013516.592	1364694.943	1164287.803	367370.0652	4527176.009	683744.0264	3188498.351	3365278.471	3590082.445	3316573.089	612612.5877
POS00439	Threoninyl-Isoleucine	--	458.884	233.1485796	702739.185	377530.5232	1058734.816	1615651.469	30393.72211	1596733.35	468845.3258	657726.2754	246746.1269	596326.289	5	763608.6922	1173029.159	242974.82	214426.9289	5	626566.5008	470762.2808	160495.9396	1471783.441	752189.2789	3039238.913	1605693.816	20496.43939	572673.8977	588584.5624	3025612.741	3168253.418	2350326.556	1434966.431	49870.12208	388976.8449	51274.39262	212501.6613	611938.1769	645005.4236	4045089.745	171880.3699	3967858.1	931810.7753	696531.7113	962630.587	941852.0043	871063.147	53562.8305
POS00440	PC(16:1(9Z)/P-18:1(11Z))	--	98.958	742.5786154	42031287.19	47967282.44	29316590.31	40416334.23	95509107.49	57624158.27	33468552.66	35033424.84	32290692.24	44995866.15	42014711.94	40953735.97	66554466.13	55919457.41	44637432.46	31038168.65	18660002.04	19389115.86	22783761.9	18801505.72	27434871.58	16690958.66	20791799.24	22880214.93	52054759.83	50773818.22	68462539.58	65284344.5	31444565.21	77120841.76	59224572.76	32758720.79	41420438.87	40096388.91	52078912.65	44112913.91	37871826.82	38490980.08	71593949.05	52742567.81	44757111.54	53931030.29	46898532.14	39430595.5	34610090.27
POS00441	PC(P-16:0/20:3(5Z,8Z,11Z))	--	163.01	768.5871935	502688306.6	393280646.5	147058490.3	343688268.8	118125771.9	324465550.8	243616980.7	297864597.5	441377287	445564830.4	241570804.1	501834276.9	345878213.5	283528115.2	432674405	203083118	262258318.9	288402911	139947066.2	180146524.4	271993722.3	133027937.1	305876384.9	288029208.4	229468956.5	324564921.6	236582536.2	178860616.4	153264098.6	143987722.5	217520101.7	129134826.5	886354279.8	985781366.5	1141277937	835424590.7	991230282.5	967351174.8	1100609168	765264737.3	956687429.9	880328384.7	1173224419	1179729422	916928999.9
POS00442	Valyl-Gamma-glutamate	--	73.0066	246.1440442	584406.6726	861852.4203	2351086.706	2427916.39	134838.4201	380166.6916	4119015.353	2272501.144	5	1338381.788	132012.8553	2317787.7	1052721.657	1058968.942	692043.8273	5	5	5	5	5	5	5	5	13049.73447	10684.33941	5	20708.05369	5	5	5	5	5	2206089.02	6576162.154	2731608.051	2354063.914	1280407.487	1233741.668	7198175.316	746575.5726	2990131.085	1929260.371	6077622.039	1864206.795	769967.118
POS00443	LysoPE(20:5(5Z,8Z,11Z,14Z,17Z)/0:0)	--	213.8	500.2760122	75709023.13	26463398.9	69317131.01	58469736.56	17829923.02	43085969.79	49301449.27	104938892.1	117702606.2	21652594.69	8977228.462	21846699.94	21725499.03	32097643.34	28600271.05	5806598.681	2194298.672	2056213.261	2223221.539	2084111.771	2833969.379	1685214.546	3055401.102	1225212.296	2229996.55	4434962.471	1381372.519	2038651.247	1955889.584	1893482.265	1451388.198	3875825.729	56070849.63	55506923.58	224356730	112532431.6	46557345.13	73653268.52	349787975.2	65920651.38	130544424.4	155622852.9	204842509.2	197997280.1	39519715.34
POS00444	PC(24:1(15Z)/14:0)	--	137.581	816.6528944	120575787.6	55184642.44	36698151.56	83192604.66	32493143.13	43225655.11	81456195.98	49982434.34	46608128.43	47662963.36	19884820.69	47719273.6	83493897.38	65804091.14	75710478.08	32723386.37	20762402.93	19841258.56	21762025.84	12778185.34	22749794.02	18012516.84	19276543.62	21292563.27	16231155.66	17667831.61	16003397.11	15660939.21	15326072.56	18365944.65	18274011.33	17290669.07	28040917.58	50653452.56	29627010.67	29721485.06	16146494.89	26741856.24	18776188.4	20273632.04	31240429.22	37224153.31	42555969.05	50620240.33	15283411.83
POS00445	PE(P-18:1(9Z)/20:5(5Z,8Z,11Z,14Z,17Z))	--	155.922	748.5242573	12884712.43	4364515.539	13831098.29	19565296.9	1922633.331	8649222.149	12646547.92	2649641.635	18747273.54	5292170.101	2496756.201	1348440.618	3233231.094	5264152.329	4979846.595	4293354.007	4044266.352	2670527.554	2434926.902	1224521.883	2627715.444	1785046.56	638932.4758	806978.3461	5830047.408	4264027.336	4470000.737	4821791.077	4266564.434	2337891.038	3658843.176	4963668.992	2921236.513	2050676.543	1457592.47	3579375.942	1385525.424	1344866.266	2824398.145	2692538.132	1432278.184	1869605.743	1765951.448	5090083.766	357027.8585
POS00446	Calcitriol	--	198.489	399.3286981	1009576.354	87080.72605	4208455.922	3469158.457	110207.5871	302256.6153	605702.4545	3401838.425	1953596.489	1156950.077	240808.3046	478485.3158	122135.2942	788581.9309	99878.49703	276868.7639	74462.70041	6796.799024	224614.8176	21604.90853	32507.5516	23415.35076	31331.81346	103426.2967	287981.6862	306390.095	228969.827	156746.7086	84377.38554	214166.047	131546.3662	61872.20852	2992959.273	1365042.908	1636203.113	5029819.353	1909345.076	3359108.683	11754023.09	1092295.74	1983024.288	2376665.756	3014552.584	2588093.253	825900.5676
POS00447	gamma-Glutamylglutamic acid	--	479.155	277.1024147	20292114.27	4112507.932	62948640.42	36732647.95	2048750.813	13297212.48	28824699.61	27679385.95	32292059.37	21553171.79	1590671.861	7777521.796	4632474.969	10771074.73	4712560.019	1758554.986	138942.7697	104652.1141	102809.9123	119179.8098	94087.77116	99995.16204	103930.7485	241788.6983	123543.8057	117033.2456	112151.0792	124506.4988	100059.7014	103684.6181	105236.1394	102011.5124	6635437.661	5418969.037	11748646.96	16878387.11	2977179.844	4658108.796	13973656.92	4104810.75	7745466.191	6684076.562	5094879.294	10895045.19	3148787.198
POS00448	Tripropylamine	--	165.636	144.1741601	600644464.3	370235479.3	842856135.4	414258841.9	5497401.354	151858809.7	306998139.6	443727884.2	593527202.2	451579403.3	141778913.5	170568737.7	73304958.22	344597179.3	213195919.4	45808436.39	2572863.925	1490137.093	414000.1868	3666228.721	9566328.468	5	2700099.419	2590829.31	1273521.449	5594901.9	1017219.619	624740.4759	1416256.74	137719.3371	3892750.3	576121.3924	611010.7994	250693.6544	5	5	232617.0519	507399.0994	1464341.289	23265.92228	5	5	1443067.921	146711.2742	253324.8005
POS00449	PC(22:6(4Z,7Z,10Z,13Z,16Z,19Z)/20:4(5Z,8Z,11Z,14Z))	--	100.2714	854.5640883	1568448.629	1296389.793	6816584.397	1258201.918	1960269.373	477172.5174	4137778.786	5099512.045	4339844.409	2003024.599	341623.7844	488185.9798	1251719.645	2052333.956	1463959.808	2166210.163	4627064.528	3650652.407	3144242.951	2052656.826	3497584.376	4891819.767	4141540.126	3078808.81	4816436.509	4302615.133	2803509.257	5227381.075	5990626.318	4696649.479	4545152.239	2228507.91	4093501.016	835080.2514	980192.9461	3174860.28	245301.5927	2102847.815	2660895.3	1109930.829	2309259.802	1835979.335	1644805.61	1911611.394	1485114.646
POS00450	PC(P-18:0/22:4(7Z,10Z,13Z,16Z))	--	60.3645	822.637782	15420852.55	23359753.79	12642975.11	14347164.7	21044523.21	15357719.81	10029252.28	12144969.69	9871631.886	19322168.68	25505903.91	29918532.14	30095050.54	14948092.23	15905429.12	34211121.89	26540501.57	77210502.84	27107706.51	28122854.88	59930706.52	19373132.68	30981980.19	21410431.17	9194316.565	16417172.83	14864312.26	8616959.942	11942633.86	11347668.17	9227661.87	21074592.38	19437803.38	28170020.59	75447477.33	39281247.63	27899455.92	21066563.03	63409752.16	27532504.9	40875420.4	44731402.32	28097141.7	24030208.12	20639812.24
POS00451	Valyl-Glutamine	--	399.892	246.1439126	1123806.357	5067576.969	2109724.927	2766480.575	1372965.8	3751832.997	2392221.836	1836170.78	2078703.122	1660649.702	1317413.976	2044278.248	2504529.585	1580734.815	937606.4444	4106424.016	454278.084	1386145.121	230880.276	385201.8477	243647.6818	169883.5012	211259.9533	270569.2728	379872.789	501784.2694	284977.8369	366532.3874	245644.3768	210058.614	183155.4875	524050.8807	1746419.964	3643311.088	1781859.877	3695374.391	2531570.079	1785775.114	6604707.696	1454217.439	2167046.378	1518741.938	1783788.751	3853430.515	3384910.419
POS00452	PC(22:6(4Z,7Z,10Z,13Z,16Z,19Z)/16:0)	--	159.069	806.5648435	310539879.4	233165021	704417169.1	373831190.5	343224291.5	445331682	476981830.2	470784203.6	421318057.7	367971382.3	209342305.1	233918699.9	182137281.7	418172545.7	256584758.9	313495419.6	360451083.6	427400091.2	379455929.2	294910312.2	407882137.6	365022035.3	430030816	276968490.2	525491800.2	573692556.7	421629340.9	746321795.1	382831971.9	516497211.3	436740845.6	357588521.4	475986188.9	448549294.4	235941462.9	438526393.2	421530918.5	330082951	278153589.2	422321343.6	441999940.8	363760432.7	348038425.7	301413549.5	486669614
POS00453	PC(20:0/P-18:1(11Z))	--	90.3621	800.653006	33448307.61	20610556.69	18339822.75	32428277.2	9358155.152	20540973.03	22762202.14	19636072.29	20028431.56	19380560.86	15194683.83	22829272.66	17159147.29	23998454.96	25233599.42	19205673.09	18932782.02	17724053.4	17959879.85	15833433.43	22047348.42	15020203.94	15367216.26	14552511.49	16164824.15	17536469.71	16120263.2	14300811.18	16301487.8	16059111.35	17306182.35	17737976.34	13464825.14	17876073.91	14356069.43	16394344.33	13962246.51	16701484.7	3916688.9	5083677.95	14864965.26	11231018.84	6383181.656	13264525.29	16722032.65
POS00454	Gamma-Tocotrienol	--	85.66165	411.3199985	236775.8437	91086.06355	572876.6907	304333.1517	13528.64391	204291.5071	317544.75	523325.4018	364954.9626	148493.2037	68554.34023	124337.8323	130612.526	114833.8279	65313.49335	36237.46348	133126.3584	130739.0259	81950.28586	75823.38611	77586.56022	104705.6632	37122.11173	77755.30445	109250.7236	106537.4268	60769.44749	139376.4408	129774.1802	102631.4413	152260.8802	52517.48905	877727.9945	1322817.996	1031979.967	1670073.321	790314.9239	1490086.077	1464979.23	397425.6778	305580.643	768386.2131	651629.8436	992562.7689	471414.9097
POS00455	Demethylated antipyrine	--	49.886	175.0857681	11905158.89	7016179.513	2808353.267	2759453.879	2037012.711	2136108.524	13388948.46	3472671.376	6491346.82	10913911.48	1741296.168	7183151.727	9325890.876	5484216.492	9052918.878	708559.7708	2063835.134	668866.8552	1548371.519	481684.3633	879841.2702	1231362.679	1452149.231	715136.8558	1693576.457	1709173.407	825558.6654	1073000.77	614375.3556	761182.9501	1009189.374	716263.7269	419322.2653	674458.554	452491.385	431653.4951	577790.2524	403562.0015	1025723.323	384508.0395	404834.0407	2592301.115	436734.4077	569554.7107	343877.2875
POS00456	LysoPC(18:1(9Z))	--	215.111	522.3532675	2804976901	1083171124	2226358028	3355671483	1369560780	3324767156	2805071625	2671474184	2582674242	3737980661	745470384.1	3143385593	2066152608	2943617244	2216039194	246971499.2	5240357.552	8981219.51	8325277.196	6893709.479	15970113	5567555.025	11800053.45	6448011.918	4706100.971	12144817.89	4254187.202	4630767.284	5610827.215	4999847.611	10304193.47	6341090.673	631584597.2	917267864.6	1904550342	865375147.7	658887802.2	979183015.7	894809973.7	598118627.8	1402121998	1625555853	680838338.1	815506316.5	353531799.9
POS00457	2-Azetidinecarboxylic acid	--	412.357	102.0545542	10697528.16	3183230.307	21362332.6	13924103.71	2176927.293	16462089.84	14621568.62	14458189.13	13859662.91	12705960.96	4459541.166	6070653.451	4577976.203	9899222.37	5152474.476	3691806.485	16350651.21	4635529.989	9130226.708	3599996.707	9683704.85	6230813.186	8642531.889	7357645.027	16329579.58	10841733.72	6080058.059	6959533.952	5277215.968	9583623.76	6007103.296	2575479.368	11477163.67	9511381.413	7885887.604	8076719.146	5075874.693	4363041.171	18133280.4	5073049.193	11749082.81	6459264.775	8470665.672	7862205.697	3749440.183
POS00458	LysoPC(22:2(13Z,16Z))	--	203.249	576.4007289	15488049.66	36718114.42	6224174.44	6024640.826	6525091.542	20889522.22	12416260.53	9497046.111	11283912.82	4819844.96	17989598.25	10774969.54	8378058.014	29272686.11	7229991.963	4324194.109	84293.77866	30693.32712	5	5	88713.36798	5	143378.8777	5	17349.06834	83260.08997	5291.023266	17109.89976	19918.09034	24106.98223	26738.8185	8458.110426	4675033.002	7521722.858	26408122.93	11605110.86	3187210.54	13081214.86	49984563.3	6419311.46	14629991.87	16430285.66	33814525.58	52323109.62	2727713.91
POS00459	PC(18:3(6Z,9Z,12Z)/24:1(15Z))	--	157.645	866.6594654	1139518.479	1165922.225	2195428.673	3470235.614	1381790.122	1007793.106	3011276.012	2034304.029	4148723.137	2183090.293	3884387.986	821603.8367	1368220.11	1696060.237	3406690.575	4963180.267	5203274.407	4552831.742	915957.6549	1760311.701	3256301.147	1846735.72	3700134.555	3234072.54	2217840.702	2684326.542	790502.9609	1760847.538	2960651.871	2378066.923	3181291.817	1788098.942	13245208.36	14776789.32	226810.773	5124246.465	6081478.838	6123154.68	1027597.375	5568192.634	5994278.407	2617313.945	5588788.879	3452471.067	12532792.89
POS00460	(6b,7b,13R)-6,7-Diacetoxy-8,14-labdadiene-13-ol	--	74.433	407.2756431	1116401.255	1274740.15	915277.9107	1663751.428	1779716.494	1259692.871	1133302.277	890063.8495	1281371.706	1940099.876	884799.0405	1339286.83	1384789.728	1357169.768	689078.0086	839126.7506	5	5	5	5	5	5	5	5	5	5	5	11259.9223	5	5	5	5	81472.4799	102790.9135	281413.4159	23698.10576	693726.0687	113409.4779	28539.72417	95607.24492	491978.5436	120150.6534	5	81920.80558	161600.6371
POS00461	PC(P-16:0/18:4(6Z,9Z,12Z,15Z))	--	162.356	738.5406354	20268654.07	6644872.558	41525302.5	24762043.33	12191655.34	36323774.52	26947189.2	18485864.8	18257364.14	10456491.32	5386692.768	11813324.58	11027124.18	21833517.61	11742679.79	10352874.47	18121712.93	14876191.74	18143368.86	18334906.72	27326774.3	14463954.61	31147723.85	14005285.39	13669511.37	25488323.16	5726153.828	12744644.22	14512591.34	13458879.75	11188948.62	18374991.79	5450569.254	6808590.907	6428170.92	3958015.179	4030604.802	5610900.302	3707776.486	7788289.657	5287769.391	7291298.224	4716827.114	7025559.347	4848914.113
POS00462	LysoPC(20:4(5Z,8Z,11Z,14Z))	--	214.772	544.33666	147567873.7	105715387.3	166802169.1	138678523	286167116.7	170107155.3	149495336.5	156506946.3	229715146.2	156413357.8	88157093.9	151540910.8	125595614.7	166735428.3	153875605.3	29253572.43	709831.5836	1712062.241	1151992.124	815479.0685	2260291.433	633576.5944	3235344.525	571668.074	513614.3945	2453587.224	510259.9512	681953.5425	678845.9278	747828.0789	1023633.678	1037976.475	90997799.14	124537560.4	123800028.7	99698125.02	91613286.81	111697491.1	88148797.81	81988276.72	130071880.7	113622795.2	89938995.77	96128346.31	48813268.93
POS00463	PC(18:2(9Z,12Z)/20:4(5Z,8Z,11Z,14Z))	--	139.224	806.5653775	83673225.22	88260406.49	234449883.8	112635405.5	129055539.8	193097288.3	132445857.6	206977219	124983344.3	154095638.5	75406190.13	61415501.8	40775250.16	108477628.9	91264186.14	86489763.54	101342126.1	194674007.9	98604418.91	86147069.1	213830951.2	162793043.5	166408150.1	77924153.27	155039580.8	192966748.4	194588480.3	216044477.4	107203425.6	145663667.3	176215187.9	107143939.1	260802403.5	115743920.5	124127570.9	215434177.3	89691691.23	106584667.4	148318941.9	337279333.8	98244509.93	83253039.99	80687018.85	98807312.82	23330996.31
POS00464	LysoPC(18:2(9Z,12Z))	--	216.224	520.337973	886988400.7	343237414.3	469830035.6	659476021.6	420670552.7	1421016163	701490738.8	598167903.5	702762337.6	1039005200	241209841.2	1167596862	704135508.3	1132582096	645165661.3	62438549.99	2854666.263	3833687.946	2545509.24	2424621.556	5970285.387	1447305.055	7219839.768	1737165.815	1668506.328	23943725.73	4072867.707	1715645.906	2705425.544	2507827.374	2875225.241	3825264.853	226532185.5	351882961.1	592595485.2	276516365.6	308050314.8	305548544	820092101.5	217877170.5	450507820.1	379141640.1	303855042	1905544839	162908438
POS00465	PC(P-18:1(11Z)/20:2(11Z,14Z))	--	117.316	796.6177643	74046744.56	56529802.72	39760375.89	39435579.27	44508052.15	42153785.74	29193019.47	44764675.31	39434282.08	39307103.36	32582910.01	35729902.72	52563431.51	45411868.27	47224659.77	6992721.745	58194469.08	72070080.69	51353331.01	46885920.99	76456998.63	38705699.15	73858472.98	57184948.84	9407323.071	40199250.3	39991669.91	18802891.32	31585946.57	24999204.6	27482979.23	23935710.48	110777775.1	76125965.86	269444177.6	112177709.3	158418282.3	78140229.78	236150466	158585079.8	114346144.3	91771493.74	258872746.7	105590083.5	35098609.76
POS00466	PC(20:1(11Z)/14:1(9Z))	--	133.7125	758.5663848	113821513.2	26621902.21	541077508.6	221595902.6	5576281.603	154395020.8	577702435.7	390732654.2	283329996.8	64240432.86	15799980.48	26644260.3	16480899.33	83241606.31	37754307.75	34880035.23	74744868.98	167848181.5	57790259.41	143863299.1	182705245.2	104846352.2	177076315.9	85548019.61	117798186.4	162017153	55566401.83	64090853.17	135562926.1	62597336.9	78065885.84	66951153.18	51561368.07	95882065.89	44476035.24	65237719.26	40907149.65	47248684.38	28401881.27	38274466.41	51977650.4	23229022.7	30654017.85	28037770.29	40899448.51
POS00467	apo-[3-methylcrotonoyl-CoA:carbon-dioxide ligase (ADP-forming)]	--	326.3145	174.123188	1752393.282	713782.8156	2066512.776	4978963.855	897681.2635	2491594.232	1092930.074	2384976.177	4295872.716	5285878.837	564351.3838	1915813.495	857782.6411	2944274.2	824540.4143	242731.3738	177371.4431	122712.4466	348727.4145	708689.45	247287.8535	296169.9348	255676.7021	534445.481	974450.2487	1487446.792	535107.6156	1380616.374	406586.097	1630425.658	84438.4859	1120273.51	901792.9468	1356708.748	853167.5208	732422.728	1360149.138	927491.3405	4880647.234	1212183.464	1488642.22	3897726.36	1312653.906	2751595.127	675869.0176
POS00468	Elaidic carnitine	--	194.805	426.3563935	840854.7288	276977.2024	5144116.197	2386195.366	253589.3491	737072.8159	1578205.93	6182555.856	2523359.831	1918626.237	597795.3829	762987.4366	681621.3369	954163.6052	464560.5993	1814461.477	669193.4787	410864.511	731264.7808	178855.0305	258043.8013	214379.5688	391686.2691	600361.6772	2090758.421	1359106.685	1283361.995	1702263.621	920741.5013	1104647.497	1145378.274	760790.0742	5620994.892	3581460.444	7529219.004	24933333.12	4487011.49	8473776.734	37516143.91	3423952.785	6821424.35	11370356.47	6146663.294	9346260.864	2502237.915
POS00469	Persicogenin 3'-glucoside	--	470.36	479.1493129	1670284.313	351242.3692	1092526.281	1384906.551	594333.4888	3014659.433	519255.4845	2136178.454	1276945.76	1958520.921	326314.7785	486120.241	332452.6436	962911.7051	457404.8417	208663.5404	1565891.766	431061.8539	420954.8247	332761.8317	947915.2803	803207.7321	1387916.067	760982.2158	275474.5485	474300.6208	124702.0723	144540.8008	79422.22922	129368.9605	106309.6673	130834.4799	594420.5686	525439.8796	1022316.255	1181871.868	622600.5447	795775.5626	3481929.147	292731.7362	586417.5729	873888.3847	1649492.047	2274899.563	203188.4706
POS00470	xi-2,5-Dihydro-2,4-dimethylthiazole	--	628.654	116.0525236	321932.7917	986613.6776	1411591.238	995780.3166	909891.0053	1027749.428	4331042.943	1059349.936	1118585.343	500159.0756	1571672.641	1161062.275	2080274.288	6879786.469	943360.9422	1525388.693	1263285.681	1052752.009	332318.1631	492322.2858	1799833.339	946835.9545	693572.8519	880151.1349	1160545.965	1066858.695	1562157.976	1365928.98	1020253.816	914124.66	942159.674	740721.8259	1056240.693	658156.2545	895701.1401	483078.0122	629168.056	1446922.449	1304934.267	468854.7238	496347.5791	984920.3621	791834.1976	1652168.721	1445265.341
POS00471	LysoPC(18:4(6Z,9Z,12Z,15Z))	--	212.96	516.3053586	66277643.12	11111111.69	31094667.09	30152333.78	3648529.753	34437446.09	20315273.26	40212254.38	58575225.23	16466180.66	7043058.784	13404273.55	6435175.778	22594661.92	12598521.34	480011.3074	40300.17342	27766.30023	68063.75515	48319.84049	143845.1716	39534.8184	205361.9337	5	5	106459.5328	5	5	45286.19236	60661.31707	8959.589017	40143.74824	3042683.318	11371404.04	7891419.417	5273104.353	3221207.591	7069743.807	8880626.68	5847983.408	4146236.677	5131993.445	73341.52655	13125398.69	1646966.354
POS00472	PC(18:2(9Z,12Z)/P-18:1(11Z))	--	205.206	768.5873454	202932.9264	188380.4109	47541.29846	125900.0683	12716.82753	81679.2005	84897.42099	34964.42192	388067.7606	256265.8028	42792.81657	308387.0406	37518.90419	51278.64634	143212.9126	31574.24646	96460.78026	152652.0755	35561.82631	78720.66578	105131.9139	10738.09466	184069.7448	88322.12894	141004.6698	207486.2001	118964.3187	78816.11613	29857.7494	31673.79212	96780.47602	13607.44886	903372.0683	1025105.894	886056.4498	902012.6856	7917351.279	966888.259	1024730.145	613664.7525	852825.5609	681106.1021	906048.9876	8840555.12	674285.69
POS00473	PE(20:5(5Z,8Z,11Z,14Z,17Z)/P-18:0)	--	129.767	750.5407757	113590029.2	48525847.01	81419452.99	103312858	34058525.68	62544993.1	116171462.3	62090382.64	91306555.89	58241590.75	46189963.6	29283675.2	30950339.66	46293430.85	49211191.11	57239380.86	44471892.22	52872921.16	82401283.98	55904311.32	41550771.53	48165785.34	34680714.37	37687074.48	60228222.27	73755854.18	68759986.87	60004683.4	55357438.86	46267892.71	54393641.97	73116574.25	66007757.74	45644786.65	65594556.63	72759165.82	35401992.63	45759947.58	96343515.53	63216096.08	60054106.37	56357088.31	60075088.3	82746475.28	48314047.47
POS00474	3alpha,4,7,7alpha-Tetrahydro-4-hydroxy-1H-isoindole-1,3(2H)-dione	--	67.24825	168.0646624	7405112.918	3117423.792	6663088.406	9151871.681	1536757.446	5446563.174	20694121.97	3562908.948	10413445.73	7028102.639	1023007.738	5261436.39	3447036.864	4319371.571	7613015	829828.3014	3587644.777	3919601.354	1974244.974	1339735.746	3646157.608	5333407.616	1120937.991	4759950.672	4170933.095	5472103.6	3715423.796	1738420.552	4263049.597	2619588.078	8087403.956	789051.1409	1854255.397	4049158.289	5280671.619	2398189.965	1830903.506	1281652.477	560299.4308	4155918.53	4972700.132	2807402.034	3517690.751	4384031.117	1628446.071
POS00475	Pseudobaptigenin	--	345.982	283.0613539	1842581.793	70267.10559	2413831.301	1980461.441	781660.8026	1580965.469	1374531.014	3265991.525	1583689.351	981153.8593	242705.4805	481393.0918	403181.2285	546928.578	799350.1244	1106644.502	2827233.994	1015195.619	806144.5548	669263.6831	1220672.945	1535031.147	1876797.256	1542498.669	796567.9637	714340.1138	523446.142	420305.4877	527281.013	637312.6906	391205.4458	698861.8329	837938.3541	1185389.914	1271256.036	2047186.447	422845.8076	1631109.67	3720341.84	332301.5447	629593.2612	527127.402	1542240.493	1913556.837	301336.7057
POS00476	L-2-Amino-5-hydroxypentanoic acid	--	48.76085	134.0805337	2579700.658	2410223.994	4755880.617	4350777.534	898920.0608	2478074.74	2543102.594	5602185.534	2820125.363	4762349.122	1494929.685	4389128.457	2895794.281	2043281.218	2441475.999	1003205.762	5141455.6	1562266.735	2285440.257	2179440.157	1585887.308	2394135.962	1791402.548	2069836.557	1037874.357	1000017.877	616614.2331	605734.209	698439.8864	665502.1578	560690.6869	545967.4368	1293956.696	9115044.124	3671614.805	3906024.961	3691597.13	4233029.345	7505104.164	2865064.689	5628245.188	3866028.563	8441884.833	4558021.083	3125375.669
POS00477	Formyl-5-hydroxykynurenamine	--	373.564	209.0892235	303533.11	134795.9766	570595.0677	254276.0793	301000.7026	543661.717	301754.2918	461884.4675	342208.5644	470940.7867	386693.1024	234069.3097	351729.1733	597962.6268	99439.07831	736385.341	601503.485	249885.1294	981475.4569	549847.643	440678.0796	1166683.622	358447.0575	1003284.435	794659.3524	502260.4264	367538.9658	251357.3592	433363.0328	797672.0225	43979.41828	520974.7672	250145.5411	624285.5147	614970.2831	235813.6325	816186.3237	205928.015	434082.3222	485567.4579	678519.3341	339972.4473	272615.7452	550130.8186	281831.4693
POS00478	Resveratrol	--	470.485	229.0871596	7230045.015	2805209.956	5573549.23	4971885.885	5485084.13	14750172.08	3348512.828	12352735.79	6403589.042	9302026.315	4152142.661	2845246.025	2420043.924	6053303.129	4054787.588	3494100.466	24442134.14	9405919.099	8532357.744	6772044.38	17441289.61	16170735.77	23250723.86	13659087.3	4080857.714	7780823.439	2224166.374	2655487.862	1930696.129	2828719.671	2554086.072	3006775.937	5751380.169	3716091.138	3174089.719	7611960.093	4784393.014	7765083.675	10739349.99	2839681.697	3666489.887	3087433.868	5571847.611	7698133.391	2326745.228
POS00479	2,5-Dihydro-4,5-dimethyl-2-(2-methylpropyl)thiazole	--	115.303	172.1148824	1584893.532	3425428.265	1543856.539	2204649.252	3962295.652	2320508.164	1442775.682	1976157.866	2380127.956	1952041.31	3378224.796	2475334.199	3257739.55	2379332.068	4139466.168	3274979.309	2803781.829	2876758.784	2174031.089	2355553.716	1662582.629	2852836.663	2028984.024	2516027.383	2116100.838	1858278.873	2325068.043	2183557.916	2738562.435	3527728.032	2897961.642	3620081.449	1586657.435	1718219.049	2263249.949	1432218.897	2252266.057	1045417.738	1758862.25	1369431.627	1422768.641	1978048.022	1798842.668	2285624.666	2278150.005
POS00480	LysoPC(17:0)	--	215.462	510.3539464	72580093.2	37660448.14	59621544.25	122568698.5	67765813.49	78620480.02	58438938.21	76721311.41	85958722.94	123389444.6	38433061.66	105205509.8	45983998.09	80714857.71	65882695.88	8596755.589	216361.223	344794.5475	514889.0336	1017653.254	3265592.696	233716.1251	353292.0779	135940.4088	154277.038	632305.2898	410270.9657	283156.1897	204351.7428	215135.1819	429948.1472	245046.385	3824658.86	7390921.756	15721772.62	2176734.597	5155270.634	7070385.471	5516796.202	6499244.799	11922061.68	20932152.76	3775696.54	5668862.107	4476622.903
POS00481	PC(18:3(6Z,9Z,12Z)/16:0)	--	62.473	756.550237	70726601.44	8771327.206	81691530.9	37724065.74	9830456.702	36130968.43	135689171.2	70064575.9	52979205.88	13684282.99	8446011.791	12769747.56	9433439.798	19307016.49	11842551.58	10856944.31	31420091.29	14662977.2	18386761.44	40641792.48	36462583.35	22395461.6	28829360.15	41637569.21	42250599.51	29373533.07	16934806.9	13676163.36	27994841.8	26112401.65	29176523.85	10321025.58	44157137.93	84971771	28100328.29	22005978.21	22916511.63	38026921.32	25475577.91	18357978.69	19874390.73	15304130.43	26541928.29	14704492.7	18374568.27
POS00482	PC(16:1(9Z)/16:1(9Z))	--	166.942	730.5354616	92649030.73	2303094.678	551042390.1	364681586.2	5	97819214.8	752594121.3	315652188.1	232225977.7	6149317.76	1559433.311	8320038.461	1327550.167	51072076.37	9976490.285	2369870.007	11009607.18	7933070.451	10944463.35	7490582.22	25811147.76	6353059.226	10353401.57	6683653.71	5534878.814	15770659.18	3416004.403	1075664.43	8081730.346	5417287.245	4248095.048	2486294.748	8233779.353	45851200.52	5	5116656.601	2132109.535	7446205.023	3092334.442	6121721.599	2174336.981	913143.9836	2518948.379	3014040.955	707570.9064
POS00483	Adlupone	--	596.92	483.343046	183388.2939	210482.0386	260551.512	280975.569	242273.11	248428.4172	198269.9949	217908.2469	184744.9949	227067.2876	202473.3633	215799.662	318758.75	219589.3266	187825.0615	265438.9841	207015.5357	211441.7607	222987.9442	231808.0033	236489.8239	226648.2872	237821.8228	207904.5523	202347.5377	213152.6969	206008.303	292633.4286	241428.3455	205987.1644	311861.7416	190233.8873	205195.1296	228359.0164	226519.2995	276958.2712	253872.686	268405.6872	270197.6771	269815.253	290636.0099	291443.0991	198428.0141	208234.326	223358.5985
POS00484	LysoPC(16:1(9Z)/0:0)	--	218.508	494.3228508	301607509.1	60471973.48	144483632.5	337185759.8	59139076.49	336401784.2	256429080.9	206974936.8	225006018.4	237598838	63800774.77	161071963.4	113229973.9	219853386.1	172068971.3	13910896.09	404119.4222	797014.213	847115.4187	507792.8894	655896.2693	568852.7186	924227.6902	480906.4538	388754.8342	1629399.417	520861.3996	120470.1692	709690.6843	557673.1937	602753.0097	902505.671	19670243.51	38185912.01	33699134.63	49538434.09	26354586.87	22885306.35	180299639.2	45072087.55	27168913.91	15787738.28	120320920.6	139356617.5	9055193.548
POS00485	PC(20:3(8Z,11Z,14Z)/14:0)	--	83.6151	756.5519519	24150776.2	4437902.578	49685512.75	42576860.99	5110280.913	19286180.98	47514800.08	39413301.76	29734392.71	7988974.661	4291507.933	5346583.991	4296541.779	10823270.92	10902310.54	6899680.121	19988884.11	22497506.55	12184073.81	12841556.37	19261506.68	8261734.525	20642999.11	15820627.97	14165971.81	30068178.11	16907151.26	8878210.277	17024277.51	13561863.3	18122735.22	9174882.878	25849979.39	39402888.07	11659547.93	20312679.64	8884404.416	19898408.92	12190524.47	8896723.713	17768790.7	10421730.71	15699330.89	12332573.72	13331953.75
POS00486	1D-Myo-inositol 1,3-bisphosphate	--	226.743	341.0023883	482443.2996	298484.7183	717708.2186	752673.9298	320411.124	500673.4942	1150453.025	492139.8689	907415.1115	941533.2139	614211.1049	1058326.958	484961.7323	593584.4601	537174.7087	563220.2514	1274389.047	876393.2008	1113851.261	878574.2836	3500211.656	999656.9368	3109428.75	1009771.013	1180684.248	1240697.289	1086915.265	747484.748	818921.4753	923885.5773	870396.3722	482259.8364	2414031.028	1970232.488	431406.911	589436.4006	644212.3748	524084.2287	595277.4225	651517.7311	740686.9462	527555.4484	1110496.987	480196.8208	513216.8436
POS00487	hesperetin 3'-O-sulfate	--	412.78	383.040604	1178871.375	1132772.65	538951.4736	527458.4081	1160958.315	1620428.884	1263883.021	582802.9467	1297368.639	1388699.863	1387409.41	1458612.228	1189290.901	1150693.922	1520211.148	1420106.502	1987308.177	1474818.799	1565653.754	1245225.222	1957091.131	1605416.351	1651341.543	1416223.966	1801396.132	2127938.942	1630831.745	1568444.643	1375442.856	1622338.517	1513772.589	1106483.355	1946210.812	1583533.117	856630.4789	1087827.318	1487655.209	1180853.529	447931.7931	1340086.429	1362489.49	1147437.035	1188255.713	996928.9487	1235422.531
POS00488	PC(22:4(7Z,10Z,13Z,16Z)/16:0)	--	59.78985	810.5959729	51971664.13	35265199.07	75924103.8	70812720.98	10548325.83	164443741.6	144348809.3	70958706.84	77230292.24	89172852.07	24898329.83	21191280.62	27746548.93	42737393.78	37376399.79	49642429.91	86582566.92	143299787.3	30608893.84	56760487.84	140801297	37408495.61	86844168.09	43009162.46	71208918.53	118556331.9	75361392.1	83631871.68	51420122.39	45299119.1	84801964.39	28360341.16	469976741.8	257479988.7	56664830.52	352098258.4	179275321.5	153194621.4	119721954.6	131899243.7	160042930.4	92759094.76	246315868.7	130655551.4	200261033.6
POS00489	LysoPE(20:2(11Z,14Z)/0:0)	--	211.096	506.322631	16842238.73	5384250.249	8105790.268	11036991.63	7404060.169	5072572.012	7001762.347	18247314.66	14007177.6	3822394.883	13295017.24	8506085.771	21712700.51	6277609.944	6210114.557	1963769.191	953590.9597	402736.1961	234763.0644	215906.8715	588034.0509	186656.7257	1046903.522	613772.336	260800.051	716533.9026	141147.5118	368619.9489	406323.5193	422984.0095	341916.9643	507108.6524	9763883.932	11093252.3	42366555.32	18143023.79	6225360.011	15125673.59	69821346.19	9896063.977	18550780.01	28460241.11	56546655.03	38605482.2	7772566.664
POS00490	PC(P-18:1(9Z)/15:0)	--	164.365	730.5724139	477799.4824	4210242.163	5	5	1767903.94	130205.5565	5	5	5	4968543.192	2053276.766	4589333.728	3772159.027	785401.0134	4490278.984	5149660.888	11095593.03	9640306.239	6894299.515	6528203.006	10677872.12	6132229.783	12724684.17	11182060.23	13308198.82	10052822.7	10640299.33	8757434.386	9756177.89	10865088.15	13076536.66	9191117.046	10402669.13	1258194.087	15236849.77	9287185.429	3260139.484	5573134.375	14274373.53	3485272.752	10451600.54	10794233.83	7881578.67	7090903.475	9638335.697
POS00491	PC(22:1(13Z)/14:1(9Z))	--	125.856	786.5955244	147339185.3	56670825.08	511687389.6	395023284.3	17287330.58	210773312	648890850.9	448984267.8	231122806.4	145212255.1	39775988.15	29418698.11	40608462.72	157716857.5	75353212.56	59426970.89	287216279.4	168088448.2	209471064.9	114485975.1	350505141.8	136857130.8	296115435.6	270409964.2	331135561.4	357638421.5	263619218.6	294904682.6	147605399.4	150801567.9	351901753.6	114444272	161284107.7	274162821	108883645.4	295412554.1	101104798	269657065.8	176072551.8	152850279.9	146154732.7	212728999.6	166078539.1	102663961.5	164566789.8
POS00492	PC(24:1(15Z)/22:6(4Z,7Z,10Z,13Z,16Z,19Z))	--	151.7265	916.6755702	45845.5643	149195.5204	1416908.564	924669.7976	66111.86596	54809.6044	863977.3059	941073.3968	870080.3022	176515.0514	428201.0943	28672.79648	20633.10794	218041.4881	404299.4379	589718.3846	2213706.225	2924489.428	2285498.278	2228663.512	1981712.115	2465771.706	2209535.773	1131537.185	1961542.411	4000250.471	1483258.417	1054941.38	3828709.019	1352294.4	2988448.246	2014245.149	1567813.384	516103.7497	5	646845.9888	200956.7335	559068.709	5	248956.9038	718217.9233	97516.66051	303206.9153	310600.4904	1267891.863
POS00493	1-O-Hexadecyl-2-O-dihomogammalinolenoylglycero-3-phosphocholine	--	59.75805	770.6023666	760847433.4	401630197.1	328774871.5	512700485.5	89752906.39	574011232.2	591417421.5	748965811.4	488727269.6	452912483.9	157539394.7	545849323.3	370918085.3	589613979.4	568370786.4	159540188	395873385.9	452991533	223800161.7	277173046.8	710120164.6	196526429.8	407217968.8	436597852.1	363733702.6	540581551.9	313939122.5	344906977.6	507505224.7	367567769.1	612238270.4	248302612.3	1233917603	717838747.1	1470231603	803940627.1	553211158.4	676456838.1	852950403	407579694.4	1115413150	641561340.7	773897055.4	898873008.9	614149870.5
POS00494	PC(P-18:1(9Z)/14:0)	--	101.545	716.5626561	15138285.89	4804763.223	30899420.75	29849803.85	3052817.064	12039200.5	32918209.4	17576903.96	17645350.86	6221843.081	1947915.432	5643662.115	5582198.366	10364682.09	5406903.328	1622219.979	3273377.312	2371024.319	1463783.098	2044842.213	7414354.401	1342413.465	3251488.991	2212796.337	6320320.945	4812038.53	4812922.269	6902279.993	3934640.184	7785730.594	7506636.995	3551990.015	1465353.01	4932648.354	2827232.333	2197164.837	1698642.5	2172193.423	2240210.954	3512826.282	2956121.033	2255804.377	2026237.139	3217443.627	1688781.427
POS00495	PC(20:4(8Z,11Z,14Z,17Z)/20:5(5Z,8Z,11Z,14Z,17Z))	--	158.419	828.5476795	19618419.49	14511613.93	37629032.73	18592147.49	29574009.64	26243066.48	23220178.6	25459761.96	23063175.05	20092550.65	12503490.44	12948486.27	10984136.15	23867430.86	13854432.09	17570537.81	19456439.8	23020117.19	17698990.84	15289589.84	21367140.08	17926107.91	21282121.16	13838687.47	25373545.92	31317024.87	24668825.37	43584510.02	20485866.95	27777547.55	23581816.34	19401149.02	38749754.31	35908412.83	13657250	26871198.29	37301836.64	24322460.11	20830130.67	27405168.22	31552606.14	22252154.78	26099990.48	18062443.73	34314998.67
POS00496	LysoPC(22:0)	--	208.7515	580.4308061	25972707.95	18317461.86	9766240.626	44803372.19	35754493.43	34085235.78	29875836.28	24256070.11	32237496.81	61751545.01	6546558.609	40963238.92	31280181	44090617.06	45799418.51	1556510.098	646701.1698	841267.3885	444884.7567	413615.8511	1448250.936	351575.0445	837432.2568	582958.9318	574437.7309	1122938.045	235457.7459	452221.6	657646.1662	652106.2607	489853.7984	440809.4094	4536741.056	8325160.278	9277898.014	4514069.075	5012975.88	5356823.359	1586044.317	7518191.531	8832795.205	5158155.386	2905965.691	5455356.122	2897593.671
POS00497	LysoPC(20:2(11Z,14Z))	--	207.461	548.3689085	620520263.8	780823771	157132701.5	784563792.7	142343606.3	243445604.8	214336754.7	411885546.8	1144866132	969855022.4	336067643.3	245810447.9	1187819288	232384248.8	289316243.6	72754142.1	2385501.382	3053838.596	675392.0369	1050172.052	2748999.884	790844.3431	7625980.826	1342148.314	2025244.405	6656141.64	903560.4523	1388841.497	1334045.562	1520161.39	1876228.205	2189114.704	239398902.1	316826935.3	746263365.7	392390417.8	262021217.9	351225235.1	1316155021	291565852.5	462675161.9	581779537.5	1063595651	914494003.2	192120068.3
POS00498	1a,11b-Dihydro-4,9-dimethylbenz[a]anthra[3,4-b]oxirene	--	61.6789	273.1255362	120284.6496	241180.1563	545758.5807	3574650.224	234966.4063	377895.5479	365285.5681	2351052.296	42295.60805	1443747.937	17630.34849	49952.3314	222693.3024	1206920.594	170168.6002	444548.9989	5	5	5	24882.49309	5	5	58722.06881	169563.5547	21128.99799	5	118405.9656	77537.18733	47675.59968	223233.9983	5	5	232460.9973	5	3922518.12	588892.0718	28637.39279	417414.8756	856297.3126	35092.50533	1016557.989	1118378.798	309717.9233	304385.0715	172857.2589
POS00499	(R)-2-Hydroxysterculic acid	--	31.5837	311.2601722	3492565.552	567946.384	673532.2435	2255185.952	552176.3691	7453400.89	1578996.973	2286228.541	2446236.854	1213983.83	583842.3927	664650.7256	818181.7191	1568642.999	2382549.144	483750.3745	819104.2261	733178.9091	200627.906	623488.7255	710856.7272	573432.2636	297294.439	1053498.978	376263.6716	654774.2891	803619.837	719464.5417	131758.23	139240.6847	803812.1559	754392.9772	388418.3741	595678.9052	1677113.572	448402.2956	582526.1126	415269.8165	828925.022	464195.1392	664811.9326	715671.5024	568929.9691	220939.8973	365844.8172
POS00500	Galactosylsphingosine	--	114.581	462.3415002	1850666.804	272903.8342	7106106.949	4863847.532	312970.4408	1524135.041	3698451.964	5182008.234	2539684.711	2114479.96	410740.349	1183030.001	402297.2392	1240332.346	347877.7508	261534.1257	404160.9809	354828.2752	198896.8116	366068.9172	148183.4039	159357.2579	387977.375	118739.2321	445435.0694	1657173.544	177220.5184	448791.9758	235098.8859	136216.5608	359402.5681	210071.1997	1799755.36	1887564.533	950063.8852	1989805.252	2458749.675	1570046.884	3694166.316	438062.4879	736373.5849	1164028.368	1949269.358	2226960.22	2362249.46
POS00501	N-Hexadecanoylpyrrolidine	--	151.458	310.309468	386854.4344	252825.6666	167451.3372	145254.4546	156579.1745	63540.75217	243841.095	242556.6908	334856.5753	54902.19008	193783.5868	397819.2453	137474.4835	147555.3522	336623.6738	325573.6747	163345.3249	170015.149	5	25823.73029	143184.9786	52526.53568	160036.7302	209815.166	615113.0392	253636.8459	190608.3262	650656.5839	186293.2505	125910.7728	216563.6648	115637.4132	1346180.819	1445967.524	926848.6151	3889860.104	383318.9459	1173795.552	867067.1424	238059.6911	464610.5156	652718.5967	2022298.419	1495574.588	487221.9042
POS00502	PC(P-18:1(9Z)/16:0)	--	132.211	744.5870793	92018940.26	26204001.96	105168663.8	134926203	13266252.06	49534422.86	62006002.96	55401175.64	106926051.3	70546584.62	16306524.42	54493794.22	19321123.47	54045770.11	55907885.62	23565719.77	88808700.62	75078586.54	59038437.3	58641717.94	134837410.6	54139888.66	90987263	77733075.08	57701542.6	80231637.3	22093030.78	41997956.59	27464967.96	46510092.4	34587473.26	36661570.04	69533934.43	31777399.42	76518531.97	69555051.47	26200744.49	56242847.52	54373404.41	37437665.66	63790620.51	63045028.9	60928611.83	57964880.87	42451121.46
POS00503	PC(14:1(9Z)/14:0)	--	170.179	676.4887825	15438796.82	5	8618524.296	24604939.48	157573.5033	10745510.83	48850444.24	21895586.2	10908707.41	5	172298.5378	641990.2248	55015.63323	1400220.124	490392.7534	1140930.692	238615.9414	83955.40039	5	74668.95665	407224.5406	26730.0849	76438.11303	44214.69866	5	79620.32729	5	16754.07355	76807.87169	39764.52979	5	144499.2861	802392.477	1416058.288	472636.4719	727438.9651	1140703.927	452047.7939	263661.7244	405870.1906	626637.536	444559.4995	608750.631	483896.476	465703.8663
POS00504	PC(22:2(13Z,16Z)/P-16:0)	--	38.23615	798.6338692	55836862.6	93064382.62	21122698.94	43313950.54	36775593.03	49135326.53	43399127.43	41475998.61	73043941.7	62370807.13	28196133.52	60139092.35	62741661.38	57808822.4	61623645.85	64965695.44	43887809.32	31982900.95	31691021.78	31314263.4	42604173.39	33020453.38	47110236.48	39582224.18	42403844.08	21293554.58	21774868.08	34624828.75	35705415.26	32188502.62	32767175.95	20290146.52	85627073.7	78075799.64	94949142.78	86290066	29206130.82	71829490.36	19966933.85	25818771.37	79660466.61	74181397.71	106863762.4	118013651.3	46644570.72
POS00505	5,9:6,9-Diepoxy-4-megastigmene	--	595.298	209.1529156	8327297.561	7309964.004	8630922.441	6851184.729	6693323.177	9334234.37	7492034.218	3640721.909	7823837.797	4757830.37	5099466.808	6408391.21	7436014.79	7169311.186	6834844.893	8115989.938	7273471.308	8932326.235	7215895.17	6618782.331	9574380.702	7361759.031	7012870.726	7810344.151	14176503.41	8341992.878	4210866.116	10793035.14	10173614.59	13057640.54	11141369.9	4010267.617	7073249.089	4133513.596	7591872.357	4458939.127	5987968.446	6924229.209	7003430.204	7075426.414	6986402.008	6490151.584	6989602.609	6903157.945	7032070.94
POS00506	PC(20:2(11Z,14Z)/14:0)	--	164.9335	758.5656122	176516812.9	34758147.84	704538758.3	508123903	3433394.601	223587298.4	625642398.6	477138552.3	322488217.2	90108281.55	20840173.71	35663378.71	23100249.37	147915942.3	106544041.6	58243900.36	188598102.5	217107963	170550332	196031343.2	245469144.8	147122698	222593548.4	194477932.3	148675369.1	207320304.5	140672983.4	101980781	185264315	157151770.3	196636472.4	96073711.93	97415966.24	192259269.2	17320178.21	69600104.38	54747683.3	106698568.3	49148712.97	54332716.08	63467363.36	58288282.79	60033727.04	64520025.18	41569402.56
POS00507	3-Mercaptohexyl hexanoate	--	274.635	233.156897	26540651.46	7809292.952	16131201.45	42227618.87	12542673.75	27635352.79	38281775.67	25312409.9	21634277.02	8358487.136	11937266.96	14136065.17	22443500.09	14355531.4	9604752.019	5768163.925	241563.1487	73020.97932	684761.0293	292078.9716	1084696.213	96986.32787	140288.7579	5	89162.1693	5	59323.18523	184852.3542	46793.44804	72171.55935	40771.15708	5	2310824.988	2559921.683	877031.1632	761565.2574	1404342.071	762988.3932	1720904.307	1566056.045	1805093.317	836072.2246	1685778.183	627325.8672	1886061.03
POS00508	N-Acetyl-L-methionine	--	404.8135	192.0682109	755441.792	567065.6971	630614.7568	549465.318	843486.3383	1444643.389	581744.364	701578.3406	807693.6981	1309030.332	331427.4934	776161.4123	610688.1396	852388.1442	468145.603	463417.1496	645941.9137	120824.97	962635.6725	222622.4799	219372.9718	263020.777	238469.2956	283145.0834	2422184.49	3449184.946	9194053.691	9494451.226	642187.3122	8189218.441	1472914.359	7381474.615	597501.7059	511236.1837	407672.4216	483129.3616	543031.4456	332302.0151	434966.7959	545697.7363	780133.6592	892891.5114	510766.236	309450.9696	356988.5798
POS00509	Ceanothine B	--	521.941	505.2788441	17311.30168	18707.66291	181882.4056	100160.9839	46538.52246	45810.8937	70048.37234	182671.1708	69192.74488	95116.62515	65079.64512	119401.5797	37581.93973	39966.55496	3589.437289	29854.60457	5	5	5	5	5	5	5	5	5	5	5	3728.339865	5	5	5	5	174545.1193	325548.5081	304421.5498	427161.9418	216098.4713	106958.4697	602391.6144	265060.7671	382687.7227	354467.7919	541495.0004	203760.4633	224992.7208
POS00510	PC(P-16:0/18:3(6Z,9Z,12Z))	--	164.426	740.5572544	52295011.33	16207134.52	23758714.55	32497994.34	7846452.066	52514045.64	27998939.73	28446353.32	36277173.1	27923397.04	12480297.68	32326611.76	18909752.6	37977518.19	25665561.49	12309572.35	22028970.22	20195121.59	12692540.1	15048572.09	22360766.32	12245467.67	28192261.92	21673201.74	14722688.62	27546056.25	15188688.85	6396485.539	14851557.72	2401674.732	12510635.82	11642097.83	40787944.04	48263243.65	39944723.43	35488501.26	37549812.9	42621663.56	49366718.83	40527732.43	46407272.27	45381903.85	48744003	40521076.44	37932517.89
POS00511	PC(16:1(9Z)/P-16:0)	--	152.552	716.5566489	16111304.11	831905.6912	75654251.59	67591476.98	273279.9711	14792329.86	78699297.07	29268128.39	32034874.29	4260723.912	429010.7045	5052849.051	1865876.467	11304940.62	3601884.825	954775.5218	7168967.057	5599561.519	3445383.193	4148685.801	12801670.07	2173964.321	9084031.079	5504666.758	5704062.186	7182262.489	2251249.992	1974307.028	5436059.226	3887031.684	4673094.876	3200882.926	2450163.422	3576085.532	1329211.988	1663812.391	723780.0957	1488924.508	3465233.858	1282188.864	3569863.068	2099768.736	1475359.883	1656407.931	1263652.066
POS00512	LysoPC(14:0/0:0)	--	220.77	468.3070442	182193622.7	14977864.52	17691594.12	126608975.5	7366176.368	144431529.9	80885892.71	62065296.94	53040369.88	38197023.46	15575232.4	46675858.4	7212724.799	43221327.47	12598216.14	723492.2053	183361.3989	134930.4564	225167.4115	216552.5017	347157.7276	102437.8185	90347.67622	74708.36372	182421.2707	1135112.489	284338.0758	167796.524	118036.1725	125104.4309	667748.3733	287779.045	817720.5196	2675222.298	2533296.299	1687474.624	5406756.691	1726755.877	8977057.502	1019901.7	6759180.572	1463095.201	3010905.674	3488432.717	4560897.214
POS00513	PC(15:0/P-18:1(9Z))	--	59.05505	730.5747408	1687206.009	1645288.058	5	143453.8266	3377329.625	1231979.094	5	5	5	2262812.174	1515474.212	2166238.28	2117562.262	2256041.76	3440312.256	1527731.884	2358450.075	919971.0263	2132703.861	1017454.549	2765644.539	1531025.005	3147961.769	3821170.378	4427903.861	1380884.198	3535045.247	8152029.531	3176455.143	5145469.639	4990023.74	1972514.882	2522637.189	1101628.746	2771560.078	1296371.773	1553679.768	1923751.525	1140805.791	2703123.653	2782814.326	3528335.184	2642443.385	3722226.62	1632816.292
POS00514	N-Glycolylneuraminic acid	--	411.6625	326.1072797	4633354.824	1208444.642	6076147.854	10929106.65	984222.269	3439556.309	3374522.611	7162590.968	3766876.904	5061501.702	553393.2354	1591472.403	1257141.782	4864438.209	2542307.466	405563.9709	51338.07273	12272.22906	45414.71111	25774.20107	49031.64676	28838.01037	29688.39452	35177.58962	100471.5949	128325.8551	70799.03895	94384.15392	74209.27676	69446.09293	83847.3589	30193.52231	4493816.52	1592992.605	5747066.16	5996236.11	1375289.005	1314431.053	14989360	973794.6643	4514078.874	4578724.843	5572903.624	5961536.394	783551.851
POS00515	LysoPC(16:0)	--	217.554	496.3385682	406474221.2	57425120.4	258724735.7	690346465.2	83028837.82	357913992.5	428591208.9	363216412.4	265641384.8	304869936.2	59905515.4	306310886.3	104520222.7	214179684.5	217402475.5	18834439.6	776581.8422	1596965.63	2100822.969	1049319.463	2376167.436	877746.8534	1731040.488	929924.3063	745700.0212	2208831.196	879931.2167	656895.4467	1063544.014	725245.6718	1434259.688	862518.4683	23565908.81	46810849.14	56628492.87	23644715.72	49370143.99	32711646.61	29183147.88	32716260.42	43978828.75	39313141.46	25260046.71	25442975.84	14085186.24
POS00516	5',8-Dihydroxy-3',4',7-trimethoxyflavan	--	285.7715	333.1323555	47926882.25	43781981.39	52964969.95	54325774.25	46722684.54	50295666.97	52811389.04	54540159.15	49602967.15	51063806.62	44129737.14	49508958.65	47887377.63	49052562.43	43457505.49	43517652.44	49219404.39	46999154.16	44961191.13	44033098.55	50994496.81	48875435.62	47892224.94	45522094.1	44046854.34	45279598.34	41074058.72	42430286.22	46757419.11	36350045.79	41223105.35	39674008.95	49572332.89	56694661.44	54361679.56	50752469.73	52729674.01	54392605.97	55569846.02	50540663.25	52315244.56	54999123.79	60140325.76	49931569.01	47966457.61
POS00517	PC(16:1(9Z)/14:1(9Z))	--	168.861	702.5043747	15898033.81	270644.3071	30363641.94	48550233.36	11225.08673	13424912.2	54561622.39	30219577.6	17458919.28	368710.5757	42839.40946	934381.2658	100141.1	4153432.023	880050.6563	137444.1134	519862.2332	340126.116	239811.9364	257777.9533	1238642.662	294992.1471	272415.42	248971.0846	170436.7892	456822.0237	132178.0084	29551.57601	175996.4403	173458.8938	214078.2382	129182.2137	174279.6278	2711932.678	5	5	5	5	5	5	5	32851.547	5	5	5
POS00518	PC(20:5(5Z,8Z,11Z,14Z,17Z)/18:3(6Z,9Z,12Z))	--	161.725	802.5356416	15180687.39	3472625.989	11288915.17	11002871.88	1720415.596	14161959.49	12052653.97	11197634.16	11021112.12	4915245.303	4514723.083	2471929.484	1295956.569	7907003.887	7310554.391	4124047.903	10391330.45	10223339.2	5049871.101	6633345.739	5279284.583	5686381.182	9626256.957	3348931.991	8346110.034	17466588.98	5896069.484	8850369.306	4273265.288	6410507.19	10141470.06	4265573.984	46696017.76	56404655.76	13068620.29	36064451.13	48638969.86	28074526.56	26098351.1	27161258.91	32643496.8	29563673.76	34186796.28	22774697.73	36674489.87
POS00519	3,4-Dihydroxy-2-hydroxymethyl-1-pyrrolidinepropanamide	--	68.3992	205.1174624	456337.7945	1246460.042	1670068.633	1458100.003	354781.8994	916827.5698	473023.3132	2171458.143	820490.1006	2037472.289	173019.8159	261433.2406	915442.9645	370878.4061	350971.7952	196562.8911	24016.732	5	147043.5187	5	5	15937.22538	16498.13682	13681.58427	94425.69441	190227.5634	15014.16579	16385.30145	31529.9048	16942.6413	110182.419	43237.71233	902235.5447	2139547.58	1568848.109	1283623.813	1209965.816	640296.2706	2653224.12	467183.3266	1704736.53	1424234.214	2689212.587	1441764.761	743008.7273
POS00520	LysoPC(20:0/0:0)	--	210.988	552.3987273	30838585.24	12041704.4	26583335.72	75166185.51	34111953.86	88709867.93	32346446.37	35557895.01	48177625.24	57087062.56	6447083.539	48385976.84	43483527.93	39321261.66	48502314.93	6561949.785	201873.9907	305530.9732	315517.1452	194774.2968	630114.8185	220402.184	343510.7066	248866.1599	210645.1045	302754.2701	106536.7563	107314.773	275927.3184	156430.8306	212816.3354	256475.7429	7334452.645	5043713.976	12506598.16	10745622.29	3448535.891	15876502.07	53544164.63	4528116.528	13049441.35	18371359.91	28332309.41	27980235.06	2304159.747
POS00521	N-Acetyl-L-tyrosine	--	325.059	224.0909082	417583.4803	377020.1352	647837.9047	446741.6014	1318110.481	1487634.539	1276790.921	1605649.456	641408.1717	1719542.885	1071018.962	490819.3101	969753.1673	462067.9772	338585.9238	902552.844	298545.1284	256785.9667	538619.267	291127.4303	227460.8923	340831.2991	483579.4877	604017.2225	307277.9549	764023.3286	294267.9044	216571.6264	578460.5184	211999.2272	63350.59998	345706.9661	1517114.442	1097615.214	492294.8487	457747.7029	873624.4126	1432238.439	4888101.852	1532014.984	2239302.416	1023333.656	1103124.895	1723840.349	1926144.498
POS00522	PC(20:2(11Z,14Z)/20:0)	--	130.597	842.6675508	39070480.77	48839058.53	12641567.94	25395359.15	46291023.22	29990191.56	23896041.48	18358228.51	18711515.95	27647069.08	23480025.04	30757101.03	97997424.22	38913333.38	44961769.1	35566179.16	19631769.02	28439564.96	27000086.83	22249479.65	29140624.39	29363657.93	24950071.24	21863192.2	11480989.8	17633534.23	18664649.8	13177862.04	16351401.16	16188805.35	14439082.86	15535327.95	15238045.37	15744146.8	13383927.62	10083986.14	18742886.45	12753475.28	9448536.618	15799398.09	20592386.54	24654019.31	20251770.6	19005898.97	14142777.06
POS00523	Tridemorph	--	115.329	298.309267	320230.1141	176880.8489	540509.5908	546008.5149	148500.693	232884.7262	502314.0688	460233.3166	684975.1421	283274.4954	136100.2182	355314.1424	211676.7058	261379.0233	319921.5251	176688.0215	189333.0782	165621.8172	234071.1195	116134.0368	193976.4388	149872.6079	171182.886	176476.191	134598.9842	284688.7817	121046.8111	240306.9847	115478.3511	145821.0243	205780.499	167305.0993	726592.9413	973724.0099	505333.5181	1306513.473	690525.4865	1637450.181	866247.0819	345482.5217	460932.4292	654799.2996	850288.965	793928.3957	548889.7562
POS00524	LysoPE(0:0/20:4(5Z,8Z,11Z,14Z))	--	212.307	502.2913577	50029884.44	25997368.8	64220061.53	53313595.53	19275400.94	27711046.46	38144519.54	95670043.41	63459470.37	15615853	11733478.42	15609646.57	16736749.76	32273477.39	21875381.41	4791103.742	1812156.203	1596350.603	2425768.961	1540110.992	1972311.228	1511682.236	2097040.243	1268841.337	1048572.652	2807674.637	1044412.774	1307004.69	1536642.804	1859010.955	1115141.441	3424535.099	43510963.25	45616036.07	204995956.1	85292544.86	41364828.78	66635816.98	240427997.6	77868425.16	83701250.69	157747972.1	190987502.4	138143792.6	36666945.35
POS00525	PC(16:1(9Z)/14:0)	--	168.265	704.5202171	39825527.01	305329.5228	72073221.27	163434985.5	5	30512201	250342559.1	102622661.8	48889930.09	1726555.064	86539.67557	3794311.84	149387.0245	9386080.814	2162342.447	225922.5082	2115825.791	1493849.791	1778765.222	1698799.239	5147205.463	1393525.828	2636451.098	1651812.853	744265.289	1774425.613	327642.1379	215340.1792	876515.3681	440840.2555	615528.6614	233302.4436	558694.6349	5008511.612	5	380212.4495	5	159220.2441	5	684694.1552	61314.27658	34014.6677	5	359445.3319	5
POS00526	1-Phenyl-1,3-docosanedione	--	224.6625	415.3522887	302809.9229	45858.26914	1574996.896	615195.9873	40320.70405	223202.4288	508119.3985	917297.8495	386041.4575	362781.7731	54443.59748	223204.5664	47077.78234	255429.936	62726.67736	60030.62204	66459.4981	46718.51551	25284.75382	40686.79588	21149.04196	27834.94542	65222.39952	24672.02358	55494.01721	214700.7013	50675.58778	49242.26512	23153.84494	36614.16026	38541.28358	25489.04306	1064943.237	1235503.587	915258.0421	1126640.037	574719.9392	1002418.369	1811674.763	343662.8638	655142.7268	660334.9376	954026.175	1068856.789	738415.2521
POS00527	PC(18:2(9Z,12Z)/14:1(9Z))	--	167.581	728.5205416	42032600.48	1698224.146	63640963.59	64606863.46	5	31256531.31	110951284.4	65703661.45	47529725.52	1195365.825	442858.0437	1952851.519	561986.577	9592171.285	2918481.538	638287.5369	2557764.705	1724288.603	1178165.097	1021539.504	2947554.684	671888.3676	1600357.941	1293105.552	1796412.2	3155377.842	400072.7364	5	1362789.367	702942.3638	746962.9646	348046.8055	4979116.863	42856041.94	5	4759675.314	1467296.572	3602867.188	1355816.939	6627662.167	2108374.088	585179.5438	3570355.738	1834937.553	788590.0041
POS00528	PC(P-18:1(9Z)/14:1(9Z))	--	166.276	714.5412837	6911519.773	1013262.929	8476549.852	6499914.492	239965.6506	4266641.46	4502908.712	2894569.172	4103354.468	2383801.164	504611.7044	2237080.419	1423196.055	2142005.241	2390191.111	881847.0213	4419543.048	3459066.89	994515.3769	2212033.833	4817736.406	1189809.949	4915391.182	2746581.539	2789956.867	4463044.044	1314708.606	1190700.977	1974383.61	1473676.925	3208228.785	1274784.33	4646436.869	3780629.311	2453280.658	2755221.496	2276712.444	3873052.445	5700876.732	2430307.35	5507361.334	3965281.577	3384126.015	2733811.878	3211167.754
POS00529	Biotin amide	--	225.394	244.1104831	495735.7656	642576.0413	316614.676	29853.89933	1147949.014	11626.13507	163544.5381	507778.9562	161221.1716	58061.45683	25588.69624	5	11040.09563	1460639.351	6591.75583	44838.13008	973308.3446	639212.2938	77471.38249	59990.3001	1207537.929	102383.784	111130.8544	520768.7283	4389.047102	21477.56368	5	5	5	957090.3177	7357.286629	23369.35887	1969688.432	924170.5299	309925.8719	728422.2939	279181.6383	1533339.276	293502.1622	121006.3201	138025.6775	205802.6833	1596249.967	233535.0639	167846.0275
POS00530	PC(20:3(8Z,11Z,14Z)/20:0)	--	38.8155	840.6418981	5289878.045	6485619.59	8248877.155	5828955.567	2656649.165	7791328.983	15581722.53	8591950.505	10300389.45	3874494.589	3355782.606	385530.6386	3157343.991	6438895.737	4491692.098	13815003.82	13232669.57	11056965.22	9679515.038	13842558.42	10724347.41	8025823.182	9841465.962	11537574.05	14258432.82	6654418.494	7206128.265	8118256.456	11506060.85	9451068.569	16840620.72	7595353.921	22923804.11	20676974.14	7580448.818	16548335.24	4380875.639	14344195.88	2132580.64	4320905.4	8614868.564	6852167.882	6511788.855	10301968.71	9982447.965
POS00531	PC(18:1(9Z)/18:0)	--	162.348	788.6071218	12432590.71	1245840.74	70560255	54559020.58	7124013.662	32564583.65	100615884.9	28166777	43620191.18	21859671.09	3380004.727	1300307.017	1508394.393	17550443.11	16934760.68	13016837.07	31747735.69	24313801.36	37165742.91	29272390.37	45557151.25	37869085.17	34810415.93	26399195.36	21358202.14	30899495.81	31333377.47	30196374.32	24137514.92	29538631.08	35490369.95	31428507.1	2656012.443	16391164.6	18517275.24	13170821.61	2089152.671	1150007.824	4351774.539	5666901.366	12217661.4	14383519.84	8903166.693	6623308.46	9751473.961
POS00532	Norbuprenorphine	--	30.2602	414.2655891	9539935.901	6118965.095	4779744.949	8145905.488	5001010.681	6943098.419	7907932.148	16248980.98	12848913.57	7265016.864	7206764.768	9555710.778	10205436.12	9985720.398	8225861.672	9312308.039	13637453.95	3124245.81	3761138.472	5389880.074	11092917.07	4219472.299	15308382.54	12192823.35	6292340.785	10021104	4542088.707	9158285.506	5583092.418	3882430.215	6506007.756	2659726.178	24899475.86	24634512.95	24504828.87	21487434	5420247.024	18174995.76	28709299.78	10961855.93	29482335.47	18371013.61	25097590.56	22028821.35	18436863.72
POS00533	2',7-Dihydroxy-4',6-dimethoxyisoflavan	--	27.46025	303.1249147	106882.3322	304693.9654	374405.4036	643511.653	95305.49792	91941.72588	539513.4873	267474.2743	739961.7248	280801.9861	129126.9589	167071.8464	508937.481	212241.3647	1109041.977	210242.1296	5	13113.88426	5	11006.8238	5	5572.094934	11726.5834	2793.460329	17691.87177	43097.01851	42695.23123	5314.397957	26885.65159	19576.52578	6460.185986	34279.82738	10944.2781	28051.27524	5	83057.80424	152126.7096	272355.1256	18458.42874	32243.78858	25695.96783	16486.40306	10528.52952	97952.3525	5
POS00534	PC(18:3(6Z,9Z,12Z)/20:2(11Z,14Z))	--	59.35475	808.5804106	120261527.9	58187954.01	146466451.4	171405578.6	49394049.6	102315180.1	102962605.5	197795974.4	203561887.2	154087202.6	57575759.64	36011916.71	41766724.03	161689416.4	35136033.1	74780687.25	100383287.8	104738005.7	63980994.92	30109333.15	128758691.6	33995963.36	91920604.06	73875789.22	146950573.4	219373463.1	96609523.23	149888129.4	34937486.25	85487119.78	75892614.52	31837714.91	231688084	501863239	72453666.87	336329571.7	168976066	272888045.2	145225193.4	281093127.8	156390465.9	131693695.3	327409372.4	235818782	232008210.6
POS00535	PC(18:3(6Z,9Z,12Z)/P-16:0)	--	148.9855	740.5572866	17868281.85	4031397.283	10095347.46	12195707.5	2172780.007	17111871.22	9693050.295	10406573.33	14877207.9	4128902.681	4072793.305	9135960.187	5543389.529	10760838.27	6998099.91	3674055.085	7453205.685	7569934.002	3487159.638	5307466.399	9016635.582	3521746.956	8871844.025	6546597.934	5153563.259	10110005.66	5543581.099	3236514.816	3861434.268	2934314.042	5149978.086	3959109.584	16298488.51	23394426.31	15848380.75	15565588.51	13554293.01	17001897.44	18595398.32	16329469.24	18269892.02	16971446.25	20243502.92	14525560.08	17175773.41
POS00536	PC(P-18:0/14:1(9Z))	--	34.7709	716.5474986	1764695.295	1387342.163	2463918.899	1246269.725	649126.461	2591853.503	2042474.913	2270370.636	1772054.84	1838735.654	1002959.418	1688973.158	1375941.326	1911238.151	1670779.101	1246550.304	1605603.016	1198188.197	1037458.233	287776.4269	5275170.232	947105.4141	2406018.966	1769816.027	772092.6411	1261983.309	713218.382	1072262.896	658414.7162	718116.1507	1218212.473	479406.4679	2933944.11	2505768.567	4466479.361	3304069.021	2464044.684	3603637.909	5581613.132	1719006.713	3102184.532	3457186.275	3547583.074	3250297.862	2713365.849
POS00537	PC(20:4(8Z,11Z,14Z,17Z)/14:0)	--	165.5725	754.534896	42225524.69	5256249.087	45112085.32	50937054.21	5	38193626.26	66678618.46	41420787.01	45156908.98	2074126.572	4356956.495	2959265.182	987887.476	18187135.52	11305844.53	7311994.437	13655576.22	10733489.56	8590918.806	6557322.681	8876203.778	5040005.141	12442112.73	10469969.51	8568309.28	24680480.24	10501250.76	3095262.674	8212794.535	5828729.493	10551911.18	4392575.879	50375654.22	100491991.7	7210357.642	24233611.15	17184220.74	21991378.1	23131274.74	15955623.08	25034626.45	9978221.89	29070311.83	18753347.91	17236866.03
POS00538	Estrone	--	24.5135	271.1670731	10098315.43	3213863.871	16703183.95	21910103.82	306275.6887	3920857.331	23585987.19	9527243.77	24008577.06	7320811.068	3473285.94	6107832.67	3690556.024	8106856.233	7584522.55	1981321.151	126536.552	393330.4484	37013.74687	197246.0767	63665.23017	56905.95041	287213.1231	76470.39886	314533.0889	2167316.455	1161318.554	451455.1778	258957.1768	262172.2557	292714.0118	123156.36	2173831.659	3442642.532	3815630.138	5992197.213	3927740.101	8702975.232	4866409.67	2534704.309	2322575.564	2904515.628	949760.1876	5141928.798	1890476.816
POS00539	Campesterol	--	23.8626	383.3658145	606365.2816	12244.06505	328606.4926	812388.9785	316353.6734	713821.4891	686270.436	719412.5083	778454.5407	617863.6832	228015.6719	633648.1256	39016.6677	313442.303	598358.8136	454151.7435	466588.5937	355159.1072	453696.5378	412799.2183	495756.8907	409660.7693	547210.5719	466790.4621	588551.1464	458523.0619	550393.1913	459694.4631	546277.0088	543041.8065	667495.2231	567097.7123	1332336.079	1025015.024	1212001.085	807370.4827	787958.5288	871797.8896	1810793.316	1014483.897	1552865.526	1742053.488	1603492.017	1120162.524	1032962.609
POS00540	1-Methyl-1,3-cyclohexadiene	--	30.98105	95.08505873	475097.183	901868.8163	1355980.885	810628.0262	666004.7713	921127.8846	1105326.383	978983.2108	861595.2273	1356636.83	987509.6927	1018539.059	724434.0677	900572.6543	916366.8713	752703.6863	892010.8807	693073.9647	638482.9219	1433909.648	442762.5467	524821.3491	293327.9291	532429.0866	567531.74	501285.0653	558242.5935	867968.2103	547120.3375	755569.3822	599015.82	882026.8396	1198314.068	1299743.631	1004001.824	1069608.246	1494557.911	862325.0485	1928686.831	419347.3869	1183001.257	934084.042	1850483.32	735742.6376	957186.3246
POS00541	5-O-Methylembelin	--	139.251	309.2049895	364699.8704	113014.241	35740.28444	5	532083.6359	233003.0745	28656.99901	167621.9559	352634.3236	219230.5849	13044.17387	310691.3849	357102.018	164685.0825	221233.9973	53758.69827	5	5	5	5	5	11690.11309	5	15424.40396	5	5	5	5	5	23831.66254	5	15636.38346	7177198.856	4504780.603	1281133.357	318315.0368	6216300.903	5590587.228	5813035.836	1871818.484	3562872.91	387964.7942	4237103.473	2353202.111	2043588.513
POS00542	3,3',4'5-Tetrahydroxystilbene	--	536.676	245.0798052	612962.589	267619.9338	1086724.017	889183.0266	210116.0853	191700.5947	392468.6617	683421.1514	501908.87	723629.4525	226677.503	205839.2686	458864.6134	288612.6153	417663.4289	256341.8416	186680.6251	125347.5092	359416.7498	267824.2092	887350.4838	230691.7755	819601.2711	445743.4605	237860.3063	267336.7191	222492.4701	273795.1332	202321.9992	325283.2134	205334.0466	234644.6678	370510.115	603257.6471	1230116.674	726821.9914	110848.2954	231725.6712	1275611.234	152196.1136	731758.6201	749534.6684	715415.9491	1024850.298	194307.4958
POS00543	dIMP	--	412.375	333.0592595	3408720.646	1314296.195	5564661.599	5064725.948	1192653.578	5760117.07	5038528.855	4199064.665	4225694.608	4259641.492	1753077.96	3111203.722	1822035.253	3438951.496	2321094.115	1463823.876	4670806.943	1768659.751	3352262.733	1274967.012	3943817.394	2490769.404	3502626.698	2511288.745	4869517.651	4312320.44	2762217.03	2440560.113	1847349.872	3046817.576	2263153.263	900157.9306	4246434.849	3262877.551	2739187.963	2618845.411	2215604.166	1845935.624	4595945.158	2031192.567	3544486.735	2416565.739	3451254.899	2219949.545	1498114.226
POS00544	Avenalumin III	--	338.123	292.094931	1865980.969	2691040.173	30200.06095	108508.1042	4398888.407	71573.48302	28890.30931	1832545.122	83255.25472	57628.17018	123556.395	39790.83911	67824.4477	5201327.537	26756.46039	210244.1473	3982834.019	3550808.764	368836.3284	322598.431	5308749.811	584629.9975	287704.5598	1896982.003	214804.6549	343933.4976	237244.3623	163812.8822	299220.3155	3283030.218	248851.489	169402.8751	6653844.52	4057974.672	869927.7139	186354.9395	82865.60983	6794388.894	100687.5238	99434.6094	48112.29472	87927.72321	5430928.908	95178.98671	103984.1369
POS00545	Diisopropyl sulfide	--	31.985	119.0850813	123665.444	138694.5913	251723.966	178177.3433	126241.6445	111383.0079	154685.4852	112167.9639	169295.3428	109628.9626	58191.75717	198871.9409	93402.21178	124842.8716	83047.05202	207135.4857	86230.89569	89656.25913	87488.08282	132227.1287	56792.81826	85278.68977	26201.5059	104148.8165	20071.54491	122550.1118	37247.96234	76851.507	94478.71562	64323.38992	73794.68203	53865.00718	139705.2624	154677.1614	105522.0474	69558.83162	80883.36085	212668.8858	249766.1311	98620.33367	98909.12244	227276.1557	189076.8889	141908.9416	94957.39534
POS00546	LysoPC(22:5(4Z,7Z,10Z,13Z,16Z))	--	206.137	570.3514557	146785176.8	58101010.94	68145093.1	84298823.69	49892246.23	93777895.95	53450082.24	118878492	155427622.9	82186596.64	36905480.56	73274077.54	31951062.32	60680335.55	64499522.52	6990480.552	583737.864	800836.2656	324067.29	376217.524	700333.6857	410064.7823	1912666.668	204342.5519	422148.8582	1820157.759	404523.6819	600270.7008	424915.4344	588311.441	360860.8695	1024774.188	52570561.7	62020404.84	209620043.1	113689001.5	50056424.94	83477731.83	335458697.4	73992296.02	134256909.6	165716202	190501040.6	196704136.2	33629596.42
POS00547	Canthaxanthin	--	30.1641	565.4021462	1495807.09	1624229.011	9277350.085	2363651.255	127013.3425	1331071.359	7223867.88	5186184.736	6314403.163	3103862.477	23069374.23	3050120.637	1543848.239	10134125.92	1302730.863	2504542.779	1034639.426	1380998.957	4611511.161	1118178.551	3215040.483	1110294.949	3457061.437	1801291.086	1618686.379	1750282.735	1848535.923	7060187.234	835885.3718	3015455.203	1342549.175	620796.8076	4263336.473	5135884.919	4082611.498	3906987.209	2073878.108	2877572.087	3655091.762	1108553.622	1874682.09	3837867.392	4196075.37	9960820.317	3081662.04
POS00548	N-Acetylputrescine	--	64.623	131.1172931	3824402.547	3041808.683	770327.7807	1704188.377	9578132.823	3781641.721	3695476.392	1092700.822	2222951.672	6056360.193	8601823.465	4902385.431	4283910.268	6343410.036	6803631.276	4582077.084	1697918.187	600924.121	998494.4189	1096915.094	419238.3309	1071790.763	371057.7743	650682.2763	993911.7432	1735425.42	1284223.163	737061.0127	557528.1095	617441.6491	1378458.092	2867613.845	2148955.054	2157306.672	622622.6772	547822.9464	3930856.382	2599236.125	1537453.448	2033767.493	1687860.111	1183455.836	1732349.715	927538.3884	1557413.746
POS00549	Sinapoylputrescine	--	44.2624	295.1638264	1647959.269	439835.7291	2097566.971	2257828.995	337402.644	672971.1305	920599.6212	2413907.283	1317276.136	1863746.334	539280.4013	1360091.697	669250.4775	724591.9281	953554.0896	251238.1953	641426.4805	417983.974	327617.7299	156169.274	118388.9567	212426.7002	84263.9784	1381832.107	206785.8466	451016.1781	199957.5661	153448.252	145834.8352	419874.1868	823570.3146	385315.6655	987089.0131	2175546.743	1516867.717	1361199.47	813398.2145	641599.4774	2679232.576	582795.9878	2000830.477	1162526.024	2178891.047	1108503.91	481059.58
POS00550	DG(18:4(6Z,9Z,12Z,15Z)/18:2(9Z,12Z)/0:0)	--	29.845	613.4811869	1417189.009	581438.9134	837453.6768	573854.8482	179130.8561	2365709.899	829439.9821	365672.0435	950994.869	1073147.062	85363.22648	627364.3683	768658.2552	600825.5484	1171957.807	76839.41043	188037.2497	151588.2949	138365.9763	124368.3176	573506.3618	34733.5971	330805.0262	282343.7949	126050.5012	81224.98135	32820.79647	84623.53746	134687.2133	52584.88992	133555.191	31255.77454	2794458.581	2815814.909	6394842.161	2045346.726	2192581.488	741622.189	2906221.557	3381188.888	3420214.794	3648281.952	2499382.602	2282366.722	4009678.845
POS00551	7E-Mycosinyl acetate	--	315.433	257.0799849	911415.4069	694370.0994	1356259.61	1737887.367	521638.7355	930124.9702	1543409.19	1662194.238	768978.8386	1027686.061	297599.0706	444219.7063	571174.5273	676304.1047	847582.8997	183888.0882	512066.8044	312271.867	129045.9771	256445.0728	819548.8211	296349.9578	332585.5617	352361.6399	628250.1368	304866.3671	279048.9823	358597.7737	194341.648	407838.5637	331957.654	86553.47316	279609.7614	254954.0495	837923.4632	180622.3221	179743.6717	36836.14918	728700.2334	76587.14977	631181.2033	633143.3112	597628.9288	578111.1884	164771.236
POS00552	Ethyl methyl trisulfide	--	2.431615	140.9851921	1374577.585	1295842.312	1470406.112	958522.1718	1715377.008	2061784.093	1395594.497	1505790.087	1467121.468	2000410.2	1395754.231	1831550.922	1189948.926	1872874.088	1672493.01	1436438.463	1916129.268	1228633.733	1592861.678	1459346.604	1638709.585	1631541.262	1515895.419	5299503.167	1882685.058	1511258.661	1840275.65	1459028.752	1546633.439	2006105.819	1273023.965	1991311.64	1131330.184	1420575.204	1106175.844	1025605.642	1062784.655	1064452.625	1556070.347	1566639.781	1434877.343	1260204.625	1773061.743	1207514.56	1223331.524
POS00553	Tryptophyl-Histidine	--	219.2295	342.1535558	413991.3151	480110.6052	696237.1985	475035.7648	353388.8603	542175.232	478255.0238	478239.1957	418146.042	471058.8812	314979.4701	546397.9089	560065.7518	665812.5539	582730.5801	417095.5435	11864.16691	15191.96029	48566.30818	15289.71669	45158.41115	10718.18326	36394.51601	16835.40281	16736.09131	59733.15318	11277.0895	5	4545.41968	4954.959982	5933.166107	5980.513017	279484.3531	284891.8994	445944.8527	391193.307	308230.4009	553078.9648	539842.5317	313893.0104	532810.6348	484532.2627	488058.9163	349131.7887	228688.2921
POS00554	11-trans-Leukotriene C4	--	203.689	626.3089165	382168.5451	132286.6222	94859.88714	521078.8233	187962.3389	567825.8576	335809.6889	244461.1977	289966.7754	138943.8133	51443.89644	178588.7836	167779.4288	196834.1483	230035.2009	9165.157991	5	5	5	5	5	5	5	5	5	6342.909705	5	5	5	5	5	7962.517722	376218.9689	583528.3957	883469.3617	274246.9662	325766.8098	806757.4547	472465.1977	460596.4135	268821.9383	518352.4749	744317.6744	569099.1911	272585.3638
POS00555	Protogonyautoxin 3	--	280.4765	492.0425845	97660.79004	138044.7075	71968.20435	119867.419	301789.0675	100339.9385	109772.6155	71269.79009	89817.45627	130941.4287	69868.84063	135638.8335	236304.5686	91425.78025	133267.7257	29288.51343	65463.68992	36573.78341	18507.37432	33836.37792	110676.8176	55392.61593	41044.8086	22779.47015	119020.2603	34897.83847	54896.11825	43065.53596	25737.15741	145195.2983	123191.3394	5978.99806	56710.29201	94247.05918	101966.2718	65951.60089	81949.88695	64157.00128	64011.69353	54201.57915	81411.91313	129689.2445	200366.7881	58551.24327	30344.34033
POS00556	Momordicinin	--	25.0504	439.3548495	662392.56	399214.2203	909210.0721	655240.4137	78514.69762	339351.1917	878284.7228	2714928.933	998005.3258	607755.3904	355708.1024	702926.8502	483610.9756	570975.2568	864427.6802	253264.8643	66442.94008	168471.1544	13576.12382	62219.41967	5	20940.18708	95757.35611	24588.92934	86979.8576	314729.752	232365.5642	160484.1039	93115.99085	88736.88402	98315.67622	41093.81862	156807.2812	514363.1764	487552.3379	760911.4401	316958.6696	1026315.167	413949.232	490658.7095	403217.3368	394731.7161	156344.6479	665921.4209	373978.0018
POS00557	LysoPC(22:1(13Z))	--	209.589	578.4163405	229885620.6	170757665.8	116593961.9	434762794.2	267861303	327262712.2	279031530.9	225298098.1	277809323.5	530089542	110218495.5	379477852.2	351908853.4	341588477.8	299181379.5	37491914.95	1081942.116	2248159.988	1215281.151	1095674.661	3502422.482	877598.4736	2373357.417	1507052.809	1036737.394	2682470.539	738591.6117	797275.2298	1516868.081	926672.0994	1726002.726	1166021.969	35005379.82	66894247.89	73225014.65	36345036.18	65360299.46	69675460.33	26643849.96	45952345.4	86365184.9	49111287.2	25392731.81	37198272.67	32888890.35
POS00558	4-Methylbiphenyl	--	346.7455	169.1021948	2551002.346	3003124.229	872159.9181	3052195.574	3807769.773	4267731.276	2279295.102	2590338.953	2977391.525	4791170.373	3621977.693	3433585.065	3712302.214	4134102.719	3329025.986	3606411.117	1538915.885	1158585.768	1200204.044	2010824.4	2741944.122	1942024.946	2210078.799	2338856.282	2147079.601	2568153.586	2014280.626	1594382.934	1550460.185	1335722.62	1650313.931	1778244.513	2781906.492	2180158.68	1519716.766	2033734.245	4633515.796	2697222.769	2372597.159	4285946.835	3271087.896	3330526.343	2782368.281	1275519.148	2598075.492
POS00559	PC(20:5(5Z,8Z,11Z,14Z,17Z)/22:6(4Z,7Z,10Z,13Z,16Z,19Z))	--	155.1325	852.5493106	5989104.828	2350456.979	17488901.16	5658682.169	5468499.414	6291593.648	9538542.457	9330808.397	7624183.595	2577612.193	1193100.651	2117416.735	2593397.771	4843316.754	3765160.865	3638451.76	5914881.917	5810609.871	5024924.049	4582222.526	5895614.024	6811449.049	4985648.677	3116870.969	8210937.135	12123570.37	6811810.741	11912224.27	8825679.24	8053515.577	7730339.17	6025012.05	5115519.084	8117654.835	2434669.107	3474693.241	2387615.739	2284650.986	4043035.455	1423453.396	4578027.936	2735354.333	2802721.78	1913349.078	4002861.708
POS00560	cholest-5-en-3b-yl (9Z-heptadecenoate)	--	34.21365	637.593747	21917480.74	13391213.03	5921899.197	23157692.21	9091357.347	14659359.23	19923352.57	9533773.552	18679135.64	16633210.6	8631523.455	11846586.32	16802489.52	17064604.57	15245801.79	10846941.9	4348687.744	3857703.236	4288993.395	3740529.939	4116836.937	3676491.628	3880075.498	2806525.965	10920403.16	8594120.436	7414872.894	10188032.25	6585803.279	9223059.182	6896605.49	7217237.185	7429379.488	14833255.54	4553813.926	5342467.832	4441307.218	4652686.896	2090762.145	196960.2755	6926528.692	4858937.383	6777825.769	9617030.614	3616474.202
POS00561	LysoPE(22:6(4Z,7Z,10Z,13Z,16Z,19Z)/0:0)	--	148.9445	526.2885319	988284.1066	373262.8101	5	176686.8962	883043.8528	222098.9172	23992.93171	155951.0223	541702.929	290776.31	62799.23897	2716832.762	490770.5874	652077.0974	1012553.51	5	5	5	5	5	20392.02524	5	17123.56324	16208.10223	5	5	5	5	5	19732.27889	5	5	21629.53559	75355.22234	1478373.841	34108.31906	135108.4109	298628.1258	1167836.047	529719.4893	449536.2926	1695856.225	1187680.144	1579057.442	35916.76592
POS00562	N,2,3-Trimethyl-2-(1-methylethyl)butanamide	--	24.5562	172.1687853	3383900.198	283710.6564	4912855.436	5957860.24	5	724451.7592	10839992.22	3010536.679	7562369.57	1542484.07	708096.9042	2002755.385	1030284.495	2244876.408	793900.0621	5	5	5	5	5	5	5	5	5	5	669412.2977	280930.4622	5	5	5	5	5	18231054.63	20198539.41	17818117.38	20899761.98	25797973.74	40083240.7	35355187.39	10267762.39	20272960.36	17333732.47	27518443.31	33759687.65	17060032.41
POS00563	Calcidiol	--	198.58	423.3279675	288582.2547	144761.9946	747184.6503	893745.1602	125881.4691	137304.2004	208771.7756	795017.9896	669551.3558	692326.885	97787.19496	434633.5475	54812.69829	219130.0852	57430.2516	140193.2624	168389.4086	234577.4537	256881.1524	223115.494	204676.3921	194609.5352	216603.016	258847.3294	657361.6757	280759.9818	488228.5191	543121.844	316894.3537	243783.219	243330.7578	234078.6376	8425565.505	3116879.152	2083620.759	11316779.38	7014551.106	6603199.84	23892083.94	1336469.132	4779412.263	3723348.878	8135954.16	2949756.728	1035527.778
POS00564	PC(18:4(6Z,9Z,12Z,15Z)/20:3(5Z,8Z,11Z))	--	38.5544	804.5494276	28014270.8	32440853.85	68860485	29607750.92	31791601.61	35502161.36	61635915.09	59308690.85	60288186.1	25723276.41	9703868.027	13367924.28	3534355.913	35435131.64	28906491.34	26329500.44	20964354.38	16669477.65	22758428.1	15618215.04	24699380.05	20568846.34	21631936.95	22839874.84	50643114.16	22063055.66	20064566.77	38697962	35026408.02	39939484.65	35444315.48	18137021.16	57634213.14	40841275.36	19800062.19	48172991.02	18807554.48	27817002.29	2387535.648	12727550	32286080.75	25665023.62	28817800.09	31622291.67	16470867.73
POS00565	PC(24:1(15Z)/14:1(9Z))	--	161.082	814.6253984	14030733.82	11316458.85	99114318.06	75377005.27	27652467.24	25534192.4	117741330.6	68100289.3	37946971.16	15518132.7	11706373.12	28999204.47	5583073.581	18880067.08	23267481.03	33626506.23	86634644.31	84502255.61	51099662.14	60389759.11	71695025.79	61822580	60496288.11	49146050.04	77805998.17	57430082.04	53114985.14	52068866.73	77746813.63	43776590.33	90915232.72	49991830.63	87715110.9	65567092.6	1669799.833	41602494.88	11157480.28	70298251.94	2705913.221	15679292.36	25710409.83	19167044.13	19217248.01	20486130.41	38906322.46
POS00566	Fumonisin B4	--	208.299	690.3987446	913065.0523	1753045.73	443314.8881	2260299.553	2651817.57	1390953.566	900401.2261	658182.2586	1196274.292	3251912.52	1334151.312	2496244.484	1945824.146	1899648.23	1454301.107	291761.5333	5	5	5	5	5835.172692	5	7463.653703	8465.367162	5	9355.495856	5	5	5	5	5	5876.955094	114072.5299	584929.6437	262778.7798	41573.9084	574756.309	301144.4102	5	441470.093	149201.6961	217748.6365	88989.99967	117262.7943	113722.4073
POS00567	N-(2R-Hydroxyhexadecanoyl)-2S-amino-9-methyl-4E,8E-octadecadiene-1,3R-diol	--	60.18165	566.5116716	1191971.162	1305418.306	5	519321.3046	971340.8586	1028023.959	725441.5465	452077.0515	962971.9097	1091895.566	1012114.012	1394286.333	1584615.911	755405.3985	1129817.449	1418439.88	79093.22383	57162.93415	189933.7372	42013.76459	5	110908.172	181487.0566	125180.8085	200668.6838	281714.2006	197052.5751	131991.3447	244739.6821	146527.9595	86682.58884	222005.656	1718263.112	3391992.462	1042425.224	635730.5388	1497370.004	888304.2549	490608.7042	1298320.495	3920909.33	1617531.815	1532497.787	3070081.719	1065883.887
POS00568	PE(18:3(9Z,12Z,15Z)/P-18:0)	--	160.438	726.5396844	947508.3873	1258133.685	1270101.894	1153027.086	310044.233	2106510.006	2526644.178	2675418.565	2451247.269	77918.0359	1506162.094	335031.233	249849.1991	523336.0761	1408120.704	2647984.816	2669305.903	1619069.49	1222343.216	1269905.964	1413733.564	347981.1868	1658856.863	1991122.626	3795309.627	2165336.227	4195556.911	3324455.447	1643973.092	1679965.683	3671855.349	2032080.811	28863475.86	27349269.89	22392733.34	26490361.95	6609203.312	19624949.17	40779830.93	15580567.55	28515327.07	29350842.12	39955068.45	27946772.83	29954232.94
POS00569	4-Nitrophenyl sulfate	--	263.378	219.9886363	573871.9963	726855.8422	1245872.847	400978.3959	1588070.175	793764.0304	269972.7981	360258.7104	1158317.996	1371352.98	2656094.582	476472.9985	1552160.988	1481388.035	1604245.897	1895273.27	2417973.44	2489931.162	1499016.819	2342695.755	1340076.078	1020909.448	2575079.124	2207208.268	2607359.913	2794033.946	2665233.994	1010186.836	2763601.335	2479023.695	2520550.251	2562925.727	828477.0302	2262207.777	1299373.052	509291.1051	1694177.739	1827463.507	1213021.09	289231.6557	310872.6098	341233.3513	670338.4807	1249550.258	1769564.276
POS00570	(Z)-[3-(Methylsulfinyl)-1-propenyl] 2-propenyl disulfide	--	18.1833	209.0121133	776826.2949	885598.8489	1350014.901	1382729.169	1464458.566	1268632.044	579073.6772	981946.0059	633889.7885	673171.7582	936593.6576	598307.0003	1031952.366	1422631.035	955972.273	1125997.165	2009532.252	2021611.443	1521813.152	1065738.158	797485.8172	836357.1601	1202384.701	864938.5398	862172.9327	1109879.313	1132207.963	1089977.046	2079292.656	868846.3229	726312.1495	1555664.102	754627.5881	675632.3741	718949.3337	685774.8099	1090782.248	612929.0216	1333720.885	1926183.411	761391.5887	937075.2756	1691671.906	619479.0073	731038.0801
POS00571	Phytolaccasaponin G	--	205.0055	687.3629497	587499.488	34504.48264	554569.2837	701913.7752	448279.3017	679919.5672	694980.2689	558916.7343	1474931.582	342922.2961	282020.1928	436319.8935	5	354117.5395	21670.71163	153842.6511	5	5	5	5	5	5	5	5	5	4994.424332	5	5	5	5	5	5	410395.5274	456242.7481	447117.6604	486254.5534	128226.145	532578.2972	1157912.243	94751.2952	575536.2486	499899.8024	752381.6751	478917.7628	99700.09652
POS00572	(Acetyloxy)triphenylstannane	--	279.9075	411.0437338	155479.1317	117767.1962	136051.7539	196518.4867	149341.7048	169051.8684	144095.8486	311951.0975	103215.6126	166946.8016	65327.71957	191779.5572	142980.6676	170551.7452	124089.0656	65758.63144	61717.62524	77285.51315	57925.03612	72530.59212	112528.8591	111923.6625	68573.18352	61308.40169	107896.676	79646.03681	121892.538	84522.3409	90729.50211	181634.0246	97459.09247	64811.50578	91308.93458	87953.32713	151834.5102	142637.4729	71320.24631	79413.68457	117624.0692	72802.60705	152666.6681	155554.8457	127095.6639	140592.4282	97095.64117
POS00573	PC(22:1(13Z)/18:1(11Z))	--	159.645	842.6550887	961171.9672	357849.6824	8119775.297	4769458.944	397999.8471	1386552.27	9453743.005	5163406.311	3797342.508	1210519.826	665433.8762	5	5	1607895.04	2016067.781	4954064.794	9296232.012	10652683.79	7978578.409	8581719.014	10016351.75	9524860.408	7501022.172	7248908.913	8437191.342	6732705.648	6738603.593	6582935.465	8480396.101	6339670.435	10067962.42	6874465.728	7191995.981	5984122.149	5	5339447.71	593034.4065	3857194.901	5	1672349.35	1388921.739	681769.1882	457227.9499	2000501.397	4623261.243
POS00574	Cyclotetradecane	--	31.81585	227.1746446	364885.9728	1846158.877	592596.7682	1037192.299	162622.8002	1530234.196	1538957.543	359128.4819	945617.297	143922.0822	247380.6962	1373551.74	685059.3202	209868.549	1224991.514	245849.7242	1563705.481	1128429.304	1052782.634	3200748.992	717244.2425	429661.2629	295225.9112	575200.7141	769410.922	681067.4166	544176.6454	1504175.256	812640.5458	60289.52817	704226.0014	1228213.976	673844.6181	266902.8511	286205.9997	152626.0252	270893.6782	207975.9132	218776.9842	242844.1372	513954.4793	175000.1616	770789.2701	446375.6487	1001061.7
POS00575	Camelledionol	--	231.2965	441.3311945	106650.5864	20403.78318	619043.8874	263601.2246	51954.36517	46595.4032	193669.5764	657948.2765	200866.9063	119788.9263	18122.39194	201177.4483	5	306762.6381	5	19604.11999	5	5	5926.148403	12813.52425	10008.84332	8132.019889	5	13213.85049	33687.4897	69845.12734	5	37986.82474	24261.0143	20618.02022	5	5	581202.1773	1062070.049	617327.933	918818.3413	855966.8295	965541.1081	820807.395	273345.9274	227692.9666	454443.2909	457068.08	1113963.937	499909.8623
POS00576	PC(20:4(8Z,11Z,14Z,17Z)/18:3(9Z,12Z,15Z))	--	59.09325	804.5492391	33720018.3	15536449.49	115573672.3	55761175.74	23911197.42	36953476.48	70541497.53	68570880.63	31171770.37	25341983.06	11034497.4	21507885.08	11548339.17	30616111.03	13596042.04	22649628.33	25974970.87	62687504.1	16966286.01	22450625.79	37799849.89	18247857.85	102574553.2	18985391.19	60377862.79	71237096.81	57481748.22	43036814.29	69505856.2	35019569.06	12435389.64	25565511.89	97168345.22	83823789.06	23423351.48	50651336.09	38459708.8	37415678.82	62095847.25	33110758.67	39842264.28	33708228.17	34993880.1	23822241.94	34582537.16
POS00577	(22E,24R)-Stigmasta-4,22-diene-3,6-dione	--	33.0817	425.3402485	1283204.602	159137.9333	19194366.07	6588682.012	186185.279	1001871.477	5797195.92	12655543.15	4124388.553	826485.3857	252685.8468	705604.8275	195921.1622	1555201.084	518660.1285	175966.2841	151958.79	271119.1957	165228.0939	198390.5477	268788.5681	96296.23692	246471.7589	121291.7794	193219.0754	317635.3506	151864.2793	209692.2427	328445.5132	187304.3133	171149.8779	330872.2428	1872782.354	1608824.882	2728434.169	1400460.049	1584691.532	504806.1147	3749352.131	910939.4728	1680150.3	1457431.309	1387337.919	1609822.561	1423210.396
POS00578	Eremopetasin sulfoxide	--	392.435	351.1583893	4036152.482	2510523.354	9760454.617	7490301.681	2130607.513	7050628.678	6126921.764	8796913.615	6614616.725	4511023.503	2134613.027	1570705.268	1449060.844	5014189.242	2103868.141	1478250.352	145110.4028	42108.73628	5	62881.54322	17561.49072	91694.334	126588.5637	49142.0116	66179.85721	235241.9639	18860.47012	11777.04656	9682.755843	75419.595	5	5	2126971.583	2655985.928	4981009.107	3989125.886	2581498.504	3214863.938	5199608.983	1365764.389	3324558.95	3613485.147	3787817.917	5291246.199	1857727.323
POS00579	6''-O-Acetylglycitin	--	467.947	489.1393594	2362454.016	378827.9103	2285062.823	2233145.346	187853.0002	2292413.211	833940.1527	3352238.44	2174541.15	2242761.531	131739.5797	303910.8437	305388.7312	686188.0864	461751.955	120425.1553	767624.2822	205696.4117	220840.8387	128797.7678	432562.8459	542239.2607	765271.766	421638.5883	110224.004	207335.0978	17513.31871	44333.44762	17504.44574	44771.73407	24494.8048	40863.8368	350537.3375	233332.8787	506674.7032	1127895.345	244699.988	395056.0749	2641930.484	151293.3305	432066.987	395671.1835	445765.6758	1403988.994	69817.44471
POS00580	3,5-Dichloro-4-hydroxy-2-methoxy-6-methylbenzoic acid	--	20.29015	250.9867667	110753.4274	106694.8254	56753.08896	111381.7513	99845.01453	105506.0622	102187.5252	66052.1995	77357.71814	90996.19635	103762.4432	94171.29231	120388.0952	126276.3928	92182.46312	128385.5663	108007.0849	138854.2529	114646.7559	109818.9948	111769.6035	99636.69036	107347.7869	100033.4211	112477.7233	119219.1163	78782.55058	140297.9227	125842.2819	125436.8678	141662.4803	104894.5744	87457.89781	99530.96679	99808.84218	87937.95004	88501.82664	96217.67873	142779.2759	119659.435	91711.27615	91802.93644	104815.2109	97026.80185	77279.01318
POS00581	PG(18:0/18:1(11Z))	--	37.8469	777.5594879	596588.2809	1104171.24	6666311.173	2153945.937	101647.0107	218000.3478	1031926.868	3476494.485	1746293.351	122958.3218	811131.7625	292525.2062	394267.0599	232981.9161	548447.5781	4189770.801	4158953.2	2478895.393	2678483.286	3473099.877	3336217.676	3581209.576	2039953.61	1967709.888	7537090.477	4470006.35	5646633.213	6323499.647	5759820.429	7987250.323	5931067.837	4875921.373	4215574.123	3144219.156	3757449.646	6205388.618	642930.7138	3096868.829	15826124.93	1918333.271	4493254.965	5367916.415	4904835.374	4190104.096	3140743.737
POS00582	Cortisone	--	562.501	423.2188221	74828.35264	64058.45276	318785.6673	264263.3109	59318.80099	12042.09684	89271.67194	218378.0711	96913.31123	51078.01091	14913.27261	16869.7935	58831.52114	8344.419078	58822.46966	9047.598824	348802.1113	172653.0164	223725.0635	129825.8961	202799.3094	111878.278	268360.635	80562.88396	58819.48392	38262.43265	61272.53891	59738.0535	30781.82241	19061.04508	109859.332	4455.414829	215071.5113	419394.8072	411390.4325	589628.8742	137503.2984	368300.5168	743521.4941	101369.8856	164243.4227	326547.3641	263886.2858	562244.5022	87766.52396
POS00583	(3beta,5alpha,6beta,22E,24R)-23-Methylergosta-7,22-diene-3,5,6-triol	--	30.29905	445.3663449	5058735.227	1011505.445	9117432.327	6782841.015	1025352.018	2273629.414	2808209.029	16833971.42	4437928.579	2144480.939	868381.9455	1950819.72	1248811.75	2778693.756	2299137.647	1020630.814	2422799.934	3145657.284	1514102.585	1837829.661	3413788.034	1607513.348	2261541.911	2106659.81	2798458.428	2834738.8	2189689.012	1704177.9	1837402.029	2425350.684	2291597.176	1421091.818	2365492.761	2392643.545	3708342.96	3204580.519	1425206.115	2550878.54	4539797.314	2458759.501	2839301.217	3144398.535	3158192.04	2798383.74	2789866.874
POS00584	N-Acetyl-b-glucosaminylamine	--	14.7574	221.1131327	329697.3457	225692.8989	726977.0439	419601.6692	342135.8705	496839.96	545988.5276	424795.7497	415189.1601	318854.0351	232691.5449	310127.9971	308599.4308	388966.5826	321237.7003	435924.2356	378431.5742	281597.4962	306786.3577	419594.0801	380010.3832	316557.84	192772.9802	153252.0868	353075.9605	421206.488	338040.3249	450686.7534	370608.4612	369072.4509	468608.9177	251179.4029	492187.3933	352209.7342	528877.3275	410701.3048	379335.0679	453688.6409	511325.2487	447560.1261	353053.8463	569257.3864	470933.5393	424442.9609	385535.6919
POS00585	PC(22:1(13Z)/15:0)	--	138.316	802.6355612	6338889.897	9874597.394	2402811.108	4908476.301	7720028.737	3548158.149	4432236.914	4406104.917	2594707.587	3704644.593	4843049.238	3854489.099	12662329.89	5589524.135	7875035.007	6681206.705	2034620.741	1891787.032	2942246.372	2176781.734	3584017.957	1910484.151	2502445.269	2232975.891	1801634.934	642941.096	3275628.263	2435780.154	985942.8463	1935936.412	1794093.361	1911272.076	460085.2073	636433.6626	4588566.523	371375.9808	626143.2608	531718.1587	2066151.002	908415.0241	998940.2286	3968042.816	1804746.982	4626277.272	1568086.172
POS00586	PC(18:2(9Z,12Z)/20:5(5Z,8Z,11Z,14Z,17Z))	--	159.782	804.5494928	115500298.8	62061500.37	172912728.2	107416463.4	78155960.05	112242445.9	135965449.7	129540379.5	122275954	79008171.17	50139386.74	48527359.48	41184426.32	100437547	69470602.43	75479716.81	99156791.8	100645227.2	75653335.23	71135865.97	101350303.1	80578896.17	94345211.47	66399147.3	117198380.3	163110160.9	104276506.2	124097661	114534152.4	115752104.2	109617320	81638433.03	162276744.2	152549372.8	76721467.63	158818003.1	115816021.5	121479043.9	118944928.8	97028965.65	126769857.6	115621798.4	111013214.5	96682183.17	110676513.9
POS00587	Indole-3-carboxylic acid	--	24.5252	254.140799	15798132.84	5925226.321	20489015.81	29675850.82	627821.7657	6092541.86	36066870.53	13408841.51	35241777.24	12559617.62	5728627.644	10433486.32	6996314.976	11853449.01	13982626.46	3400820.038	254337.623	778173.2409	48539.39603	353156.1723	62805.75845	85868.51205	649743.0406	118469.0226	545223.1672	3638652.268	1880517.184	813320.0428	496054.8251	443231.1789	621070.4122	228296.2863	2645628.027	3812933.488	4185568.981	6723281.661	5299585.554	9217432.427	5389777.4	2739940.742	2676854.295	3303873.809	2975835.539	5505320.263	2312425.038
POS00588	Melibiose	--	405.346	360.1487923	5009839.255	2157755.928	1004117.734	6498900.029	3840799.787	2967198.143	537579.247	992178.3049	1457834.941	5154259.571	492814.6905	1642792.502	2986543.089	2878294.081	2393530.982	105071.0922	86698.00716	75644.4083	82211.15417	67325.07157	47179.74492	124419.4288	100330.3901	73307.03159	93684.85057	109245.1119	87733.26581	95454.00185	114679.3423	95416.1243	110742.0418	81272.28482	98776.13844	53464.3244	7678085.905	1611679.851	866712.9148	547203.8883	4421486.168	787803.6574	1914481.816	5735750.828	4093930.695	5070787.497	233040.7072
POS00589	Momordol	--	2.42778	441.3542752	695464.243	719964.5492	845869.0176	739717.4907	685627.3374	736896.6617	417424.1566	693397.3671	705248.9122	728183.5655	717989.6993	718287.1384	729996.2326	707809.8538	709081.047	402242.9651	710627.9914	676439.5512	925667.2866	676822.1159	667623.0925	696577.8633	721984.7953	697109.5472	1116656.542	755816.3695	696831.5632	705048.2108	715377.2218	737019.3222	712041.2792	700837.1366	679941.9736	739837.3347	664550.9829	710498.0997	765409.0326	705847.7962	717080.6797	722404.5363	719087.5256	675471.6031	725695.4245	875053.3909	742665.3588
POS00590	LysoPC(20:3(5Z,8Z,11Z))	--	208.7315	546.3536028	142749084.6	71440083.51	37863417.01	160144434.5	27569805.81	140924503.5	46409988.53	112509760.5	167041349.6	281656995.3	97700570.18	65152107.13	607466249.8	142075142.8	301785987.5	25030984.63	620887.1687	990835.1357	154063.9877	278213.0591	570193.3798	187558.9618	2642244.524	233518.1498	355419.0661	1431710.228	301559.8891	583469.8623	255601.5284	348692.2162	296518.2431	531368.8706	199150144.7	230554456	440710309.2	217826989.1	216234977.5	142019606.4	458551519.9	321623376.4	412292194.5	462361710.3	837935297.3	454792429.4	178564604.6
POS00591	--	--	596.535	250.176815	2465716.156	1767592.031	1855627.857	1955764.529	1852257.558	1827014.898	1886279.606	4456232.904	1851234.115	1988882.644	4298341.585	1763833.352	1782297.551	1822435.691	2202826.038	1982089.305	2554465.89	1860720.548	2251554.557	2411895.398	1861344.466	1926236.87	2004028.506	4318523.149	1850630.501	1930257.038	2152955.486	1932467.422	2049710.355	2330087.71	1993832.547	2295990.425	1855483.355	2373755.485	2099572.265	1616671.186	2064797.005	2309246.101	2561870.24	2025053.089	1989528.371	2094928.396	1964369.861	2095912.932	2078517.054
POS00592	--	--	128.798	284.3299763	159460085.7	34775362.47	352369617.8	255936684	13583487.55	52306657.43	275228737.8	349651632.9	190045855.6	125245113.8	24086303.05	84735481.14	34300113.23	103858719.8	43846438.13	33093631.44	15085347	16343888.9	4609498.792	7903802.309	5039888.216	5780011.074	13914529.98	5933635.724	13863524.3	62748673.04	12558312.28	8676998.148	18005494.65	8627892.817	10136784.33	10590078.05	307197181.8	315600417.7	228183642.3	370246888.4	195730258.9	311266443.7	454951636	68254961.81	102501820.2	120224898.7	252630340.3	371379495.5	247431292.8
POS00593	--	--	228.116	101.1069475	36412759.27	40541562.26	20303863.43	34998476.8	41591108.24	33932535.69	35085345.26	37166449.9	35176926.91	43063913.69	39328782.63	41005349.39	42542811.79	36992651.99	41973767.23	39640292.34	41872496.21	43099137.36	42847524.84	47116578.63	46854686.42	42744701.17	43271474.87	40322053.24	37261233.92	39856742.44	21940443.01	42458158.6	24187595.62	40626352.92	23644949.12	41036801.22	38882212.71	41028228.19	40595645.76	38431455.32	41470676.1	39639570.28	37263857.2	38597344.83	44105134.22	44302742.9	39784451.12	42274966	40442063.39
POS00594	--	--	321.088	98.07090254	33207782.14	8622008.544	51283637.61	50495285.91	30109978.51	24663711.41	54596397.49	40711758.89	40223907.9	50172220.71	27188343.99	39278623.96	22712960.06	41325288.66	23924961.93	27110621.75	28525244.86	39948545.29	36918044.28	55485571.26	53667336.4	24555599.32	32374097.32	34629723.01	15253012.23	51011439.87	21769294.13	12719426.59	60547946.38	14217286.94	30040475.96	34519856.61	61303989.62	21995022.3	25830982.58	50289200.35	31706564.44	37940701.25	27797662.79	26175677.24	30147421.54	40151827.33	30240292.31	50402900.36	56193143.57
POS00595	--	--	208.4645	132.1014753	1359240.283	1594749.327	3666532.733	1897961.79	1466578.386	2145401.442	6057111.599	4509769.193	2311968.065	2661848.593	1524882.971	1684730.584	332391.9164	2322380.29	354409.417	627161.8972	3687641.631	627035.0164	1839072.884	1379751.308	1588521.485	577414.2527	2240890.692	3379429.823	6492694.007	1736628.461	1062054.492	2224244.667	729769.5539	2264844.72	602407.0819	156613.2276	7667564.333	6665123.255	820207.3686	2871457.28	1950136.251	3493510.287	1640502.078	1524194.485	3959591.547	4800907.427	7148704.193	2466748.892	2440518.316
POS00596	--	--	156.418	230.2470304	11730265.97	6859641.416	18483915.35	5293808.581	6548251.224	3206526.325	19770839.49	11740172.06	9749828.225	5675150.968	4677337.014	7392427.522	2961075.16	5302166.564	9459773.785	4327204.732	17423180.93	1863815.875	23934910.16	2226633.888	9020114.043	1553083.102	5066656.833	2421005.508	1952450.755	2195029.775	2739669.616	2501551.012	4323469.673	3458588.041	6012743.932	5886825.471	4034737.941	6442720.114	3092870.516	2452469.3	1779124.277	1921431.042	4340391.032	3299361.077	20518498.78	3675678.811	4415862.674	1794081.902	7233891.543
POS00597	--	--	314.2955	218.0933397	3070070.828	3709170.913	12964058.86	3518778.309	11293042.48	10507189.16	3029702.19	6163863.601	2029727.292	7065792.834	5037673.397	9220117.543	4749907.19	9122564.922	4286133.9	5874958.827	3134121.884	3411498.423	17890021.59	3499149.598	13425363.5	6576968.897	5926767.481	6154823.664	2846502.109	5176061.004	2167347.31	3621198.443	2742593.533	6238222.15	2140871.088	5824744.861	10642156.83	11858634.33	6699007.836	9468279.325	7672014.768	6691645.548	9682821.305	4528270.981	8518114.341	10067744.62	7722669.394	6187912.27	6030117.041
POS00598	--	--	293.095	89.070627	3527936.912	3897442.39	3409804.363	3821922.922	2788920.769	2231146.8	2930235.014	3005802.931	2043519.135	4400230.463	1423843.871	3276112.615	4303710.71	2728844.851	5023857.957	1728345.676	4731986.688	3065579.848	3753543.833	4149101.638	3132932.336	3369342.397	4130003.229	2300465.558	9315802.194	2424786.803	6784014.975	7633843.386	4652748.629	8246317.549	9019151.3	1433140.819	2495819.256	2373472.21	3918704.591	3158817.589	2007751.694	1879031.661	2656811.467	1964890.289	3087944.229	2971045.819	2474065.933	3521170.101	2163555.951
POS00599	--	--	149.963	120.0551656	5052432.956	1353775.05	4605622.945	6486578.813	2787894.998	5173991.502	6685602.285	4197012.333	5599279.344	4117011.834	768933.7879	2408616.426	2346495.365	1483571.083	1378912.49	590112.8275	270240.2832	507872.595	508191.4713	437140.9054	273317.1857	455322.8893	305223.7209	323163.8339	439389.7334	478210.3462	491783.8694	457950.8187	447276.3413	447187.7049	445678.5864	442242.9052	1392922.66	580949.5805	455796.1953	380040.7281	494725.466	293446.7497	210077.2459	342769.6807	496192.1385	614783.4251	432272.3181	960721.5075	348173.1181
POS00600	--	--	37.634	130.1584209	16037355.8	16382787.89	15168156.83	13845880.8	16025313.8	18968629.25	14191900.85	16149606.22	15727985.54	15193616.25	15196165.97	17840082.48	14958819.41	15759925	16902267.64	14684695.27	26473772.65	14573831.19	18115408.31	19717359.31	20034006.45	14976789.32	15814913.95	18021365.13	18048217.83	14512593.85	16573843.14	16802108.76	18174977.14	16460373.11	14645732.56	16298373.61	16587371.43	19946315.2	17941274.72	15114574.43	14992107.4	15256560.91	14319711.92	15726150.32	18164210.33	18925468.58	15361079.01	18335753.92	14537087.39
POS00601	--	--	202.4205	70.02856983	1043320.169	2630716.313	869962.8015	249288.6951	1303594.804	323203.851	226707.2549	493227.6515	5	1406281.696	682170.7773	2696278.694	2207790.3	1312626.637	1699418.237	1115861.974	509755.7161	514267.1066	841739.6288	786279.2705	354952.9037	636262.2513	390918.2701	620117.0746	1120352.717	637841.2336	1499294.796	1044885.944	1477104.033	701346.7575	1710409.122	575679.4003	1098480.471	1374151.922	1350884.054	1049612.598	1789074.586	600516.352	577208.8567	1072967.164	1701624.042	2292337.671	1049378.905	999091.5095	906730.3577
POS00602	--	--	279.868	132.1014352	187966126.1	175200201.3	226896170	283947340.9	153614550.3	164450790.1	184467103.4	248447479.2	146063447.6	255602367.5	139222114.9	177464236.2	176970480.5	166542526.2	150635289.2	100342731.2	104364728.6	68445957.96	73432023.3	74049754.54	122476116.4	80509921.38	78441973.39	75976934.74	102152799.6	81014133.12	81974291.23	81200083.38	50279922.85	107611782.4	54590037.6	77550318.33	121313225.5	117749204.4	226643734.1	111005610.7	103902148.5	92293261.16	201488296.4	90869263.81	179573523.2	195378520.4	170688942.2	172277679	86379207.42
POS00603	--	--	392.899	188.1274833	8573377.816	19156260.11	16069903.26	8790339.995	23896834.73	28290929.83	10186489.85	11612227.02	12008247.13	18089701.81	15443655.1	18552154.18	15862579.21	23089506.7	12535591.07	20613048.89	19252037.53	7248083.179	17387980.29	14386492.71	16036171.01	14876105.09	10609689.48	9551920.418	13192810.95	13604129.74	17254825.74	9562438.941	7797421.896	15360165.49	10841663.23	11094847.48	21357058.24	17513104.56	12944433.18	16946522.78	25303769.73	29769974.77	14078157.94	16746945.71	22494766.01	22428711.75	21577554.3	11780590.9	16826608.95
POS00604	--	--	163.6945	235.2159172	730499.5009	1923382.177	5	10463211.25	1127589.023	1845189.07	8852981.833	220617.3346	5	78032.36501	26002.11663	344717.9203	5	818923.0257	109916.5066	837911.2617	5	486417.4469	1457277.119	94601.71731	317496.6094	5	113814.2367	113677.9578	5	299625.7509	45180.23008	5	56194.33066	5	5	5	824349.9403	394652.907	5	5	5	40855.66714	35731.36935	104178.1781	2590314.074	1613767.468	837300.3244	5	4075454.876
POS00605	--	--	328.352	198.0521118	1032382.125	2048964.447	3607361.678	3223489.311	3676996.044	4841951.748	2694060.891	3899832.274	4236830.505	4347151.692	6594173.384	4031479.793	3383335.075	3281089.039	3415104.04	6037926.377	3101709.248	2089511.102	7775105.434	4173828.159	4339597.728	9570457.764	3749307.496	4604407.233	7810044.178	5726266.768	3834042.879	6383534.834	5550770.522	4356201.762	8881778.591	7026229.33	9279482.435	4411246.642	2880243.881	3876143.083	6049278.894	3348994.362	5277316.452	6328231.744	6516802.369	6877483.955	4202798.61	3080041.294	4411843.215
POS00606	--	--	387.022	190.1260117	21271581.17	6308574.806	100082581.4	25569532.36	6662962.847	11871458.98	70701746.26	46912014.64	21867622.61	24759836.78	3004737.763	12191292.9	10095803.7	18191224.17	6827523.181	6523658.119	6772333.953	3153292.032	9118743.423	2899570.022	4586095.823	1548199.993	4697786.973	7023276.367	4034500.678	10714530.02	4504473.304	4326121.038	3674331.334	5531602.284	5716726.673	5160950.133	11289878.85	15565252.86	18206001.13	10941852.34	10406791.48	24372344.17	37482087.11	6651710.943	16797536.92	14458166.78	12539114.52	15973295.22	6791892.771
POS00607	--	--	287.166	156.0414505	15939328.14	10404487	16698240.54	14719223.8	16168338.69	11887082.01	14748503.27	15681294.33	17458182.8	12455404.06	12370901.96	14108973.62	15216476.17	14409852.24	15720076.12	14334853.92	16328724.01	15799553.41	15092669.28	15959715.51	16786516.65	16387520.36	14765233.93	16551766.18	15603056.96	13993027.91	14654229.46	15193194.31	13550479.37	12615901.52	13863079.24	13274101.83	14599755.11	14666835.56	17675940.46	14823648.94	15440822.46	16752443.55	3992180.379	17841096.49	20612117.84	19522829.63	17330418.4	15531207.8	18344628.54
POS00608	--	--	605.522	256.2989901	21627716.03	17277783.2	19294960.3	19780314.4	20740485.35	20879145.98	21138551.85	23316477.99	20099515.29	21358120.33	15463681.85	19153377.31	20247689.03	20947073.71	21400543.8	18262015.96	21282906.02	15999074.46	21859238.68	19940661	20396919.95	19440975.82	19266130.59	20993049.22	19729494.21	19803129.19	19722897.88	19391592.28	18990370.93	21838657.79	19643278.65	19205460.4	18299438.51	22541240.66	16093935.61	17835352.11	26776827.75	21197427.98	21024810.04	20977009.34	24616121.86	21648852.67	21178232.15	23687436.71	19334938.43
POS00609	--	--	597.838	208.1687604	13084054.74	13199917.53	13745243.83	12494011.87	13208779.5	12854247.36	12418674.31	13082411.72	13023803.43	14040397.02	13276969.42	13013039.71	12939660.9	15883090.83	13502829.52	12596998.64	13826232.74	13130862.91	31512737.31	12739785.5	13380728.91	13021896.04	13159039.43	13008122.77	13119056.05	13122261.94	13034810.23	13415183.16	12991216.77	13721625.96	12758581.4	12947574.76	13222602.27	13828823.83	30364665.48	14093300.61	13656487.81	13019849.31	12523748.55	12561547.24	13307990.62	13584838.65	13105044.29	14014020.19	13297105.26
POS00610	--	--	35.7142	208.1686279	6096949.844	8329460.456	5730370.498	6745340.442	7069255.75	10632205.98	7282767.751	5963558.142	6511135.26	7761775.486	7371834.829	7514656.658	6834324.352	6460725.787	7530225.317	6854018.852	8316585.086	7592493.993	7102991.699	10292229.62	7700624.499	4518114.229	6890602.177	4698782.066	3666899.079	7419971.202	6947223.58	8683148.007	6656735.198	8305692.101	6552788.931	7152850.482	6818415.925	5825723.548	6103658.283	5318796.988	5843265.111	3058273.099	5726286.944	6968037.964	6435279.398	5210120.364	6144578.181	6135234.266	7233726.691
POS00611	--	--	165.598	202.2156962	8423893.238	110385.0334	13723634.8	5	781075.4456	1019351.838	4852990.748	8629953.936	2771473.616	1226942.548	1827155.875	1746930.405	214073.8425	3584658.225	274763.771	842994.3985	10553087.13	280471.222	21743986.93	498238.6072	5498764.074	5	5150515.337	263073.351	1021146.801	382842.9426	1181904.698	539475.3667	1517707.224	310039.0137	241145.3007	1008584.102	5	4528677.022	5	610364.9623	156439.4611	104646.0803	2353787.37	224335.3987	11622747.44	328314.1583	1136265.081	44944.45923	1878077.318
POS00612	--	--	385.2385	239.1560957	1740912.962	84790.49538	1188261.27	1025509.562	223150.489	535919.83	855378.8735	1463242.934	433357.9886	546045.5564	868862.8536	301997.093	157147.6977	767132.3493	300592.4555	82136.7788	232307.9036	27768.1718	461951.3953	49385.29404	175758.561	84700.86139	463424.7662	708960.3739	278171.4419	492702.2787	380570.425	60436.51831	35169.58282	213297.607	102651.0461	237238.3204	312363.702	353380.9199	497107.0453	1329907.761	313084.3375	1162278.48	700180.7332	284328.7627	320348.1872	238291.1816	45618.96401	291800.6052	394801.3057
POS00613	--	--	130.989	314.2675707	639104.338	867809.7672	2333896.237	1369398.605	485800.3006	841142.2718	815370.6298	1790023.265	1114286.895	365304.6539	394597.8452	559379.5371	759461.4833	609388.4893	478331.4382	394802.8915	742982.8916	796345.1054	730666.2803	502215.5727	1184056.44	489017.0204	593578.6546	572131.906	593917.7499	318171.7779	389069.4666	457680.4928	689173.9426	551995.8691	651833.1666	631503.407	1595610.164	3530553.053	3093767.213	1587656.075	1912629.258	831877.5326	3796578.123	1677442.598	5559858.247	3264469.991	2817691.448	2094384.257	2086039.221
POS00614	--	--	51.5018	152.0269532	102540.1428	62184.56902	2560684.054	585419.541	5	5	1280347.555	3338578.895	565920.7362	5	5	393424.1896	584232.6953	78654.25083	509525.9171	5	5	5	89646.26949	43585.45305	33173.83861	34455.42737	36974.45658	67080.27018	257638.2305	36518.34206	323357.1259	23471.03199	206816.5445	49698.21805	77331.67833	5	436505.1438	875488.4345	484495.568	752938.2958	22815.14311	313544.7222	1904513.438	581445.0764	189497.2289	831308.6003	888202.7242	506098.3536	388422.7044
POS00615	--	--	376.516	143.0810283	38230569.76	32045724.65	24472424.41	1663586.7	5698072.632	2183167.983	2233314.435	78204900.57	2902714.335	4977632.443	10600509.87	47838084.79	8502909.521	2077052.901	5464716.092	4970230.615	47163086.8	6238392.725	7688757.591	932765.3131	36286521.36	5713765.614	48253932.28	40829891.4	12322261.97	11694231.03	13856486.3	49156848.2	6959127.544	82905210.49	5665393.012	19891357.67	100117746.9	3797355.094	9343299.026	43186950.49	35608505.88	9305219.782	15345472.15	8027463.852	2404871.712	13303652.77	6651230.556	13798402.35	41116062.6
POS00616	--	--	155.777	274.27282	5583908.338	2195723.775	872924678.8	78189904.09	3080400.181	4290347.429	137590887.9	243584170.7	22019249.18	11209445.78	4094435.934	7030766.671	2366769.622	80657309.93	4806759.456	7052386.294	296240.8648	160196.5104	975071.6145	221789.0106	399774.2152	64405.0512	770822.5107	186265.6219	184416.9195	3136927.45	278589.7457	383132.52	591732.4365	264148.237	317948.7382	186883.6133	19543241.34	20306366.09	11702185.61	12144918.99	10646966.07	25306253.24	30865616.99	3864230.208	11870148.43	4040507.507	11582584.61	24568612.38	7068589.149
POS00617	--	--	137.3485	228.2675535	52828.89846	5	598655.4857	278390.5864	14465.6512	335477.4391	306013.9846	581816.2545	302941.4755	81386.35717	16578.44683	94670947.4	46860.79597	28651.67591	5	52393.72314	5	5	56513.42001	5	26009.38349	5	5	16811.52166	5	99332.51794	5	5	5	5	5	5	138658.6815	347864.3223	77968.16771	127279.4712	26830.106	1697512.316	220764.4391	4368669.873	5	19352.38203	5	190591.2458	5
POS00618	--	--	368.881	236.0851062	236105.2233	69186.3469	456799.8852	502104.41	118055.7196	4779903.379	273046.5749	207898.7968	306522.8402	6753815.661	126390.0935	114139.3158	324826.623	7674866.931	164965.7005	3186341.751	10416689.93	9627445.99	2814596.067	6360084.656	10799389.75	7225847.705	10285056.78	9574755.215	178570.9113	166539.6308	3858231.046	2429882.582	571987.7118	1339768.362	60630.95408	6558764.258	9239429.222	8407389.571	193185.3743	9911596.412	278083.3856	848004.494	466392.7688	84649.33041	252407.9208	2314001.744	5182521.647	169360.5187	131605.8027
POS00619	--	--	120.625	174.0212245	34599347.46	110384041.4	119413040	120890196.7	310287126.9	237786655.1	86388608.09	173482139.3	112553906.8	214391259.9	256580932.4	184053032.6	103536804.1	188453177	215036358.8	207395353.7	13850214.02	43924844.63	122235096	78210300.31	86952556.64	130335081.2	60741921.19	93486441.42	96458950.84	123718059.7	87247740.16	79709339.52	55502447.52	100945684.1	78621942.86	76322279.22	136858441.1	25628233.12	129741566.9	125443328.4	91636488.87	256620222.4	128904112.6	233783031.8	87910764.03	162816348.7	186557360.7	101965318.2	157433788
POS00620	--	--	172.123	236.055573	120942293.7	107093311.9	137506059.5	107630603.4	175123631.9	151717245.1	94079896.07	136065477.5	131071756.9	187674019	125917906.3	146518397.7	110449361.8	139335359.3	137297755.5	148464481.2	135711607.5	84050542.63	168361572.1	92115470.97	132572813.4	148089832.1	102625155.9	137825945.8	135614588.9	163050573.8	114585225.6	124587621.3	105720911.2	135459647.7	114588116.9	145278828.6	172125228.9	161673997.5	102726466.7	136472426.4	151519367.4	140077786.9	130304464.8	148605377	193530268.1	130861809.3	140541843.2	121727338.7	148110455.5
POS00621	--	--	172.118	134.1173065	21095396.84	13083003.64	29025334.88	17905602.39	39962625.76	36126815.08	13194250.78	27212177.86	27827634.28	42272248.11	17090605.11	30467005.31	14602019.72	28054282.99	20293918.81	21626853.04	15665306.07	5483923.377	30344552.72	5167593.599	12889651.79	23484096.37	7443870.987	19270610.96	18356494.64	33251615.74	10108432.54	10110678.83	9115676.89	16651854.01	11354585.04	19264353.95	46601842.85	28966898.77	18760870.55	26015171.99	24270494.99	24860757.21	34581181.12	28378573.18	48003602.19	20632064.35	30975004.27	21252697.5	28691773.49
POS00622	--	--	154.6105	286.3094621	5679708.961	1679023.687	13366062.52	5329857.884	2316824.161	3363566.69	7935603.9	10403062.72	11122172.39	2851153.798	2384308.026	7332936.447	1846476.791	3161876.807	4230172.633	2888531.711	1993406.235	1474906.45	2672959.187	1024163.849	1614077.925	1778968.818	1327699.147	2070771.925	3562427.8	2599402.71	1613722.696	7739880.7	2043158.481	2403938.38	3293853.102	2695328.097	9193456.609	8711842.14	5149113.672	19475467.95	4659169.795	9710162.117	7498815.41	3627754.181	2456754.201	4663373.748	7994946.443	9632308.147	4700863.973
POS00623	--	--	54.9591	330.3356108	21999129.43	26611360.64	22757991.22	18656834.04	17996434.3	24510120.66	22337835.67	17589975.12	21189900.79	21384721.74	13187150.82	17090386.23	13429388.13	16863312.64	18758531.98	15528975.05	21643725.99	15554193.34	19733091.2	16907571.24	18038149.43	12424006.29	19690486.26	13138600.45	24966263.51	14165466.25	12637643.88	12292403.69	18215277.09	14300101.04	21927404.27	22084347.56	21800955.06	18864404.16	16321037.12	13628560.18	18467359.2	18632532.55	21958742.07	11836717.82	12053646.8	13066672.83	16615505.91	17874757.77	14242819.3
POS00624	--	--	443.295	273.1438648	105472.2346	240125.2998	2711307.061	1159774.429	232895.5228	1876539.713	1154793.015	1339671.897	1158540.879	1036510.403	597639.403	1323694.647	453061.3175	1469376.552	494849.7765	346872.65	35768.84461	45559.17958	154688.8264	197882.9216	53236.20709	155534.4503	274139.5946	146847.3904	259224.0293	661894.0829	500448.1676	472337.73	196149.0693	329649.1992	128648.5003	351534.1666	666392.4004	1189321.816	798142.3396	691309.2298	412417.7389	511817.8922	308651.3204	593092.7134	580900.5929	651347.9114	1073918.844	1017826.882	255949.9905
POS00625	--	--	414.1315	525.141137	964950.9683	245250.5823	124869.812	540563.8058	207152.916	138893.7899	117676.4326	47472.31203	191485.3427	237261.5235	113295.0594	240228.1176	245210.7147	458256.9131	235329.6361	50792.76169	123197.906	54806.55916	99276.08711	64118.23261	161172.6479	114141.1961	121997.3483	105037.902	99742.35447	207954.5503	145991.1388	99885.84921	96501.8214	83472.42734	97572.60602	33237.27473	185224.4073	120498.9926	924999.8652	86557.31536	131611.4483	105556.8932	842606.8837	147106.7296	310496.1732	875629.4756	923347.1981	1278869.491	56834.53253
POS00626	--	--	414.426	242.1379501	323047.0485	221106.2269	618185.1511	58094.27717	301883.2926	573758.4785	805514.566	301506.3677	241413.5138	244708.3369	52511.91275	230391.4317	295288.2141	616438.1413	213077.415	237344.6569	508275.0914	279500.1792	1159003.421	206489.2417	599610.6029	441128.2112	310286.2974	292877.9101	5	123097.4377	5	5	74293.61843	5	5	55144.58717	1747054.159	480420.4279	277093.3767	1186662.918	270998.8837	549771.6291	536730.2793	253435.0803	663954.985	310517.8314	628265.1663	597041.2026	289456.5967
POS00627	--	--	595.7875	365.1343605	945417.4993	988614.6341	962991.3602	1313486.636	1029326.58	937104.7104	934815.1073	1069693.92	1005532.487	1025183.725	1064651.682	937263.0767	827489.9174	1005041.279	1016596.185	913983.9379	927592.6793	964852.652	939250.1039	791185.3131	2455798.214	920225.1303	801705.893	1052134.705	1025591.977	965004.5497	927070.0905	805957.1412	936142.3663	1021227.085	1081627.121	876503.2483	1668890.46	949021.3794	1226851.47	877606.3954	876226.619	911666.5705	900013.6843	1135387.74	855870.3569	1180939.262	954606.8838	899926.4859	879859.7532
POS00628	--	--	172.12	347.1832123	182559275.2	141182624.4	313573646.1	158079402.7	464511672.7	475785880.3	131628974.6	284436555.9	299804120.7	475953599.2	220674952.8	295422129.9	139853138.8	275451196.1	224797263	292131240.9	221334403.7	62436294.43	453144625.5	56382477.82	174528266.6	309307898.9	86061964.28	248046337.3	254244933.8	486984547.1	114739456.6	131292863.5	103515517.1	251511996	149877117.1	261261744.5	657567290.1	369862127.2	126487453.9	285840123.4	292069240.8	304174836.3	245349518.9	356461896.6	600428039.6	185593413.6	273704409.2	194889949.7	381582381.3
POS00629	--	--	377.879	99.05491282	13804513.8	10685253.99	23003237.19	17311442.83	11000972.2	20789858.9	20045221.02	17463029.08	21310273.73	17610816.26	12455229.77	13592008.68	9463241.78	16488337.33	11655525.39	13960978.07	19868719.45	12224312.16	16537130.62	12498508.73	10672559.13	13863184.63	9647249.771	15010093.72	28022918.07	19851980.44	16999994.26	18850090.91	16253329.49	20776660.18	16735986.12	12601379.3	17397217.69	16173419.72	11886494.45	11621918.93	12849406.19	11758475.03	16647594.57	13309219.68	14394648.39	10336993.01	12447774.55	10262934.47	13936958.95
POS00630	--	--	31.93715	376.2579257	1109534.085	1822057.379	1605375.657	3389959.154	1222241.605	1892253.488	919414.0338	1175415.016	1957785.684	2362850.002	2690653.48	815892.9845	1169132.013	1349682.913	958580.8545	1939717.771	1409411.866	1683203.561	1621496.706	1619241.184	2233443.833	3728057.083	1093195.49	1396581.653	1500004.857	3169135.299	1310131.321	1825159.83	2056280.36	2473254.35	2200521.169	1363506.771	944924.9233	940492.3538	1050672.717	2550250.317	1357086.904	2707001.307	1147365.718	2529060.999	1652949.656	1501393.919	1101822.832	1965844.376	892542.1889
POS00631	--	--	665.474	174.1270626	3575432.81	2984833.519	3124786.619	1356743.435	3519975.616	4282843.246	3404426.683	3168381.813	3672711.077	3382646.575	2917319.191	3735251.265	3326112.927	3577461.797	3518049.922	3145836.075	2743530.96	2582099.967	4604314.223	1771336.372	2664836.611	3313439.685	4099256.937	4218799.982	3875701.292	3708881.434	3344668.212	2987294.034	4607089.533	3062037.115	4458666.645	3207186.944	4520069.94	3484451.387	3138785.871	1313401.2	3009150.438	4738838.411	878193.8821	3559290.277	2933625.366	3501728.255	4554603.721	3401735.143	1407974.113
POS00632	--	--	210.378	488.3096258	25483626.8	23831137.97	15221043.57	25669790.43	33731666.05	27881341.08	28223684.94	19920498.61	21741150.54	35285270.91	27958824.32	34020891.08	26819201.17	28665251.07	27916248.59	19064984.33	1352399.434	1990707.073	4672348.856	1019271.987	1349288.525	1061201.644	838503.8045	2367415.259	1356743.075	8557978.862	3447728.851	1378218.342	2199762.93	1510153.454	1925233.013	2209524.524	7924840.795	17813325.43	13363939.16	7433444.592	23204173.16	15884887.78	1367165.799	15540662.51	16876137.18	10525604.88	5053660.837	6139039.701	12266606.1
POS00633	--	--	24.5105	411.3237302	1187395.643	821856.1871	1385814.555	1431490.718	274767.846	615012.22	1236860.043	1152287.155	1320034.427	1137660.391	688979.9361	1168691.624	866440.564	1040564.896	1148666.472	648727.5731	228856.3643	405812.836	125399.8754	258912.8611	134049.4541	172574.5554	276448.5219	164660.8575	324272.5951	769739.2796	507028.3538	392924.0154	308961.8639	259042.0421	275298.6236	196739.285	704565.2685	1093096.144	903380.6569	1105435.622	892012.3304	919068.1903	810527.9198	819059.4631	682512.5277	648415.7918	554662.2139	925603.0036	777457.066
POS00634	--	--	89.6392	846.6375286	9081310.651	18349911.6	7051154.366	6272331.236	12848810.71	13942683.73	11553244.24	7379281.173	7946744.05	9971240.021	10721523.84	8624055.191	17319227.29	10126421.1	15091476.43	16929925.49	17657872.98	16087551.4	23197049.85	24751039.1	18736277.22	20300940.02	23432771.65	25350494.08	19769096.38	11226481.79	15942993.77	13975585.54	13400544.47	12856022.5	19620421.9	10287774.99	16796537.5	11208942.62	26388714.38	21918143.57	9805699.787	11963723.55	15524661.63	13957319.54	14845351.09	20324036.41	15992198.39	14676763.95	13565486.73
POS00635	--	--	505.9715	359.1230463	2330093.532	1314927.922	2297501.745	2580794.749	1626441.704	2617709.739	2423864.054	2199350.916	2338025.031	5392009.398	1830893.161	2193924.593	1988825.186	2552970.416	1889938.191	1833327.756	1595284.995	1569013.673	1433040.018	1522140.588	1452768.093	1610254.352	1634180.044	1710338.328	1595747.138	1807704.466	1547570.42	1462672.32	1646626.333	1613683.452	1703415.795	1586288.481	2002806.79	1916155.877	6894504.144	1997881.637	2597500.461	2156471.639	1762858.308	4752996.401	4123136.014	2000492.086	3220131.023	2176092.521	4881302.844
POS00636	--	--	45.57405	147.054669	1239228.602	1977880.713	5020982.359	3895346.475	5645431.66	1026870.559	2140622.989	3068420.384	1693371.607	1314307.653	1490621.168	1037677.746	2490828.909	1908819.295	1818411.114	2302679.108	140545.662	1254211.588	936121.0702	1205570.539	888925.6831	1001725.901	1055265.444	1601952.19	1407613.917	1307052.963	1191745.739	951299.48	638540.8458	870739.0422	997616.6984	1336053.501	2527453.934	1044271.208	5136254.418	3177987.416	1014924.626	1240651.142	1781641.913	2495752.325	2881636.469	1919700.002	2982952.002	1942692.745	1751627.828
POS00637	--	--	392.684	215.0955196	589897.3928	560845.0277	361798.1877	369042.789	667633.9233	356045.8395	309821.0008	492725.829	795161.5527	665882.7968	354375.5324	770111.476	481828.4151	516454.5896	524867.7663	473842.5574	2340438.127	469021.9219	540133.4325	252903.9492	760853.7154	705473.5976	969083.0741	613193.8892	469800.1921	386775.2708	280821.6203	242267.6922	265415.3774	456909.159	409438.8597	171915.3876	290771.0428	374377.121	294266.7378	396117.8822	451858.8893	282784.3735	574649.617	339476.6385	325792.0465	231424.9384	394270.6568	510315.8051	346983.6503
POS00638	--	--	351.29	234.1202997	14997452.32	6609334.97	22974496.48	8191864.526	31108991.4	17007148.63	15827883.19	11208707.71	5466888.671	32998798.84	11662733.93	7701611.174	4671420.142	30342249.25	11999909.4	1180200.87	22667150.72	12952984.21	17629325.12	12472031.23	15456180.41	12049268.96	13626582.8	21970554.49	4534589.099	31160501.65	10098844.24	7245961.711	8145694.616	12809718.23	5113054.435	2130119.331	1339476.532	8005376.183	22191645.65	28588206.72	10726237.76	7716766.515	25994139.65	23030493.17	8944783.644	27132006.62	3436167.123	12988461.76	17684281.27
POS00639	--	--	138.5805	314.3408813	3768212.128	5067715.927	3141948.318	3391736.513	3556788.295	3473886.992	2593111.687	2962778.364	2106899.762	2626333.773	2569582.13	3443791.318	2646072.724	2617121.358	3620833.298	2849079.165	2915157.908	3078663.182	3528852.219	3388593.01	2219059.86	2989568.312	3127133.449	2572107.646	2609441.381	3029664.108	2725158.317	2340539.547	4378656.653	3113771.462	4054487.632	4816906.375	5109313.068	4046850.873	4295055.819	5080943.255	4831897.825	5795479.95	3873958.702	3554606.043	2975459.088	4137085.709	4603681.299	5142183.651	4063775.092
POS00640	--	--	144.291	143.0809291	5	152255.1699	973692.3938	1201218.137	1050203.301	834541.5141	1038198.819	788572.5309	848075.2456	759373.0268	666157.8604	412597.9583	468725.5048	594031.0121	387112.1868	389244.3605	4103550.301	2401739.561	6918938.367	1687458.464	3839244.903	4622841.061	4300537.931	3162760.944	5698852.605	4598965.467	2425299.483	1792939.256	2487116.298	3153859.49	4582439.056	2063283.291	951089.2525	428272.9171	976755.1006	5	467013.1522	320407.9008	802180.6318	1132318.031	1600522.148	999847.2653	420241.5578	5	428570.1053
POS00641	--	--	293.8735	198.0431054	4945972.411	6634003.886	2041818.304	9182970.754	3803627.698	7901508.72	4787134.741	1215546.819	2355821.857	5908727.674	8373024.827	5570543.151	2825936.902	8887081.211	5563025.663	3261155.27	3951838.336	7542393.245	4122630.954	2519021.36	10987293.18	6479521.322	3720012.424	5416716.712	4828703.066	5776175.484	7039023.61	2669012.364	9978097.476	3197762.641	2476935.96	9908863.346	2958547.502	4861046.238	4078154.187	3826032.302	8492254.58	6276859.963	4846373.578	5935842.908	2036728.29	2821268.094	5800467.834	3350429.293	4799072.609
POS00642	--	--	30.5515	406.3448813	1972956.171	256691.7752	6669878.636	6729061.652	340334.3188	3694439.862	8540678.81	5558134.01	4728341.088	5572662.505	473433.9928	4101400.502	595195.4987	3891875.386	1998544.25	212367.2132	2777726.565	3769968.73	2618591.588	4009672.109	5271464.153	2688631.516	2015977.2	1712520.072	54006.93006	2834224.911	1187870.299	2704969.911	1879045.767	3091014.713	1298318.011	2511839.1	5349889.374	6774566.037	4960537.437	5060454.832	6118816.615	7376059.266	7947625.379	5216350.079	11628228.48	11023684.09	7288472.367	6715957.99	3640351.91
POS00643	--	--	452.542	156.0762796	7855614.094	6675608.932	9231835.973	8414118.808	3468749.281	9856461.26	7972468.14	7297164.858	5031289.498	28885370.46	3419890.368	5421993.971	30485377	5683141.652	7524915.323	2774346.244	3021038.768	4181464.312	2379801.311	1937009.497	2506907.502	1940032.367	2961181.827	2152485.903	2545937.26	1958124.86	1718896.213	1977778.146	2037877.823	6245248.103	1983370.111	1347572.437	4258595.506	3414374.333	5562123.283	4116913.071	2815307.957	2754375.201	5911939.405	3138596.655	4319966.496	18081572.48	4568536.427	4787357.914	2737709.68
POS00644	--	--	172.763	467.10518	718845.3062	960758.9547	635540.5777	100780.4091	597667.538	950540.0516	386921.5722	526566.2373	746528.5598	634077.2529	894096.8811	541807.9496	1095621.064	708834.6994	886568.4005	1028399	1024695.965	896817.2915	1913655.438	605849.2328	684564.3519	1557413.569	653459.249	1501745.566	1225553.797	1707243.66	695405.4529	1066678.474	1050451.625	1595756.471	951871.2092	1208076.258	548197.2859	820538.493	342398.1747	779471.2893	1043360.774	727475.133	674586.2956	981674.163	625131.1721	410144.3427	348783.7663	824214.7383	841394.358
POS00645	--	--	356.284	313.0717227	2792634.251	2150599.743	194792.028	149823.9976	3495816.636	35537.47078	70285.75981	4144716.134	125866.032	83326.85729	103849.5954	31628.25189	28037.26454	5497323.138	5	20781.56369	6414534.26	2952803.88	363336.9289	148513.3962	7540546.256	464980.5224	369050.0935	3033800.61	67588.17868	186670.8523	78840.32808	53260.04901	26758.94132	2703481.237	14883.08076	10829.14423	7478391.132	4856726.244	1159950.12	155659.022	93410.2335	4738131.029	307233.3142	74752.68667	87650.97239	55789.92352	7090103.26	192085.1492	57904.9018
POS00646	--	--	130.376	125.0373961	67658828.07	67425997.1	38778283.14	57089388.02	35102414.44	84201383.72	30708268.67	58394978	49950666.37	66532140.15	15426521.46	46929956.1	28070065.56	39188527.23	64006301.25	22104953.48	13799492.48	5805655.063	9524730.475	6384039.396	6445471.3	10813885.33	9737831.335	9456858.295	12246906.04	8672918.004	7667205.391	7228858.078	4695412.311	5439393.84	5928150.358	6105358.792	27067820.33	21858428.48	16065019.16	18320327.86	15025739.08	15288502.16	34162731.54	16002639.31	20855377.73	16025649.09	20803676.04	25474050.33	12128634.99
POS00647	--	--	256.4575	550.312138	4276309.986	1002188.213	1052069.692	3163820.754	782283.8845	2078523.379	1678577.333	2316428.023	4216974.022	2224529.392	192534.7184	3298558.034	1680810.069	1908842.332	1886886.759	23507.12118	5562.078943	10347.02272	9295.732595	5839.663667	10018.42133	37419.34727	42149.551	20272.89419	3413.468345	22962.02094	5	5507.175486	5	5	5	6242.7927	792663.2453	869169.0612	6161738.787	1356729.619	738909.8282	882836.316	15887811.04	1008072.538	2390780.614	3612079.917	5350646.139	3715685.01	370622.1601
POS00648	--	--	33.0838	109.1006658	666804.8764	601203.6814	1071403.677	1061258.559	526441.1301	1014535.602	836259.8601	1090860.143	1013921.913	768031.575	1392097.005	1640979.752	767536.5871	887553.1434	872833.9463	971362.0392	1128918.007	1112341.41	224519.3008	219021.338	524934.9467	1359130.581	239989.3997	738569.8188	716227.4874	590533.812	515287.9482	1253563.351	944592.786	864011.5873	232047.695	1353707.918	1482210.628	930024.246	723379.3048	882519.098	761376.0635	1076595.506	1170468.198	550410.6576	693606.0241	724455.2893	1309130.351	636292.0206	873134.6689
POS00649	--	--	217.8115	510.3886537	38969831.21	1409838.779	536262.1209	30090012.86	570296.6442	48747287.11	17838942.18	51045707.92	28881674.05	3359354.161	11893741.28	290300759	43648937.86	206471492.7	6611780.571	39331344.9	4545426.31	4180326.284	7131019.011	3338953.931	8215736.91	3008564.451	6770906.39	4258499.008	2099152.26	881250.4873	1823065.181	1835653.432	1929630.528	1867403.15	2331891.081	1734324.334	151641014.2	141080337.8	336786977.3	210522386.6	220836647.1	188549138.7	330517287.2	109441906	299670685.4	220716104.8	208879637.3	154911085.1	91152273
POS00650	--	--	412.1725	402.2449737	260120.7681	215312.8913	685631.8872	657565.4405	33255.92946	65060.42286	254918.0644	353879.1851	197698.5819	602611.3623	64901.28081	619472.5382	306027.7237	96072.70822	121745.751	39262.06878	5	7695.765243	5	5	5	3337.7555	5	3705.074817	5	5	5	5	5	5	5	4207.806493	395411.6339	929495.5202	692389.9433	670537.6094	354459.0462	252892.5302	1344552.653	225479.2832	827468.1372	698501.6826	1088754.303	721060.1833	161170.0326
POS00651	--	--	120.415	314.3043002	6222979.145	5496605.582	3951546.622	3353405.566	2218570.786	2469260.274	5222361.701	4122722.268	3627026.36	4883290.348	3499257.258	4482104.446	11703955.25	5576457	6086076.581	3495894.4	10134071.99	7891487.172	9534706.012	4320578.859	16022216.44	3282706.839	6940636.269	7321483.757	7653599.623	6674661.143	3282180.369	4801804.743	7717013.875	5999593.064	4740388.974	2111897.536	2709187.122	4385711.266	3667427.635	2244447.194	2393730.387	945031.5382	3272009.408	965071.3861	4598186.009	6848266.196	6447988.11	5837175.877	797033.9793
POS00652	--	--	86.22285	254.2468695	24432374.23	17677347.08	38018852.72	62613148.1	6323411.706	22740185.97	66609812.42	23990120.7	39439918.75	31542630.77	2772057.143	26569554.72	18620825.59	27226835.41	22351444.46	10325634.73	12471653.7	1141728.355	23412926.29	1595316.724	1838604.009	4033917.311	1231001.444	6007243.613	8870227.2	14538877.29	2578356.543	6921257.146	7751981.992	8304231.503	5588885.404	2536029.528	16968633.16	66339596.7	55645287.15	23833942.84	24458589.66	22982740.63	35170847.77	15538746.56	53537329.82	51352431.35	44144545.5	107402870.6	3926908.365
POS00653	--	--	221.193	196.063024	1871219.172	1491192.79	4173982.486	2009161.013	1808971.291	6114332.659	2699495.169	2414376.812	2317964.839	4568551.288	1429977.743	4260952.157	1876347.204	3903749.714	1973508.02	1962049.456	754162.5005	503926.5499	2063063.44	636252.6141	582234.0438	1890100.844	683075.6301	918052.0381	850694.1407	2263992.2	713945.4845	1387849.33	709570.1076	1729434.576	797194.3054	1168959.381	4727122.647	3355597.527	1755623.309	2132381.241	2063176.705	2221521.418	3323582.84	1469747.787	2569249.128	2744537.82	2876731.606	2422008.58	2259619.975
POS00654	--	--	36.17575	273.1659269	4029457.479	5336759.213	1889600.423	2667855.342	6243272.723	5860531.794	3006747.077	2573374.522	1527015.456	4073828.781	7252851.94	5432827.865	7289420.672	4105681.341	9481695.592	3764368.329	10069916.24	9762285.198	6997109.371	10457246.01	8258732.567	7690397.15	9293076.526	10720817.89	10003194.12	7894580.398	9875395.385	9503422.728	6730559.609	9540810.479	8554834.179	11507636.92	3714365.996	3932814.483	3607979.874	2503175.694	4005483.671	3379828.697	2579571.2	4082949.842	5310819.944	6561388.14	4091423.602	3232089.9	4768887.907
POS00655	--	--	149.963	344.3149601	1325554.946	1427886.382	1810192.979	1393792.051	377392.3976	605760.9666	2596629.272	3590514.142	2526160.753	1173264.563	436132.9954	1221399.144	1608690.587	1804570.032	901387.165	518064.8135	263377.6533	644175.8388	54025.10012	124792.3257	922950.6943	165185.1984	573270.8767	617843.4061	118572.6199	218279.4389	68812.12429	135705.2944	92143.55077	83314.72754	88046.86011	5	3685870.156	6431263.116	4477191.22	6660734.66	2523552.221	6435084.479	9001499.989	2527928.036	6027695.722	6271760.326	6318588.84	6653932.503	3024512.955
POS00656	--	--	316.231	229.1539328	37308954.59	45061538.67	71906454.75	60245446.04	54230986.35	40477846.55	49428138.9	68845881.77	54855746.09	70515696.15	55295852.21	36026417.18	32845182.12	32186836.61	25759087.81	38653903.91	42200695.83	27636814.14	45811628.94	26976525.83	24552074.32	36389669.47	32021855.96	43905066.3	68751628.8	82117588.28	59995828.13	64844120.33	55751545.95	42950912.51	39200042.54	61589608.29	83089393.07	77532612.13	75754728.03	93634048.88	63547974.14	66872466.25	113590566.7	53221904.87	75912817.05	64011424.22	74621728.61	65294304.64	52068252.64
POS00657	--	--	201.304	384.3095062	1690054.043	135796.1882	4257131.008	2593428.944	438546.3593	1195502.067	880812.1184	3914785.257	2948004.962	1898461.465	410150.4794	1513643.721	265882.7436	1565235.203	123636.516	426175.555	70867.30069	51776.8425	184399.208	29893.5207	60559.02091	49379.80652	56278.59042	64196.17224	183431.5676	305900.8772	85531.90241	115375.2611	56523.63753	125130.4725	60147.88661	20527.39437	1982752.382	1275425.37	1006194.919	3449746.44	1213017.823	2244595.979	5377519.125	804093.2441	938570.1399	1326515.167	1939960.381	2078129.653	666139.3664
POS00658	--	--	42.1576	272.2573876	3068955.359	273614.7012	2370603.91	4816143.557	217074.3821	4328515.089	4503112.007	2293771.184	4507332.32	1962519.064	790299.5314	4590446.766	1412802.822	2485963.737	2157729.83	802359.4571	4134260.748	468064.6658	5768070.122	300631.1327	2398487.342	390305.4892	2837639.105	1044705.754	1185185.657	1807700.228	295972.0153	1684792.74	2629255.237	749468.1494	1975316.806	347828.4813	1473303.424	3236782.651	396898.1882	1853906.837	539775.8697	2043634.071	1437398.331	1005738.743	1768593.758	1797392.174	2572474.058	3652026.124	1076885.942
POS00659	--	--	37.3415	288.2886592	18893204.28	59765482.86	17608263.55	15385067.38	58049067	40202121.79	41340775.62	20329899.11	6725680.759	60619757.29	58011011.33	46214226.92	49852718.89	48330556.75	49697354.39	17543570.01	34041994.19	31300622.63	33682953.62	44531783.43	12244002.34	17668551.47	13296297.33	15393721.83	12554353.27	14276521.74	32808982.87	29706019.93	36162908.2	37025547.68	42836352.34	13773456.53	12280806.91	6218332.382	11781911.96	15164833.72	7946100.173	11180688.82	7584052.301	14610350.61	22822320.77	18357038.24	12852159.23	12880922.01	7581714.49
POS00660	--	--	68.4203	286.2728559	1427343.786	3468305.295	2998791.122	1764505.298	2262510.986	1932623.089	3013924.071	1554594.809	4113729.92	1927225.133	3207694.557	1458927.01	2736412.029	2187829.077	2720071.448	2925641.055	1262162.711	615081.2575	2529681.85	974343.2354	1276756.183	497574.2354	804902.7675	831756.7676	724605.3067	956177.3371	361643.7519	756712.3485	703896.2242	885718.1889	633435.4822	376510.1535	5458781.242	6628531.277	10012885.42	5554252.073	8577233.488	5304418.612	3190910.029	3825069.836	5487036.413	11736423.11	5737120.49	13208008.65	5711007.689
POS00661	--	--	25.68435	385.3081074	1585772.674	1602663.158	1355477.125	1393975.201	705565.8988	1576582.773	1217291.17	1717230.049	1191225.087	1044836.086	1741046.534	1049729.532	1477746.568	1841856.697	1856585.98	1275004.174	368387.539	649514.7377	142984.105	460622.6884	167530.6525	349251.1475	690550.9849	400886.2969	547931.4304	895531.0315	1097496.283	431384.3681	507666.5295	492778.0993	558369.3274	423744.3348	198495.8212	607611.6806	731023.3425	713792.6347	512378.8426	419642.1713	395141.4875	668724.0687	557358.1621	725963.112	335659.9589	592070.1928	594956.6591
POS00662	--	--	59.8664	301.1188977	1937636.317	506570.8323	1331559.567	2273761.888	655996.169	1063199.396	689579.2839	3889664.535	830037.8861	1767897.666	5	528838.6464	536844.9698	1640405.889	567143.2122	226495.6375	5	5	44769.49027	5	5	5	5	5	162211.8765	191622.932	95882.43792	162356.6339	5	178796.7229	84310.61048	5	335154.3838	227935.7227	3439330.554	1273324.975	31106.03	261274.0547	2349284.88	1415631.526	2724448.137	2571500.034	1893373.412	1725019.497	779587.9923
POS00663	--	--	374.9305	205.1177279	3296140.143	1494170.009	4947924.029	7583615.943	2580475.36	8473056.347	3997673.001	1845290.001	1524813.13	4028822.674	759550.5764	1126173.801	1505290.872	1953286.948	533040.9884	1134670.215	347566.3385	170049.1032	952378.9764	124345.2327	261720.3906	631273.5154	215716.996	392555.6159	200798.1932	434349.7342	284886.0363	121745.4377	252462.0457	409567.1955	563014.4867	417148.7938	7270906.596	2990512.574	5961601.219	4074777.479	5713376.028	3413515.055	12005149.07	4578906.938	8907879.868	11461182.45	4386850.661	5275922.859	8132051.029
POS00664	--	--	548.0885	357.2487453	4124636.547	5163681.825	6395021.587	6314085.999	2710653.667	2294869.173	3626485.56	5037238.118	3354444.751	2821991.859	1857674.917	3456012.529	2908478.61	2860937.254	2944762.008	1482767.116	10123085.64	5749606.623	11504105.94	6423385.438	5692296.04	4506344.927	7136275.355	6004473.375	3336659.802	2143391.762	1254437.513	4683259.192	1644606.217	1662184.432	2367492.789	1230419.767	7156655.319	8938335.536	7563603.413	6760256.569	4457943.748	6567889.129	10344996.11	4979151.964	7357820.959	6111745.581	7478570.256	6451512.366	3429103.938
POS00665	--	--	42.9044	370.3302644	3197156.085	795502.9678	21004194.25	8465259.867	1117925.194	548241.9908	7659015.543	15088967.22	10909898.75	2987357.73	1821837.504	3286997.611	3270344.437	3102113.076	2197561.639	1623456.766	931103.2179	1093471.512	608582.8288	551526.0801	795502.6163	1117850.058	599583.6414	1925723.723	714545.7646	1366862.54	500821.1913	593153.1793	806394.785	802752.0371	1785337.22	804531.0343	5802840.636	11234951	12134217.78	7673045.987	4872014.56	16374961.22	6981378.445	2791459.197	3991523.277	3103078.137	5934477.587	6530338.475	4387859.484
POS00666	--	--	31.7893	338.3405311	7653858.819	18716719.74	18424139.95	26117379.5	40905396.34	49269919.9	92895559.87	20999967.04	28183736.07	68238156.4	14118791.68	23885689.96	30085016.53	92939571.99	49741830.28	58596868.33	31700721.39	17014905.01	53101792.11	55640161.24	38563983.51	21435204.75	7873853.082	19255760.25	48363209.41	28014759.64	22083370.34	48116649.51	43226575.45	131584.9366	13763752.24	38836216.18	8619789.08	30939657.31	33328104.61	8557919.65	10681057.36	13416129.98	9260174.937	16914503.82	32070319.17	9553791.87	17481977.08	27102795.85	26124163.59
POS00667	--	--	411.433	173.1027626	16273161.14	19231216.87	7727435.113	14094372.73	12496086.43	9184193.239	7761602.334	5867072.182	6740306.564	11876976.97	21183083.26	21669226.75	7161628.501	17391944.61	7392392.425	5881789.099	2615132.999	12523123.05	4992513.728	13488732.11	10206980.89	2870068.778	18499419.86	2195656.564	1723125.821	8845949.991	8991073.626	8034834.823	10247304.12	2206130.788	8137797.467	2512910.305	10734072.25	19924599.49	4751618.762	7265229.582	4961772.596	4485791.678	5649944.739	4795302.949	6136134.427	5318157.609	7468976.008	5974535.699	13135694.31
POS00668	--	--	415.573	250.1277487	2038258.603	1964131.159	1879731.884	3162314.451	2424503.886	5693150.238	978583.6203	2852257.314	5458872.891	11266357.63	623519.5448	3501050.141	2089255.765	3109924.027	1384202.336	786599.718	317455.8522	247197.2949	437246.0051	45518.37076	234003.202	271356.638	297352.6457	408096.3385	208816.2011	411431.383	208319.7795	149021.7907	94573.88429	157863.5659	178687.5223	199207.3457	1982923.325	1759121.244	2239152.246	1090475.912	3355846.6	539928.3709	1992301.846	2562052.484	2365162.231	2048622.558	1786827.892	1962823.002	1577582.691
POS00669	--	--	387.423	192.1223987	39320555.57	54056191.38	27849349.47	26416084.33	80469319.49	89654121.51	16779099.54	25157059.73	53122773.38	50135908.61	27300053.91	75045130.24	52276164.11	64673752.83	51249729.88	37074858.67	12195291.33	5319114.653	11039376.01	4928206.845	8564027.716	13234947.79	7678471.876	9357296.694	7790916.762	13477322.45	9083453.884	15644101.06	5363293.551	13454370.12	5886737.647	8251234.214	33779807.87	57277403.72	31203000.44	24799114.53	53437250.49	14317508.28	32502964.63	32526021.12	49179926.7	70668805.24	37549750.85	20264587.77	27350003.51
POS00670	--	--	34.4297	415.2104418	1360567.069	842302.586	634440.4332	785061.3137	852752.9794	1194929.951	747031.1966	1426814.7	1043740.534	793719.2495	830683.9032	1111413.446	883547.1333	1292874.24	885407.5889	1021839.889	3384436.303	2000286.489	950294.6174	959328.8342	1279356.665	1585535.556	1201076.789	1049245.374	1514294.72	3083430.116	871661.6022	965162.9252	938602.8882	1415255.539	1447975.692	1333856.697	920638.5331	741290.1998	805782.7896	698670.9791	968536.868	697834.6101	558076.0962	828032.8306	744103.7289	978174.4701	718282.3084	773140.6297	818510.5334
POS00671	--	--	545.249	161.1278735	3833508.541	3267862.528	4163828.524	6404541.154	1462149.498	6516711.582	4077646.748	5737723.598	4269592.888	3355367.61	1890070.334	4720114.224	2303873.122	2159413.529	2108749.623	1165107.375	4029742.059	7189083.58	1864188.33	3003732.171	6851485.167	2454190.495	6008902.039	5545433.248	1996127.301	948777.1725	1162131.032	755549.2762	884356.1776	795512.6178	1075181.695	1076210.471	1268083.668	1358274.726	911925.6385	687436.3	1249721.708	644830.9638	1730083.661	952395.2808	988957.3538	1029795.637	645623.7911	1754147.023	1125797.521
POS00672	--	--	133.739	352.2501348	2103704.778	334198.6799	29575420.55	5867029.477	659579.1612	2232665.673	3652768.528	18337959.81	3260513.04	2399238.177	544611.8459	1865928.385	566641.0017	4741422.779	806509.7403	732472.1165	524343.495	785023.3166	603171.6867	638031.1176	391004.1407	415820.0772	827027.2613	369245.7313	609624.9756	1231649.669	528396.7196	496351.8381	641070.1186	1290347.442	717908.9238	443402.1741	5570045.065	4238030.405	4430943.575	3613902.013	2569123.669	6439613.207	20539616.82	5069170.678	6767517.016	3685079.313	4569515.499	18844165.48	2526734.43
POS00673	--	--	87.7031	284.2573669	1519838.114	3696808.633	4324103.121	1969039.812	1651069.846	2093007.112	2168493.561	1417598.804	1440474.066	3023690.056	2307998.46	1369390.729	4282722.643	2352915.916	2129882.729	2516053.329	2049010.123	971288.7928	3442874.478	1840646.267	815214.2184	467933.0355	1043254.913	699807.022	1191407.144	1572118.452	419121.8275	628070.8256	774946.4818	1399098.999	368344.2068	192321.5538	1140283.804	3151519.673	8345978.498	1956930.156	3984602.933	2238307.048	4032445.375	1556736.785	9218275.101	9241868.805	6001320.371	7594141.413	2486265.1
POS00674	--	--	441.05	358.1958519	5	4735.313179	5	119981.1771	12276.77097	5	5	81902.59514	5	66274.02317	5	5033.432318	4223.37382	5	4720.599139	8045.124472	12332.38356	3570.63104	36342.56085	3813.221681	14434.36709	19345.24622	12694.98434	8409.8025	188538.7821	20917.61534	66781.3877	468815.8769	62511.55706	50327.48185	50895.01354	20909.14778	37646.64609	40507.98616	9638.679917	5598.794251	20986.37439	47082.29618	35758.89585	23993.78466	23774.57038	36804.65713	28117.97059	73674.65292	73766.73452
POS00675	--	--	112.622	547.3315732	138760.3811	62135.71611	2294015.988	2326176.372	40662.98275	174773.707	1373574.193	1774506.975	1419041.224	534801.8802	5	208064.506	20424.53135	243740.6019	265584.1228	44982.67929	88162.01328	127787.5385	5	13660.99386	123388.8678	40221.97731	52460.85232	5	5	68308.3586	5	18368.61997	68676.11258	5	22675.25882	29547.40508	1062279.583	718094.5355	55771.60264	261196.184	580096.5839	956803.0432	885272.8065	148501.4925	177069.302	5	517639.5464	218831.1063	337893.8154
POS00676	--	--	279.8705	302.0839281	2889477.835	524602.4012	2757245.432	12341549.63	431312.2322	604070.963	1474634.231	5970551.038	1178201.743	3771124.853	558928.3932	900446.8676	561538.5817	1650415.863	1242166.592	13810.95899	5	5	5	5	5	5	5	5	5735.846483	5	5	5	182193.9796	5	5	5	946566.514	555462.7912	4197095.396	1653553.477	341459.1531	336970.7647	7540273.939	261162.6592	1910981.096	2684736.967	3480898.843	3445451.349	207320.8904
POS00677	--	--	48.2218	316.2213886	1829924.255	1779781.297	4214487.818	3669777.049	185697.5094	1101615.44	680464.3316	3335331.711	865444.49	4492732.027	5	4820475.29	2033441.192	344842.6907	1102684.4	5	5	5	5	5	5	5	5	5	5	5	5	60399.18894	16680.03425	5	5	5	4147360.061	9525132.394	6152386.816	5133786.088	2864303.325	3015169.973	11537886.35	1699494.912	6823529.959	4657683.555	10012712.7	3170220.27	2150528.67
POS00678	--	--	455.521	232.1397926	10225881.28	5801619.837	13734074.35	20162756.08	2624834.485	7906911.31	6912041.835	10369162.95	5448540.864	10063867.07	1418298.025	7429568.67	10437794.35	4529342.673	3855256.985	795736.5324	555150.2653	202194.0606	5	314440.9941	240282.4587	255586.3545	364723.0539	252549.936	278449.9788	102156.4569	151979.2254	301131.1991	117637.3593	165914.4994	184320.8155	72977.06695	2531339.168	4191696.033	9977205.013	9188504.509	4532076.854	3255688.061	14137618.14	2644089.439	8911745.687	12324286.67	10597525.5	11761421.54	2384942.036
POS00679	--	--	447.2935	212.1638394	3178401.974	3789405.722	2793924.236	2802975.235	9105315.524	3087683.723	2901159.081	3026101.823	3178420.856	9357899.509	4149842.908	5614155.325	3523877.836	3756771.449	3892141.643	4258432.458	10651784.29	10892711.31	4227247.431	4448264.618	4388235.666	9760561.499	3967183.628	10473764.25	4211355.223	4281430.676	10040993.87	4390991.752	4785096.282	4362786.899	4622558.472	11539405.33	3358003.037	3157252	3415692.661	3414968.358	4994263.056	3745083.038	2837668.151	4180558.987	3580338.709	3345105.274	3096537.817	4207844.833	3926728.257
POS00680	--	--	336.635	543.3229596	433434.1268	674512.823	414341.7592	423827.8309	651603.2513	72043.35234	60321.48476	254810.2262	202638.1909	1143550.468	78895.02376	925232.5841	535204.7161	81981.32735	153033.2178	246374.8986	5	5	5	5	5	5	5	5	5	5	5	5	5	5	5	5	483829.5701	450251.5221	294877.0422	324041.5735	524621.9615	250829.2839	341393.7381	362115.2112	614686.8387	353999.1149	600708.9954	609610.0198	276260.7775
POS00681	--	--	161.072	212.0577152	6736047.458	15412772.98	28500843.35	14313259.56	17286196.11	22463170.12	14318250.04	8674426.122	10606413.86	12771932.98	17951919.31	28992085.34	10489984.93	11958750.64	8918052.728	16695707.17	4255490.82	3031755.481	18532096.68	4059416.035	2631549.121	6854173.581	5787682.515	3653221.239	4003348.877	4988906.119	7598783.347	7278612.773	3798497.911	5037172.867	3891241.602	8961453.656	23386703.52	30071407.44	14246526.5	14369523.2	14487669.08	12430443.89	22198267.12	11625776.98	12502484.26	16521893.34	11043561	11911875.6	9483955.756
POS00682	--	--	106.126	264.0999258	3222576.938	2809789.813	6867933.797	5891354.864	1361469.554	7644465.495	3581852.026	3722054.434	2397588.16	5064241.236	1595944.453	2310147.531	3761649.891	2030373.371	3922984.414	1370472.145	1514285.743	957172.1757	1209772.544	1552767.47	899085.0987	1205266.281	770480.412	1197288.109	1247238.217	956182.346	1238810.701	1357205.243	1192343.759	1211132.815	1087016.09	1400453.011	1345680.207	974050.7411	3054235.723	796418.286	1023493.636	943368.8836	3261826.54	1074365.251	940972.1209	1138896.609	1806724.898	1799523.139	1111927.547
POS00683	--	--	61.4287	562.4807339	309323.3187	185585.4828	41990.33634	44777.74797	216245.4387	58179.49311	96410.99859	72450.45644	179416.3537	169695.8827	203222.7792	243192.2387	264660.8195	26225.80562	167620.0931	33118.75252	5	5	5	5	5	5	5	5	5	32632.08517	5	43629.43253	5	28488.91441	5	5	2535256.441	7917623.65	2531038.427	808488.7933	2881307.984	1607822.075	1343037.321	2831717.434	7844875.693	3018789.72	4160266.374	2950889.295	3673571.004
POS00684	--	--	212.202	600.3133316	1612265.139	277616.585	122198.6289	5	5	104913.5663	5	920586.8129	1649679.287	5	5	128663.5453	108386.3937	5	247869.8048	20634.26399	24330.81242	11025.03971	5	6964.824373	8520.717064	12896.82214	68767.08559	5	5	11387.73059	5	5	5	5	5	16075.25998	3246398.408	4700011.887	6068569.399	10128322.07	3082621.341	6107768.304	12842623.47	6078304.255	7987267.797	6307883.381	4917326.546	12651111.37	6464434.594
POS00685	--	--	32.50445	198.1844487	2724693.745	3249115.115	2092712.498	1855394.794	2225431.54	2378276.458	3438564.59	2429398.46	2409239.655	4021038.05	2791545.21	3179711.107	1460516.402	2839269.302	2619846.462	1778244.487	3379513.546	2188774.188	2551606.566	5490698.426	2243596.127	1247184.543	1429940.491	1807382.067	2016092.893	1364617.23	1293748.828	3495130.031	2010607.185	2466538.769	1577901.446	2664112.713	1385789.789	1050604.158	501432.3992	841766.8551	860295.0404	610714.5015	615054.4627	1076684.769	1804904.115	1508365.349	1925644.915	1086924.036	2289945.778
POS00686	--	--	164.9885	186.2208158	964245.4519	3508864.008	1702899.124	2996184.238	3283769.73	1145916.303	6928981.312	1260982.725	4565180.239	2169740.984	2299293.246	1557930.365	1515377.749	1724520.429	5858060.426	2176219.656	1433788.74	545089.2933	2069654.785	699508.9008	1646624.42	588528.3021	1498924.975	894857.0743	685226.7702	587847.9683	881835.3389	886372.2096	2064106.8	2171338.519	3487211.807	2668193.611	1805981.963	852219.1556	1642760.716	485695.0442	575722.6528	639515.9908	1527530.111	1088309.542	5148405.271	1556209.226	1918206.779	650749.5115	1259002.637
POS00687	--	--	386.5425	214.1115126	11858653.6	21033079.25	12339774.83	8669127.394	29014868.6	26408414.33	25281396.72	17014075.32	31385233.9	13049742.89	14477975.51	21402477.25	20951368.45	28627688.28	25930807.92	29887603.19	131080557.8	80246757.68	76976453.85	54101670.78	99259291.65	122898607.8	107577393.5	90304850.22	57537879.53	74137951.04	36717848.01	45449344.5	31140097.75	46685232.54	41378371.08	35827397.57	33351913.37	34465388.57	28769692.82	18772034.58	23010828.29	32049598.62	42021312.79	31705955.59	33565540.98	34574418.07	16647010.62	18217704.69	27375392.01
[truncated: 18,710 more rows]
[truncated: 35 more columns]
